# Supplementary material for: Structure of [60]fullerene with a mobile lithium cation inside
Source: R Soc Open Sci. 2018 Jul 18;5(7):180337. doi: 10.1098/rsos.180337 (PMC6083684; doi:10.1098/rsos.180337)
Supplement: Crystallographic information file of [Li+@C60](TFPB−)∙C4H10O at 260 K [file rsos180337supp1.cif]

 
data_shelx
 
_audit_creation_method            'SHELXL-2017/1'
_shelx_SHELXL_version_number      '2017/1'
_chemical_name_systematic         ?
_chemical_name_common             ?
_chemical_melting_point           ?
_chemical_formula_moiety          ?
_chemical_formula_sum
 'C96 H22 B F24 Li O' 
_chemical_formula_weight          1664.88

loop_
 _atom_type_symbol
 _atom_type_description
 _atom_type_scat_dispersion_real
 _atom_type_scat_dispersion_imag
 _atom_type_scat_source
 'C'  'C'  -0.0001   0.0005
 'International Tables Vol C Tables 4.2.6.8 and 6.1.1.4'
 'B'  'B'  -0.0001   0.0002
 'International Tables Vol C Tables 4.2.6.8 and 6.1.1.4'
 'F'  'F'   0.0038   0.0031
 'International Tables Vol C Tables 4.2.6.8 and 6.1.1.4'
 'O'  'O'   0.0017   0.0018
 'International Tables Vol C Tables 4.2.6.8 and 6.1.1.4'
 'H'  'H'   0.0000   0.0000
 'International Tables Vol C Tables 4.2.6.8 and 6.1.1.4'
 'Li'  'Li'   0.0001   0.0000
 'International Tables Vol C Tables 4.2.6.8 and 6.1.1.4'
 
_space_group_crystal_system       monoclinic
_space_group_IT_number            14
_space_group_name_H-M_alt         'P 21/c'
_space_group_name_Hall            '-P 2ybc'
 
_shelx_space_group_comment
;
The symmetry employed for this shelxl refinement is uniquely defined
by the following loop, which should always be used as a source of
symmetry information in preference to the above space-group names.
They are only intended as comments.
;
 
loop_
 _space_group_symop_operation_xyz
 'x, y, z'
 '-x, y+1/2, -z+1/2'
 '-x, -y, -z'
 'x, -y-1/2, z-1/2'
 
_cell_length_a                    17.1122(9)
_cell_length_b                    20.3829(12)
_cell_length_c                    19.8912(18)
_cell_angle_alpha                 90
_cell_angle_beta                  105.157(5)
_cell_angle_gamma                 90
_cell_volume                      6696.6(8)
_cell_formula_units_Z             4
_cell_measurement_temperature     260(2)
_cell_measurement_reflns_used     2106
_cell_measurement_theta_min       0.717
_cell_measurement_theta_max       14.967
 
_exptl_crystal_description        rod
_exptl_crystal_colour             black
_exptl_crystal_density_meas       ?
_exptl_crystal_density_method     ?
_exptl_crystal_density_diffrn     1.651          
_exptl_crystal_F_000              3320
_exptl_transmission_factor_min    ?
_exptl_transmission_factor_max    ?
_exptl_crystal_size_max           0.25
_exptl_crystal_size_mid           0.12
_exptl_crystal_size_min           0.11
_exptl_absorpt_coefficient_mu     0.052
_shelx_estimated_absorpt_T_min    ?
_shelx_estimated_absorpt_T_max    ?
_exptl_absorpt_correction_type    none
_exptl_absorpt_correction_T_min   ?
_exptl_absorpt_correction_T_max   ?
_exptl_absorpt_process_details    ?
_exptl_absorpt_special_details    ?
_diffrn_ambient_temperature       260(2)
_diffrn_radiation_wavelength      0.41324
_diffrn_radiation_type            synchrotron
_diffrn_source                    'SPring-8 BL02B1 bending magnet' 
_diffrn_measurement_device_type   'Large cylindrical imaging plate camera'
_diffrn_measurement_method        'Oscilation method'
_diffrn_detector_area_resol_mean  10
_diffrn_reflns_number             41089
_diffrn_reflns_av_unetI/netI      0.0217
_diffrn_reflns_av_R_equivalents   0.0205
_diffrn_reflns_limit_h_min        -21
_diffrn_reflns_limit_h_max        21
_diffrn_reflns_limit_k_min        -25
_diffrn_reflns_limit_k_max        25
_diffrn_reflns_limit_l_min        -24
_diffrn_reflns_limit_l_max        24
_diffrn_reflns_theta_min          0.717
_diffrn_reflns_theta_max          14.967
_diffrn_reflns_theta_full         14.356
_diffrn_measured_fraction_theta_max   0.957
_diffrn_measured_fraction_theta_full  0.964
_diffrn_reflns_Laue_measured_fraction_max    0.957
_diffrn_reflns_Laue_measured_fraction_full   0.964
_diffrn_reflns_point_group_measured_fraction_max   0.957
_diffrn_reflns_point_group_measured_fraction_full  0.964
_reflns_number_total              13115
_reflns_number_gt                 8033
_reflns_threshold_expression      'I > 2\s(I)'
_reflns_Friedel_coverage          0.000
_reflns_Friedel_fraction_max      .
_reflns_Friedel_fraction_full     .
 
_reflns_special_details
;
 Reflections were merged by SHELXL according to the crystal
 class for the calculation of statistics and refinement.
 
 _reflns_Friedel_fraction is defined as the number of unique
 Friedel pairs measured divided by the number that would be
 possible theoretically, ignoring centric projections and
 systematic absences.
;
 
_computing_data_collection        ?
_computing_cell_refinement        ?
_computing_data_reduction         ?
_computing_structure_solution     ?
_computing_structure_refinement 'SHELXL-2017/1 (Sheldrick, 2017)'
_computing_molecular_graphics     ?
_computing_publication_material   ?
_refine_special_details           ?
_refine_ls_structure_factor_coef  Fsqd
_refine_ls_matrix_type            full
_refine_ls_weighting_scheme       calc
_refine_ls_weighting_details
'w=1/[\s^2^(Fo^2^)+(0.1000P)^2^] where P=(Fo^2^+2Fc^2^)/3'
_atom_sites_solution_primary      ?
_atom_sites_solution_secondary    ?
_atom_sites_solution_hydrogens    mixed
_refine_ls_hydrogen_treatment     constr
_refine_ls_extinction_method      none
_refine_ls_extinction_coef        .
_refine_ls_number_reflns          13115
_refine_ls_number_parameters      1459
_refine_ls_number_restraints      3020
_refine_ls_R_factor_all           0.1548
_refine_ls_R_factor_gt            0.1250
_refine_ls_wR_factor_ref          0.3906
_refine_ls_wR_factor_gt           0.3631
_refine_ls_goodness_of_fit_ref    2.466
_refine_ls_restrained_S_all       2.407
_refine_ls_shift/su_max           0.000
_refine_ls_shift/su_mean          0.000
 
loop_
 _atom_site_label
 _atom_site_type_symbol
 _atom_site_fract_x
 _atom_site_fract_y
 _atom_site_fract_z
 _atom_site_U_iso_or_equiv
 _atom_site_adp_type
 _atom_site_occupancy
 _atom_site_site_symmetry_order  
 _atom_site_calc_flag
 _atom_site_refinement_flags_posn
 _atom_site_refinement_flags_adp
 _atom_site_refinement_flags_occupancy
 _atom_site_disorder_assembly
 _atom_site_disorder_group
Li Li -0.235(6) 0.258(4) -0.151(5) 0.24(3) Uiso 0.374(5) 1 d . . P A 1
B1 B 0.3171(3) 0.2215(2) 0.0593(2) 0.0465(10) Uani 1 1 d . . . B 1
C01 C 0.3943(3) 0.1717(2) 0.0869(2) 0.0490(10) Uani 1 1 d . . . B 1
C02 C 0.4030(3) 0.1343(2) 0.1473(2) 0.0516(10) Uani 1 1 d . . . B 1
H02 H 0.369289 0.143127 0.176056 0.062 Uiso 1 1 calc R U . B 1
C03 C 0.4603(3) 0.0841(2) 0.1664(2) 0.0573(11) Uani 1 1 d . . . B 1
C04 C 0.5119(3) 0.0688(2) 0.1249(2) 0.0574(11) Uani 1 1 d . . . B 1
H04 H 0.549838 0.035256 0.137042 0.069 Uiso 1 1 calc R U . B 1
C05 C 0.5043(3) 0.1054(2) 0.0646(2) 0.0525(10) Uani 1 1 d . . . B 1
C06 C 0.4471(3) 0.1555(2) 0.0462(2) 0.0506(10) Uani 1 1 d . . . B 1
H06 H 0.443894 0.178933 0.005491 0.061 Uiso 1 1 calc R U . B 1
C07 C 0.4706(9) 0.0481(7) 0.2330(9) 0.0760(19) Uani 0.591(13) 1 d D . P B 1
F01 F 0.4091(10) 0.0112(10) 0.2316(9) 0.186(8) Uani 0.591(13) 1 d D U P B 1
F02 F 0.4776(8) 0.0880(5) 0.2857(5) 0.114(4) Uani 0.591(13) 1 d D U P B 1
F03 F 0.5376(7) 0.0134(6) 0.2526(4) 0.112(4) Uani 0.591(13) 1 d D U P B 1
C07B C 0.4589(12) 0.0445(10) 0.2306(12) 0.0760(19) Uani 0.409(13) 1 d D . P B 2
F01B F 0.4709(15) -0.0172(6) 0.2241(10) 0.125(6) Uani 0.409(13) 1 d D U P B 2
F02B F 0.3910(9) 0.0450(7) 0.2491(8) 0.090(4) Uani 0.409(13) 1 d D U P B 2
F03B F 0.5103(13) 0.0686(12) 0.2864(10) 0.160(9) Uani 0.409(13) 1 d D U P B 2
C08 C 0.5579(3) 0.0914(3) 0.0177(3) 0.0633(12) Uani 1 1 d . . . B 1
F04 F 0.5185(2) 0.0762(2) -0.04578(17) 0.1080(14) Uani 1 1 d . . . B 1
F05 F 0.6093(3) 0.0441(3) 0.0394(2) 0.147(2) Uani 1 1 d . . . B 1
F06 F 0.6026(3) 0.1421(2) 0.0109(2) 0.1256(17) Uani 1 1 d . . . B 1
C09 C 0.2414(2) 0.1689(2) 0.0340(2) 0.0463(9) Uani 1 1 d . . . B 1
C10 C 0.1869(2) 0.15551(19) 0.0740(2) 0.0442(9) Uani 1 1 d . . . B 1
H10 H 0.187848 0.181749 0.112403 0.053 Uiso 1 1 calc R U . B 1
C11 C 0.1315(2) 0.10430(19) 0.0581(2) 0.0430(9) Uani 1 1 d . . . B 1
C12 C 0.1283(2) 0.06341(19) 0.0023(2) 0.0462(9) Uani 1 1 d . . . B 1
H12 H 0.091552 0.028868 -0.007717 0.055 Uiso 1 1 calc R U . B 1
C13 C 0.1819(3) 0.0753(2) -0.0388(2) 0.0489(10) Uani 1 1 d . . . B 1
C14 C 0.2363(3) 0.1273(2) -0.0227(2) 0.0514(10) Uani 1 1 d . . . B 1
H14 H 0.270949 0.134570 -0.050961 0.062 Uiso 1 1 calc R U . B 1
C15 C 0.0755(3) 0.0945(2) 0.1035(2) 0.0495(10) Uani 1 1 d . . . B 1
F07 F 0.1136(2) 0.07483(17) 0.16739(14) 0.0823(10) Uani 1 1 d . . . B 1
F08 F 0.0364(2) 0.14849(16) 0.11233(19) 0.0854(10) Uani 1 1 d . . . B 1
F09 F 0.0185(2) 0.04939(19) 0.07934(17) 0.0924(11) Uani 1 1 d . . . B 1
C16 C 0.1811(5) 0.0269(4) -0.0956(5) 0.0590(18) Uani 0.729(10) 1 d D . P B 1
F10 F 0.1894(5) -0.0335(2) -0.0756(3) 0.107(3) Uani 0.729(10) 1 d D U P B 1
F11 F 0.1146(5) 0.0325(5) -0.1468(4) 0.122(4) Uani 0.729(10) 1 d D U P B 1
F12 F 0.2404(6) 0.0386(4) -0.1264(5) 0.096(3) Uani 0.729(10) 1 d D U P B 1
C16B C 0.1788(14) 0.0411(12) -0.1047(13) 0.0590(18) Uani 0.271(10) 1 d D . P B 2
F10B F 0.2457(14) 0.0118(13) -0.1040(16) 0.117(10) Uani 0.271(10) 1 d D U P B 2
F11B F 0.1187(13) -0.0010(12) -0.1220(12) 0.110(8) Uani 0.271(10) 1 d D U P B 2
F12B F 0.1631(16) 0.0762(9) -0.1636(7) 0.116(6) Uani 0.271(10) 1 d D U P B 2
C17 C 0.3322(3) 0.2693(2) -0.0025(2) 0.0486(9) Uani 1 1 d . . . B 1
C18 C 0.2782(3) 0.2793(2) -0.0675(2) 0.0523(10) Uani 1 1 d . . . B 1
H18 H 0.229065 0.256936 -0.078412 0.063 Uiso 1 1 calc R U . B 1
C19 C 0.2954(3) 0.3215(2) -0.1164(2) 0.0591(11) Uani 1 1 d . . . B 1
C20 C 0.3686(3) 0.3544(2) -0.1021(2) 0.0596(11) Uani 1 1 d . . . B 1
H20 H 0.381071 0.381778 -0.135237 0.072 Uiso 1 1 calc R U . B 1
C21 C 0.4225(3) 0.3460(2) -0.0380(2) 0.0531(10) Uani 1 1 d . . . B 1
C22 C 0.4044(3) 0.3046(2) 0.0111(2) 0.0509(10) Uani 1 1 d . . . B 1
H22 H 0.441490 0.300324 0.054308 0.061 Uiso 1 1 calc R U . B 1
C23 C 0.2331(5) 0.3277(5) -0.1866(5) 0.0679(19) Uani 0.774(10) 1 d D . P B 1
F13 F 0.1959(4) 0.2742(3) -0.2105(3) 0.106(2) Uani 0.774(10) 1 d D U P B 1
F14 F 0.1748(5) 0.3699(4) -0.1820(4) 0.105(3) Uani 0.774(10) 1 d D U P B 1
F15 F 0.2653(6) 0.3534(5) -0.2350(5) 0.126(4) Uani 0.774(10) 1 d D U P B 1
C23B C 0.2433(18) 0.3443(12) -0.1808(15) 0.0679(19) Uani 0.226(10) 1 d D . P B 2
F13B F 0.1683(15) 0.3309(19) -0.1881(16) 0.130(10) Uani 0.226(10) 1 d D U P B 2
F14B F 0.2379(13) 0.4086(9) -0.1958(10) 0.103(7) Uani 0.226(10) 1 d D U P B 2
F15B F 0.2646(19) 0.3198(15) -0.2351(11) 0.105(9) Uani 0.226(10) 1 d D U P B 2
C24 C 0.4977(12) 0.3854(8) -0.0229(9) 0.0676(19) Uani 0.50(2) 1 d D . P B 1
F16 F 0.4904(9) 0.4429(6) -0.0506(8) 0.106(4) Uani 0.50(2) 1 d D U P B 1
F17 F 0.5339(11) 0.3930(10) 0.0440(7) 0.118(6) Uani 0.50(2) 1 d D U P B 1
F18 F 0.5519(10) 0.3550(9) -0.0489(15) 0.130(6) Uani 0.50(2) 1 d D U P B 1
C24B C 0.5082(12) 0.3761(8) -0.0197(8) 0.0676(19) Uani 0.50(2) 1 d D . P B 2
F16B F 0.5213(9) 0.4154(12) -0.0663(7) 0.125(6) Uani 0.50(2) 1 d D U P B 2
F17B F 0.5205(12) 0.4106(8) 0.0385(9) 0.117(6) Uani 0.50(2) 1 d D U P B 2
F18B F 0.5685(6) 0.3332(7) -0.0069(9) 0.105(4) Uani 0.50(2) 1 d D U P B 2
C25 C 0.3000(3) 0.2710(2) 0.1191(2) 0.0488(10) Uani 1 1 d . . . B 1
C26 C 0.2272(3) 0.3064(2) 0.1043(2) 0.0508(10) Uani 1 1 d . . . B 1
H26 H 0.190374 0.300678 0.061118 0.061 Uiso 1 1 calc R U . B 1
C27 C 0.2078(3) 0.3495(2) 0.1511(2) 0.0548(11) Uani 1 1 d . . . B 1
C28 C 0.2618(3) 0.3602(2) 0.2159(3) 0.0612(12) Uani 1 1 d . . . B 1
H28 H 0.248794 0.388219 0.248244 0.073 Uiso 1 1 calc R U . B 1
C29 C 0.3353(3) 0.3278(2) 0.2307(2) 0.0599(12) Uani 1 1 d . . . B 1
C30 C 0.3545(3) 0.2836(2) 0.1841(2) 0.0516(10) Uani 1 1 d . . . B 1
H30 H 0.404044 0.261989 0.196231 0.062 Uiso 1 1 calc R U . B 1
C31 C 0.1241(8) 0.3824(6) 0.1318(6) 0.0691(17) Uani 0.662(12) 1 d D . P B 1
F19 F 0.1079(7) 0.4100(7) 0.0707(6) 0.130(5) Uani 0.662(12) 1 d D U P B 1
F20 F 0.0654(4) 0.3409(4) 0.1276(7) 0.115(3) Uani 0.662(12) 1 d D U P B 1
F21 F 0.1152(8) 0.4253(7) 0.1780(7) 0.150(6) Uani 0.662(12) 1 d D U P B 1
C31B C 0.1347(15) 0.3845(10) 0.1364(10) 0.0691(17) Uani 0.338(12) 1 d D . P B 2
F19B F 0.0802(12) 0.3674(14) 0.0802(14) 0.141(9) Uani 0.338(12) 1 d D U P B 2
F20B F 0.0975(11) 0.3827(14) 0.1856(11) 0.125(7) Uani 0.338(12) 1 d D U P B 2
F21B F 0.1378(9) 0.4479(6) 0.1277(16) 0.115(6) Uani 0.338(12) 1 d D U P B 2
C32 C 0.3983(7) 0.3339(5) 0.3023(6) 0.063(2) Uani 0.673(12) 1 d D . P B 1
F22 F 0.3649(5) 0.3599(7) 0.3489(4) 0.137(6) Uani 0.673(12) 1 d D U P B 1
F23 F 0.4363(5) 0.2818(3) 0.3272(3) 0.102(3) Uani 0.673(12) 1 d D U P B 1
F24 F 0.4566(8) 0.3749(5) 0.2980(7) 0.118(5) Uani 0.673(12) 1 d D U P B 1
C32B C 0.3883(16) 0.3499(10) 0.2957(13) 0.063(2) Uani 0.327(12) 1 d D . P B 2
F22B F 0.3752(17) 0.3151(13) 0.3477(8) 0.150(10) Uani 0.327(12) 1 d D U P B 2
F23B F 0.4623(12) 0.3451(13) 0.2960(13) 0.116(8) Uani 0.327(12) 1 d D U P B 2
F24B F 0.3862(11) 0.4118(7) 0.3147(8) 0.109(5) Uani 0.327(12) 1 d D U P B 2
C101 C -0.0120(2) 0.3011(2) -0.06391(19) 0.108(4) Uani 0.374(5) 1 d G U P A 1
C102 C 0.02102(17) 0.2935(2) -0.1231(2) 0.087(4) Uani 0.374(5) 1 d G U P A 1
C103 C -0.0340(2) 0.2442(2) -0.03124(16) 0.094(4) Uani 0.374(5) 1 d G U P A 1
C104 C 0.03114(16) 0.2289(2) -0.1477(2) 0.086(4) Uani 0.374(5) 1 d G U P A 1
C105 C 0.01038(19) 0.2163(2) -0.2230(2) 0.079(3) Uani 0.374(5) 1 d G U P A 1
C106 C -0.0101(2) 0.3485(2) -0.1718(2) 0.090(4) Uani 0.374(5) 1 d G U P A 1
C107 C -0.0297(2) 0.3358(2) -0.2431(2) 0.078(3) Uani 0.374(5) 1 d G U P A 1
C108 C -0.0194(2) 0.2683(2) -0.2687(2) 0.0742(17) Uani 0.374(5) 1 d G U P A 1
C109 C -0.1575(3) 0.3018(2) -0.02053(14) 0.087(3) Uani 0.374(5) 1 d G U P A 1
C110 C -0.1348(3) 0.3618(2) -0.05417(18) 0.090(4) Uani 0.374(5) 1 d G U P A 1
C111 C -0.1082(3) 0.2445(2) -0.00952(13) 0.089(4) Uani 0.374(5) 1 d G U P A 1
C112 C -0.0635(3) 0.3613(2) -0.0748(2) 0.107(4) Uani 0.374(5) 1 d G U P A 1
C113 C -0.0628(3) 0.38997(17) -0.1418(2) 0.085(4) Uani 0.374(5) 1 d G U P A 1
C114 C -0.2083(3) 0.39064(18) -0.0984(2) 0.098(4) Uani 0.374(5) 1 d G U P A 1
C115 C -0.2075(3) 0.41821(14) -0.1624(2) 0.093(4) Uani 0.374(5) 1 d G U P A 1
C116 C -0.1333(3) 0.41802(14) -0.1851(2) 0.090(4) Uani 0.374(5) 1 d G U P A 1
C117 C -0.2272(3) 0.1706(2) -0.04458(18) 0.0814(18) Uani 0.374(5) 1 d G U P A 1
C118 C -0.2786(3) 0.2298(2) -0.05651(19) 0.0814(18) Uani 0.374(5) 1 d G U P A 1
C119 C -0.1435(3) 0.1774(2) -0.02206(15) 0.088(3) Uani 0.374(5) 1 d G U P A 1
C120 C -0.2452(3) 0.2948(2) -0.04397(17) 0.0814(18) Uani 0.374(5) 1 d G U P A 1
C121 C -0.2763(3) 0.3498(2) -0.0927(2) 0.090(4) Uani 0.374(5) 1 d G U P A 1
C122 C -0.3459(2) 0.2176(2) -0.1177(2) 0.0814(18) Uani 0.374(5) 1 d G U P A 1
C123 C -0.37578(19) 0.2705(2) -0.1635(2) 0.079(3) Uani 0.374(5) 1 d G U P A 1
C124 C -0.3406(2) 0.3376(2) -0.1509(2) 0.081(3) Uani 0.374(5) 1 d G U P A 1
C125 C -0.1236(3) 0.08843(17) -0.1026(2) 0.089(4) Uani 0.374(5) 1 d G U P A 1
C126 C -0.2113(3) 0.08049(16) -0.1271(2) 0.080(4) Uani 0.374(5) 1 d G U P A 1
C127 C -0.0906(3) 0.1358(2) -0.05112(19) 0.079(3) Uani 0.374(5) 1 d G U P A 1
C128 C -0.2621(3) 0.1212(2) -0.0991(2) 0.084(3) Uani 0.374(5) 1 d G U P A 1
C129 C -0.3346(2) 0.1501(2) -0.1434(2) 0.086(4) Uani 0.374(5) 1 d G U P A 1
C130 C -0.2320(3) 0.06788(14) -0.2014(2) 0.096(4) Uani 0.374(5) 1 d G U P A 1
C131 C -0.3025(3) 0.09592(17) -0.2447(2) 0.086(4) Uani 0.374(5) 1 d G U P A 1
C132 C -0.3553(2) 0.1384(2) -0.2146(2) 0.092(4) Uani 0.374(5) 1 d G U P A 1
C133 C 0.00945(19) 0.1690(2) -0.1141(2) 0.093(4) Uani 0.374(5) 1 d G U P A 1
C134 C -0.0254(2) 0.11958(19) -0.1686(2) 0.092(4) Uani 0.374(5) 1 d G U P A 1
C135 C -0.0227(2) 0.1768(2) -0.05787(19) 0.103(4) Uani 0.374(5) 1 d G U P A 1
C136 C -0.0905(3) 0.07990(15) -0.1629(2) 0.091(4) Uani 0.374(5) 1 d G U P A 1
C137 C -0.1578(3) 0.06768(14) -0.2241(2) 0.095(4) Uani 0.374(5) 1 d G U P A 1
C138 C -0.0248(2) 0.1492(2) -0.2355(2) 0.089(3) Uani 0.374(5) 1 d G U P A 1
C139 C -0.0881(3) 0.1372(2) -0.2938(2) 0.092(4) Uani 0.374(5) 1 d G U P A 1
C140 C -0.1560(3) 0.09532(17) -0.2881(2) 0.094(4) Uani 0.374(5) 1 d G U P A 1
C141 C -0.3533(2) 0.1848(2) -0.3226(2) 0.110(4) Uani 0.374(5) 1 d G U P A 1
C142 C -0.3008(3) 0.12467(19) -0.3117(2) 0.109(4) Uani 0.374(5) 1 d G U P A 1
C143 C -0.2296(3) 0.12519(19) -0.33230(19) 0.086(3) Uani 0.374(5) 1 d G U P A 1
C144 C -0.3313(2) 0.2417(2) -0.35523(16) 0.095(4) Uani 0.374(5) 1 d G U P A 1
C145 C -0.37375(19) 0.3169(2) -0.2714(2) 0.084(3) Uani 0.374(5) 1 d G U P A 1
C146 C -0.39646(16) 0.2570(2) -0.2388(2) 0.082(3) Uani 0.374(5) 1 d G U P A 1
C147 C -0.38643(17) 0.1934(2) -0.2633(2) 0.088(4) Uani 0.374(5) 1 d G U P A 1
C148 C -0.3416(2) 0.3092(2) -0.32862(18) 0.101(4) Uani 0.374(5) 1 d G U P A 1
C149 C -0.2408(3) 0.39852(16) -0.2838(2) 0.089(3) Uani 0.374(5) 1 d G U P A 1
C150 C -0.2738(3) 0.40607(16) -0.2236(2) 0.088(4) Uani 0.374(5) 1 d G U P A 1
C151 C -0.3389(2) 0.36638(19) -0.2179(2) 0.085(4) Uani 0.374(5) 1 d G U P A 1
C152 C -0.2738(3) 0.3511(2) -0.33535(18) 0.079(3) Uani 0.374(5) 1 d G U P A 1
C153 C -0.1382(3) 0.3163(2) -0.34187(18) 0.0742(17) Uani 0.374(5) 1 d G U P A 1
C154 C -0.1033(3) 0.36570(18) -0.2874(2) 0.074(3) Uani 0.374(5) 1 d G U P A 1
C155 C -0.1540(3) 0.40540(15) -0.2594(2) 0.078(3) Uani 0.374(5) 1 d G U P A 1
C156 C -0.2209(3) 0.3086(2) -0.36442(15) 0.081(3) Uani 0.374(5) 1 d G U P A 1
C157 C -0.2068(3) 0.1842(2) -0.36596(15) 0.081(3) Uani 0.374(5) 1 d G U P A 1
C158 C -0.1202(3) 0.1921(2) -0.34248(18) 0.0742(17) Uani 0.374(5) 1 d G U P A 1
C159 C -0.0857(3) 0.2561(2) -0.32997(19) 0.0742(17) Uani 0.374(5) 1 d G U P A 1
C160 C -0.2571(3) 0.2414(2) -0.37695(13) 0.088(4) Uani 0.374(5) 1 d G U P A 1
C201 C -0.1012(4) 0.4040(2) -0.1672(4) 0.079(4) Uani 0.254(4) 1 d G U P C 2
C202 C -0.1717(4) 0.4135(2) -0.2247(4) 0.086(4) Uani 0.254(4) 1 d G U P C 2
C203 C -0.0344(3) 0.3672(3) -0.1776(4) 0.089(4) Uani 0.254(4) 1 d G U P C 2
C204 C -0.1728(4) 0.3860(2) -0.2911(3) 0.071(4) Uani 0.254(4) 1 d G U P C 2
C205 C -0.2472(4) 0.3548(3) -0.3327(3) 0.088(4) Uani 0.254(4) 1 d G U P C 2
C206 C -0.2439(4) 0.4115(2) -0.1965(4) 0.080(4) Uani 0.254(4) 1 d G U P C 2
C207 C -0.3140(4) 0.3816(3) -0.2363(4) 0.088(5) Uani 0.254(4) 1 d G U P C 2
C208 C -0.3150(3) 0.3526(3) -0.3056(3) 0.094(4) Uani 0.254(4) 1 d G U P C 2
C209 C -0.0205(3) 0.3136(3) -0.0635(3) 0.101(5) Uani 0.254(4) 1 d G U P C 2
C210 C -0.0899(4) 0.3521(3) -0.0518(3) 0.102(5) Uani 0.254(4) 1 d G U P C 2
C211 C 0.0064(3) 0.3210(3) -0.1250(3) 0.096(4) Uani 0.254(4) 1 d G U P C 2
C212 C -0.1288(4) 0.3964(2) -0.1023(3) 0.094(4) Uani 0.254(4) 1 d G U P C 2
C213 C -0.2168(4) 0.4004(2) -0.1207(3) 0.087(4) Uani 0.254(4) 1 d G U P C 2
C214 C -0.1361(4) 0.3100(3) -0.0170(2) 0.105(5) Uani 0.254(4) 1 d G U P C 2
C215 C -0.2204(5) 0.3140(3) -0.0346(3) 0.100(4) Uani 0.254(4) 1 d G U P C 2
C216 C -0.2623(4) 0.3601(3) -0.0877(3) 0.098(5) Uani 0.254(4) 1 d G U P C 2
C217 C 0.0262(2) 0.2012(3) -0.1349(4) 0.101(4) Uani 0.254(4) 1 d G U P C 2
C218 C -0.0020(3) 0.1931(3) -0.0714(3) 0.092(5) Uani 0.254(4) 1 d G U P C 2
C219 C 0.0299(2) 0.2638(3) -0.1620(4) 0.084(4) Uani 0.254(4) 1 d G U P C 2
C220 C -0.0242(3) 0.2481(4) -0.0350(3) 0.090(4) Uani 0.254(4) 1 d G U P C 2
C221 C -0.0964(4) 0.2460(4) -0.0068(2) 0.098(5) Uani 0.254(4) 1 d G U P C 2
C222 C -0.0504(3) 0.1331(3) -0.0796(3) 0.091(4) Uani 0.254(4) 1 d G U P C 2
C223 C -0.1187(4) 0.1313(3) -0.0517(3) 0.089(4) Uani 0.254(4) 1 d G U P C 2
C224 C -0.1422(4) 0.1885(3) -0.0148(2) 0.083(2) Uani 0.254(4) 1 d G U P C 2
C225 C -0.0254(4) 0.2227(3) -0.2836(3) 0.078(3) Uani 0.254(4) 1 d G U P C 2
C226 C -0.0299(4) 0.1566(3) -0.2564(4) 0.092(4) Uani 0.254(4) 1 d G U P C 2
C227 C 0.0040(3) 0.2750(3) -0.2372(4) 0.074(4) Uani 0.254(4) 1 d G U P C 2
C228 C -0.0053(3) 0.1462(3) -0.1836(4) 0.090(4) Uani 0.254(4) 1 d G U P C 2
C229 C -0.0517(4) 0.1048(3) -0.1493(4) 0.086(4) Uani 0.254(4) 1 d G U P C 2
C230 C -0.1031(4) 0.1256(3) -0.2975(3) 0.097(4) Uani 0.254(4) 1 d G U P C 2
C231 C -0.1486(4) 0.0853(2) -0.2645(4) 0.084(4) Uani 0.254(4) 1 d G U P C 2
C232 C -0.1219(4) 0.0746(2) -0.1879(4) 0.086(4) Uani 0.254(4) 1 d G U P C 2
C233 C -0.1036(4) 0.3481(3) -0.3033(3) 0.071(4) Uani 0.254(4) 1 d G U P C 2
C234 C -0.1352(4) 0.2932(3) -0.3519(3) 0.074(4) Uani 0.254(4) 1 d G U P C 2
C235 C -0.0368(3) 0.3388(3) -0.2479(3) 0.080(4) Uani 0.254(4) 1 d G U P C 2
C236 C -0.0967(4) 0.2317(3) -0.3424(3) 0.082(4) Uani 0.254(4) 1 d G U P C 2
C237 C -0.1450(5) 0.1717(3) -0.3506(3) 0.092(4) Uani 0.254(4) 1 d G U P C 2
C238 C -0.2236(4) 0.2975(3) -0.3696(2) 0.090(4) Uani 0.254(4) 1 d G U P C 2
C239 C -0.2697(4) 0.2407(4) -0.3781(2) 0.096(5) Uani 0.254(4) 1 d G U P C 2
C240 C -0.2296(4) 0.1764(3) -0.3686(2) 0.103(5) Uani 0.254(4) 1 d G U P C 2
C241 C -0.2642(4) 0.0817(2) -0.2180(4) 0.082(4) Uani 0.254(4) 1 d G U P C 2
C242 C -0.2369(4) 0.0899(2) -0.2834(3) 0.091(4) Uani 0.254(4) 1 d G U P C 2
C243 C -0.2762(4) 0.1347(3) -0.3331(3) 0.101(5) Uani 0.254(4) 1 d G U P C 2
C244 C -0.3311(3) 0.1184(3) -0.2075(4) 0.088(4) Uani 0.254(4) 1 d G U P C 2
C245 C -0.2609(4) 0.1384(3) -0.0818(3) 0.083(2) Uani 0.254(4) 1 d G U P C 2
C246 C -0.1926(4) 0.0997(3) -0.0941(3) 0.084(4) Uani 0.254(4) 1 d G U P C 2
C247 C -0.1941(4) 0.0725(2) -0.1597(4) 0.084(4) Uani 0.254(4) 1 d G U P C 2
C248 C -0.3289(3) 0.1475(3) -0.1377(4) 0.090(4) Uani 0.254(4) 1 d G U P C 2
C249 C -0.3407(4) 0.2641(3) -0.1013(3) 0.079(3) Uani 0.254(4) 1 d G U P C 2
C250 C -0.2690(4) 0.2546(3) -0.0432(3) 0.083(2) Uani 0.254(4) 1 d G U P C 2
C251 C -0.2305(4) 0.1932(3) -0.0337(3) 0.083(2) Uani 0.254(4) 1 d G U P C 2
C252 C -0.3701(3) 0.2118(3) -0.1477(4) 0.079(4) Uani 0.254(4) 1 d G U P C 2
C253 C -0.3921(2) 0.2849(3) -0.2494(4) 0.097(4) Uani 0.254(4) 1 d G U P C 2
C254 C -0.3606(3) 0.3398(3) -0.2008(4) 0.083(4) Uani 0.254(4) 1 d G U P C 2
C255 C -0.3355(4) 0.3290(3) -0.1287(4) 0.095(4) Uani 0.254(4) 1 d G U P C 2
C256 C -0.3956(2) 0.2226(3) -0.2237(4) 0.087(4) Uani 0.254(4) 1 d G U P C 2
C257 C -0.3452(3) 0.1728(3) -0.3222(3) 0.107(5) Uani 0.254(4) 1 d G U P C 2
C258 C -0.3416(3) 0.2380(4) -0.3493(3) 0.092(4) Uani 0.254(4) 1 d G U P C 2
C259 C -0.3637(3) 0.2933(3) -0.3143(3) 0.091(5) Uani 0.254(4) 1 d G U P C 2
C260 C -0.3718(3) 0.1646(3) -0.2601(3) 0.094(4) Uani 0.254(4) 1 d G U P C 2
C301 C 0.0120(5) 0.3115(5) -0.1585(6) 0.0781(17) Uiso 0.132(3) 1 d G . P D 3
C302 C -0.0095(5) 0.3063(5) -0.2334(6) 0.0781(17) Uiso 0.132(3) 1 d G . P D 3
C303 C 0.0269(4) 0.2533(6) -0.1173(6) 0.0781(17) Uiso 0.132(3) 1 d G . P D 3
C304 C -0.0153(6) 0.2426(6) -0.2646(6) 0.0781(17) Uiso 0.132(3) 1 d G . P D 3
C305 C -0.0820(7) 0.2286(6) -0.3263(5) 0.0781(17) Uiso 0.132(3) 1 d G . P D 3
C306 C -0.0693(7) 0.3588(5) -0.2616(6) 0.0781(17) Uiso 0.132(3) 1 d G . P D 3
C307 C -0.1324(7) 0.3447(5) -0.3200(5) 0.0781(17) Uiso 0.132(3) 1 d G . P D 3
C308 C -0.1386(7) 0.2781(6) -0.3525(4) 0.0781(17) Uiso 0.132(3) 1 d G . P D 3
C309 C -0.0484(6) 0.3017(6) -0.0387(5) 0.0781(17) Uiso 0.132(3) 1 d G . P D 3
C310 C -0.0638(7) 0.3631(5) -0.0811(5) 0.0781(17) Uiso 0.132(3) 1 d G . P D 3
C311 C -0.0042(5) 0.2482(6) -0.0566(5) 0.0781(17) Uiso 0.132(3) 1 d G . P D 3
C312 C -0.0337(6) 0.3677(5) -0.1393(6) 0.0781(17) Uiso 0.132(3) 1 d G . P D 3
C313 C -0.0845(7) 0.3963(4) -0.2030(6) 0.0781(17) Uiso 0.132(3) 1 d G . P D 3
C314 C -0.1448(7) 0.3865(4) -0.0832(6) 0.0781(17) Uiso 0.132(3) 1 d G . P D 3
C315 C -0.1932(7) 0.4140(4) -0.1442(6) 0.0781(17) Uiso 0.132(3) 1 d G . P D 3
C316 C -0.1628(7) 0.4191(3) -0.2058(7) 0.0781(17) Uiso 0.132(3) 1 d G . P D 3
C317 C -0.0982(7) 0.1661(6) -0.0290(4) 0.0781(17) Uiso 0.132(3) 1 d G . P D 3
C318 C -0.1446(7) 0.2213(6) -0.0108(4) 0.0781(17) Uiso 0.132(3) 1 d G . P D 3
C319 C -0.0297(6) 0.1788(6) -0.0521(5) 0.0781(17) Uiso 0.132(3) 1 d G . P D 3
C320 C -0.1201(7) 0.2884(6) -0.0144(4) 0.0781(17) Uiso 0.132(3) 1 d G . P D 3
C321 C -0.1800(7) 0.3409(5) -0.0427(5) 0.0781(17) Uiso 0.132(3) 1 d G . P D 3
C322 C -0.2305(7) 0.2043(6) -0.0340(4) 0.0781(17) Uiso 0.132(3) 1 d G . P D 3
C323 C -0.2872(7) 0.2548(6) -0.0601(5) 0.0781(17) Uiso 0.132(3) 1 d G . P D 3
C324 C -0.2617(7) 0.3242(5) -0.0646(5) 0.0781(17) Uiso 0.132(3) 1 d G . P D 3
C325 C -0.0679(7) 0.0916(4) -0.1432(6) 0.0781(17) Uiso 0.132(3) 1 d G . P D 3
C326 C -0.1402(7) 0.0774(4) -0.1200(6) 0.0781(17) Uiso 0.132(3) 1 d G . P D 3
C327 C -0.0138(6) 0.1412(5) -0.1098(6) 0.0781(17) Uiso 0.132(3) 1 d G . P D 3
C328 C -0.1555(7) 0.1143(5) -0.0644(5) 0.0781(17) Uiso 0.132(3) 1 d G . P D 3
C329 C -0.2360(7) 0.1379(5) -0.0670(5) 0.0781(17) Uiso 0.132(3) 1 d G . P D 3
C330 C -0.2062(7) 0.0633(3) -0.1807(6) 0.0781(17) Uiso 0.132(3) 1 d G . P D 3
C331 C -0.2846(7) 0.0861(4) -0.1835(6) 0.0781(17) Uiso 0.132(3) 1 d G . P D 3
C332 C -0.2998(7) 0.1246(5) -0.1248(6) 0.0781(17) Uiso 0.132(3) 1 d G . P D 3
C333 C 0.0007(5) 0.1814(5) -0.2228(6) 0.0781(17) Uiso 0.132(3) 1 d G . P D 3
C334 C -0.0565(6) 0.1296(5) -0.2582(6) 0.0781(17) Uiso 0.132(3) 1 d G . P D 3
C335 C 0.0206(5) 0.1869(6) -0.1513(6) 0.0781(17) Uiso 0.132(3) 1 d G . P D 3
C336 C -0.0900(7) 0.0854(4) -0.2192(6) 0.0781(17) Uiso 0.132(3) 1 d G . P D 3
C337 C -0.1759(7) 0.0684(4) -0.2423(6) 0.0781(17) Uiso 0.132(3) 1 d G . P D 3
C338 C -0.1074(7) 0.1592(5) -0.3218(5) 0.0781(17) Uiso 0.132(3) 1 d G . P D 3
C339 C -0.1886(7) 0.1426(5) -0.3443(5) 0.0781(17) Uiso 0.132(3) 1 d G . P D 3
C340 C -0.2236(7) 0.0960(4) -0.3038(6) 0.0781(17) Uiso 0.132(3) 1 d G . P D 3
C341 C -0.3810(5) 0.1709(5) -0.2280(6) 0.0781(17) Uiso 0.132(3) 1 d G . P D 3
C342 C -0.3347(6) 0.1148(5) -0.2478(6) 0.0781(17) Uiso 0.132(3) 1 d G . P D 3
C343 C -0.3048(7) 0.1205(5) -0.3058(5) 0.0781(17) Uiso 0.132(3) 1 d G . P D 3
C344 C -0.3959(4) 0.2291(6) -0.2692(6) 0.0781(17) Uiso 0.132(3) 1 d G . P D 3
C345 C -0.3684(5) 0.3011(5) -0.1633(6) 0.0781(17) Uiso 0.132(3) 1 d G . P D 3
C346 C -0.3537(5) 0.2398(6) -0.1219(6) 0.0781(17) Uiso 0.132(3) 1 d G . P D 3
C347 C -0.3596(5) 0.1771(5) -0.1530(6) 0.0781(17) Uiso 0.132(3) 1 d G . P D 3
C348 C -0.3890(5) 0.2957(6) -0.2358(6) 0.0781(17) Uiso 0.132(3) 1 d G . P D 3
C349 C -0.3007(7) 0.3919(4) -0.2438(6) 0.0781(17) Uiso 0.132(3) 1 d G . P D 3
C350 C -0.2784(7) 0.3971(4) -0.1679(7) 0.0781(17) Uiso 0.132(3) 1 d G . P D 3
C351 C -0.3119(6) 0.3529(5) -0.1289(6) 0.0781(17) Uiso 0.132(3) 1 d G . P D 3
C352 C -0.3548(6) 0.3423(5) -0.2772(6) 0.0781(17) Uiso 0.132(3) 1 d G . P D 3
C353 C -0.2709(7) 0.3174(6) -0.3574(4) 0.0781(17) Uiso 0.132(3) 1 d G . P D 3
C354 C -0.2136(7) 0.3691(5) -0.3220(5) 0.0781(17) Uiso 0.132(3) 1 d G . P D 3
C355 C -0.2288(7) 0.4050(4) -0.2666(6) 0.0781(17) Uiso 0.132(3) 1 d G . P D 3
C356 C -0.3388(6) 0.3037(6) -0.3350(5) 0.0781(17) Uiso 0.132(3) 1 d G . P D 3
C357 C -0.3201(6) 0.1808(6) -0.3483(5) 0.0781(17) Uiso 0.132(3) 1 d G . P D 3
C358 C -0.2490(7) 0.1950(6) -0.3720(4) 0.0781(17) Uiso 0.132(3) 1 d G . P D 3
C359 C -0.2238(7) 0.2612(6) -0.3762(4) 0.0781(17) Uiso 0.132(3) 1 d G . P D 3
C360 C -0.3648(5) 0.2342(6) -0.3299(5) 0.0781(17) Uiso 0.132(3) 1 d G . P D 3
C401 C -0.2125(6) 0.2272(5) -0.3762(3) 0.0781(17) Uiso 0.154(4) 1 d G . P E 4
C402 C -0.2719(6) 0.2762(5) -0.3721(3) 0.0781(17) Uiso 0.154(4) 1 d G . P E 4
C403 C -0.2236(6) 0.1611(5) -0.3569(4) 0.0781(17) Uiso 0.154(4) 1 d G . P E 4
C404 C -0.3410(5) 0.2572(5) -0.3488(4) 0.0781(17) Uiso 0.154(4) 1 d G . P E 4
C405 C -0.3695(5) 0.3003(5) -0.3011(5) 0.0781(17) Uiso 0.154(4) 1 d G . P E 4
C406 C -0.2281(6) 0.3385(5) -0.3493(4) 0.0781(17) Uiso 0.154(4) 1 d G . P E 4
C407 C -0.2557(6) 0.3789(4) -0.3038(5) 0.0781(17) Uiso 0.154(4) 1 d G . P E 4
C408 C -0.3277(5) 0.3589(4) -0.2793(5) 0.0781(17) Uiso 0.154(4) 1 d G . P E 4
C409 C -0.0775(6) 0.1550(4) -0.2974(5) 0.0781(17) Uiso 0.154(4) 1 d G . P E 4
C410 C -0.0649(6) 0.2239(5) -0.3177(5) 0.0781(17) Uiso 0.154(4) 1 d G . P E 4
C411 C -0.1550(7) 0.1246(4) -0.3165(5) 0.0781(17) Uiso 0.154(4) 1 d G . P E 4
C412 C -0.1309(6) 0.2588(5) -0.3566(4) 0.0781(17) Uiso 0.154(4) 1 d G . P E 4
C413 C -0.1407(6) 0.3272(5) -0.3393(4) 0.0781(17) Uiso 0.154(4) 1 d G . P E 4
C414 C -0.0058(5) 0.2550(5) -0.2604(5) 0.0781(17) Uiso 0.154(4) 1 d G . P E 4
C415 C -0.0152(5) 0.3206(5) -0.2441(5) 0.0781(17) Uiso 0.154(4) 1 d G . P E 4
C416 C -0.0842(6) 0.3580(4) -0.2841(5) 0.0781(17) Uiso 0.154(4) 1 d G . P E 4
C417 C -0.1348(6) 0.0723(3) -0.2006(6) 0.0781(17) Uiso 0.154(4) 1 d G . P E 4
C418 C -0.0545(6) 0.1040(4) -0.1802(6) 0.0781(17) Uiso 0.154(4) 1 d G . P E 4
C419 C -0.1848(7) 0.0825(3) -0.2671(5) 0.0781(17) Uiso 0.154(4) 1 d G . P E 4
C420 C -0.0250(5) 0.1442(4) -0.2277(6) 0.0781(17) Uiso 0.154(4) 1 d G . P E 4
C421 C 0.0189(4) 0.2066(5) -0.2048(6) 0.0781(17) Uiso 0.154(4) 1 d G . P E 4
C422 C -0.0397(5) 0.1240(4) -0.1074(5) 0.0781(17) Uiso 0.154(4) 1 d G . P E 4
C423 C 0.0030(5) 0.1832(5) -0.0859(5) 0.0781(17) Uiso 0.154(4) 1 d G . P E 4
C424 C 0.0328(4) 0.2252(5) -0.1352(5) 0.0781(17) Uiso 0.154(4) 1 d G . P E 4
C425 C -0.3063(6) 0.0932(4) -0.2203(5) 0.0781(17) Uiso 0.154(4) 1 d G . P E 4
C426 C -0.2551(6) 0.0826(4) -0.1500(5) 0.0781(17) Uiso 0.154(4) 1 d G . P E 4
C427 C -0.2717(6) 0.0930(4) -0.2776(5) 0.0781(17) Uiso 0.154(4) 1 d G . P E 4
C428 C -0.1709(6) 0.0730(3) -0.1402(5) 0.0781(17) Uiso 0.154(4) 1 d G . P E 4
C429 C -0.1124(6) 0.1044(4) -0.0836(5) 0.0781(17) Uiso 0.154(4) 1 d G . P E 4
C430 C -0.2832(6) 0.1250(4) -0.1026(5) 0.0781(17) Uiso 0.154(4) 1 d G . P E 4
C431 C -0.2266(6) 0.1557(5) -0.0475(4) 0.0781(17) Uiso 0.154(4) 1 d G . P E 4
C432 C -0.1385(6) 0.1450(5) -0.0377(4) 0.0781(17) Uiso 0.154(4) 1 d G . P E 4
C433 C -0.3542(5) 0.1886(5) -0.3291(4) 0.0781(17) Uiso 0.154(4) 1 d G . P E 4
C434 C -0.3903(4) 0.1892(5) -0.2688(5) 0.0781(17) Uiso 0.154(4) 1 d G . P E 4
C435 C -0.2968(6) 0.1423(5) -0.3327(4) 0.0781(17) Uiso 0.154(4) 1 d G . P E 4
C436 C -0.3670(5) 0.1424(5) -0.2155(5) 0.0781(17) Uiso 0.154(4) 1 d G . P E 4
C437 C -0.3522(5) 0.1623(5) -0.1427(5) 0.0781(17) Uiso 0.154(4) 1 d G . P E 4
C438 C -0.3993(4) 0.2583(5) -0.2517(5) 0.0781(17) Uiso 0.154(4) 1 d G . P E 4
C439 C -0.3862(4) 0.2773(5) -0.1828(6) 0.0781(17) Uiso 0.154(4) 1 d G . P E 4
C440 C -0.3624(5) 0.2282(5) -0.1270(5) 0.0781(17) Uiso 0.154(4) 1 d G . P E 4
C441 C -0.1549(6) 0.2557(5) -0.0105(3) 0.0781(17) Uiso 0.154(4) 1 d G . P E 4
C442 C -0.2372(6) 0.2245(5) -0.0308(4) 0.0781(17) Uiso 0.154(4) 1 d G . P E 4
C443 C -0.3023(6) 0.2599(5) -0.0699(5) 0.0781(17) Uiso 0.154(4) 1 d G . P E 4
C444 C -0.1437(6) 0.3218(5) -0.0298(4) 0.0781(17) Uiso 0.154(4) 1 d G . P E 4
C445 C -0.0134(5) 0.2939(5) -0.0587(4) 0.0781(17) Uiso 0.154(4) 1 d G . P E 4
C446 C -0.0264(5) 0.2258(5) -0.0379(4) 0.0781(17) Uiso 0.154(4) 1 d G . P E 4
C447 C -0.0946(6) 0.2074(5) -0.0149(3) 0.0781(17) Uiso 0.154(4) 1 d G . P E 4
C448 C -0.0713(6) 0.3410(5) -0.0547(4) 0.0781(17) Uiso 0.154(4) 1 d G . P E 4
C449 C -0.0609(6) 0.3906(4) -0.1674(5) 0.0781(17) Uiso 0.154(4) 1 d G . P E 4
C450 C -0.0011(5) 0.3409(5) -0.1719(5) 0.0781(17) Uiso 0.154(4) 1 d G . P E 4
C451 C 0.0222(4) 0.2940(5) -0.1186(5) 0.0781(17) Uiso 0.154(4) 1 d G . P E 4
C452 C -0.0955(6) 0.3908(4) -0.1101(5) 0.0781(17) Uiso 0.154(4) 1 d G . P E 4
C453 C -0.2317(6) 0.4113(3) -0.1864(6) 0.0781(17) Uiso 0.154(4) 1 d G . P E 4
C454 C -0.1957(7) 0.4106(3) -0.2468(5) 0.0781(17) Uiso 0.154(4) 1 d G . P E 4
C455 C -0.1123(6) 0.4003(3) -0.2368(5) 0.0781(17) Uiso 0.154(4) 1 d G . P E 4
C456 C -0.1833(7) 0.4007(3) -0.1203(5) 0.0781(17) Uiso 0.154(4) 1 d G . P E 4
C457 C -0.2906(6) 0.3282(5) -0.0900(5) 0.0781(17) Uiso 0.154(4) 1 d G . P E 4
C458 C -0.3416(5) 0.3393(4) -0.1593(6) 0.0781(17) Uiso 0.154(4) 1 d G . P E 4
C459 C -0.3136(6) 0.3793(4) -0.2072(6) 0.0781(17) Uiso 0.154(4) 1 d G . P E 4
C460 C -0.2123(7) 0.3584(4) -0.0703(5) 0.0781(17) Uiso 0.154(4) 1 d G . P E 4
C501 C -0.0590(7) 0.3641(5) -0.2396(6) 0.0781(17) Uiso 0.124(4) 1 d G . P F 5
C502 C -0.1276(8) 0.3635(5) -0.2998(6) 0.0781(17) Uiso 0.124(4) 1 d G . P F 5
C503 C -0.0058(6) 0.3089(6) -0.2259(6) 0.0781(17) Uiso 0.124(4) 1 d G . P F 5
C504 C -0.1408(8) 0.3074(6) -0.3446(5) 0.0781(17) Uiso 0.124(4) 1 d G . P F 5
C505 C -0.2234(8) 0.2823(6) -0.3722(4) 0.0781(17) Uiso 0.124(4) 1 d G . P F 5
C506 C -0.1955(8) 0.3972(4) -0.2803(6) 0.0781(17) Uiso 0.124(4) 1 d G . P F 5
C507 C -0.2736(8) 0.3728(5) -0.3068(6) 0.0781(17) Uiso 0.124(4) 1 d G . P F 5
C508 C -0.2872(7) 0.3141(6) -0.3534(5) 0.0781(17) Uiso 0.124(4) 1 d G . P F 5
C509 C 0.0001(6) 0.3184(6) -0.1006(6) 0.0781(17) Uiso 0.124(4) 1 d G . P F 5
C510 C -0.0549(7) 0.3765(5) -0.1142(6) 0.0781(17) Uiso 0.124(4) 1 d G . P F 5
C511 C 0.0239(5) 0.2855(6) -0.1553(6) 0.0781(17) Uiso 0.124(4) 1 d G . P F 5
C512 C -0.0831(7) 0.3988(4) -0.1820(7) 0.0781(17) Uiso 0.124(4) 1 d G . P F 5
C513 C -0.1676(8) 0.4186(4) -0.2072(7) 0.0781(17) Uiso 0.124(4) 1 d G . P F 5
C514 C -0.1086(8) 0.3729(5) -0.0682(6) 0.0781(17) Uiso 0.124(4) 1 d G . P F 5
C515 C -0.1893(8) 0.3919(5) -0.0923(6) 0.0781(17) Uiso 0.124(4) 1 d G . P F 5
C516 C -0.2202(8) 0.4153(4) -0.1635(7) 0.0781(17) Uiso 0.124(4) 1 d G . P F 5
C517 C 0.0089(6) 0.1758(6) -0.1061(6) 0.0781(17) Uiso 0.124(4) 1 d G . P F 5
C518 C -0.0162(6) 0.2096(6) -0.0495(5) 0.0781(17) Uiso 0.124(4) 1 d G . P F 5
C519 C 0.0280(5) 0.2126(6) -0.1585(7) 0.0781(17) Uiso 0.124(4) 1 d G . P F 5
C520 C -0.0198(6) 0.2799(6) -0.0456(5) 0.0781(17) Uiso 0.124(4) 1 d G . P F 5
C521 C -0.0876(7) 0.3136(6) -0.0261(5) 0.0781(17) Uiso 0.124(4) 1 d G . P F 5
C522 C -0.0798(7) 0.1701(6) -0.0326(5) 0.0781(17) Uiso 0.124(4) 1 d G . P F 5
C523 C -0.1438(8) 0.2027(6) -0.0133(4) 0.0781(17) Uiso 0.124(4) 1 d G . P F 5
C524 C -0.1480(8) 0.2755(6) -0.0100(4) 0.0781(17) Uiso 0.124(4) 1 d G . P F 5
C525 C -0.0445(7) 0.1333(6) -0.2494(7) 0.0781(17) Uiso 0.124(4) 1 d G . P F 5
C526 C -0.0653(7) 0.0938(5) -0.1954(7) 0.0781(17) Uiso 0.124(4) 1 d G . P F 5
C527 C 0.0014(6) 0.1914(6) -0.2312(7) 0.0781(17) Uiso 0.124(4) 1 d G . P F 5
C528 C -0.0398(7) 0.1150(5) -0.1252(6) 0.0781(17) Uiso 0.124(4) 1 d G . P F 5
C529 C -0.0935(8) 0.1117(5) -0.0800(6) 0.0781(17) Uiso 0.124(4) 1 d G . P F 5
C530 C -0.1468(8) 0.0688(4) -0.2225(7) 0.0781(17) Uiso 0.124(4) 1 d G . P F 5
C531 C -0.1993(8) 0.0656(4) -0.1788(6) 0.0781(17) Uiso 0.124(4) 1 d G . P F 5
C532 C -0.1717(8) 0.0878(4) -0.1052(6) 0.0781(17) Uiso 0.124(4) 1 d G . P F 5
C533 C -0.0858(7) 0.2497(6) -0.3318(5) 0.0781(17) Uiso 0.124(4) 1 d G . P F 5
C534 C -0.1345(8) 0.1889(6) -0.3508(5) 0.0781(17) Uiso 0.124(4) 1 d G . P F 5
C535 C -0.0207(6) 0.2505(6) -0.2738(6) 0.0781(17) Uiso 0.124(4) 1 d G . P F 5
C536 C -0.1141(8) 0.1317(6) -0.3106(6) 0.0781(17) Uiso 0.124(4) 1 d G . P F 5
C537 C -0.1777(8) 0.0922(5) -0.2936(6) 0.0781(17) Uiso 0.124(4) 1 d G . P F 5
C538 C -0.2192(8) 0.2095(6) -0.3755(4) 0.0781(17) Uiso 0.124(4) 1 d G . P F 5
C539 C -0.2797(7) 0.1718(6) -0.3602(5) 0.0781(17) Uiso 0.124(4) 1 d G . P F 5
C540 C -0.2585(8) 0.1117(5) -0.3185(6) 0.0781(17) Uiso 0.124(4) 1 d G . P F 5
C541 C -0.3080(7) 0.1200(5) -0.1464(6) 0.0781(17) Uiso 0.124(4) 1 d G . P F 5
C542 C -0.2839(7) 0.0857(4) -0.2047(6) 0.0781(17) Uiso 0.124(4) 1 d G . P F 5
C543 C -0.3124(7) 0.1089(5) -0.2721(6) 0.0781(17) Uiso 0.124(4) 1 d G . P F 5
C544 C -0.3611(6) 0.1752(6) -0.1601(6) 0.0781(17) Uiso 0.124(4) 1 d G . P F 5
C545 C -0.2801(7) 0.2349(6) -0.0545(5) 0.0781(17) Uiso 0.124(4) 1 d G . P F 5
C546 C -0.2262(8) 0.1768(6) -0.0414(5) 0.0781(17) Uiso 0.124(4) 1 d G . P F 5
C547 C -0.2396(8) 0.1215(5) -0.0857(6) 0.0781(17) Uiso 0.124(4) 1 d G . P F 5
C548 C -0.3463(6) 0.2340(6) -0.1130(6) 0.0781(17) Uiso 0.124(4) 1 d G . P F 5
C549 C -0.3228(7) 0.3521(6) -0.1368(7) 0.0781(17) Uiso 0.124(4) 1 d G . P F 5
C550 C -0.2530(8) 0.3528(5) -0.0761(6) 0.0781(17) Uiso 0.124(4) 1 d G . P F 5
C551 C -0.2326(8) 0.2956(6) -0.0359(5) 0.0781(17) Uiso 0.124(4) 1 d G . P F 5
C552 C -0.3687(6) 0.2940(6) -0.1551(7) 0.0781(17) Uiso 0.124(4) 1 d G . P F 5
C553 C -0.3761(6) 0.3092(6) -0.2794(6) 0.0781(17) Uiso 0.124(4) 1 d G . P F 5
C554 C -0.3274(7) 0.3700(5) -0.2603(6) 0.0781(17) Uiso 0.124(4) 1 d G . P F 5
C555 C -0.3017(7) 0.3903(5) -0.1906(7) 0.0781(17) Uiso 0.124(4) 1 d G . P F 5
C556 C -0.3951(5) 0.2719(6) -0.2282(7) 0.0781(17) Uiso 0.124(4) 1 d G . P F 5
C557 C -0.3672(6) 0.1661(6) -0.2861(6) 0.0781(17) Uiso 0.124(4) 1 d G . P F 5
C558 C -0.3474(6) 0.2051(6) -0.3399(5) 0.0781(17) Uiso 0.124(4) 1 d G . P F 5
C559 C -0.3509(6) 0.2750(6) -0.3372(5) 0.0781(17) Uiso 0.124(4) 1 d G . P F 5
C560 C -0.3908(5) 0.1986(6) -0.2307(6) 0.0781(17) Uiso 0.124(4) 1 d G . P F 5
O601 O 0.2189(5) 0.5009(4) 0.0003(4) 0.140(3) Uani 0.836(10) 1 d D U P G 1
C601 C 0.2946(8) 0.4701(7) 0.0154(7) 0.157(5) Uani 0.836(10) 1 d D U P G 1
H60A H 0.286103 0.424116 0.003199 0.188 Uiso 0.836(10) 1 calc R U P G 1
H60B H 0.325229 0.488852 -0.014693 0.188 Uiso 0.836(10) 1 calc R U P G 1
C602 C 0.3420(7) 0.4740(5) 0.0839(8) 0.142(5) Uani 0.836(10) 1 d D U P G 1
H60C H 0.392162 0.451301 0.087930 0.213 Uiso 0.836(10) 1 calc R U P G 1
H60D H 0.352885 0.519237 0.096458 0.213 Uiso 0.836(10) 1 calc R U P G 1
H60E H 0.313623 0.454276 0.114411 0.213 Uiso 0.836(10) 1 calc R U P G 1
C603 C 0.1594(8) 0.4871(6) -0.0617(5) 0.125(4) Uani 0.836(10) 1 d D U P G 1
H60F H 0.151810 0.439977 -0.064818 0.150 Uiso 0.836(10) 1 calc R U P G 1
H60G H 0.180263 0.500420 -0.100493 0.150 Uiso 0.836(10) 1 calc R U P G 1
C604 C 0.0822(7) 0.5167(5) -0.0704(5) 0.123(4) Uani 0.836(10) 1 d D U P G 1
H60H H 0.047094 0.503659 -0.114395 0.184 Uiso 0.836(10) 1 calc R U P G 1
H60I H 0.059335 0.502936 -0.033491 0.184 Uiso 0.836(10) 1 calc R U P G 1
H60J H 0.087895 0.563607 -0.069301 0.184 Uiso 0.836(10) 1 calc R U P G 1
O701 O 0.2129(16) 0.5339(12) -0.0448(14) 0.121(9) Uiso 0.164(10) 1 d G U P G 2
C701 C 0.2960(15) 0.5345(17) -0.010(2) 0.121(9) Uiso 0.164(10) 1 d G U P G 2
H70A H 0.309129 0.492786 0.013871 0.145 Uiso 0.164(10) 1 d G U P G 2
H70B H 0.326343 0.537007 -0.044755 0.145 Uiso 0.164(10) 1 d G U P G 2
C702 C 0.324(2) 0.585(2) 0.039(2) 0.121(9) Uiso 0.164(10) 1 d G U P G 2
H70C H 0.380825 0.579665 0.058853 0.181 Uiso 0.164(10) 1 d G U P G 2
H70D H 0.313212 0.626450 0.016062 0.181 Uiso 0.164(10) 1 d G U P G 2
H70E H 0.295930 0.582052 0.074914 0.181 Uiso 0.164(10) 1 d G U P G 2
C703 C 0.182(2) 0.4743(15) -0.074(2) 0.121(9) Uiso 0.164(10) 1 d G U P G 2
H70F H 0.196640 0.440242 -0.039051 0.145 Uiso 0.164(10) 1 d G U P G 2
H70G H 0.206451 0.463526 -0.111496 0.145 Uiso 0.164(10) 1 d G U P G 2
C704 C 0.095(2) 0.475(2) -0.101(2) 0.121(9) Uiso 0.164(10) 1 d G U P G 2
H70H H 0.077369 0.432963 -0.120656 0.181 Uiso 0.164(10) 1 d G U P G 2
H70I H 0.070704 0.484792 -0.064188 0.181 Uiso 0.164(10) 1 d G U P G 2
H70J H 0.080516 0.508085 -0.136647 0.181 Uiso 0.164(10) 1 d G U P G 2
 
loop_
 _atom_site_aniso_label
 _atom_site_aniso_U_11
 _atom_site_aniso_U_22
 _atom_site_aniso_U_33
 _atom_site_aniso_U_23
 _atom_site_aniso_U_13
 _atom_site_aniso_U_12
B1 0.049(3) 0.048(2) 0.046(2) -0.0090(19) 0.018(2) -0.009(2)
C01 0.048(2) 0.053(2) 0.047(2) -0.0057(17) 0.0141(17) -0.0091(18)
C02 0.052(2) 0.056(2) 0.051(2) -0.0063(18) 0.0212(19) -0.0088(19)
C03 0.066(3) 0.050(2) 0.054(2) -0.0052(19) 0.014(2) -0.012(2)
C04 0.056(3) 0.051(2) 0.061(3) -0.010(2) 0.008(2) -0.001(2)
C05 0.044(2) 0.062(3) 0.051(2) -0.0120(19) 0.0121(18) -0.0071(19)
C06 0.047(2) 0.062(2) 0.044(2) -0.0071(18) 0.0134(17) -0.0092(19)
C07 0.084(6) 0.064(4) 0.076(4) 0.011(3) 0.014(4) -0.005(4)
F01 0.151(13) 0.185(15) 0.193(13) 0.090(11) -0.006(10) -0.108(11)
F02 0.176(11) 0.123(6) 0.052(4) 0.019(4) 0.048(6) 0.047(7)
F03 0.142(8) 0.103(6) 0.090(5) 0.044(4) 0.030(5) 0.034(6)
C07B 0.084(6) 0.064(4) 0.076(4) 0.011(3) 0.014(4) -0.005(4)
F01B 0.191(16) 0.063(6) 0.160(11) 0.039(6) 0.117(12) 0.031(8)
F02B 0.102(8) 0.090(8) 0.100(7) 0.040(6) 0.063(6) 0.012(7)
F03B 0.134(13) 0.192(17) 0.110(11) 0.073(11) -0.046(9) -0.098(13)
C08 0.051(3) 0.080(3) 0.059(3) -0.014(2) 0.014(2) 0.002(2)
F04 0.081(2) 0.172(4) 0.070(2) -0.059(2) 0.0183(17) 0.011(2)
F05 0.121(4) 0.215(5) 0.123(3) 0.047(3) 0.064(3) 0.103(4)
F06 0.128(3) 0.149(4) 0.134(3) -0.053(3) 0.096(3) -0.061(3)
C09 0.044(2) 0.049(2) 0.048(2) -0.0055(17) 0.0169(17) -0.0045(17)
C10 0.047(2) 0.045(2) 0.043(2) -0.0032(16) 0.0162(17) -0.0014(17)
C11 0.039(2) 0.045(2) 0.045(2) 0.0044(16) 0.0109(16) 0.0031(16)
C12 0.043(2) 0.043(2) 0.051(2) -0.0053(17) 0.0094(17) -0.0031(17)
C13 0.046(2) 0.050(2) 0.050(2) -0.0076(17) 0.0133(18) 0.0011(18)
C14 0.047(2) 0.061(2) 0.051(2) -0.0079(19) 0.0200(18) -0.0029(19)
C15 0.051(2) 0.053(2) 0.046(2) 0.0010(17) 0.0158(18) -0.0027(19)
F07 0.084(2) 0.110(2) 0.0519(15) 0.0222(15) 0.0162(14) -0.0117(18)
F08 0.094(2) 0.083(2) 0.103(2) 0.0095(17) 0.068(2) 0.0119(18)
F09 0.080(2) 0.126(3) 0.079(2) -0.0219(19) 0.0338(17) -0.057(2)
C16 0.056(3) 0.056(5) 0.066(4) -0.012(3) 0.020(3) -0.002(3)
F10 0.181(7) 0.051(3) 0.099(4) -0.021(2) 0.053(4) 0.004(3)
F11 0.102(6) 0.158(10) 0.081(5) -0.054(5) -0.020(4) 0.043(6)
F12 0.115(7) 0.102(6) 0.094(5) -0.039(4) 0.070(5) -0.024(5)
C16B 0.056(3) 0.056(5) 0.066(4) -0.012(3) 0.020(3) -0.002(3)
F10B 0.081(12) 0.122(19) 0.140(19) -0.067(14) 0.014(12) 0.047(13)
F11B 0.113(15) 0.128(15) 0.110(15) -0.096(12) 0.069(12) -0.085(13)
F12B 0.168(16) 0.125(12) 0.057(7) -0.040(8) 0.032(9) -0.026(12)
C17 0.044(2) 0.055(2) 0.051(2) -0.0021(18) 0.0191(17) 0.0005(18)
C18 0.046(2) 0.065(3) 0.050(2) -0.0032(19) 0.0205(18) 0.000(2)
C19 0.055(3) 0.077(3) 0.050(2) 0.010(2) 0.022(2) 0.013(2)
C20 0.063(3) 0.064(3) 0.062(3) 0.012(2) 0.035(2) 0.003(2)
C21 0.053(3) 0.054(2) 0.060(3) 0.0006(19) 0.028(2) -0.0057(19)
C22 0.050(2) 0.054(2) 0.052(2) -0.0033(18) 0.0180(18) -0.0053(19)
C23 0.054(4) 0.095(6) 0.056(3) 0.004(4) 0.018(3) -0.003(4)
F13 0.105(4) 0.119(4) 0.072(3) -0.013(3) -0.015(3) -0.003(3)
F14 0.086(6) 0.127(6) 0.090(4) -0.006(4) 0.001(3) 0.047(5)
F15 0.092(5) 0.214(11) 0.074(4) 0.055(6) 0.025(3) -0.019(6)
C23B 0.054(4) 0.095(6) 0.056(3) 0.004(4) 0.018(3) -0.003(4)
F13B 0.050(12) 0.23(3) 0.104(15) 0.03(2) 0.008(10) -0.018(19)
F14B 0.091(13) 0.110(12) 0.087(11) 0.025(9) -0.011(9) 0.007(10)
F15B 0.124(16) 0.16(2) 0.027(8) -0.016(11) 0.019(8) 0.059(16)
C24 0.060(5) 0.067(5) 0.082(4) 0.011(3) 0.030(3) -0.006(4)
F16 0.083(8) 0.075(6) 0.163(10) 0.016(6) 0.036(6) -0.028(5)
F17 0.077(8) 0.186(13) 0.076(7) 0.046(8) -0.007(6) -0.057(8)
F18 0.083(8) 0.131(11) 0.208(16) -0.052(11) 0.094(10) -0.019(7)
C24B 0.060(5) 0.067(5) 0.082(4) 0.011(3) 0.030(3) -0.006(4)
F16B 0.080(8) 0.176(14) 0.114(8) 0.078(9) 0.013(6) -0.044(9)
F17B 0.086(8) 0.121(8) 0.150(12) -0.074(9) 0.040(9) -0.032(6)
F18B 0.046(4) 0.145(9) 0.130(9) 0.008(7) 0.032(5) -0.002(4)
C25 0.050(2) 0.049(2) 0.052(2) -0.0053(17) 0.0213(18) -0.0128(18)
C26 0.053(2) 0.051(2) 0.052(2) -0.0029(18) 0.0194(19) -0.0061(19)
C27 0.058(3) 0.053(2) 0.060(3) -0.0070(19) 0.027(2) -0.008(2)
C28 0.066(3) 0.060(3) 0.068(3) -0.017(2) 0.037(2) -0.012(2)
C29 0.059(3) 0.070(3) 0.056(2) -0.014(2) 0.023(2) -0.020(2)
C30 0.048(2) 0.061(2) 0.051(2) -0.0077(19) 0.0210(18) -0.0099(19)
C31 0.064(5) 0.066(3) 0.087(4) -0.004(3) 0.036(4) 0.005(3)
F19 0.101(7) 0.172(10) 0.133(7) 0.072(8) 0.060(6) 0.048(7)
F20 0.061(4) 0.122(6) 0.171(9) 0.019(6) 0.048(5) 0.002(3)
F21 0.133(9) 0.135(9) 0.165(10) -0.069(8) 0.009(7) 0.069(7)
C31B 0.064(5) 0.066(3) 0.087(4) -0.004(3) 0.036(4) 0.005(3)
F19B 0.078(12) 0.161(17) 0.148(16) -0.089(13) -0.035(11) 0.051(11)
F20B 0.072(8) 0.189(16) 0.141(12) 0.043(13) 0.079(8) 0.040(11)
F21B 0.090(8) 0.061(7) 0.199(17) 0.019(9) 0.043(10) 0.013(5)
C32 0.062(5) 0.074(6) 0.054(4) -0.017(4) 0.016(3) -0.004(4)
F22 0.094(5) 0.246(14) 0.069(5) -0.069(8) 0.020(3) 0.039(7)
F23 0.105(5) 0.114(5) 0.068(3) -0.001(3) -0.013(3) 0.005(4)
F24 0.118(9) 0.121(7) 0.103(6) -0.009(6) 0.004(5) -0.072(7)
C32B 0.062(5) 0.074(6) 0.054(4) -0.017(4) 0.016(3) -0.004(4)
F22B 0.188(19) 0.195(18) 0.057(9) 0.038(11) 0.011(10) -0.104(16)
F23B 0.056(9) 0.185(19) 0.094(10) -0.055(14) -0.001(7) 0.012(12)
F24B 0.117(11) 0.116(10) 0.081(8) -0.039(7) 0.006(7) -0.017(8)
C101 0.085(7) 0.139(8) 0.074(6) -0.003(7) -0.022(6) -0.036(7)
C102 0.041(5) 0.119(7) 0.090(6) 0.011(6) -0.002(5) -0.030(6)
C103 0.079(7) 0.138(8) 0.044(6) 0.009(6) -0.023(6) 0.001(7)
C104 0.036(5) 0.115(7) 0.105(7) 0.026(7) 0.013(5) 0.018(6)
C105 0.050(5) 0.102(6) 0.100(6) 0.006(6) 0.046(5) 0.030(5)
C106 0.058(6) 0.102(7) 0.105(7) 0.009(6) 0.013(6) -0.021(6)
C107 0.055(6) 0.086(6) 0.103(7) 0.031(6) 0.040(6) -0.010(6)
C108 0.094(4) 0.091(4) 0.060(3) 0.004(3) 0.060(3) -0.003(3)
C109 0.109(7) 0.125(7) 0.031(5) -0.023(5) 0.025(5) 0.002(7)
C110 0.100(7) 0.101(7) 0.073(6) -0.034(6) 0.029(6) -0.014(6)
C111 0.107(7) 0.136(7) 0.016(4) 0.007(5) 0.001(5) 0.003(7)
C112 0.104(7) 0.118(7) 0.088(7) -0.021(7) 0.009(6) -0.035(7)
C113 0.078(7) 0.083(7) 0.092(7) -0.005(6) 0.019(6) -0.020(6)
C114 0.115(8) 0.086(7) 0.096(7) -0.007(6) 0.032(7) 0.002(7)
C115 0.100(7) 0.081(6) 0.093(7) -0.010(6) 0.017(7) 0.007(6)
C116 0.082(7) 0.071(6) 0.105(7) 0.006(6) 0.002(6) -0.001(6)
C117 0.099(4) 0.112(4) 0.057(3) 0.011(3) 0.063(3) 0.008(3)
C118 0.099(4) 0.112(4) 0.057(3) 0.011(3) 0.063(3) 0.008(3)
C119 0.117(7) 0.113(7) 0.032(5) 0.027(5) 0.018(5) 0.019(7)
C120 0.099(4) 0.112(4) 0.057(3) 0.011(3) 0.063(3) 0.008(3)
C121 0.105(7) 0.099(7) 0.079(6) -0.040(6) 0.049(6) 0.023(6)
C122 0.099(4) 0.112(4) 0.057(3) 0.011(3) 0.063(3) 0.008(3)
C123 0.051(5) 0.106(6) 0.097(6) 0.009(6) 0.048(5) 0.025(5)
C124 0.069(6) 0.099(7) 0.094(7) -0.016(6) 0.053(5) 0.026(6)
C125 0.098(7) 0.066(6) 0.092(6) 0.032(5) 0.006(6) 0.017(6)
C126 0.076(7) 0.071(6) 0.099(7) 0.024(6) 0.031(6) -0.011(6)
C127 0.085(7) 0.093(6) 0.061(6) 0.057(5) 0.021(5) 0.032(6)
C128 0.080(6) 0.099(7) 0.086(6) 0.044(6) 0.044(5) -0.020(6)
C129 0.060(6) 0.101(7) 0.108(7) 0.036(6) 0.044(6) -0.014(6)
C130 0.084(7) 0.067(6) 0.121(7) 0.016(6) 0.000(7) -0.004(6)
C131 0.076(7) 0.077(7) 0.103(7) 0.005(6) 0.020(6) -0.034(6)
C132 0.062(6) 0.088(7) 0.122(7) 0.016(6) 0.014(6) -0.035(6)
C133 0.063(6) 0.117(7) 0.094(7) 0.034(6) 0.010(6) 0.046(6)
C134 0.088(7) 0.080(7) 0.108(7) 0.020(6) 0.026(6) 0.031(6)
C135 0.083(7) 0.127(7) 0.080(6) 0.040(6) -0.013(6) 0.020(6)
C136 0.085(7) 0.074(7) 0.107(7) 0.010(6) 0.013(7) 0.025(6)
C137 0.101(7) 0.068(6) 0.111(8) -0.004(6) 0.015(7) 0.008(6)
C138 0.081(6) 0.097(7) 0.109(7) -0.014(6) 0.059(6) 0.032(6)
C139 0.107(7) 0.096(7) 0.088(6) -0.039(6) 0.053(6) 0.015(6)
C140 0.116(7) 0.066(6) 0.102(7) -0.020(6) 0.035(7) -0.005(6)
C141 0.087(7) 0.140(8) 0.079(7) -0.003(7) -0.024(6) -0.044(7)
C142 0.103(8) 0.113(7) 0.096(7) -0.032(7) -0.001(7) -0.051(7)
C143 0.106(7) 0.086(6) 0.078(6) -0.041(5) 0.044(6) -0.035(6)
C144 0.073(7) 0.148(8) 0.044(6) 0.015(6) -0.018(5) -0.014(7)
C145 0.050(6) 0.105(7) 0.091(7) 0.041(6) 0.007(5) 0.037(5)
C146 0.035(5) 0.108(7) 0.105(6) 0.024(6) 0.020(5) 0.007(5)
C147 0.041(5) 0.114(7) 0.095(7) 0.007(6) -0.005(5) -0.027(6)
C148 0.076(7) 0.131(8) 0.079(6) 0.043(6) -0.013(6) 0.011(7)
C149 0.096(7) 0.081(6) 0.082(6) 0.026(5) 0.010(6) 0.011(6)
C150 0.080(7) 0.087(7) 0.090(7) 0.008(6) 0.014(6) 0.021(6)
C151 0.075(6) 0.085(7) 0.098(7) 0.019(6) 0.029(6) 0.028(6)
C152 0.084(7) 0.100(7) 0.058(6) 0.048(5) 0.025(5) 0.025(6)
C153 0.094(4) 0.091(4) 0.060(3) 0.004(3) 0.060(3) -0.003(3)
C154 0.072(6) 0.083(6) 0.074(6) 0.034(5) 0.032(5) -0.014(5)
C155 0.076(7) 0.074(6) 0.090(7) 0.020(6) 0.033(6) -0.009(6)
C156 0.109(7) 0.099(7) 0.036(5) 0.025(5) 0.020(5) 0.007(6)
C157 0.106(7) 0.111(7) 0.033(5) -0.037(5) 0.031(5) -0.022(6)
C158 0.094(4) 0.091(4) 0.060(3) 0.004(3) 0.060(3) -0.003(3)
C159 0.094(4) 0.091(4) 0.060(3) 0.004(3) 0.060(3) -0.003(3)
C160 0.105(7) 0.138(7) 0.016(4) 0.007(5) 0.008(5) -0.018(7)
C201 0.076(7) 0.066(7) 0.094(7) -0.001(6) 0.020(7) -0.021(6)
C202 0.104(8) 0.066(7) 0.084(8) 0.011(7) 0.018(7) -0.007(7)
C203 0.066(7) 0.089(7) 0.101(7) 0.014(7) 0.005(7) -0.029(7)
C204 0.089(7) 0.063(7) 0.071(7) 0.030(6) 0.037(6) 0.003(6)
C205 0.090(8) 0.098(8) 0.068(7) 0.052(7) 0.005(7) 0.034(7)
C206 0.089(7) 0.063(6) 0.086(7) 0.009(6) 0.018(7) 0.030(6)
C207 0.085(8) 0.076(8) 0.098(8) 0.020(7) 0.016(7) 0.033(7)
C208 0.084(7) 0.101(7) 0.087(7) 0.042(7) 0.004(6) 0.032(7)
C209 0.083(8) 0.126(8) 0.074(7) -0.004(7) -0.018(7) -0.032(7)
C210 0.107(8) 0.119(8) 0.071(7) -0.027(7) 0.010(8) -0.029(8)
C211 0.067(7) 0.113(8) 0.092(7) 0.012(7) -0.007(7) -0.036(7)
C212 0.097(7) 0.093(7) 0.086(7) -0.023(6) 0.015(7) -0.005(7)
C213 0.107(8) 0.089(8) 0.076(7) -0.023(7) 0.044(7) 0.008(7)
C214 0.117(8) 0.132(8) 0.063(7) -0.004(7) 0.016(7) 0.006(8)
C215 0.110(8) 0.119(8) 0.077(7) -0.013(7) 0.036(7) 0.000(7)
C216 0.105(8) 0.106(8) 0.094(8) -0.010(7) 0.043(7) 0.005(7)
C217 0.063(7) 0.115(8) 0.114(7) 0.025(7) 0.005(7) 0.027(7)
C218 0.060(7) 0.125(8) 0.075(7) 0.029(7) -0.014(7) 0.034(7)
C219 0.036(6) 0.109(8) 0.106(8) 0.019(8) 0.015(7) -0.002(7)
C220 0.078(7) 0.127(8) 0.046(7) 0.020(7) -0.015(7) -0.010(7)
C221 0.106(8) 0.135(8) 0.046(7) 0.010(7) 0.010(7) 0.007(8)
C222 0.087(7) 0.088(7) 0.085(7) 0.038(6) -0.002(6) 0.042(6)
C223 0.096(8) 0.098(8) 0.069(7) 0.057(6) 0.011(7) 0.025(7)
C224 0.105(4) 0.104(4) 0.054(3) 0.029(3) 0.047(3) 0.000(4)
C225 0.079(7) 0.104(7) 0.075(6) -0.004(6) 0.065(6) 0.004(7)
C226 0.087(8) 0.091(8) 0.107(8) -0.012(7) 0.043(7) 0.024(7)
C227 0.055(6) 0.095(7) 0.093(7) 0.016(7) 0.054(6) 0.000(6)
C228 0.070(7) 0.096(8) 0.107(8) 0.005(7) 0.028(7) 0.044(7)
C229 0.088(8) 0.069(7) 0.099(8) 0.017(7) 0.023(7) 0.046(7)
C230 0.103(8) 0.104(8) 0.099(8) -0.017(7) 0.051(7) 0.003(7)
C231 0.109(8) 0.065(7) 0.088(8) -0.024(7) 0.042(7) 0.003(7)
C232 0.095(8) 0.058(6) 0.098(7) 0.003(6) 0.012(7) 0.026(6)
C233 0.081(7) 0.076(7) 0.068(6) 0.028(6) 0.044(6) -0.009(6)
C234 0.108(7) 0.080(7) 0.049(6) 0.028(6) 0.046(6) 0.000(7)
C235 0.061(7) 0.088(7) 0.099(7) 0.031(7) 0.035(7) -0.011(7)
C236 0.101(7) 0.096(8) 0.072(7) 0.023(7) 0.063(6) 0.001(7)
C237 0.107(8) 0.106(7) 0.078(7) -0.016(7) 0.050(7) -0.011(7)
C238 0.109(8) 0.111(8) 0.047(7) 0.028(7) 0.016(7) 0.004(7)
C239 0.107(8) 0.138(8) 0.038(7) 0.008(7) 0.011(7) -0.014(8)
C240 0.120(8) 0.125(8) 0.064(7) -0.015(7) 0.026(7) -0.015(8)
C241 0.074(8) 0.054(7) 0.114(8) 0.007(7) 0.016(7) -0.027(6)
C242 0.103(7) 0.070(7) 0.094(7) -0.031(6) 0.016(7) -0.022(7)
C243 0.105(8) 0.109(8) 0.081(7) -0.037(7) 0.008(8) -0.047(7)
C244 0.062(7) 0.081(7) 0.109(7) 0.016(7) 0.002(7) -0.031(7)
C245 0.105(4) 0.104(4) 0.054(3) 0.029(3) 0.047(3) 0.000(4)
C246 0.102(7) 0.070(7) 0.086(7) 0.029(6) 0.034(7) -0.003(7)
C247 0.100(8) 0.050(6) 0.095(8) 0.026(7) 0.016(7) -0.010(6)
C248 0.071(7) 0.103(8) 0.106(8) 0.031(7) 0.038(7) -0.014(7)
C249 0.081(7) 0.110(7) 0.071(6) 0.006(6) 0.064(6) 0.005(7)
C250 0.105(4) 0.104(4) 0.054(3) 0.029(3) 0.047(3) 0.000(4)
C251 0.105(4) 0.104(4) 0.054(3) 0.029(3) 0.047(3) 0.000(4)
C252 0.060(7) 0.102(8) 0.093(7) 0.020(7) 0.051(6) 0.000(7)
C253 0.056(7) 0.113(8) 0.115(8) 0.024(7) 0.010(7) 0.024(7)
C254 0.061(7) 0.093(8) 0.102(8) 0.012(7) 0.033(7) 0.032(6)
C255 0.085(8) 0.100(8) 0.103(8) -0.013(7) 0.033(7) 0.019(7)
C256 0.038(6) 0.106(8) 0.112(8) 0.021(8) 0.013(7) -0.003(7)
C257 0.086(8) 0.135(8) 0.080(7) -0.004(7) -0.016(7) -0.043(7)
C258 0.075(7) 0.140(8) 0.047(7) 0.023(7) -0.009(7) -0.019(7)
C259 0.052(7) 0.128(8) 0.077(7) 0.034(7) -0.013(7) 0.021(7)
C260 0.061(7) 0.113(8) 0.095(7) 0.013(7) -0.005(6) -0.035(7)
O601 0.123(5) 0.162(6) 0.154(6) -0.068(5) 0.069(5) -0.019(5)
C601 0.151(10) 0.167(10) 0.176(10) -0.046(9) 0.087(8) 0.045(8)
C602 0.116(8) 0.103(7) 0.235(14) -0.041(8) 0.097(9) -0.024(6)
C603 0.178(10) 0.115(7) 0.097(6) -0.019(5) 0.061(7) 0.018(7)
C604 0.153(10) 0.107(7) 0.112(7) -0.010(6) 0.040(7) -0.033(7)
 
_geom_special_details
;
 All esds (except the esd in the dihedral angle between two l.s. planes)
 are estimated using the full covariance matrix.  The cell esds are taken
 into account individually in the estimation of esds in distances, angles
 and torsion angles; correlations between esds in cell parameters are only
 used when they are defined by crystal symmetry.  An approximate (isotropic)
 treatment of cell esds is used for estimating esds involving l.s. planes.
;
 
loop_
 _geom_bond_atom_site_label_1
 _geom_bond_atom_site_label_2
 _geom_bond_distance
 _geom_bond_site_symmetry_2
 _geom_bond_publ_flag
Li C118 2.27(10) . ?
Li C120 2.31(10) . ?
Li C122 2.32(10) . ?
Li C123 2.37(10) . ?
Li C121 2.40(9) . ?
Li C124 2.43(10) . ?
Li C109 2.74(9) . ?
Li C117 2.74(9) . ?
B1 C17 1.641(6) . ?
B1 C01 1.643(7) . ?
B1 C25 1.644(6) . ?
B1 C09 1.656(6) . ?
C01 C02 1.398(6) . ?
C01 C06 1.401(6) . ?
C02 C03 1.397(7) . ?
C02 H02 0.9300 . ?
C03 C04 1.394(7) . ?
C03 C07 1.483(17) . ?
C04 C05 1.390(7) . ?
C04 H04 0.9300 . ?
C05 C06 1.395(6) . ?
C05 C08 1.497(7) . ?
C06 H06 0.9300 . ?
C07 F01 1.288(14) . ?
C07 F02 1.308(14) . ?
C07 F03 1.317(15) . ?
C07B F01B 1.286(18) . ?
C07B F02B 1.308(18) . ?
C07B F03B 1.318(18) . ?
C08 F05 1.301(6) . ?
C08 F04 1.304(5) . ?
C08 F06 1.313(6) . ?
C09 C14 1.396(6) . ?
C09 C10 1.400(6) . ?
C10 C11 1.390(5) . ?
C10 H10 0.9300 . ?
C11 C12 1.376(6) . ?
C11 C15 1.492(6) . ?
C12 C13 1.400(6) . ?
C12 H12 0.9300 . ?
C13 C14 1.391(6) . ?
C13 C16 1.499(11) . ?
C14 H14 0.9300 . ?
C15 F08 1.324(5) . ?
C15 F07 1.330(5) . ?
C15 F09 1.335(5) . ?
C16 F10 1.290(9) . ?
C16 F11 1.318(9) . ?
C16 F12 1.336(10) . ?
C16B F10B 1.29(2) . ?
C16B F11B 1.314(18) . ?
C16B F12B 1.338(19) . ?
C17 C18 1.394(6) . ?
C17 C22 1.394(6) . ?
C18 C19 1.387(6) . ?
C18 H18 0.9300 . ?
C19 C20 1.383(7) . ?
C19 C23 1.525(10) . ?
C20 C21 1.376(7) . ?
C20 H20 0.9300 . ?
C21 C22 1.384(6) . ?
C21 C24 1.48(2) . ?
C22 H22 0.9300 . ?
C23 F13 1.289(10) . ?
C23 F15 1.333(9) . ?
C23 F14 1.339(10) . ?
C23B F13B 1.28(2) . ?
C23B F15B 1.323(19) . ?
C23B F14B 1.34(2) . ?
C24 F16 1.288(13) . ?
C24 F17 1.322(14) . ?
C24 F18 1.327(14) . ?
C24B F16B 1.289(14) . ?
C24B F17B 1.323(13) . ?
C24B F18B 1.326(14) . ?
C25 C26 1.403(6) . ?
C25 C30 1.406(6) . ?
C26 C27 1.382(6) . ?
C26 H26 0.9300 . ?
C27 C28 1.392(7) . ?
C27 C31 1.537(14) . ?
C28 C29 1.383(7) . ?
C28 H28 0.9300 . ?
C29 C30 1.391(6) . ?
C29 C32 1.550(13) . ?
C30 H30 0.9300 . ?
C31 F20 1.300(11) . ?
C31 F19 1.302(12) . ?
C31 F21 1.307(11) . ?
C31B F20B 1.300(18) . ?
C31B F19B 1.302(18) . ?
C31B F21B 1.308(18) . ?
C32 F23 1.276(11) . ?
C32 F24 1.321(12) . ?
C32 F22 1.322(11) . ?
C32B F23B 1.27(2) . ?
C32B F22B 1.320(18) . ?
C32B F24B 1.320(19) . ?
C101 C103 1.4271 . ?
C101 C102 1.4424 . ?
C101 C112 1.4930 . ?
C102 C104 1.4307 . ?
C102 C106 1.4853 . ?
C103 C111 1.4448 . ?
C103 C135 1.5042 . ?
C104 C105 1.4687 . ?
C104 C133 1.4854 . ?
C105 C108 1.4019 . ?
C105 C138 1.4889 . ?
C106 C107 1.3934 . ?
C106 C113 1.4733 . ?
C107 C154 1.4668 . ?
C107 C108 1.4949 . ?
C108 C159 1.4524 . ?
C109 C111 1.4239 . ?
C109 C120 1.4578 . ?
C109 C110 1.4929 . ?
C110 C112 1.3854 . ?
C110 C114 1.4575 . ?
C111 C119 1.4890 . ?
C112 C113 1.4574 . ?
C113 C116 1.4065 . ?
C114 C115 1.3944 . ?
C114 C121 1.4596 . ?
C115 C150 1.4525 . ?
C115 C116 1.4550 . ?
C116 C155 1.4498 . ?
C117 C119 1.3917 . ?
C117 C118 1.4763 . ?
C117 C128 1.4861 . ?
C118 C120 1.4381 . ?
C118 C122 1.4621 . ?
C119 C127 1.4629 . ?
C120 C121 1.4855 . ?
C121 C124 1.3951 . ?
C122 C123 1.4173 . ?
C122 C129 1.4973 . ?
C123 C146 1.4729 . ?
C123 C124 1.4889 . ?
C124 C151 1.4626 . ?
C125 C127 1.4141 . ?
C125 C126 1.4600 . ?
C125 C136 1.4639 . ?
C126 C128 1.4162 . ?
C126 C130 1.4497 . ?
C127 C135 1.4655 . ?
C128 C129 1.4463 . ?
C129 C132 1.3889 . ?
C130 C131 1.4066 . ?
C130 C137 1.4549 . ?
C131 C142 1.4626 . ?
C131 C132 1.4864 . ?
C132 C147 1.4854 . ?
C133 C135 1.3778 . ?
C133 C134 1.4862 . ?
C134 C136 1.4052 . ?
C134 C138 1.4649 . ?
C136 C137 1.4621 . ?
C137 C140 1.3997 . ?
C138 C139 1.3855 . ?
C139 C140 1.4701 . ?
C139 C158 1.4874 . ?
C140 C143 1.4668 . ?
C141 C144 1.4271 . ?
C141 C147 1.4460 . ?
C141 C142 1.5013 . ?
C142 C143 1.3837 . ?
C143 C157 1.4772 . ?
C144 C160 1.4448 . ?
C144 C148 1.5016 . ?
C145 C148 1.3959 . ?
C145 C151 1.4742 . ?
C145 C146 1.4823 . ?
C146 C147 1.4115 . ?
C148 C152 1.4760 . ?
C149 C152 1.4140 . ?
C149 C155 1.4431 . ?
C149 C150 1.4604 . ?
C150 C151 1.4051 . ?
C152 C156 1.4758 . ?
C153 C156 1.3763 . ?
C153 C154 1.4862 . ?
C153 C159 1.5021 . ?
C154 C155 1.4032 . ?
C156 C160 1.4963 . ?
C157 C160 1.4321 . ?
C157 C158 1.4424 . ?
C158 C159 1.4273 . ?
C201 C203 1.4270 . ?
C201 C202 1.4423 . ?
C201 C212 1.4930 . ?
C202 C204 1.4307 . ?
C202 C206 1.4854 . ?
C203 C211 1.4448 . ?
C203 C235 1.5043 . ?
C204 C205 1.4686 . ?
C204 C233 1.4854 . ?
C205 C208 1.4020 . ?
C205 C238 1.4889 . ?
C206 C207 1.3933 . ?
C206 C213 1.4733 . ?
C207 C254 1.4668 . ?
C207 C208 1.4949 . ?
C208 C259 1.4525 . ?
C209 C211 1.4239 . ?
C209 C220 1.4577 . ?
C209 C210 1.4930 . ?
C210 C212 1.3854 . ?
C210 C214 1.4574 . ?
C211 C219 1.4889 . ?
C212 C213 1.4573 . ?
C213 C216 1.4065 . ?
C214 C215 1.3945 . ?
C214 C221 1.4596 . ?
C215 C250 1.4525 . ?
C215 C216 1.4551 . ?
C216 C255 1.4497 . ?
C216 C702 2.0(2) 3_565 ?
C217 C219 1.3917 . ?
C217 C218 1.4763 . ?
C217 C228 1.4862 . ?
C218 C220 1.4381 . ?
C218 C222 1.4620 . ?
C219 C227 1.4628 . ?
C220 C221 1.4854 . ?
C221 C224 1.3951 . ?
C222 C223 1.4174 . ?
C222 C229 1.4973 . ?
C223 C246 1.4729 . ?
C223 C224 1.4889 . ?
C224 C251 1.4625 . ?
C225 C227 1.4140 . ?
C225 C226 1.4600 . ?
C225 C236 1.4639 . ?
C226 C228 1.4162 . ?
C226 C230 1.4497 . ?
C227 C235 1.4655 . ?
C228 C229 1.4463 . ?
C229 C232 1.3890 . ?
C230 C231 1.4066 . ?
C230 C237 1.4549 . ?
C231 C242 1.4626 . ?
C231 C232 1.4863 . ?
C232 C247 1.4854 . ?
C233 C235 1.3779 . ?
C233 C234 1.4862 . ?
C234 C236 1.4051 . ?
C234 C238 1.4649 . ?
C236 C237 1.4620 . ?
C237 C240 1.3997 . ?
C238 C239 1.3855 . ?
C239 C240 1.4700 . ?
C239 C258 1.4872 . ?
C240 C243 1.4668 . ?
C241 C244 1.4271 . ?
C241 C247 1.4459 . ?
C241 C242 1.5013 . ?
C242 C243 1.3837 . ?
C243 C257 1.4773 . ?
C244 C260 1.4448 . ?
C244 C248 1.5016 . ?
C245 C248 1.3958 . ?
C245 C251 1.4742 . ?
C245 C246 1.4822 . ?
C246 C247 1.4116 . ?
C248 C252 1.4758 . ?
C249 C252 1.4141 . ?
C249 C255 1.4432 . ?
C249 C250 1.4605 . ?
C250 C251 1.4051 . ?
C252 C256 1.4760 . ?
C253 C256 1.3764 . ?
C253 C254 1.4862 . ?
C253 C259 1.5020 . ?
C254 C255 1.4030 . ?
C256 C260 1.4964 . ?
C257 C260 1.4321 . ?
C257 C258 1.4424 . ?
C258 C259 1.4274 . ?
C301 C303 1.4270 . ?
C301 C302 1.4423 . ?
C301 C312 1.4931 . ?
C302 C304 1.4308 . ?
C302 C306 1.4853 . ?
C303 C311 1.4448 . ?
C303 C335 1.5042 . ?
C304 C305 1.4688 . ?
C304 C333 1.4853 . ?
C305 C308 1.4018 . ?
C305 C338 1.4890 . ?
C306 C307 1.3934 . ?
C306 C313 1.4733 . ?
C307 C354 1.4667 . ?
C307 C308 1.4949 . ?
C308 C359 1.4526 . ?
C309 C311 1.4240 . ?
C309 C320 1.4578 . ?
C309 C310 1.4929 . ?
C310 C312 1.3854 . ?
C310 C314 1.4576 . ?
C311 C319 1.4890 . ?
C312 C313 1.4573 . ?
C313 C316 1.4065 . ?
C314 C315 1.3945 . ?
C314 C321 1.4596 . ?
C315 C350 1.4525 . ?
C315 C316 1.4550 . ?
C316 C355 1.4498 . ?
C317 C319 1.3916 . ?
C317 C318 1.4763 . ?
C317 C328 1.4862 . ?
C318 C320 1.4381 . ?
C318 C322 1.4620 . ?
C319 C327 1.4630 . ?
C320 C321 1.4854 . ?
C321 C324 1.3951 . ?
C322 C323 1.4174 . ?
C322 C329 1.4974 . ?
C323 C346 1.4729 . ?
C323 C324 1.4889 . ?
C324 C351 1.4626 . ?
C325 C327 1.4140 . ?
C325 C326 1.4601 . ?
C325 C336 1.4638 . ?
C326 C328 1.4162 . ?
C326 C330 1.4498 . ?
C327 C335 1.4655 . ?
C328 C329 1.4463 . ?
C329 C332 1.3889 . ?
C330 C331 1.4065 . ?
C330 C337 1.4550 . ?
C331 C342 1.4626 . ?
C331 C332 1.4863 . ?
C332 C347 1.4854 . ?
C333 C335 1.3779 . ?
C333 C334 1.4863 . ?
C334 C336 1.4051 . ?
C334 C338 1.4649 . ?
C336 C337 1.4621 . ?
C337 C340 1.3997 . ?
C338 C339 1.3853 . ?
C339 C340 1.4700 . ?
C339 C358 1.4874 . ?
C340 C343 1.4668 . ?
C341 C344 1.4271 . ?
C341 C347 1.4459 . ?
C341 C342 1.5012 . ?
C342 C343 1.3837 . ?
C343 C357 1.4772 . ?
C344 C360 1.4448 . ?
C344 C348 1.5016 . ?
C345 C348 1.3959 . ?
C345 C351 1.4742 . ?
C345 C346 1.4822 . ?
C346 C347 1.4116 . ?
C348 C352 1.4757 . ?
C349 C352 1.4141 . ?
C349 C355 1.4430 . ?
C349 C350 1.4605 . ?
C350 C351 1.4051 . ?
C352 C356 1.4761 . ?
C353 C356 1.3764 . ?
C353 C354 1.4862 . ?
C353 C359 1.5019 . ?
C354 C355 1.4031 . ?
C356 C360 1.4963 . ?
C357 C360 1.4322 . ?
C357 C358 1.4424 . ?
C358 C359 1.4272 . ?
C401 C403 1.4270 . ?
C401 C402 1.4424 . ?
C401 C412 1.4930 . ?
C402 C404 1.4307 . ?
C402 C406 1.4853 . ?
C403 C411 1.4447 . ?
C403 C435 1.5042 . ?
C404 C405 1.4687 . ?
C404 C433 1.4853 . ?
C405 C408 1.4020 . ?
C405 C438 1.4889 . ?
C406 C407 1.3934 . ?
C406 C413 1.4733 . ?
C407 C454 1.4667 . ?
C407 C408 1.4949 . ?
C408 C459 1.4525 . ?
C409 C411 1.4239 . ?
C409 C420 1.4578 . ?
C409 C410 1.4930 . ?
C410 C412 1.3854 . ?
C410 C414 1.4575 . ?
C411 C419 1.4890 . ?
C412 C413 1.4574 . ?
C413 C416 1.4065 . ?
C414 C415 1.3945 . ?
C414 C421 1.4596 . ?
C415 C450 1.4524 . ?
C415 C416 1.4550 . ?
C416 C455 1.4498 . ?
C417 C419 1.3917 . ?
C417 C418 1.4764 . ?
C417 C428 1.4861 . ?
C418 C420 1.4380 . ?
C418 C422 1.4620 . ?
C419 C427 1.4629 . ?
C420 C421 1.4854 . ?
C421 C424 1.3950 . ?
C422 C423 1.4174 . ?
C422 C429 1.4974 . ?
C423 C446 1.4729 . ?
C423 C424 1.4889 . ?
C424 C451 1.4626 . ?
C425 C427 1.4140 . ?
C425 C426 1.4600 . ?
C425 C436 1.4639 . ?
C426 C428 1.4162 . ?
C426 C430 1.4498 . ?
C427 C435 1.4655 . ?
C428 C429 1.4463 . ?
C429 C432 1.3889 . ?
C430 C431 1.4066 . ?
C430 C437 1.4549 . ?
C431 C442 1.4625 . ?
C431 C432 1.4864 . ?
C432 C447 1.4854 . ?
C433 C435 1.3779 . ?
C433 C434 1.4862 . ?
C434 C436 1.4051 . ?
C434 C438 1.4650 . ?
C436 C437 1.4621 . ?
C437 C440 1.3997 . ?
C438 C439 1.3854 . ?
C439 C440 1.4700 . ?
C439 C458 1.4875 . ?
C440 C443 1.4668 . ?
C441 C444 1.4271 . ?
C441 C447 1.4459 . ?
C441 C442 1.5012 . ?
C442 C443 1.3837 . ?
C443 C457 1.4772 . ?
C444 C460 1.4448 . ?
C444 C448 1.5017 . ?
C445 C448 1.3957 . ?
C445 C451 1.4743 . ?
C445 C446 1.4824 . ?
C446 C447 1.4116 . ?
C448 C452 1.4757 . ?
C449 C452 1.4140 . ?
C449 C455 1.4432 . ?
C449 C450 1.4605 . ?
C450 C451 1.4051 . ?
C452 C456 1.4760 . ?
C453 C456 1.3764 . ?
C453 C454 1.4862 . ?
C453 C459 1.5021 . ?
C454 C455 1.4031 . ?
C456 C460 1.4964 . ?
C457 C460 1.4322 . ?
C457 C458 1.4423 . ?
C458 C459 1.4272 . ?
C501 C503 1.4271 . ?
C501 C502 1.4423 . ?
C501 C512 1.4930 . ?
C502 C504 1.4307 . ?
C502 C506 1.4853 . ?
C503 C511 1.4448 . ?
C503 C535 1.5042 . ?
C504 C505 1.4687 . ?
C504 C533 1.4854 . ?
C505 C508 1.4019 . ?
C505 C538 1.4889 . ?
C506 C507 1.3934 . ?
C506 C513 1.4733 . ?
C507 C554 1.4667 . ?
C507 C508 1.4948 . ?
C508 C559 1.4524 . ?
C509 C511 1.4240 . ?
C509 C520 1.4577 . ?
C509 C510 1.4930 . ?
C510 C512 1.3854 . ?
C510 C514 1.4575 . ?
C511 C519 1.4890 . ?
C512 C513 1.4574 . ?
C513 C516 1.4065 . ?
C514 C515 1.3945 . ?
C514 C521 1.4597 . ?
C515 C550 1.4524 . ?
C515 C516 1.4550 . ?
C516 C555 1.4498 . ?
C517 C519 1.3917 . ?
C517 C518 1.4764 . ?
C517 C528 1.4862 . ?
C518 C520 1.4381 . ?
C518 C522 1.4620 . ?
C519 C527 1.4628 . ?
C520 C521 1.4855 . ?
C521 C524 1.3949 . ?
C522 C523 1.4174 . ?
C522 C529 1.4974 . ?
C523 C546 1.4728 . ?
C523 C524 1.4890 . ?
C524 C551 1.4626 . ?
C525 C527 1.4140 . ?
C525 C526 1.4600 . ?
C525 C536 1.4639 . ?
C526 C528 1.4162 . ?
C526 C530 1.4498 . ?
C527 C535 1.4656 . ?
C528 C529 1.4464 . ?
C529 C532 1.3889 . ?
C530 C531 1.4066 . ?
C530 C537 1.4550 . ?
C531 C542 1.4626 . ?
C531 C532 1.4863 . ?
C532 C547 1.4854 . ?
C533 C535 1.3779 . ?
C533 C534 1.4863 . ?
C534 C536 1.4051 . ?
C534 C538 1.4650 . ?
C536 C537 1.4620 . ?
C537 C540 1.3997 . ?
C538 C539 1.3854 . ?
C539 C540 1.4700 . ?
C539 C558 1.4874 . ?
C540 C543 1.4668 . ?
C541 C544 1.4270 . ?
C541 C547 1.4459 . ?
C541 C542 1.5013 . ?
C542 C543 1.3837 . ?
C543 C557 1.4772 . ?
C544 C560 1.4448 . ?
C544 C548 1.5016 . ?
C545 C548 1.3959 . ?
C545 C551 1.4742 . ?
C545 C546 1.4823 . ?
C546 C547 1.4115 . ?
C548 C552 1.4757 . ?
C549 C552 1.4141 . ?
C549 C555 1.4432 . ?
C549 C550 1.4605 . ?
C550 C551 1.4050 . ?
C552 C556 1.4760 . ?
C553 C556 1.3764 . ?
C553 C554 1.4862 . ?
C553 C559 1.5021 . ?
C554 C555 1.4031 . ?
C556 C560 1.4964 . ?
C557 C560 1.4322 . ?
C557 C558 1.4423 . ?
C558 C559 1.4273 . ?
O601 C601 1.400(11) . ?
O601 C603 1.406(11) . ?
C601 C602 1.394(14) . ?
C601 H60A 0.9700 . ?
C601 H60B 0.9700 . ?
C602 H60C 0.9600 . ?
C602 H60D 0.9600 . ?
C602 H60E 0.9600 . ?
C603 C604 1.421(13) . ?
C603 H60F 0.9700 . ?
C603 H60G 0.9700 . ?
C604 H60H 0.9600 . ?
C604 H60I 0.9600 . ?
C604 H60J 0.9600 . ?
O701 C703 1.3896 . ?
O701 C701 1.4101 . ?
C701 C702 1.4031 . ?
C701 H70A 0.9701 . ?
C701 H70B 0.9700 . ?
C702 H70C 0.9600 . ?
C702 H70D 0.9601 . ?
C702 H70E 0.9600 . ?
C703 C704 1.4361 . ?
C703 H70F 0.9700 . ?
C703 H70G 0.9700 . ?
C704 H70H 0.9601 . ?
C704 H70I 0.9599 . ?
C704 H70J 0.9600 . ?
 
loop_
 _geom_angle_atom_site_label_1
 _geom_angle_atom_site_label_2
 _geom_angle_atom_site_label_3
 _geom_angle
 _geom_angle_site_symmetry_1
 _geom_angle_site_symmetry_3
 _geom_angle_publ_flag
C118 Li C120 36.6(15) . . ?
C118 Li C122 37.2(16) . . ?
C120 Li C122 66(3) . . ?
C118 Li C123 65(3) . . ?
C120 Li C123 75(3) . . ?
C122 Li C123 35.2(15) . . ?
C118 Li C121 66(3) . . ?
C120 Li C121 36.7(15) . . ?
C122 Li C121 77(3) . . ?
C123 Li C121 63(2) . . ?
C118 Li C124 76(3) . . ?
C120 Li C124 63(2) . . ?
C122 Li C124 65(3) . . ?
C123 Li C124 36.2(15) . . ?
C121 Li C124 33.6(13) . . ?
C118 Li C109 59(2) . . ?
C120 Li C109 32.2(12) . . ?
C122 Li C109 94(3) . . ?
C123 Li C109 107(4) . . ?
C121 Li C109 54.5(19) . . ?
C124 Li C109 88(3) . . ?
C118 Li C117 32.6(13) . . ?
C120 Li C117 60(2) . . ?
C122 Li C117 55(2) . . ?
C123 Li C117 90(3) . . ?
C121 Li C117 95(3) . . ?
C124 Li C117 109(4) . . ?
C109 Li C117 64(2) . . ?
C17 B1 C01 110.3(3) . . ?
C17 B1 C25 105.7(3) . . ?
C01 B1 C25 114.7(3) . . ?
C17 B1 C09 114.9(3) . . ?
C01 B1 C09 101.5(3) . . ?
C25 B1 C09 110.1(3) . . ?
C02 C01 C06 115.3(4) . . ?
C02 C01 B1 121.4(4) . . ?
C06 C01 B1 122.4(4) . . ?
C03 C02 C01 122.8(4) . . ?
C03 C02 H02 118.6 . . ?
C01 C02 H02 118.6 . . ?
C04 C03 C02 120.7(4) . . ?
C04 C03 C07 118.1(7) . . ?
C02 C03 C07 121.1(7) . . ?
C05 C04 C03 117.4(4) . . ?
C05 C04 H04 121.3 . . ?
C03 C04 H04 121.3 . . ?
C04 C05 C06 121.3(4) . . ?
C04 C05 C08 120.1(4) . . ?
C06 C05 C08 118.6(4) . . ?
C05 C06 C01 122.4(4) . . ?
C05 C06 H06 118.8 . . ?
C01 C06 H06 118.8 . . ?
F01 C07 F02 106.5(16) . . ?
F01 C07 F03 109.6(14) . . ?
F02 C07 F03 101.8(12) . . ?
F01 C07 C03 111.4(12) . . ?
F02 C07 C03 111.9(11) . . ?
F03 C07 C03 115.0(12) . . ?
F01B C07B F02B 102.3(16) . . ?
F01B C07B F03B 111(2) . . ?
F02B C07B F03B 102.0(18) . . ?
F05 C08 F04 106.2(5) . . ?
F05 C08 F06 104.8(5) . . ?
F04 C08 F06 104.8(5) . . ?
F05 C08 C05 114.0(5) . . ?
F04 C08 C05 113.8(4) . . ?
F06 C08 C05 112.4(4) . . ?
C14 C09 C10 115.4(4) . . ?
C14 C09 B1 121.1(4) . . ?
C10 C09 B1 122.6(3) . . ?
C11 C10 C09 122.2(4) . . ?
C11 C10 H10 118.9 . . ?
C09 C10 H10 118.9 . . ?
C12 C11 C10 121.3(4) . . ?
C12 C11 C15 120.7(4) . . ?
C10 C11 C15 118.1(3) . . ?
C11 C12 C13 118.1(4) . . ?
C11 C12 H12 120.9 . . ?
C13 C12 H12 120.9 . . ?
C14 C13 C12 119.9(4) . . ?
C14 C13 C16 123.2(5) . . ?
C12 C13 C16 116.7(5) . . ?
C13 C14 C09 123.0(4) . . ?
C13 C14 H14 118.5 . . ?
C09 C14 H14 118.5 . . ?
F08 C15 F07 105.2(4) . . ?
F08 C15 F09 105.8(4) . . ?
F07 C15 F09 105.4(4) . . ?
F08 C15 C11 113.3(3) . . ?
F07 C15 C11 112.8(4) . . ?
F09 C15 C11 113.5(3) . . ?
F10 C16 F11 108.9(8) . . ?
F10 C16 F12 106.1(8) . . ?
F11 C16 F12 103.7(10) . . ?
F10 C16 C13 114.6(7) . . ?
F11 C16 C13 111.1(7) . . ?
F12 C16 C13 111.7(7) . . ?
F10B C16B F11B 109(3) . . ?
F10B C16B F12B 103(2) . . ?
F11B C16B F12B 99.0(19) . . ?
C18 C17 C22 116.4(4) . . ?
C18 C17 B1 125.8(4) . . ?
C22 C17 B1 117.8(4) . . ?
C19 C18 C17 122.0(4) . . ?
C19 C18 H18 119.0 . . ?
C17 C18 H18 119.0 . . ?
C20 C19 C18 120.3(4) . . ?
C20 C19 C23 121.7(5) . . ?
C18 C19 C23 117.9(5) . . ?
C21 C20 C19 118.8(4) . . ?
C21 C20 H20 120.6 . . ?
C19 C20 H20 120.6 . . ?
C20 C21 C22 120.6(4) . . ?
C20 C21 C24 117.3(7) . . ?
C22 C21 C24 122.0(7) . . ?
C21 C22 C17 121.9(4) . . ?
C21 C22 H22 119.0 . . ?
C17 C22 H22 119.0 . . ?
F13 C23 F15 108.9(8) . . ?
F13 C23 F14 105.3(7) . . ?
F15 C23 F14 104.7(9) . . ?
F13 C23 C19 115.3(7) . . ?
F15 C23 C19 111.8(7) . . ?
F14 C23 C19 110.1(7) . . ?
F13B C23B F15B 108(3) . . ?
F13B C23B F14B 100(2) . . ?
F15B C23B F14B 102(2) . . ?
F16 C24 F17 107.0(15) . . ?
F16 C24 F18 104.9(14) . . ?
F17 C24 F18 104.9(16) . . ?
F16 C24 C21 115.1(13) . . ?
F17 C24 C21 115.0(13) . . ?
F18 C24 C21 109.1(13) . . ?
F16B C24B F17B 106.3(16) . . ?
F16B C24B F18B 105.9(14) . . ?
F17B C24B F18B 104.2(14) . . ?
C26 C25 C30 116.0(4) . . ?
C26 C25 B1 118.7(4) . . ?
C30 C25 B1 125.2(4) . . ?
C27 C26 C25 122.8(4) . . ?
C27 C26 H26 118.6 . . ?
C25 C26 H26 118.6 . . ?
C26 C27 C28 120.4(4) . . ?
C26 C27 C31 118.8(5) . . ?
C28 C27 C31 120.8(5) . . ?
C29 C28 C27 117.9(4) . . ?
C29 C28 H28 121.0 . . ?
C27 C28 H28 121.0 . . ?
C28 C29 C30 121.8(4) . . ?
C28 C29 C32 122.2(5) . . ?
C30 C29 C32 115.8(5) . . ?
C29 C30 C25 121.0(4) . . ?
C29 C30 H30 119.5 . . ?
C25 C30 H30 119.5 . . ?
F20 C31 F19 104.4(10) . . ?
F20 C31 F21 104.5(11) . . ?
F19 C31 F21 109.4(12) . . ?
F20 C31 C27 112.7(9) . . ?
F19 C31 C27 112.3(9) . . ?
F21 C31 C27 112.9(9) . . ?
F20B C31B F19B 105(2) . . ?
F20B C31B F21B 100.0(18) . . ?
F19B C31B F21B 101.3(19) . . ?
F23 C32 F24 103.6(9) . . ?
F23 C32 F22 109.3(10) . . ?
F24 C32 F22 105.3(11) . . ?
F23 C32 C29 116.9(8) . . ?
F24 C32 C29 110.3(9) . . ?
F22 C32 C29 110.7(8) . . ?
F23B C32B F22B 109(2) . . ?
F23B C32B F24B 100.0(18) . . ?
F22B C32B F24B 105.5(19) . . ?
C103 C101 C102 119.4 . . ?
C103 C101 C112 121.2 . . ?
C102 C101 C112 108.2 . . ?
C104 C102 C101 119.0 . . ?
C104 C102 C106 121.8 . . ?
C101 C102 C106 107.6 . . ?
C101 C103 C111 119.4 . . ?
C101 C103 C135 120.6 . . ?
C111 C103 C135 108.2 . . ?
C102 C104 C105 119.3 . . ?
C102 C104 C133 122.4 . . ?
C105 C104 C133 107.1 . . ?
C108 C105 C104 118.7 . . ?
C108 C105 C138 121.5 . . ?
C104 C105 C138 108.1 . . ?
C107 C106 C113 120.6 . . ?
C107 C106 C102 118.3 . . ?
C113 C106 C102 108.7 . . ?
C106 C107 C154 118.3 . . ?
C106 C107 C108 119.9 . . ?
C154 C107 C108 109.7 . . ?
C105 C108 C159 119.2 . . ?
C105 C108 C107 122.0 . . ?
C159 C108 C107 107.8 . . ?
C111 C109 C120 119.2 . . ?
C111 C109 C110 121.9 . . ?
C120 C109 C110 107.7 . . ?
C111 C109 Li 90.0(19) . . ?
C120 C109 Li 57(2) . . ?
C110 C109 Li 87.8(19) . . ?
C112 C110 C114 120.8 . . ?
C112 C110 C109 118.7 . . ?
C114 C110 C109 108.5 . . ?
C109 C111 C103 119.2 . . ?
C109 C111 C119 122.0 . . ?
C103 C111 C119 107.2 . . ?
C110 C112 C113 119.1 . . ?
C110 C112 C101 119.7 . . ?
C113 C112 C101 108.5 . . ?
C116 C113 C112 120.8 . . ?
C116 C113 C106 120.2 . . ?
C112 C113 C106 107.0 . . ?
C115 C114 C110 120.0 . . ?
C115 C114 C121 120.0 . . ?
C110 C114 C121 107.6 . . ?
C114 C115 C150 120.3 . . ?
C114 C115 C116 120.0 . . ?
C150 C115 C116 107.0 . . ?
C113 C116 C155 119.6 . . ?
C113 C116 C115 119.2 . . ?
C155 C116 C115 108.4 . . ?
C119 C117 C118 119.4 . . ?
C119 C117 C128 119.0 . . ?
C118 C117 C128 109.1 . . ?
C119 C117 Li 91(2) . . ?
C118 C117 Li 56(2) . . ?
C128 C117 Li 87.0(19) . . ?
C120 C118 C122 119.5 . . ?
C120 C118 C117 122.1 . . ?
C122 C118 C117 107.6 . . ?
C120 C118 Li 73(2) . . ?
C122 C118 Li 73(2) . . ?
C117 C118 Li 92(2) . . ?
C117 C119 C127 120.4 . . ?
C117 C119 C111 118.8 . . ?
C127 C119 C111 109.4 . . ?
C118 C120 C109 118.3 . . ?
C118 C120 C121 121.5 . . ?
C109 C120 C121 107.4 . . ?
C118 C120 Li 70(2) . . ?
C109 C120 Li 90(2) . . ?
C121 C120 Li 75(2) . . ?
C124 C121 C114 120.5 . . ?
C124 C121 C120 118.6 . . ?
C114 C121 C120 108.9 . . ?
C124 C121 Li 74(2) . . ?
C114 C121 Li 94(2) . . ?
C120 C121 Li 68(2) . . ?
C123 C122 C118 118.6 . . ?
C123 C122 C129 122.5 . . ?
C118 C122 C129 107.2 . . ?
C123 C122 Li 74(2) . . ?
C118 C122 Li 70(2) . . ?
C129 C122 Li 92(2) . . ?
C122 C123 C146 117.4 . . ?
C122 C123 C124 122.0 . . ?
C146 C123 C124 108.8 . . ?
C122 C123 Li 70(2) . . ?
C146 C123 Li 93(2) . . ?
C124 C123 Li 74(2) . . ?
C121 C124 C151 119.1 . . ?
C121 C124 C123 119.9 . . ?
C151 C124 C123 108.6 . . ?
C121 C124 Li 72(2) . . ?
C151 C124 Li 94(2) . . ?
C123 C124 Li 70(2) . . ?
C127 C125 C126 119.9 . . ?
C127 C125 C136 120.5 . . ?
C126 C125 C136 107.3 . . ?
C128 C126 C130 119.5 . . ?
C128 C126 C125 119.1 . . ?
C130 C126 C125 108.4 . . ?
C125 C127 C119 120.7 . . ?
C125 C127 C135 119.9 . . ?
C119 C127 C135 107.1 . . ?
C126 C128 C129 121.1 . . ?
C126 C128 C117 120.9 . . ?
C129 C128 C117 106.5 . . ?
C132 C129 C128 120.0 . . ?
C132 C129 C122 119.0 . . ?
C128 C129 C122 109.5 . . ?
C131 C130 C126 119.6 . . ?
C131 C130 C137 119.2 . . ?
C126 C130 C137 108.4 . . ?
C130 C131 C142 120.2 . . ?
C130 C131 C132 120.3 . . ?
C142 C131 C132 107.0 . . ?
C129 C132 C147 119.2 . . ?
C129 C132 C131 119.4 . . ?
C147 C132 C131 109.2 . . ?
C135 C133 C104 118.1 . . ?
C135 C133 C134 120.0 . . ?
C104 C133 C134 109.2 . . ?
C136 C134 C138 120.3 . . ?
C136 C134 C133 120.5 . . ?
C138 C134 C133 106.6 . . ?
C133 C135 C127 120.2 . . ?
C133 C135 C103 120.4 . . ?
C127 C135 C103 108.0 . . ?
C134 C136 C137 120.0 . . ?
C134 C136 C125 118.8 . . ?
C137 C136 C125 108.2 . . ?
C140 C137 C130 120.7 . . ?
C140 C137 C136 119.2 . . ?
C130 C137 C136 107.6 . . ?
C139 C138 C134 119.9 . . ?
C139 C138 C105 119.8 . . ?
C134 C138 C105 109.0 . . ?
C138 C139 C140 119.9 . . ?
C138 C139 C158 119.1 . . ?
C140 C139 C158 108.8 . . ?
C137 C140 C143 119.5 . . ?
C137 C140 C139 120.7 . . ?
C143 C140 C139 106.5 . . ?
C144 C141 C147 118.6 . . ?
C144 C141 C142 120.6 . . ?
C147 C141 C142 109.2 . . ?
C143 C142 C131 120.1 . . ?
C143 C142 C141 119.4 . . ?
C131 C142 C141 107.7 . . ?
C142 C143 C140 120.2 . . ?
C142 C143 C157 119.9 . . ?
C140 C143 C157 108.8 . . ?
C141 C144 C160 119.4 . . ?
C141 C144 C148 121.0 . . ?
C160 C144 C148 107.6 . . ?
C148 C145 C151 119.6 . . ?
C148 C145 C146 117.9 . . ?
C151 C145 C146 110.5 . . ?
C147 C146 C123 120.4 . . ?
C147 C146 C145 122.4 . . ?
C123 C146 C145 105.7 . . ?
C146 C147 C141 120.1 . . ?
C146 C147 C132 121.5 . . ?
C141 C147 C132 106.9 . . ?
C145 C148 C152 119.7 . . ?
C145 C148 C144 119.9 . . ?
C152 C148 C144 109.3 . . ?
C152 C149 C155 119.4 . . ?
C152 C149 C150 120.0 . . ?
C155 C149 C150 107.3 . . ?
C151 C150 C115 119.5 . . ?
C151 C150 C149 119.4 . . ?
C115 C150 C149 108.7 . . ?
C150 C151 C124 120.6 . . ?
C150 C151 C145 121.0 . . ?
C124 C151 C145 106.5 . . ?
C149 C152 C156 121.0 . . ?
C149 C152 C148 120.3 . . ?
C156 C152 C148 105.9 . . ?
C156 C153 C154 119.8 . . ?
C156 C153 C159 118.7 . . ?
C154 C153 C159 109.2 . . ?
C155 C154 C107 121.6 . . ?
C155 C154 C153 120.5 . . ?
C107 C154 C153 105.9 . . ?
C154 C155 C149 119.9 . . ?
C154 C155 C116 119.6 . . ?
C149 C155 C116 108.5 . . ?
C153 C156 C152 119.3 . . ?
C153 C156 C160 120.2 . . ?
C152 C156 C160 109.4 . . ?
C160 C157 C158 118.9 . . ?
C160 C157 C143 120.9 . . ?
C158 C157 C143 108.4 . . ?
C159 C158 C157 120.1 . . ?
C159 C158 C139 120.6 . . ?
C157 C158 C139 107.5 . . ?
C158 C159 C108 119.9 . . ?
C158 C159 C153 121.0 . . ?
C108 C159 C153 107.3 . . ?
C157 C160 C144 119.8 . . ?
C157 C160 C156 120.9 . . ?
C144 C160 C156 107.8 . . ?
C203 C201 C202 119.4 . . ?
C203 C201 C212 121.2 . . ?
C202 C201 C212 108.2 . . ?
C204 C202 C201 119.1 . . ?
C204 C202 C206 121.8 . . ?
C201 C202 C206 107.6 . . ?
C201 C203 C211 119.4 . . ?
C201 C203 C235 120.6 . . ?
C211 C203 C235 108.2 . . ?
C202 C204 C205 119.3 . . ?
C202 C204 C233 122.4 . . ?
C205 C204 C233 107.1 . . ?
C208 C205 C204 118.7 . . ?
C208 C205 C238 121.5 . . ?
C204 C205 C238 108.1 . . ?
C207 C206 C213 120.6 . . ?
C207 C206 C202 118.3 . . ?
C213 C206 C202 108.7 . . ?
C206 C207 C254 118.3 . . ?
C206 C207 C208 119.9 . . ?
C254 C207 C208 109.7 . . ?
C205 C208 C259 119.2 . . ?
C205 C208 C207 122.0 . . ?
C259 C208 C207 107.8 . . ?
C211 C209 C220 119.2 . . ?
C211 C209 C210 121.9 . . ?
C220 C209 C210 107.7 . . ?
C212 C210 C214 120.8 . . ?
C212 C210 C209 118.7 . . ?
C214 C210 C209 108.5 . . ?
C209 C211 C203 119.2 . . ?
C209 C211 C219 122.0 . . ?
C203 C211 C219 107.2 . . ?
C210 C212 C213 119.1 . . ?
C210 C212 C201 119.7 . . ?
C213 C212 C201 108.5 . . ?
C216 C213 C212 120.8 . . ?
C216 C213 C206 120.2 . . ?
C212 C213 C206 107.0 . . ?
C215 C214 C210 120.0 . . ?
C215 C214 C221 120.0 . . ?
C210 C214 C221 107.6 . . ?
C214 C215 C250 120.3 . . ?
C214 C215 C216 120.0 . . ?
C250 C215 C216 107.0 . . ?
C213 C216 C255 119.6 . . ?
C213 C216 C215 119.2 . . ?
C255 C216 C215 108.4 . . ?
C213 C216 C702 109(9) . 3_565 ?
C255 C216 C702 92(3) . 3_565 ?
C215 C216 C702 104(10) . 3_565 ?
C219 C217 C218 119.4 . . ?
C219 C217 C228 119.0 . . ?
C218 C217 C228 109.1 . . ?
C220 C218 C222 119.5 . . ?
C220 C218 C217 122.1 . . ?
C222 C218 C217 107.6 . . ?
C217 C219 C227 120.4 . . ?
C217 C219 C211 118.8 . . ?
C227 C219 C211 109.4 . . ?
C218 C220 C209 118.3 . . ?
C218 C220 C221 121.5 . . ?
C209 C220 C221 107.4 . . ?
C224 C221 C214 120.5 . . ?
C224 C221 C220 118.6 . . ?
C214 C221 C220 108.9 . . ?
C223 C222 C218 118.6 . . ?
C223 C222 C229 122.5 . . ?
C218 C222 C229 107.2 . . ?
C222 C223 C246 117.4 . . ?
C222 C223 C224 122.0 . . ?
C246 C223 C224 108.8 . . ?
C221 C224 C251 119.1 . . ?
C221 C224 C223 119.9 . . ?
C251 C224 C223 108.6 . . ?
C227 C225 C226 119.9 . . ?
C227 C225 C236 120.5 . . ?
C226 C225 C236 107.3 . . ?
C228 C226 C230 119.5 . . ?
C228 C226 C225 119.1 . . ?
C230 C226 C225 108.4 . . ?
C225 C227 C219 120.7 . . ?
C225 C227 C235 119.9 . . ?
C219 C227 C235 107.1 . . ?
C226 C228 C229 121.1 . . ?
C226 C228 C217 120.9 . . ?
C229 C228 C217 106.5 . . ?
C232 C229 C228 120.0 . . ?
C232 C229 C222 119.0 . . ?
C228 C229 C222 109.5 . . ?
C231 C230 C226 119.6 . . ?
C231 C230 C237 119.2 . . ?
C226 C230 C237 108.4 . . ?
C230 C231 C242 120.2 . . ?
C230 C231 C232 120.3 . . ?
C242 C231 C232 107.0 . . ?
C229 C232 C247 119.2 . . ?
C229 C232 C231 119.4 . . ?
C247 C232 C231 109.2 . . ?
C235 C233 C204 118.1 . . ?
C235 C233 C234 120.0 . . ?
C204 C233 C234 109.2 . . ?
C236 C234 C238 120.3 . . ?
C236 C234 C233 120.5 . . ?
C238 C234 C233 106.6 . . ?
C233 C235 C227 120.2 . . ?
C233 C235 C203 120.4 . . ?
C227 C235 C203 108.0 . . ?
C234 C236 C237 120.0 . . ?
C234 C236 C225 118.8 . . ?
C237 C236 C225 108.2 . . ?
C240 C237 C230 120.7 . . ?
C240 C237 C236 119.2 . . ?
C230 C237 C236 107.6 . . ?
C239 C238 C234 119.9 . . ?
C239 C238 C205 119.8 . . ?
C234 C238 C205 109.0 . . ?
C238 C239 C240 119.9 . . ?
C238 C239 C258 119.1 . . ?
C240 C239 C258 108.8 . . ?
C237 C240 C243 119.5 . . ?
C237 C240 C239 120.7 . . ?
C243 C240 C239 106.5 . . ?
C244 C241 C247 118.6 . . ?
C244 C241 C242 120.6 . . ?
C247 C241 C242 109.2 . . ?
C243 C242 C231 120.1 . . ?
C243 C242 C241 119.4 . . ?
C231 C242 C241 107.7 . . ?
C242 C243 C240 120.2 . . ?
C242 C243 C257 119.9 . . ?
C240 C243 C257 108.8 . . ?
C241 C244 C260 119.4 . . ?
C241 C244 C248 121.0 . . ?
C260 C244 C248 107.6 . . ?
C248 C245 C251 119.6 . . ?
C248 C245 C246 117.9 . . ?
C251 C245 C246 110.5 . . ?
C247 C246 C223 120.4 . . ?
C247 C246 C245 122.4 . . ?
C223 C246 C245 105.7 . . ?
C246 C247 C241 120.1 . . ?
C246 C247 C232 121.5 . . ?
C241 C247 C232 106.9 . . ?
C245 C248 C252 119.7 . . ?
C245 C248 C244 119.9 . . ?
C252 C248 C244 109.3 . . ?
C252 C249 C255 119.4 . . ?
C252 C249 C250 120.0 . . ?
C255 C249 C250 107.3 . . ?
C251 C250 C215 119.5 . . ?
C251 C250 C249 119.4 . . ?
C215 C250 C249 108.7 . . ?
C250 C251 C224 120.6 . . ?
C250 C251 C245 121.0 . . ?
C224 C251 C245 106.5 . . ?
C249 C252 C248 120.3 . . ?
C249 C252 C256 121.0 . . ?
C248 C252 C256 105.9 . . ?
C256 C253 C254 119.8 . . ?
C256 C253 C259 118.7 . . ?
C254 C253 C259 109.2 . . ?
C255 C254 C207 121.6 . . ?
C255 C254 C253 120.5 . . ?
C207 C254 C253 105.9 . . ?
C254 C255 C249 119.9 . . ?
C254 C255 C216 119.6 . . ?
C249 C255 C216 108.5 . . ?
C253 C256 C252 119.3 . . ?
C253 C256 C260 120.2 . . ?
C252 C256 C260 109.4 . . ?
C260 C257 C258 118.9 . . ?
C260 C257 C243 120.9 . . ?
C258 C257 C243 108.3 . . ?
C259 C258 C257 120.1 . . ?
C259 C258 C239 120.6 . . ?
C257 C258 C239 107.5 . . ?
C258 C259 C208 119.9 . . ?
C258 C259 C253 121.1 . . ?
C208 C259 C253 107.3 . . ?
C257 C260 C244 119.8 . . ?
C257 C260 C256 120.9 . . ?
C244 C260 C256 107.8 . . ?
C303 C301 C302 119.4 . . ?
C303 C301 C312 121.2 . . ?
C302 C301 C312 108.2 . . ?
C304 C302 C301 119.0 . . ?
C304 C302 C306 121.8 . . ?
C301 C302 C306 107.6 . . ?
C301 C303 C311 119.4 . . ?
C301 C303 C335 120.6 . . ?
C311 C303 C335 108.2 . . ?
C302 C304 C305 119.3 . . ?
C302 C304 C333 122.4 . . ?
C305 C304 C333 107.1 . . ?
C308 C305 C304 118.7 . . ?
C308 C305 C338 121.5 . . ?
C304 C305 C338 108.1 . . ?
C307 C306 C313 120.6 . . ?
C307 C306 C302 118.3 . . ?
C313 C306 C302 108.7 . . ?
C306 C307 C354 118.3 . . ?
C306 C307 C308 119.9 . . ?
C354 C307 C308 109.7 . . ?
C305 C308 C359 119.2 . . ?
C305 C308 C307 122.0 . . ?
C359 C308 C307 107.8 . . ?
C311 C309 C320 119.2 . . ?
C311 C309 C310 121.9 . . ?
C320 C309 C310 107.7 . . ?
C312 C310 C314 120.8 . . ?
C312 C310 C309 118.7 . . ?
C314 C310 C309 108.5 . . ?
C309 C311 C303 119.2 . . ?
C309 C311 C319 122.0 . . ?
C303 C311 C319 107.2 . . ?
C310 C312 C313 119.1 . . ?
C310 C312 C301 119.7 . . ?
C313 C312 C301 108.5 . . ?
C316 C313 C312 120.8 . . ?
C316 C313 C306 120.2 . . ?
C312 C313 C306 107.0 . . ?
C315 C314 C310 120.0 . . ?
C315 C314 C321 120.0 . . ?
C310 C314 C321 107.6 . . ?
C314 C315 C350 120.3 . . ?
C314 C315 C316 120.0 . . ?
C350 C315 C316 107.0 . . ?
C313 C316 C355 119.6 . . ?
C313 C316 C315 119.2 . . ?
C355 C316 C315 108.4 . . ?
C319 C317 C318 119.4 . . ?
C319 C317 C328 119.0 . . ?
C318 C317 C328 109.1 . . ?
C320 C318 C322 119.5 . . ?
C320 C318 C317 122.1 . . ?
C322 C318 C317 107.6 . . ?
C317 C319 C327 120.4 . . ?
C317 C319 C311 118.8 . . ?
C327 C319 C311 109.4 . . ?
C318 C320 C309 118.3 . . ?
C318 C320 C321 121.5 . . ?
C309 C320 C321 107.4 . . ?
C324 C321 C314 120.5 . . ?
C324 C321 C320 118.6 . . ?
C314 C321 C320 108.9 . . ?
C323 C322 C318 118.6 . . ?
C323 C322 C329 122.5 . . ?
C318 C322 C329 107.2 . . ?
C322 C323 C346 117.4 . . ?
C322 C323 C324 122.0 . . ?
C346 C323 C324 108.8 . . ?
C321 C324 C351 119.1 . . ?
C321 C324 C323 119.9 . . ?
C351 C324 C323 108.6 . . ?
C327 C325 C326 119.9 . . ?
C327 C325 C336 120.5 . . ?
C326 C325 C336 107.3 . . ?
C328 C326 C330 119.5 . . ?
C328 C326 C325 119.1 . . ?
C330 C326 C325 108.4 . . ?
C325 C327 C319 120.7 . . ?
C325 C327 C335 119.9 . . ?
C319 C327 C335 107.1 . . ?
C326 C328 C329 121.1 . . ?
C326 C328 C317 120.9 . . ?
C329 C328 C317 106.5 . . ?
C332 C329 C328 120.0 . . ?
C332 C329 C322 119.0 . . ?
C328 C329 C322 109.5 . . ?
C331 C330 C326 119.6 . . ?
C331 C330 C337 119.2 . . ?
C326 C330 C337 108.4 . . ?
C330 C331 C342 120.2 . . ?
C330 C331 C332 120.3 . . ?
C342 C331 C332 107.0 . . ?
C329 C332 C347 119.2 . . ?
C329 C332 C331 119.4 . . ?
C347 C332 C331 109.2 . . ?
C335 C333 C304 118.1 . . ?
C335 C333 C334 120.0 . . ?
C304 C333 C334 109.2 . . ?
C336 C334 C338 120.3 . . ?
C336 C334 C333 120.5 . . ?
C338 C334 C333 106.6 . . ?
C333 C335 C327 120.2 . . ?
C333 C335 C303 120.4 . . ?
C327 C335 C303 108.0 . . ?
C334 C336 C337 119.9 . . ?
C334 C336 C325 118.8 . . ?
C337 C336 C325 108.2 . . ?
C340 C337 C330 120.7 . . ?
C340 C337 C336 119.2 . . ?
C330 C337 C336 107.6 . . ?
C339 C338 C334 119.9 . . ?
C339 C338 C305 119.8 . . ?
C334 C338 C305 109.0 . . ?
C338 C339 C340 119.9 . . ?
C338 C339 C358 119.1 . . ?
C340 C339 C358 108.8 . . ?
C337 C340 C343 119.5 . . ?
C337 C340 C339 120.7 . . ?
C343 C340 C339 106.5 . . ?
C344 C341 C347 118.6 . . ?
C344 C341 C342 120.6 . . ?
C347 C341 C342 109.2 . . ?
C343 C342 C331 120.1 . . ?
C343 C342 C341 119.4 . . ?
C331 C342 C341 107.7 . . ?
C342 C343 C340 120.2 . . ?
C342 C343 C357 119.9 . . ?
C340 C343 C357 108.8 . . ?
C341 C344 C360 119.4 . . ?
C341 C344 C348 121.0 . . ?
C360 C344 C348 107.6 . . ?
C348 C345 C351 119.6 . . ?
C348 C345 C346 117.9 . . ?
C351 C345 C346 110.5 . . ?
C347 C346 C323 120.4 . . ?
C347 C346 C345 122.4 . . ?
C323 C346 C345 105.7 . . ?
C346 C347 C341 120.1 . . ?
C346 C347 C332 121.5 . . ?
C341 C347 C332 106.9 . . ?
C345 C348 C352 119.7 . . ?
C345 C348 C344 119.9 . . ?
C352 C348 C344 109.3 . . ?
C352 C349 C355 119.4 . . ?
C352 C349 C350 120.0 . . ?
C355 C349 C350 107.3 . . ?
C351 C350 C315 119.5 . . ?
C351 C350 C349 119.4 . . ?
C315 C350 C349 108.7 . . ?
C350 C351 C324 120.6 . . ?
C350 C351 C345 121.0 . . ?
C324 C351 C345 106.5 . . ?
C349 C352 C348 120.3 . . ?
C349 C352 C356 121.0 . . ?
C348 C352 C356 105.9 . . ?
C356 C353 C354 119.8 . . ?
C356 C353 C359 118.7 . . ?
C354 C353 C359 109.2 . . ?
C355 C354 C307 121.6 . . ?
C355 C354 C353 120.5 . . ?
C307 C354 C353 105.9 . . ?
C354 C355 C349 119.9 . . ?
C354 C355 C316 119.6 . . ?
C349 C355 C316 108.5 . . ?
C353 C356 C352 119.3 . . ?
C353 C356 C360 120.2 . . ?
C352 C356 C360 109.4 . . ?
C360 C357 C358 118.9 . . ?
C360 C357 C343 120.9 . . ?
C358 C357 C343 108.4 . . ?
C359 C358 C357 120.1 . . ?
C359 C358 C339 120.6 . . ?
C357 C358 C339 107.5 . . ?
C358 C359 C308 119.9 . . ?
C358 C359 C353 121.1 . . ?
C308 C359 C353 107.3 . . ?
C357 C360 C344 119.8 . . ?
C357 C360 C356 120.9 . . ?
C344 C360 C356 107.8 . . ?
C403 C401 C402 119.4 . . ?
C403 C401 C412 121.2 . . ?
C402 C401 C412 108.2 . . ?
C404 C402 C401 119.1 . . ?
C404 C402 C406 121.8 . . ?
C401 C402 C406 107.6 . . ?
C401 C403 C411 119.4 . . ?
C401 C403 C435 120.6 . . ?
C411 C403 C435 108.2 . . ?
C402 C404 C405 119.3 . . ?
C402 C404 C433 122.4 . . ?
C405 C404 C433 107.1 . . ?
C408 C405 C404 118.7 . . ?
C408 C405 C438 121.5 . . ?
C404 C405 C438 108.1 . . ?
C407 C406 C413 120.6 . . ?
C407 C406 C402 118.3 . . ?
C413 C406 C402 108.7 . . ?
C406 C407 C454 118.3 . . ?
C406 C407 C408 119.9 . . ?
C454 C407 C408 109.7 . . ?
C405 C408 C459 119.2 . . ?
C405 C408 C407 122.0 . . ?
C459 C408 C407 107.9 . . ?
C411 C409 C420 119.2 . . ?
C411 C409 C410 121.9 . . ?
C420 C409 C410 107.7 . . ?
C412 C410 C414 120.8 . . ?
C412 C410 C409 118.7 . . ?
C414 C410 C409 108.5 . . ?
C409 C411 C403 119.2 . . ?
C409 C411 C419 122.0 . . ?
C403 C411 C419 107.2 . . ?
C410 C412 C413 119.1 . . ?
C410 C412 C401 119.7 . . ?
C413 C412 C401 108.5 . . ?
C416 C413 C412 120.8 . . ?
C416 C413 C406 120.2 . . ?
C412 C413 C406 107.0 . . ?
C415 C414 C410 120.0 . . ?
C415 C414 C421 120.0 . . ?
C410 C414 C421 107.6 . . ?
C414 C415 C450 120.3 . . ?
C414 C415 C416 120.0 . . ?
C450 C415 C416 107.0 . . ?
C413 C416 C455 119.6 . . ?
C413 C416 C415 119.2 . . ?
C455 C416 C415 108.4 . . ?
C419 C417 C418 119.4 . . ?
C419 C417 C428 119.0 . . ?
C418 C417 C428 109.1 . . ?
C420 C418 C422 119.5 . . ?
C420 C418 C417 122.1 . . ?
C422 C418 C417 107.6 . . ?
C417 C419 C427 120.4 . . ?
C417 C419 C411 118.8 . . ?
C427 C419 C411 109.4 . . ?
C418 C420 C409 118.3 . . ?
C418 C420 C421 121.5 . . ?
C409 C420 C421 107.4 . . ?
C424 C421 C414 120.5 . . ?
C424 C421 C420 118.6 . . ?
C414 C421 C420 108.9 . . ?
C423 C422 C418 118.6 . . ?
C423 C422 C429 122.5 . . ?
C418 C422 C429 107.2 . . ?
C422 C423 C446 117.4 . . ?
C422 C423 C424 122.0 . . ?
C446 C423 C424 108.8 . . ?
C421 C424 C451 119.1 . . ?
C421 C424 C423 119.9 . . ?
C451 C424 C423 108.6 . . ?
C427 C425 C426 119.9 . . ?
C427 C425 C436 120.5 . . ?
C426 C425 C436 107.3 . . ?
C428 C426 C430 119.5 . . ?
C428 C426 C425 119.1 . . ?
C430 C426 C425 108.4 . . ?
C425 C427 C419 120.7 . . ?
C425 C427 C435 119.9 . . ?
C419 C427 C435 107.1 . . ?
C426 C428 C429 121.1 . . ?
C426 C428 C417 120.9 . . ?
C429 C428 C417 106.5 . . ?
C432 C429 C428 120.0 . . ?
C432 C429 C422 119.0 . . ?
C428 C429 C422 109.5 . . ?
C431 C430 C426 119.6 . . ?
C431 C430 C437 119.2 . . ?
C426 C430 C437 108.4 . . ?
C430 C431 C442 120.2 . . ?
C430 C431 C432 120.3 . . ?
C442 C431 C432 107.0 . . ?
C429 C432 C447 119.2 . . ?
C429 C432 C431 119.4 . . ?
C447 C432 C431 109.2 . . ?
C435 C433 C404 118.1 . . ?
C435 C433 C434 120.0 . . ?
C404 C433 C434 109.2 . . ?
C436 C434 C438 120.3 . . ?
C436 C434 C433 120.5 . . ?
C438 C434 C433 106.6 . . ?
C433 C435 C427 120.2 . . ?
C433 C435 C403 120.4 . . ?
C427 C435 C403 108.0 . . ?
C434 C436 C437 119.9 . . ?
C434 C436 C425 118.8 . . ?
C437 C436 C425 108.2 . . ?
C440 C437 C430 120.7 . . ?
C440 C437 C436 119.2 . . ?
C430 C437 C436 107.6 . . ?
C439 C438 C434 119.9 . . ?
C439 C438 C405 119.8 . . ?
C434 C438 C405 109.0 . . ?
C438 C439 C440 119.9 . . ?
C438 C439 C458 119.1 . . ?
C440 C439 C458 108.8 . . ?
C437 C440 C443 119.5 . . ?
C437 C440 C439 120.7 . . ?
C443 C440 C439 106.5 . . ?
C444 C441 C447 118.6 . . ?
C444 C441 C442 120.6 . . ?
C447 C441 C442 109.2 . . ?
C443 C442 C431 120.1 . . ?
C443 C442 C441 119.4 . . ?
C431 C442 C441 107.8 . . ?
C442 C443 C440 120.2 . . ?
C442 C443 C457 119.9 . . ?
C440 C443 C457 108.8 . . ?
C441 C444 C460 119.4 . . ?
C441 C444 C448 121.0 . . ?
C460 C444 C448 107.6 . . ?
C448 C445 C451 119.6 . . ?
C448 C445 C446 117.9 . . ?
C451 C445 C446 110.5 . . ?
C447 C446 C423 120.4 . . ?
C447 C446 C445 122.4 . . ?
C423 C446 C445 105.7 . . ?
C446 C447 C441 120.1 . . ?
C446 C447 C432 121.5 . . ?
C441 C447 C432 106.9 . . ?
C445 C448 C452 119.7 . . ?
C445 C448 C444 119.9 . . ?
C452 C448 C444 109.3 . . ?
C452 C449 C455 119.4 . . ?
C452 C449 C450 120.0 . . ?
C455 C449 C450 107.3 . . ?
C451 C450 C415 119.5 . . ?
C451 C450 C449 119.4 . . ?
C415 C450 C449 108.7 . . ?
C450 C451 C424 120.6 . . ?
C450 C451 C445 121.0 . . ?
C424 C451 C445 106.5 . . ?
C449 C452 C448 120.3 . . ?
C449 C452 C456 121.0 . . ?
C448 C452 C456 105.9 . . ?
C456 C453 C454 119.8 . . ?
C456 C453 C459 118.7 . . ?
C454 C453 C459 109.2 . . ?
C455 C454 C407 121.6 . . ?
C455 C454 C453 120.5 . . ?
C407 C454 C453 105.9 . . ?
C454 C455 C449 119.9 . . ?
C454 C455 C416 119.6 . . ?
C449 C455 C416 108.5 . . ?
C453 C456 C452 119.3 . . ?
C453 C456 C460 120.2 . . ?
C452 C456 C460 109.4 . . ?
C460 C457 C458 118.9 . . ?
C460 C457 C443 120.9 . . ?
C458 C457 C443 108.4 . . ?
C459 C458 C457 120.1 . . ?
C459 C458 C439 120.6 . . ?
C457 C458 C439 107.5 . . ?
C458 C459 C408 119.9 . . ?
C458 C459 C453 121.1 . . ?
C408 C459 C453 107.3 . . ?
C457 C460 C444 119.8 . . ?
C457 C460 C456 120.9 . . ?
C444 C460 C456 107.8 . . ?
C503 C501 C502 119.4 . . ?
C503 C501 C512 121.2 . . ?
C502 C501 C512 108.2 . . ?
C504 C502 C501 119.1 . . ?
C504 C502 C506 121.8 . . ?
C501 C502 C506 107.6 . . ?
C501 C503 C511 119.4 . . ?
C501 C503 C535 120.6 . . ?
C511 C503 C535 108.2 . . ?
C502 C504 C505 119.3 . . ?
C502 C504 C533 122.4 . . ?
C505 C504 C533 107.1 . . ?
C508 C505 C504 118.7 . . ?
C508 C505 C538 121.5 . . ?
C504 C505 C538 108.1 . . ?
C507 C506 C513 120.6 . . ?
C507 C506 C502 118.3 . . ?
C513 C506 C502 108.7 . . ?
C506 C507 C554 118.3 . . ?
C506 C507 C508 119.9 . . ?
C554 C507 C508 109.7 . . ?
C505 C508 C559 119.2 . . ?
C505 C508 C507 122.0 . . ?
C559 C508 C507 107.8 . . ?
C511 C509 C520 119.2 . . ?
C511 C509 C510 121.9 . . ?
C520 C509 C510 107.7 . . ?
C512 C510 C514 120.8 . . ?
C512 C510 C509 118.7 . . ?
C514 C510 C509 108.5 . . ?
C509 C511 C503 119.2 . . ?
C509 C511 C519 122.0 . . ?
C503 C511 C519 107.2 . . ?
C510 C512 C513 119.1 . . ?
C510 C512 C501 119.7 . . ?
C513 C512 C501 108.5 . . ?
C516 C513 C512 120.8 . . ?
C516 C513 C506 120.2 . . ?
C512 C513 C506 107.0 . . ?
C515 C514 C510 120.0 . . ?
C515 C514 C521 120.0 . . ?
C510 C514 C521 107.6 . . ?
C514 C515 C550 120.3 . . ?
C514 C515 C516 120.0 . . ?
C550 C515 C516 107.0 . . ?
C513 C516 C555 119.6 . . ?
C513 C516 C515 119.2 . . ?
C555 C516 C515 108.4 . . ?
C519 C517 C518 119.4 . . ?
C519 C517 C528 119.0 . . ?
C518 C517 C528 109.1 . . ?
C520 C518 C522 119.5 . . ?
C520 C518 C517 122.1 . . ?
C522 C518 C517 107.6 . . ?
C517 C519 C527 120.4 . . ?
C517 C519 C511 118.8 . . ?
C527 C519 C511 109.4 . . ?
C518 C520 C509 118.3 . . ?
C518 C520 C521 121.5 . . ?
C509 C520 C521 107.4 . . ?
C524 C521 C514 120.5 . . ?
C524 C521 C520 118.6 . . ?
C514 C521 C520 108.9 . . ?
C523 C522 C518 118.6 . . ?
C523 C522 C529 122.5 . . ?
C518 C522 C529 107.2 . . ?
C522 C523 C546 117.4 . . ?
C522 C523 C524 122.0 . . ?
C546 C523 C524 108.8 . . ?
C521 C524 C551 119.1 . . ?
C521 C524 C523 119.9 . . ?
C551 C524 C523 108.6 . . ?
C527 C525 C526 119.9 . . ?
C527 C525 C536 120.5 . . ?
C526 C525 C536 107.3 . . ?
C528 C526 C530 119.5 . . ?
C528 C526 C525 119.1 . . ?
C530 C526 C525 108.4 . . ?
C525 C527 C519 120.7 . . ?
C525 C527 C535 119.9 . . ?
C519 C527 C535 107.1 . . ?
C526 C528 C529 121.1 . . ?
C526 C528 C517 120.9 . . ?
C529 C528 C517 106.5 . . ?
C532 C529 C528 120.0 . . ?
C532 C529 C522 119.0 . . ?
C528 C529 C522 109.5 . . ?
C531 C530 C526 119.6 . . ?
C531 C530 C537 119.2 . . ?
C526 C530 C537 108.4 . . ?
C530 C531 C542 120.2 . . ?
C530 C531 C532 120.3 . . ?
C542 C531 C532 107.0 . . ?
C529 C532 C547 119.2 . . ?
C529 C532 C531 119.4 . . ?
C547 C532 C531 109.2 . . ?
C535 C533 C504 118.1 . . ?
C535 C533 C534 120.0 . . ?
C504 C533 C534 109.2 . . ?
C536 C534 C538 120.3 . . ?
C536 C534 C533 120.5 . . ?
C538 C534 C533 106.6 . . ?
C533 C535 C527 120.2 . . ?
C533 C535 C503 120.4 . . ?
C527 C535 C503 108.0 . . ?
C534 C536 C537 119.9 . . ?
C534 C536 C525 118.8 . . ?
C537 C536 C525 108.2 . . ?
C540 C537 C530 120.7 . . ?
C540 C537 C536 119.3 . . ?
C530 C537 C536 107.6 . . ?
C539 C538 C534 119.9 . . ?
C539 C538 C505 119.8 . . ?
C534 C538 C505 109.0 . . ?
C538 C539 C540 119.9 . . ?
C538 C539 C558 119.1 . . ?
C540 C539 C558 108.8 . . ?
C537 C540 C543 119.5 . . ?
C537 C540 C539 120.7 . . ?
C543 C540 C539 106.5 . . ?
C544 C541 C547 118.6 . . ?
C544 C541 C542 120.6 . . ?
C547 C541 C542 109.2 . . ?
C543 C542 C531 120.1 . . ?
C543 C542 C541 119.4 . . ?
C531 C542 C541 107.7 . . ?
C542 C543 C540 120.2 . . ?
C542 C543 C557 119.9 . . ?
C540 C543 C557 108.8 . . ?
C541 C544 C560 119.4 . . ?
C541 C544 C548 121.0 . . ?
C560 C544 C548 107.6 . . ?
C548 C545 C551 119.6 . . ?
C548 C545 C546 117.9 . . ?
C551 C545 C546 110.5 . . ?
C547 C546 C523 120.4 . . ?
C547 C546 C545 122.4 . . ?
C523 C546 C545 105.7 . . ?
C546 C547 C541 120.1 . . ?
C546 C547 C532 121.5 . . ?
C541 C547 C532 106.9 . . ?
C545 C548 C552 119.7 . . ?
C545 C548 C544 119.9 . . ?
C552 C548 C544 109.3 . . ?
C552 C549 C555 119.4 . . ?
C552 C549 C550 120.0 . . ?
C555 C549 C550 107.3 . . ?
C551 C550 C515 119.5 . . ?
C551 C550 C549 119.4 . . ?
C515 C550 C549 108.7 . . ?
C550 C551 C524 120.6 . . ?
C550 C551 C545 121.0 . . ?
C524 C551 C545 106.5 . . ?
C549 C552 C548 120.3 . . ?
C549 C552 C556 121.0 . . ?
C548 C552 C556 105.9 . . ?
C556 C553 C554 119.8 . . ?
C556 C553 C559 118.7 . . ?
C554 C553 C559 109.2 . . ?
C555 C554 C507 121.6 . . ?
C555 C554 C553 120.5 . . ?
C507 C554 C553 105.9 . . ?
C554 C555 C549 119.9 . . ?
C554 C555 C516 119.6 . . ?
C549 C555 C516 108.5 . . ?
C553 C556 C552 119.3 . . ?
C553 C556 C560 120.2 . . ?
C552 C556 C560 109.4 . . ?
C560 C557 C558 118.9 . . ?
C560 C557 C543 120.9 . . ?
C558 C557 C543 108.4 . . ?
C559 C558 C557 120.1 . . ?
C559 C558 C539 120.6 . . ?
C557 C558 C539 107.5 . . ?
C558 C559 C508 119.9 . . ?
C558 C559 C553 121.1 . . ?
C508 C559 C553 107.3 . . ?
C557 C560 C544 119.8 . . ?
C557 C560 C556 120.9 . . ?
C544 C560 C556 107.8 . . ?
C601 O601 C603 121.1(9) . . ?
C602 C601 O601 117.0(10) . . ?
C602 C601 H60A 108.1 . . ?
O601 C601 H60A 108.1 . . ?
C602 C601 H60B 108.1 . . ?
O601 C601 H60B 108.1 . . ?
H60A C601 H60B 107.3 . . ?
C601 C602 H60C 109.5 . . ?
C601 C602 H60D 109.5 . . ?
H60C C602 H60D 109.5 . . ?
C601 C602 H60E 109.5 . . ?
H60C C602 H60E 109.5 . . ?
H60D C602 H60E 109.5 . . ?
O601 C603 C604 117.4(8) . . ?
O601 C603 H60F 108.0 . . ?
C604 C603 H60F 108.0 . . ?
O601 C603 H60G 108.0 . . ?
C604 C603 H60G 108.0 . . ?
H60F C603 H60G 107.2 . . ?
C603 C604 H60H 109.5 . . ?
C603 C604 H60I 109.5 . . ?
H60H C604 H60I 109.5 . . ?
C603 C604 H60J 109.5 . . ?
H60H C604 H60J 109.5 . . ?
H60I C604 H60J 109.5 . . ?
C703 O701 C701 116.1 . . ?
C702 C701 O701 117.5 . . ?
C702 C701 H70A 107.9 . . ?
O701 C701 H70A 107.9 . . ?
C702 C701 H70B 107.9 . . ?
O701 C701 H70B 107.9 . . ?
H70A C701 H70B 107.2 . . ?
C701 C702 H70C 109.5 . . ?
C216 C702 H70C 118.3 3_565 . ?
C701 C702 H70D 109.5 . . ?
C216 C702 H70D 70.5 3_565 . ?
H70C C702 H70D 109.5 . . ?
C701 C702 H70E 109.5 . . ?
C216 C702 H70E 39.4 3_565 . ?
H70C C702 H70E 109.5 . . ?
H70D C702 H70E 109.5 . . ?
O701 C703 C704 113.0 . . ?
O701 C703 H70F 109.0 . . ?
C704 C703 H70F 109.0 . . ?
O701 C703 H70G 109.0 . . ?
C704 C703 H70G 109.0 . . ?
H70F C703 H70G 107.8 . . ?
C703 C704 H70H 109.5 . . ?
C703 C704 H70I 109.5 . . ?
H70H C704 H70I 109.5 . . ?
C703 C704 H70J 109.5 . . ?
H70H C704 H70J 109.5 . . ?
H70I C704 H70J 109.5 . . ?
 
loop_
 _geom_torsion_atom_site_label_1
 _geom_torsion_atom_site_label_2
 _geom_torsion_atom_site_label_3
 _geom_torsion_atom_site_label_4
 _geom_torsion
 _geom_torsion_site_symmetry_1
 _geom_torsion_site_symmetry_2
 _geom_torsion_site_symmetry_3
 _geom_torsion_site_symmetry_4
 _geom_torsion_publ_flag
C17 B1 C01 C02 168.6(4) . . . . ?
C25 B1 C01 C02 49.4(5) . . . . ?
C09 B1 C01 C02 -69.2(4) . . . . ?
C17 B1 C01 C06 -22.7(5) . . . . ?
C25 B1 C01 C06 -141.9(4) . . . . ?
C09 B1 C01 C06 99.5(4) . . . . ?
C06 C01 C02 C03 0.1(6) . . . . ?
B1 C01 C02 C03 169.6(4) . . . . ?
C01 C02 C03 C04 -0.4(7) . . . . ?
C01 C02 C03 C07 176.5(7) . . . . ?
C02 C03 C04 C05 0.5(6) . . . . ?
C07 C03 C04 C05 -176.6(7) . . . . ?
C03 C04 C05 C06 -0.3(6) . . . . ?
C03 C04 C05 C08 180.0(4) . . . . ?
C04 C05 C06 C01 0.0(6) . . . . ?
C08 C05 C06 C01 179.7(4) . . . . ?
C02 C01 C06 C05 0.1(6) . . . . ?
B1 C01 C06 C05 -169.3(4) . . . . ?
C04 C03 C07 F01 -113.3(16) . . . . ?
C02 C03 C07 F01 69.7(17) . . . . ?
C04 C03 C07 F02 127.7(11) . . . . ?
C02 C03 C07 F02 -49.3(14) . . . . ?
C04 C03 C07 F03 12.2(15) . . . . ?
C02 C03 C07 F03 -164.9(10) . . . . ?
C04 C05 C08 F05 -0.5(7) . . . . ?
C06 C05 C08 F05 179.8(5) . . . . ?
C04 C05 C08 F04 121.4(5) . . . . ?
C06 C05 C08 F04 -58.3(6) . . . . ?
C04 C05 C08 F06 -119.6(5) . . . . ?
C06 C05 C08 F06 60.7(6) . . . . ?
C17 B1 C09 C14 52.4(5) . . . . ?
C01 B1 C09 C14 -66.5(5) . . . . ?
C25 B1 C09 C14 171.6(4) . . . . ?
C17 B1 C09 C10 -138.5(4) . . . . ?
C01 B1 C09 C10 102.5(4) . . . . ?
C25 B1 C09 C10 -19.3(5) . . . . ?
C14 C09 C10 C11 -0.2(6) . . . . ?
B1 C09 C10 C11 -169.8(4) . . . . ?
C09 C10 C11 C12 0.9(6) . . . . ?
C09 C10 C11 C15 -179.4(4) . . . . ?
C10 C11 C12 C13 -0.8(6) . . . . ?
C15 C11 C12 C13 179.5(4) . . . . ?
C11 C12 C13 C14 0.1(6) . . . . ?
C11 C12 C13 C16 175.5(5) . . . . ?
C12 C13 C14 C09 0.7(7) . . . . ?
C16 C13 C14 C09 -174.4(5) . . . . ?
C10 C09 C14 C13 -0.6(6) . . . . ?
B1 C09 C14 C13 169.1(4) . . . . ?
C12 C11 C15 F08 -128.6(4) . . . . ?
C10 C11 C15 F08 51.7(5) . . . . ?
C12 C11 C15 F07 111.9(4) . . . . ?
C10 C11 C15 F07 -67.7(5) . . . . ?
C12 C11 C15 F09 -7.9(6) . . . . ?
C10 C11 C15 F09 172.5(4) . . . . ?
C14 C13 C16 F10 123.0(8) . . . . ?
C12 C13 C16 F10 -52.2(9) . . . . ?
C14 C13 C16 F11 -113.0(9) . . . . ?
C12 C13 C16 F11 71.7(10) . . . . ?
C14 C13 C16 F12 2.3(10) . . . . ?
C12 C13 C16 F12 -173.0(7) . . . . ?
C01 B1 C17 C18 128.9(4) . . . . ?
C25 B1 C17 C18 -106.6(4) . . . . ?
C09 B1 C17 C18 15.0(6) . . . . ?
C01 B1 C17 C22 -52.8(5) . . . . ?
C25 B1 C17 C22 71.7(5) . . . . ?
C09 B1 C17 C22 -166.7(4) . . . . ?
C22 C17 C18 C19 0.6(6) . . . . ?
B1 C17 C18 C19 178.9(4) . . . . ?
C17 C18 C19 C20 1.2(7) . . . . ?
C17 C18 C19 C23 178.5(5) . . . . ?
C18 C19 C20 C21 -1.9(7) . . . . ?
C23 C19 C20 C21 -179.1(6) . . . . ?
C19 C20 C21 C22 0.8(7) . . . . ?
C19 C20 C21 C24 -176.0(8) . . . . ?
C20 C21 C22 C17 1.1(7) . . . . ?
C24 C21 C22 C17 177.8(8) . . . . ?
C18 C17 C22 C21 -1.8(6) . . . . ?
B1 C17 C22 C21 179.8(4) . . . . ?
C20 C19 C23 F13 140.7(7) . . . . ?
C18 C19 C23 F13 -36.5(9) . . . . ?
C20 C19 C23 F15 15.6(11) . . . . ?
C18 C19 C23 F15 -161.6(8) . . . . ?
C20 C19 C23 F14 -100.4(8) . . . . ?
C18 C19 C23 F14 82.4(9) . . . . ?
C20 C21 C24 F16 33.4(17) . . . . ?
C22 C21 C24 F16 -143.4(13) . . . . ?
C20 C21 C24 F17 158.4(14) . . . . ?
C22 C21 C24 F17 -18.4(19) . . . . ?
C20 C21 C24 F18 -84.1(15) . . . . ?
C22 C21 C24 F18 99.0(16) . . . . ?
C17 B1 C25 C26 70.1(4) . . . . ?
C01 B1 C25 C26 -168.2(4) . . . . ?
C09 B1 C25 C26 -54.6(5) . . . . ?
C17 B1 C25 C30 -106.9(4) . . . . ?
C01 B1 C25 C30 14.8(6) . . . . ?
C09 B1 C25 C30 128.5(4) . . . . ?
C30 C25 C26 C27 -2.3(6) . . . . ?
B1 C25 C26 C27 -179.5(4) . . . . ?
C25 C26 C27 C28 0.9(7) . . . . ?
C25 C26 C27 C31 -175.9(6) . . . . ?
C26 C27 C28 C29 1.6(7) . . . . ?
C31 C27 C28 C29 178.4(6) . . . . ?
C27 C28 C29 C30 -2.7(7) . . . . ?
C27 C28 C29 C32 -177.4(6) . . . . ?
C28 C29 C30 C25 1.4(7) . . . . ?
C32 C29 C30 C25 176.3(6) . . . . ?
C26 C25 C30 C29 1.1(6) . . . . ?
B1 C25 C30 C29 178.2(4) . . . . ?
C26 C27 C31 F20 66.3(12) . . . . ?
C28 C27 C31 F20 -110.6(11) . . . . ?
C26 C27 C31 F19 -51.3(13) . . . . ?
C28 C27 C31 F19 131.9(11) . . . . ?
C26 C27 C31 F21 -175.6(11) . . . . ?
C28 C27 C31 F21 7.6(14) . . . . ?
C28 C29 C32 F23 140.4(8) . . . . ?
C30 C29 C32 F23 -34.5(12) . . . . ?
C28 C29 C32 F24 -101.7(9) . . . . ?
C30 C29 C32 F24 83.4(10) . . . . ?
C28 C29 C32 F22 14.5(13) . . . . ?
C30 C29 C32 F22 -160.5(9) . . . . ?
C103 C101 C102 C104 -0.1 . . . . ?
C112 C101 C102 C104 -144.3 . . . . ?
C103 C101 C102 C106 143.7 . . . . ?
C112 C101 C102 C106 -0.5 . . . . ?
C102 C101 C103 C111 -138.3 . . . . ?
C112 C101 C103 C111 1.2 . . . . ?
C102 C101 C103 C135 0.2 . . . . ?
C112 C101 C103 C135 139.7 . . . . ?
C101 C102 C104 C105 138.6 . . . . ?
C106 C102 C104 C105 0.0 . . . . ?
C101 C102 C104 C133 -0.5 . . . . ?
C106 C102 C104 C133 -139.1 . . . . ?
C102 C104 C105 C108 -0.4 . . . . ?
C133 C104 C105 C108 144.3 . . . . ?
C102 C104 C105 C138 -144.0 . . . . ?
C133 C104 C105 C138 0.7 . . . . ?
C104 C102 C106 C107 0.1 . . . . ?
C101 C102 C106 C107 -142.5 . . . . ?
C104 C102 C106 C113 142.6 . . . . ?
C101 C102 C106 C113 -0.1 . . . . ?
C113 C106 C107 C154 1.0 . . . . ?
C102 C106 C107 C154 138.9 . . . . ?
C113 C106 C107 C108 -137.8 . . . . ?
C102 C106 C107 C108 0.1 . . . . ?
C104 C105 C108 C159 -139.1 . . . . ?
C138 C105 C108 C159 -0.4 . . . . ?
C104 C105 C108 C107 0.6 . . . . ?
C138 C105 C108 C107 139.2 . . . . ?
C106 C107 C108 C105 -0.4 . . . . ?
C154 C107 C108 C105 -142.4 . . . . ?
C106 C107 C108 C159 143.1 . . . . ?
C154 C107 C108 C159 1.1 . . . . ?
C111 C109 C110 C112 -0.3 . . . . ?
C120 C109 C110 C112 -143.5 . . . . ?
Li C109 C110 C112 -89(2) . . . . ?
C111 C109 C110 C114 142.6 . . . . ?
C120 C109 C110 C114 -0.6 . . . . ?
Li C109 C110 C114 54(2) . . . . ?
C120 C109 C111 C103 139.4 . . . . ?
C110 C109 C111 C103 0.2 . . . . ?
Li C109 C111 C103 88(2) . . . . ?
C120 C109 C111 C119 0.8 . . . . ?
C110 C109 C111 C119 -138.4 . . . . ?
Li C109 C111 C119 -51(2) . . . . ?
C101 C103 C111 C109 -0.7 . . . . ?
C135 C103 C111 C109 -143.8 . . . . ?
C101 C103 C111 C119 143.4 . . . . ?
C135 C103 C111 C119 0.3 . . . . ?
C114 C110 C112 C113 -0.2 . . . . ?
C109 C110 C112 C113 138.0 . . . . ?
C114 C110 C112 C101 -137.4 . . . . ?
C109 C110 C112 C101 0.8 . . . . ?
C103 C101 C112 C110 -1.3 . . . . ?
C102 C101 C112 C110 142.2 . . . . ?
C103 C101 C112 C113 -142.5 . . . . ?
C102 C101 C112 C113 0.9 . . . . ?
C110 C112 C113 C116 0.2 . . . . ?
C101 C112 C113 C116 141.7 . . . . ?
C110 C112 C113 C106 -142.5 . . . . ?
C101 C112 C113 C106 -0.9 . . . . ?
C107 C106 C113 C116 -0.9 . . . . ?
C102 C106 C113 C116 -142.3 . . . . ?
C107 C106 C113 C112 142.1 . . . . ?
C102 C106 C113 C112 0.6 . . . . ?
C112 C110 C114 C115 0.0 . . . . ?
C109 C110 C114 C115 -141.9 . . . . ?
C112 C110 C114 C121 142.1 . . . . ?
C109 C110 C114 C121 0.2 . . . . ?
C110 C114 C115 C150 137.0 . . . . ?
C121 C114 C115 C150 -0.4 . . . . ?
C110 C114 C115 C116 0.2 . . . . ?
C121 C114 C115 C116 -137.3 . . . . ?
C112 C113 C116 C155 -137.3 . . . . ?
C106 C113 C116 C155 0.5 . . . . ?
C112 C113 C116 C115 0.0 . . . . ?
C106 C113 C116 C115 137.9 . . . . ?
C114 C115 C116 C113 -0.2 . . . . ?
C150 C115 C116 C113 -142.0 . . . . ?
C114 C115 C116 C155 141.4 . . . . ?
C150 C115 C116 C155 -0.4 . . . . ?
C119 C117 C118 C120 -1.6 . . . . ?
C128 C117 C118 C120 -143.4 . . . . ?
Li C117 C118 C120 -71(2) . . . . ?
C119 C117 C118 C122 142.3 . . . . ?
C128 C117 C118 C122 0.5 . . . . ?
Li C117 C118 C122 73(2) . . . . ?
C119 C117 C118 Li 69(2) . . . . ?
C128 C117 C118 Li -72(2) . . . . ?
C118 C117 C119 C127 -138.8 . . . . ?
C128 C117 C119 C127 -0.7 . . . . ?
Li C117 C119 C127 -88.0(19) . . . . ?
C118 C117 C119 C111 1.0 . . . . ?
C128 C117 C119 C111 139.1 . . . . ?
Li C117 C119 C111 51.8(19) . . . . ?
C109 C111 C119 C117 -0.7 . . . . ?
C103 C111 C119 C117 -143.5 . . . . ?
C109 C111 C119 C127 143.1 . . . . ?
C103 C111 C119 C127 0.3 . . . . ?
C122 C118 C120 C109 -138.1 . . . . ?
C117 C118 C120 C109 1.7 . . . . ?
Li C118 C120 C109 -79(3) . . . . ?
C122 C118 C120 C121 -1.3 . . . . ?
C117 C118 C120 C121 138.5 . . . . ?
Li C118 C120 C121 57(3) . . . . ?
C122 C118 C120 Li -59(3) . . . . ?
C117 C118 C120 Li 81(3) . . . . ?
C111 C109 C120 C118 -1.3 . . . . ?
C110 C109 C120 C118 143.1 . . . . ?
Li C109 C120 C118 68(2) . . . . ?
C111 C109 C120 C121 -143.6 . . . . ?
C110 C109 C120 C121 0.8 . . . . ?
Li C109 C120 C121 -75(2) . . . . ?
C111 C109 C120 Li -69(2) . . . . ?
C110 C109 C120 Li 75(2) . . . . ?
C115 C114 C121 C124 0.4 . . . . ?
C110 C114 C121 C124 -141.7 . . . . ?
C115 C114 C121 C120 142.4 . . . . ?
C110 C114 C121 C120 0.3 . . . . ?
C115 C114 C121 Li 74(2) . . . . ?
C110 C114 C121 Li -68(2) . . . . ?
C118 C120 C121 C124 1.4 . . . . ?
C109 C120 C121 C124 142.2 . . . . ?
Li C120 C121 C124 56(2) . . . . ?
C118 C120 C121 C114 -141.5 . . . . ?
C109 C120 C121 C114 -0.7 . . . . ?
Li C120 C121 C114 -86(2) . . . . ?
C118 C120 C121 Li -55(2) . . . . ?
C109 C120 C121 Li 86(2) . . . . ?
C120 C118 C122 C123 0.6 . . . . ?
C117 C118 C122 C123 -144.4 . . . . ?
Li C118 C122 C123 -58(2) . . . . ?
C120 C118 C122 C129 144.7 . . . . ?
C117 C118 C122 C129 -0.3 . . . . ?
Li C118 C122 C129 86(2) . . . . ?
C120 C118 C122 Li 59(2) . . . . ?
C117 C118 C122 Li -86(2) . . . . ?
C118 C122 C123 C146 138.8 . . . . ?
C129 C122 C123 C146 0.5 . . . . ?
Li C122 C123 C146 83(2) . . . . ?
C118 C122 C123 C124 0.1 . . . . ?
C129 C122 C123 C124 -138.2 . . . . ?
Li C122 C123 C124 -56(2) . . . . ?
C118 C122 C123 Li 56(2) . . . . ?
C129 C122 C123 Li -83(2) . . . . ?
C114 C121 C124 C151 0.1 . . . . ?
C120 C121 C124 C151 -138.5 . . . . ?
Li C121 C124 C151 -85(2) . . . . ?
C114 C121 C124 C123 137.9 . . . . ?
C120 C121 C124 C123 -0.6 . . . . ?
Li C121 C124 C123 53(2) . . . . ?
C114 C121 C124 Li 85(2) . . . . ?
C120 C121 C124 Li -53(2) . . . . ?
C122 C123 C124 C121 -0.1 . . . . ?
C146 C123 C124 C121 -141.8 . . . . ?
Li C123 C124 C121 -54(2) . . . . ?
C122 C123 C124 C151 141.7 . . . . ?
C146 C123 C124 C151 0.0 . . . . ?
Li C123 C124 C151 88(2) . . . . ?
C122 C123 C124 Li 54(2) . . . . ?
C146 C123 C124 Li -88(2) . . . . ?
C127 C125 C126 C128 0.7 . . . . ?
C136 C125 C126 C128 -141.8 . . . . ?
C127 C125 C126 C130 141.9 . . . . ?
C136 C125 C126 C130 -0.5 . . . . ?
C126 C125 C127 C119 -0.2 . . . . ?
C136 C125 C127 C119 137.3 . . . . ?
C126 C125 C127 C135 -137.6 . . . . ?
C136 C125 C127 C135 -0.1 . . . . ?
C117 C119 C127 C125 0.2 . . . . ?
C111 C119 C127 C125 -142.9 . . . . ?
C117 C119 C127 C135 142.4 . . . . ?
C111 C119 C127 C135 -0.8 . . . . ?
C130 C126 C128 C129 0.4 . . . . ?
C125 C126 C128 C129 137.3 . . . . ?
C130 C126 C128 C117 -138.1 . . . . ?
C125 C126 C128 C117 -1.1 . . . . ?
C119 C117 C128 C126 1.2 . . . . ?
C118 C117 C128 C126 143.2 . . . . ?
Li C117 C128 C126 91(2) . . . . ?
C119 C117 C128 C129 -142.5 . . . . ?
C118 C117 C128 C129 -0.5 . . . . ?
Li C117 C128 C129 -53(2) . . . . ?
C126 C128 C129 C132 -0.3 . . . . ?
C117 C128 C129 C132 143.3 . . . . ?
C126 C128 C129 C122 -143.3 . . . . ?
C117 C128 C129 C122 0.3 . . . . ?
C123 C122 C129 C132 -1.1 . . . . ?
C118 C122 C129 C132 -143.4 . . . . ?
Li C122 C129 C132 -74(2) . . . . ?
C123 C122 C129 C128 142.3 . . . . ?
C118 C122 C129 C128 0.0 . . . . ?
Li C122 C129 C128 69(2) . . . . ?
C128 C126 C130 C131 -0.3 . . . . ?
C125 C126 C130 C131 -141.4 . . . . ?
C128 C126 C130 C137 141.1 . . . . ?
C125 C126 C130 C137 0.1 . . . . ?
C126 C130 C131 C142 137.2 . . . . ?
C137 C130 C131 C142 -0.2 . . . . ?
C126 C130 C131 C132 0.1 . . . . ?
C137 C130 C131 C132 -137.2 . . . . ?
C128 C129 C132 C147 -138.3 . . . . ?
C122 C129 C132 C147 1.3 . . . . ?
C128 C129 C132 C131 0.1 . . . . ?
C122 C129 C132 C131 139.7 . . . . ?
C130 C131 C132 C129 0.0 . . . . ?
C142 C131 C132 C129 -142.0 . . . . ?
C130 C131 C132 C147 142.1 . . . . ?
C142 C131 C132 C147 0.1 . . . . ?
C102 C104 C133 C135 1.0 . . . . ?
C105 C104 C133 C135 -142.4 . . . . ?
C102 C104 C133 C134 142.8 . . . . ?
C105 C104 C133 C134 -0.5 . . . . ?
C135 C133 C134 C136 -0.8 . . . . ?
C104 C133 C134 C136 -141.8 . . . . ?
C135 C133 C134 C138 141.1 . . . . ?
C104 C133 C134 C138 0.2 . . . . ?
C104 C133 C135 C127 138.4 . . . . ?
C134 C133 C135 C127 0.8 . . . . ?
C104 C133 C135 C103 -0.9 . . . . ?
C134 C133 C135 C103 -138.5 . . . . ?
C125 C127 C135 C133 -0.3 . . . . ?
C119 C127 C135 C133 -142.8 . . . . ?
C125 C127 C135 C103 143.4 . . . . ?
C119 C127 C135 C103 0.9 . . . . ?
C101 C103 C135 C133 0.3 . . . . ?
C111 C103 C135 C133 142.9 . . . . ?
C101 C103 C135 C127 -143.3 . . . . ?
C111 C103 C135 C127 -0.7 . . . . ?
C138 C134 C136 C137 0.4 . . . . ?
C133 C134 C136 C137 137.3 . . . . ?
C138 C134 C136 C125 -136.4 . . . . ?
C133 C134 C136 C125 0.4 . . . . ?
C127 C125 C136 C134 0.1 . . . . ?
C126 C125 C136 C134 142.2 . . . . ?
C127 C125 C136 C137 -141.4 . . . . ?
C126 C125 C136 C137 0.8 . . . . ?
C131 C130 C137 C140 0.4 . . . . ?
C126 C130 C137 C140 -141.3 . . . . ?
C131 C130 C137 C136 142.0 . . . . ?
C126 C130 C137 C136 0.4 . . . . ?
C134 C136 C137 C140 0.7 . . . . ?
C125 C136 C137 C140 141.6 . . . . ?
C134 C136 C137 C130 -141.6 . . . . ?
C125 C136 C137 C130 -0.7 . . . . ?
C136 C134 C138 C139 -1.1 . . . . ?
C133 C134 C138 C139 -143.2 . . . . ?
C136 C134 C138 C105 142.3 . . . . ?
C133 C134 C138 C105 0.3 . . . . ?
C108 C105 C138 C139 0.4 . . . . ?
C104 C105 C138 C139 142.9 . . . . ?
C108 C105 C138 C134 -143.0 . . . . ?
C104 C105 C138 C134 -0.6 . . . . ?
C134 C138 C139 C140 0.7 . . . . ?
C105 C138 C139 C140 -138.8 . . . . ?
C134 C138 C139 C158 138.9 . . . . ?
C105 C138 C139 C158 -0.6 . . . . ?
C130 C137 C140 C143 0.5 . . . . ?
C136 C137 C140 C143 -136.9 . . . . ?
C130 C137 C140 C139 136.2 . . . . ?
C136 C137 C140 C139 -1.1 . . . . ?
C138 C139 C140 C137 0.4 . . . . ?
C158 C139 C140 C137 -141.6 . . . . ?
C138 C139 C140 C143 141.1 . . . . ?
C158 C139 C140 C143 -0.9 . . . . ?
C130 C131 C142 C143 -0.9 . . . . ?
C132 C131 C142 C143 141.1 . . . . ?
C130 C131 C142 C141 -142.3 . . . . ?
C132 C131 C142 C141 -0.3 . . . . ?
C144 C141 C142 C143 1.3 . . . . ?
C147 C141 C142 C143 -141.4 . . . . ?
C144 C141 C142 C131 143.1 . . . . ?
C147 C141 C142 C131 0.4 . . . . ?
C131 C142 C143 C140 1.7 . . . . ?
C141 C142 C143 C140 138.7 . . . . ?
C131 C142 C143 C157 -138.2 . . . . ?
C141 C142 C143 C157 -1.2 . . . . ?
C137 C140 C143 C142 -1.5 . . . . ?
C139 C140 C143 C142 -142.8 . . . . ?
C137 C140 C143 C157 142.3 . . . . ?
C139 C140 C143 C157 1.1 . . . . ?
C147 C141 C144 C160 138.4 . . . . ?
C142 C141 C144 C160 -0.9 . . . . ?
C147 C141 C144 C148 0.4 . . . . ?
C142 C141 C144 C148 -138.9 . . . . ?
C122 C123 C146 C147 0.0 . . . . ?
C124 C123 C146 C147 143.7 . . . . ?
Li C123 C146 C147 69(2) . . . . ?
C122 C123 C146 C145 -144.1 . . . . ?
C124 C123 C146 C145 -0.4 . . . . ?
Li C123 C146 C145 -75(2) . . . . ?
C148 C145 C146 C147 0.3 . . . . ?
C151 C145 C146 C147 -142.5 . . . . ?
C148 C145 C146 C123 143.4 . . . . ?
C151 C145 C146 C123 0.7 . . . . ?
C123 C146 C147 C141 -138.3 . . . . ?
C145 C146 C147 C141 -0.3 . . . . ?
C123 C146 C147 C132 0.2 . . . . ?
C145 C146 C147 C132 138.2 . . . . ?
C144 C141 C147 C146 0.0 . . . . ?
C142 C141 C147 C146 143.6 . . . . ?
C144 C141 C147 C132 -143.9 . . . . ?
C142 C141 C147 C132 -0.3 . . . . ?
C129 C132 C147 C146 -0.9 . . . . ?
C131 C132 C147 C146 -143.1 . . . . ?
C129 C132 C147 C141 142.3 . . . . ?
C131 C132 C147 C141 0.1 . . . . ?
C151 C145 C148 C152 -0.7 . . . . ?
C146 C145 C148 C152 -140.0 . . . . ?
C151 C145 C148 C144 139.4 . . . . ?
C146 C145 C148 C144 0.1 . . . . ?
C141 C144 C148 C145 -0.5 . . . . ?
C160 C144 C148 C145 -142.7 . . . . ?
C141 C144 C148 C152 143.3 . . . . ?
C160 C144 C148 C152 1.1 . . . . ?
C114 C115 C150 C151 0.1 . . . . ?
C116 C115 C150 C151 141.8 . . . . ?
C114 C115 C150 C149 -141.8 . . . . ?
C116 C115 C150 C149 -0.1 . . . . ?
C152 C149 C150 C151 -0.7 . . . . ?
C155 C149 C150 C151 -141.4 . . . . ?
C152 C149 C150 C115 141.3 . . . . ?
C155 C149 C150 C115 0.6 . . . . ?
C115 C150 C151 C124 0.4 . . . . ?
C149 C150 C151 C124 138.2 . . . . ?
C115 C150 C151 C145 -137.3 . . . . ?
C149 C150 C151 C145 0.6 . . . . ?
C121 C124 C151 C150 -0.4 . . . . ?
C123 C124 C151 C150 -142.5 . . . . ?
Li C124 C151 C150 -72(2) . . . . ?
C121 C124 C151 C145 142.6 . . . . ?
C123 C124 C151 C145 0.4 . . . . ?
Li C124 C151 C145 70(2) . . . . ?
C148 C145 C151 C150 0.1 . . . . ?
C146 C145 C151 C150 142.1 . . . . ?
C148 C145 C151 C124 -142.7 . . . . ?
C146 C145 C151 C124 -0.7 . . . . ?
C155 C149 C152 C156 0.0 . . . . ?
C150 C149 C152 C156 -136.0 . . . . ?
C155 C149 C152 C148 136.2 . . . . ?
C150 C149 C152 C148 0.1 . . . . ?
C145 C148 C152 C149 0.6 . . . . ?
C144 C148 C152 C149 -143.3 . . . . ?
C145 C148 C152 C156 142.5 . . . . ?
C144 C148 C152 C156 -1.4 . . . . ?
C106 C107 C154 C155 -0.9 . . . . ?
C108 C107 C154 C155 141.8 . . . . ?
C106 C107 C154 C153 -143.7 . . . . ?
C108 C107 C154 C153 -1.0 . . . . ?
C156 C153 C154 C155 -1.0 . . . . ?
C159 C153 C154 C155 -142.8 . . . . ?
C156 C153 C154 C107 142.3 . . . . ?
C159 C153 C154 C107 0.5 . . . . ?
C107 C154 C155 C149 -137.8 . . . . ?
C153 C154 C155 C149 -0.3 . . . . ?
C107 C154 C155 C116 0.6 . . . . ?
C153 C154 C155 C116 138.1 . . . . ?
C152 C149 C155 C154 0.7 . . . . ?
C150 C149 C155 C154 141.7 . . . . ?
C152 C149 C155 C116 -141.8 . . . . ?
C150 C149 C155 C116 -0.8 . . . . ?
C113 C116 C155 C154 -0.4 . . . . ?
C115 C116 C155 C154 -141.9 . . . . ?
C113 C116 C155 C149 142.2 . . . . ?
C115 C116 C155 C149 0.8 . . . . ?
C154 C153 C156 C152 1.7 . . . . ?
C159 C153 C156 C152 140.0 . . . . ?
C154 C153 C156 C160 -138.5 . . . . ?
C159 C153 C156 C160 -0.2 . . . . ?
C149 C152 C156 C153 -1.3 . . . . ?
C148 C152 C156 C153 -142.8 . . . . ?
C149 C152 C156 C160 142.8 . . . . ?
C148 C152 C156 C160 1.3 . . . . ?
C142 C143 C157 C160 0.7 . . . . ?
C140 C143 C157 C160 -143.3 . . . . ?
C142 C143 C157 C158 143.1 . . . . ?
C140 C143 C157 C158 -0.9 . . . . ?
C160 C157 C158 C159 0.5 . . . . ?
C143 C157 C158 C159 -142.7 . . . . ?
C160 C157 C158 C139 143.6 . . . . ?
C143 C157 C158 C139 0.3 . . . . ?
C138 C139 C158 C159 0.9 . . . . ?
C140 C139 C158 C159 143.2 . . . . ?
C138 C139 C158 C157 -142.0 . . . . ?
C140 C139 C158 C157 0.4 . . . . ?
C157 C158 C159 C108 137.4 . . . . ?
C139 C158 C159 C108 -0.8 . . . . ?
C157 C158 C159 C153 -0.9 . . . . ?
C139 C158 C159 C153 -139.1 . . . . ?
C105 C108 C159 C158 0.6 . . . . ?
C107 C108 C159 C158 -144.1 . . . . ?
C105 C108 C159 C153 144.0 . . . . ?
C107 C108 C159 C153 -0.8 . . . . ?
C156 C153 C159 C158 0.8 . . . . ?
C154 C153 C159 C158 143.0 . . . . ?
C156 C153 C159 C108 -142.1 . . . . ?
C154 C153 C159 C108 0.2 . . . . ?
C158 C157 C160 C144 -138.9 . . . . ?
C143 C157 C160 C144 -0.3 . . . . ?
C158 C157 C160 C156 0.0 . . . . ?
C143 C157 C160 C156 138.6 . . . . ?
C141 C144 C160 C157 0.4 . . . . ?
C148 C144 C160 C157 143.4 . . . . ?
C141 C144 C160 C156 -143.2 . . . . ?
C148 C144 C160 C156 -0.3 . . . . ?
C153 C156 C160 C157 -0.1 . . . . ?
C152 C156 C160 C157 -143.8 . . . . ?
C153 C156 C160 C144 143.0 . . . . ?
C152 C156 C160 C144 -0.6 . . . . ?
C203 C201 C202 C204 -0.1 . . . . ?
C212 C201 C202 C204 -144.3 . . . . ?
C203 C201 C202 C206 143.7 . . . . ?
C212 C201 C202 C206 -0.5 . . . . ?
C202 C201 C203 C211 -138.3 . . . . ?
C212 C201 C203 C211 1.2 . . . . ?
C202 C201 C203 C235 0.2 . . . . ?
C212 C201 C203 C235 139.7 . . . . ?
C201 C202 C204 C205 138.6 . . . . ?
C206 C202 C204 C205 0.0 . . . . ?
C201 C202 C204 C233 -0.5 . . . . ?
C206 C202 C204 C233 -139.1 . . . . ?
C202 C204 C205 C208 -0.4 . . . . ?
C233 C204 C205 C208 144.3 . . . . ?
C202 C204 C205 C238 -144.0 . . . . ?
C233 C204 C205 C238 0.7 . . . . ?
C204 C202 C206 C207 0.1 . . . . ?
C201 C202 C206 C207 -142.5 . . . . ?
C204 C202 C206 C213 142.6 . . . . ?
C201 C202 C206 C213 -0.1 . . . . ?
C213 C206 C207 C254 1.0 . . . . ?
C202 C206 C207 C254 138.9 . . . . ?
C213 C206 C207 C208 -137.8 . . . . ?
C202 C206 C207 C208 0.1 . . . . ?
C204 C205 C208 C259 -139.1 . . . . ?
C238 C205 C208 C259 -0.4 . . . . ?
C204 C205 C208 C207 0.6 . . . . ?
C238 C205 C208 C207 139.2 . . . . ?
C206 C207 C208 C205 -0.4 . . . . ?
C254 C207 C208 C205 -142.4 . . . . ?
C206 C207 C208 C259 143.1 . . . . ?
C254 C207 C208 C259 1.1 . . . . ?
C211 C209 C210 C212 -0.3 . . . . ?
C220 C209 C210 C212 -143.5 . . . . ?
C211 C209 C210 C214 142.6 . . . . ?
C220 C209 C210 C214 -0.6 . . . . ?
C220 C209 C211 C203 139.4 . . . . ?
C210 C209 C211 C203 0.2 . . . . ?
C220 C209 C211 C219 0.8 . . . . ?
C210 C209 C211 C219 -138.4 . . . . ?
C201 C203 C211 C209 -0.7 . . . . ?
C235 C203 C211 C209 -143.8 . . . . ?
C201 C203 C211 C219 143.4 . . . . ?
C235 C203 C211 C219 0.3 . . . . ?
C214 C210 C212 C213 -0.2 . . . . ?
C209 C210 C212 C213 138.0 . . . . ?
C214 C210 C212 C201 -137.4 . . . . ?
C209 C210 C212 C201 0.8 . . . . ?
C203 C201 C212 C210 -1.3 . . . . ?
C202 C201 C212 C210 142.2 . . . . ?
C203 C201 C212 C213 -142.5 . . . . ?
C202 C201 C212 C213 0.9 . . . . ?
C210 C212 C213 C216 0.2 . . . . ?
C201 C212 C213 C216 141.7 . . . . ?
C210 C212 C213 C206 -142.5 . . . . ?
C201 C212 C213 C206 -0.9 . . . . ?
C207 C206 C213 C216 -0.9 . . . . ?
C202 C206 C213 C216 -142.3 . . . . ?
C207 C206 C213 C212 142.1 . . . . ?
C202 C206 C213 C212 0.6 . . . . ?
C212 C210 C214 C215 0.0 . . . . ?
C209 C210 C214 C215 -141.9 . . . . ?
C212 C210 C214 C221 142.1 . . . . ?
C209 C210 C214 C221 0.2 . . . . ?
C210 C214 C215 C250 137.0 . . . . ?
C221 C214 C215 C250 -0.4 . . . . ?
C210 C214 C215 C216 0.2 . . . . ?
C221 C214 C215 C216 -137.3 . . . . ?
C212 C213 C216 C255 -137.3 . . . . ?
C206 C213 C216 C255 0.5 . . . . ?
C212 C213 C216 C215 0.0 . . . . ?
C206 C213 C216 C215 137.9 . . . . ?
C212 C213 C216 C702 119(7) . . . 3_565 ?
C206 C213 C216 C702 -103(7) . . . 3_565 ?
C214 C215 C216 C213 -0.2 . . . . ?
C250 C215 C216 C213 -142.0 . . . . ?
C214 C215 C216 C255 141.4 . . . . ?
C250 C215 C216 C255 -0.4 . . . . ?
C214 C215 C216 C702 -122(4) . . . 3_565 ?
C250 C215 C216 C702 96(4) . . . 3_565 ?
C219 C217 C218 C220 -1.6 . . . . ?
C228 C217 C218 C220 -143.4 . . . . ?
C219 C217 C218 C222 142.3 . . . . ?
C228 C217 C218 C222 0.5 . . . . ?
C218 C217 C219 C227 -138.8 . . . . ?
C228 C217 C219 C227 -0.7 . . . . ?
C218 C217 C219 C211 1.0 . . . . ?
C228 C217 C219 C211 139.1 . . . . ?
C209 C211 C219 C217 -0.7 . . . . ?
C203 C211 C219 C217 -143.5 . . . . ?
C209 C211 C219 C227 143.1 . . . . ?
C203 C211 C219 C227 0.3 . . . . ?
C222 C218 C220 C209 -138.1 . . . . ?
C217 C218 C220 C209 1.7 . . . . ?
C222 C218 C220 C221 -1.3 . . . . ?
C217 C218 C220 C221 138.5 . . . . ?
C211 C209 C220 C218 -1.3 . . . . ?
C210 C209 C220 C218 143.1 . . . . ?
C211 C209 C220 C221 -143.6 . . . . ?
C210 C209 C220 C221 0.8 . . . . ?
C215 C214 C221 C224 0.4 . . . . ?
C210 C214 C221 C224 -141.7 . . . . ?
C215 C214 C221 C220 142.4 . . . . ?
C210 C214 C221 C220 0.3 . . . . ?
C218 C220 C221 C224 1.3 . . . . ?
C209 C220 C221 C224 142.2 . . . . ?
C218 C220 C221 C214 -141.5 . . . . ?
C209 C220 C221 C214 -0.7 . . . . ?
C220 C218 C222 C223 0.6 . . . . ?
C217 C218 C222 C223 -144.4 . . . . ?
C220 C218 C222 C229 144.7 . . . . ?
C217 C218 C222 C229 -0.3 . . . . ?
C218 C222 C223 C246 138.8 . . . . ?
C229 C222 C223 C246 0.5 . . . . ?
C218 C222 C223 C224 0.1 . . . . ?
C229 C222 C223 C224 -138.2 . . . . ?
C214 C221 C224 C251 0.1 . . . . ?
C220 C221 C224 C251 -138.5 . . . . ?
C214 C221 C224 C223 137.9 . . . . ?
C220 C221 C224 C223 -0.6 . . . . ?
C222 C223 C224 C221 -0.1 . . . . ?
C246 C223 C224 C221 -141.8 . . . . ?
C222 C223 C224 C251 141.7 . . . . ?
C246 C223 C224 C251 0.0 . . . . ?
C227 C225 C226 C228 0.7 . . . . ?
C236 C225 C226 C228 -141.8 . . . . ?
C227 C225 C226 C230 141.9 . . . . ?
C236 C225 C226 C230 -0.5 . . . . ?
C226 C225 C227 C219 -0.2 . . . . ?
C236 C225 C227 C219 137.3 . . . . ?
C226 C225 C227 C235 -137.6 . . . . ?
C236 C225 C227 C235 -0.1 . . . . ?
C217 C219 C227 C225 0.2 . . . . ?
C211 C219 C227 C225 -142.9 . . . . ?
C217 C219 C227 C235 142.4 . . . . ?
C211 C219 C227 C235 -0.7 . . . . ?
C230 C226 C228 C229 0.4 . . . . ?
C225 C226 C228 C229 137.3 . . . . ?
C230 C226 C228 C217 -138.1 . . . . ?
C225 C226 C228 C217 -1.1 . . . . ?
C219 C217 C228 C226 1.2 . . . . ?
C218 C217 C228 C226 143.1 . . . . ?
C219 C217 C228 C229 -142.5 . . . . ?
C218 C217 C228 C229 -0.5 . . . . ?
C226 C228 C229 C232 -0.2 . . . . ?
C217 C228 C229 C232 143.3 . . . . ?
C226 C228 C229 C222 -143.3 . . . . ?
C217 C228 C229 C222 0.3 . . . . ?
C223 C222 C229 C232 -1.1 . . . . ?
C218 C222 C229 C232 -143.5 . . . . ?
C223 C222 C229 C228 142.3 . . . . ?
C218 C222 C229 C228 0.0 . . . . ?
C228 C226 C230 C231 -0.3 . . . . ?
C225 C226 C230 C231 -141.4 . . . . ?
C228 C226 C230 C237 141.1 . . . . ?
C225 C226 C230 C237 0.1 . . . . ?
C226 C230 C231 C242 137.2 . . . . ?
C237 C230 C231 C242 -0.2 . . . . ?
C226 C230 C231 C232 0.2 . . . . ?
C237 C230 C231 C232 -137.2 . . . . ?
C228 C229 C232 C247 -138.3 . . . . ?
C222 C229 C232 C247 1.3 . . . . ?
C228 C229 C232 C231 0.1 . . . . ?
C222 C229 C232 C231 139.7 . . . . ?
C230 C231 C232 C229 0.0 . . . . ?
C242 C231 C232 C229 -142.0 . . . . ?
C230 C231 C232 C247 142.1 . . . . ?
C242 C231 C232 C247 0.1 . . . . ?
C202 C204 C233 C235 1.0 . . . . ?
C205 C204 C233 C235 -142.4 . . . . ?
C202 C204 C233 C234 142.8 . . . . ?
C205 C204 C233 C234 -0.5 . . . . ?
C235 C233 C234 C236 -0.8 . . . . ?
C204 C233 C234 C236 -141.8 . . . . ?
C235 C233 C234 C238 141.1 . . . . ?
C204 C233 C234 C238 0.2 . . . . ?
C204 C233 C235 C227 138.4 . . . . ?
C234 C233 C235 C227 0.7 . . . . ?
C204 C233 C235 C203 -0.9 . . . . ?
C234 C233 C235 C203 -138.5 . . . . ?
C225 C227 C235 C233 -0.3 . . . . ?
C219 C227 C235 C233 -142.8 . . . . ?
C225 C227 C235 C203 143.4 . . . . ?
C219 C227 C235 C203 0.9 . . . . ?
C201 C203 C235 C233 0.3 . . . . ?
C211 C203 C235 C233 142.9 . . . . ?
C201 C203 C235 C227 -143.3 . . . . ?
C211 C203 C235 C227 -0.7 . . . . ?
C238 C234 C236 C237 0.4 . . . . ?
C233 C234 C236 C237 137.3 . . . . ?
C238 C234 C236 C225 -136.4 . . . . ?
C233 C234 C236 C225 0.4 . . . . ?
C227 C225 C236 C234 0.0 . . . . ?
C226 C225 C236 C234 142.2 . . . . ?
C227 C225 C236 C237 -141.4 . . . . ?
C226 C225 C236 C237 0.8 . . . . ?
C231 C230 C237 C240 0.4 . . . . ?
C226 C230 C237 C240 -141.3 . . . . ?
C231 C230 C237 C236 142.0 . . . . ?
C226 C230 C237 C236 0.4 . . . . ?
C234 C236 C237 C240 0.7 . . . . ?
C225 C236 C237 C240 141.6 . . . . ?
C234 C236 C237 C230 -141.6 . . . . ?
C225 C236 C237 C230 -0.7 . . . . ?
C236 C234 C238 C239 -1.1 . . . . ?
C233 C234 C238 C239 -143.2 . . . . ?
C236 C234 C238 C205 142.3 . . . . ?
C233 C234 C238 C205 0.3 . . . . ?
C208 C205 C238 C239 0.4 . . . . ?
C204 C205 C238 C239 142.9 . . . . ?
C208 C205 C238 C234 -143.0 . . . . ?
C204 C205 C238 C234 -0.6 . . . . ?
C234 C238 C239 C240 0.7 . . . . ?
C205 C238 C239 C240 -138.8 . . . . ?
C234 C238 C239 C258 138.9 . . . . ?
C205 C238 C239 C258 -0.6 . . . . ?
C230 C237 C240 C243 0.5 . . . . ?
C236 C237 C240 C243 -136.9 . . . . ?
C230 C237 C240 C239 136.2 . . . . ?
C236 C237 C240 C239 -1.1 . . . . ?
C238 C239 C240 C237 0.4 . . . . ?
C258 C239 C240 C237 -141.6 . . . . ?
C238 C239 C240 C243 141.1 . . . . ?
C258 C239 C240 C243 -0.9 . . . . ?
C230 C231 C242 C243 -0.9 . . . . ?
C232 C231 C242 C243 141.1 . . . . ?
C230 C231 C242 C241 -142.3 . . . . ?
C232 C231 C242 C241 -0.3 . . . . ?
C244 C241 C242 C243 1.3 . . . . ?
C247 C241 C242 C243 -141.4 . . . . ?
C244 C241 C242 C231 143.1 . . . . ?
C247 C241 C242 C231 0.4 . . . . ?
C231 C242 C243 C240 1.7 . . . . ?
C241 C242 C243 C240 138.7 . . . . ?
C231 C242 C243 C257 -138.2 . . . . ?
C241 C242 C243 C257 -1.2 . . . . ?
C237 C240 C243 C242 -1.5 . . . . ?
C239 C240 C243 C242 -142.8 . . . . ?
C237 C240 C243 C257 142.3 . . . . ?
C239 C240 C243 C257 1.1 . . . . ?
C247 C241 C244 C260 138.4 . . . . ?
C242 C241 C244 C260 -0.9 . . . . ?
C247 C241 C244 C248 0.4 . . . . ?
C242 C241 C244 C248 -138.9 . . . . ?
C222 C223 C246 C247 0.0 . . . . ?
C224 C223 C246 C247 143.7 . . . . ?
C222 C223 C246 C245 -144.1 . . . . ?
C224 C223 C246 C245 -0.4 . . . . ?
C248 C245 C246 C247 0.2 . . . . ?
C251 C245 C246 C247 -142.5 . . . . ?
C248 C245 C246 C223 143.4 . . . . ?
C251 C245 C246 C223 0.7 . . . . ?
C223 C246 C247 C241 -138.3 . . . . ?
C245 C246 C247 C241 -0.3 . . . . ?
C223 C246 C247 C232 0.2 . . . . ?
C245 C246 C247 C232 138.2 . . . . ?
C244 C241 C247 C246 0.0 . . . . ?
C242 C241 C247 C246 143.6 . . . . ?
C244 C241 C247 C232 -143.9 . . . . ?
C242 C241 C247 C232 -0.3 . . . . ?
C229 C232 C247 C246 -0.9 . . . . ?
C231 C232 C247 C246 -143.1 . . . . ?
C229 C232 C247 C241 142.3 . . . . ?
C231 C232 C247 C241 0.1 . . . . ?
C251 C245 C248 C252 -0.7 . . . . ?
C246 C245 C248 C252 -140.0 . . . . ?
C251 C245 C248 C244 139.4 . . . . ?
C246 C245 C248 C244 0.1 . . . . ?
C241 C244 C248 C245 -0.5 . . . . ?
C260 C244 C248 C245 -142.7 . . . . ?
C241 C244 C248 C252 143.3 . . . . ?
C260 C244 C248 C252 1.1 . . . . ?
C214 C215 C250 C251 0.1 . . . . ?
C216 C215 C250 C251 141.8 . . . . ?
C214 C215 C250 C249 -141.8 . . . . ?
C216 C215 C250 C249 -0.1 . . . . ?
C252 C249 C250 C251 -0.7 . . . . ?
C255 C249 C250 C251 -141.4 . . . . ?
C252 C249 C250 C215 141.3 . . . . ?
C255 C249 C250 C215 0.6 . . . . ?
C215 C250 C251 C224 0.4 . . . . ?
C249 C250 C251 C224 138.2 . . . . ?
C215 C250 C251 C245 -137.3 . . . . ?
C249 C250 C251 C245 0.6 . . . . ?
C221 C224 C251 C250 -0.4 . . . . ?
C223 C224 C251 C250 -142.5 . . . . ?
C221 C224 C251 C245 142.6 . . . . ?
C223 C224 C251 C245 0.4 . . . . ?
C248 C245 C251 C250 0.1 . . . . ?
C246 C245 C251 C250 142.1 . . . . ?
C248 C245 C251 C224 -142.7 . . . . ?
C246 C245 C251 C224 -0.7 . . . . ?
C255 C249 C252 C248 136.2 . . . . ?
C250 C249 C252 C248 0.1 . . . . ?
C255 C249 C252 C256 0.0 . . . . ?
C250 C249 C252 C256 -136.0 . . . . ?
C245 C248 C252 C249 0.6 . . . . ?
C244 C248 C252 C249 -143.3 . . . . ?
C245 C248 C252 C256 142.5 . . . . ?
C244 C248 C252 C256 -1.4 . . . . ?
C206 C207 C254 C255 -0.9 . . . . ?
C208 C207 C254 C255 141.8 . . . . ?
C206 C207 C254 C253 -143.7 . . . . ?
C208 C207 C254 C253 -1.0 . . . . ?
C256 C253 C254 C255 -1.0 . . . . ?
C259 C253 C254 C255 -142.8 . . . . ?
C256 C253 C254 C207 142.3 . . . . ?
C259 C253 C254 C207 0.5 . . . . ?
C207 C254 C255 C249 -137.8 . . . . ?
C253 C254 C255 C249 -0.3 . . . . ?
C207 C254 C255 C216 0.6 . . . . ?
C253 C254 C255 C216 138.1 . . . . ?
C252 C249 C255 C254 0.7 . . . . ?
C250 C249 C255 C254 141.7 . . . . ?
C252 C249 C255 C216 -141.8 . . . . ?
C250 C249 C255 C216 -0.8 . . . . ?
C213 C216 C255 C254 -0.4 . . . . ?
C215 C216 C255 C254 -141.9 . . . . ?
C702 C216 C255 C254 113(11) 3_565 . . . ?
C213 C216 C255 C249 142.2 . . . . ?
C215 C216 C255 C249 0.8 . . . . ?
C702 C216 C255 C249 -104(11) 3_565 . . . ?
C254 C253 C256 C252 1.7 . . . . ?
C259 C253 C256 C252 140.0 . . . . ?
C254 C253 C256 C260 -138.5 . . . . ?
C259 C253 C256 C260 -0.2 . . . . ?
C249 C252 C256 C253 -1.3 . . . . ?
C248 C252 C256 C253 -142.8 . . . . ?
C249 C252 C256 C260 142.8 . . . . ?
C248 C252 C256 C260 1.3 . . . . ?
C242 C243 C257 C260 0.7 . . . . ?
C240 C243 C257 C260 -143.3 . . . . ?
C242 C243 C257 C258 143.1 . . . . ?
C240 C243 C257 C258 -0.9 . . . . ?
C260 C257 C258 C259 0.5 . . . . ?
C243 C257 C258 C259 -142.7 . . . . ?
C260 C257 C258 C239 143.6 . . . . ?
C243 C257 C258 C239 0.3 . . . . ?
C238 C239 C258 C259 0.9 . . . . ?
C240 C239 C258 C259 143.2 . . . . ?
C238 C239 C258 C257 -142.0 . . . . ?
C240 C239 C258 C257 0.4 . . . . ?
C257 C258 C259 C208 137.4 . . . . ?
C239 C258 C259 C208 -0.8 . . . . ?
C257 C258 C259 C253 -0.9 . . . . ?
C239 C258 C259 C253 -139.1 . . . . ?
C205 C208 C259 C258 0.6 . . . . ?
C207 C208 C259 C258 -144.1 . . . . ?
C205 C208 C259 C253 144.0 . . . . ?
C207 C208 C259 C253 -0.8 . . . . ?
C256 C253 C259 C258 0.7 . . . . ?
C254 C253 C259 C258 143.0 . . . . ?
C256 C253 C259 C208 -142.1 . . . . ?
C254 C253 C259 C208 0.2 . . . . ?
C258 C257 C260 C244 -138.9 . . . . ?
C243 C257 C260 C244 -0.3 . . . . ?
C258 C257 C260 C256 0.0 . . . . ?
C243 C257 C260 C256 138.6 . . . . ?
C241 C244 C260 C257 0.4 . . . . ?
C248 C244 C260 C257 143.4 . . . . ?
C241 C244 C260 C256 -143.2 . . . . ?
C248 C244 C260 C256 -0.3 . . . . ?
C253 C256 C260 C257 -0.2 . . . . ?
C252 C256 C260 C257 -143.8 . . . . ?
C253 C256 C260 C244 143.0 . . . . ?
C252 C256 C260 C244 -0.6 . . . . ?
C303 C301 C302 C304 -0.1 . . . . ?
C312 C301 C302 C304 -144.3 . . . . ?
C303 C301 C302 C306 143.7 . . . . ?
C312 C301 C302 C306 -0.5 . . . . ?
C302 C301 C303 C311 -138.3 . . . . ?
C312 C301 C303 C311 1.2 . . . . ?
C302 C301 C303 C335 0.3 . . . . ?
C312 C301 C303 C335 139.7 . . . . ?
C301 C302 C304 C305 138.6 . . . . ?
C306 C302 C304 C305 0.0 . . . . ?
C301 C302 C304 C333 -0.5 . . . . ?
C306 C302 C304 C333 -139.1 . . . . ?
C302 C304 C305 C308 -0.4 . . . . ?
C333 C304 C305 C308 144.3 . . . . ?
C302 C304 C305 C338 -144.0 . . . . ?
C333 C304 C305 C338 0.7 . . . . ?
C304 C302 C306 C307 0.1 . . . . ?
C301 C302 C306 C307 -142.5 . . . . ?
C304 C302 C306 C313 142.6 . . . . ?
C301 C302 C306 C313 -0.1 . . . . ?
C313 C306 C307 C354 1.0 . . . . ?
C302 C306 C307 C354 138.9 . . . . ?
C313 C306 C307 C308 -137.8 . . . . ?
C302 C306 C307 C308 0.1 . . . . ?
C304 C305 C308 C359 -139.1 . . . . ?
C338 C305 C308 C359 -0.4 . . . . ?
C304 C305 C308 C307 0.6 . . . . ?
C338 C305 C308 C307 139.2 . . . . ?
C306 C307 C308 C305 -0.4 . . . . ?
C354 C307 C308 C305 -142.4 . . . . ?
C306 C307 C308 C359 143.1 . . . . ?
C354 C307 C308 C359 1.1 . . . . ?
C311 C309 C310 C312 -0.3 . . . . ?
C320 C309 C310 C312 -143.5 . . . . ?
C311 C309 C310 C314 142.6 . . . . ?
C320 C309 C310 C314 -0.6 . . . . ?
C320 C309 C311 C303 139.4 . . . . ?
C310 C309 C311 C303 0.2 . . . . ?
C320 C309 C311 C319 0.8 . . . . ?
C310 C309 C311 C319 -138.4 . . . . ?
C301 C303 C311 C309 -0.7 . . . . ?
C335 C303 C311 C309 -143.8 . . . . ?
C301 C303 C311 C319 143.4 . . . . ?
C335 C303 C311 C319 0.3 . . . . ?
C314 C310 C312 C313 -0.2 . . . . ?
C309 C310 C312 C313 138.0 . . . . ?
C314 C310 C312 C301 -137.4 . . . . ?
C309 C310 C312 C301 0.8 . . . . ?
C303 C301 C312 C310 -1.2 . . . . ?
C302 C301 C312 C310 142.2 . . . . ?
C303 C301 C312 C313 -142.5 . . . . ?
C302 C301 C312 C313 0.9 . . . . ?
C310 C312 C313 C316 0.2 . . . . ?
C301 C312 C313 C316 141.7 . . . . ?
C310 C312 C313 C306 -142.5 . . . . ?
C301 C312 C313 C306 -0.9 . . . . ?
C307 C306 C313 C316 -0.9 . . . . ?
C302 C306 C313 C316 -142.3 . . . . ?
C307 C306 C313 C312 142.1 . . . . ?
C302 C306 C313 C312 0.6 . . . . ?
C312 C310 C314 C315 0.0 . . . . ?
C309 C310 C314 C315 -141.9 . . . . ?
C312 C310 C314 C321 142.1 . . . . ?
C309 C310 C314 C321 0.2 . . . . ?
C310 C314 C315 C350 137.0 . . . . ?
C321 C314 C315 C350 -0.4 . . . . ?
C310 C314 C315 C316 0.2 . . . . ?
C321 C314 C315 C316 -137.3 . . . . ?
C312 C313 C316 C355 -137.3 . . . . ?
C306 C313 C316 C355 0.5 . . . . ?
C312 C313 C316 C315 0.0 . . . . ?
C306 C313 C316 C315 137.9 . . . . ?
C314 C315 C316 C313 -0.2 . . . . ?
C350 C315 C316 C313 -142.0 . . . . ?
C314 C315 C316 C355 141.4 . . . . ?
C350 C315 C316 C355 -0.4 . . . . ?
C319 C317 C318 C320 -1.6 . . . . ?
C328 C317 C318 C320 -143.4 . . . . ?
C319 C317 C318 C322 142.3 . . . . ?
C328 C317 C318 C322 0.5 . . . . ?
C318 C317 C319 C327 -138.8 . . . . ?
C328 C317 C319 C327 -0.7 . . . . ?
C318 C317 C319 C311 1.0 . . . . ?
C328 C317 C319 C311 139.1 . . . . ?
C309 C311 C319 C317 -0.7 . . . . ?
C303 C311 C319 C317 -143.5 . . . . ?
C309 C311 C319 C327 143.1 . . . . ?
C303 C311 C319 C327 0.3 . . . . ?
C322 C318 C320 C309 -138.1 . . . . ?
C317 C318 C320 C309 1.7 . . . . ?
C322 C318 C320 C321 -1.3 . . . . ?
C317 C318 C320 C321 138.5 . . . . ?
C311 C309 C320 C318 -1.3 . . . . ?
C310 C309 C320 C318 143.1 . . . . ?
C311 C309 C320 C321 -143.6 . . . . ?
C310 C309 C320 C321 0.8 . . . . ?
C315 C314 C321 C324 0.3 . . . . ?
C310 C314 C321 C324 -141.7 . . . . ?
C315 C314 C321 C320 142.4 . . . . ?
C310 C314 C321 C320 0.3 . . . . ?
C318 C320 C321 C324 1.4 . . . . ?
C309 C320 C321 C324 142.2 . . . . ?
C318 C320 C321 C314 -141.5 . . . . ?
C309 C320 C321 C314 -0.7 . . . . ?
C320 C318 C322 C323 0.6 . . . . ?
C317 C318 C322 C323 -144.4 . . . . ?
C320 C318 C322 C329 144.7 . . . . ?
C317 C318 C322 C329 -0.3 . . . . ?
C318 C322 C323 C346 138.8 . . . . ?
C329 C322 C323 C346 0.5 . . . . ?
C318 C322 C323 C324 0.1 . . . . ?
C329 C322 C323 C324 -138.2 . . . . ?
C314 C321 C324 C351 0.1 . . . . ?
C320 C321 C324 C351 -138.5 . . . . ?
C314 C321 C324 C323 137.9 . . . . ?
C320 C321 C324 C323 -0.6 . . . . ?
C322 C323 C324 C321 -0.1 . . . . ?
C346 C323 C324 C321 -141.8 . . . . ?
C322 C323 C324 C351 141.7 . . . . ?
C346 C323 C324 C351 0.0 . . . . ?
C327 C325 C326 C328 0.7 . . . . ?
C336 C325 C326 C328 -141.8 . . . . ?
C327 C325 C326 C330 141.9 . . . . ?
C336 C325 C326 C330 -0.5 . . . . ?
C326 C325 C327 C319 -0.2 . . . . ?
C336 C325 C327 C319 137.3 . . . . ?
C326 C325 C327 C335 -137.6 . . . . ?
C336 C325 C327 C335 -0.1 . . . . ?
C317 C319 C327 C325 0.2 . . . . ?
C311 C319 C327 C325 -142.9 . . . . ?
C317 C319 C327 C335 142.4 . . . . ?
C311 C319 C327 C335 -0.8 . . . . ?
C330 C326 C328 C329 0.4 . . . . ?
C325 C326 C328 C329 137.3 . . . . ?
C330 C326 C328 C317 -138.1 . . . . ?
C325 C326 C328 C317 -1.1 . . . . ?
C319 C317 C328 C326 1.2 . . . . ?
C318 C317 C328 C326 143.2 . . . . ?
C319 C317 C328 C329 -142.5 . . . . ?
C318 C317 C328 C329 -0.5 . . . . ?
C326 C328 C329 C332 -0.3 . . . . ?
C317 C328 C329 C332 143.3 . . . . ?
C326 C328 C329 C322 -143.3 . . . . ?
C317 C328 C329 C322 0.3 . . . . ?
C323 C322 C329 C332 -1.1 . . . . ?
C318 C322 C329 C332 -143.5 . . . . ?
C323 C322 C329 C328 142.3 . . . . ?
C318 C322 C329 C328 0.0 . . . . ?
C328 C326 C330 C331 -0.3 . . . . ?
C325 C326 C330 C331 -141.3 . . . . ?
C328 C326 C330 C337 141.1 . . . . ?
C325 C326 C330 C337 0.1 . . . . ?
C326 C330 C331 C342 137.2 . . . . ?
C337 C330 C331 C342 -0.2 . . . . ?
C326 C330 C331 C332 0.2 . . . . ?
C337 C330 C331 C332 -137.2 . . . . ?
C328 C329 C332 C347 -138.3 . . . . ?
C322 C329 C332 C347 1.3 . . . . ?
C328 C329 C332 C331 0.1 . . . . ?
C322 C329 C332 C331 139.7 . . . . ?
C330 C331 C332 C329 0.0 . . . . ?
C342 C331 C332 C329 -142.0 . . . . ?
C330 C331 C332 C347 142.1 . . . . ?
C342 C331 C332 C347 0.1 . . . . ?
C302 C304 C333 C335 1.0 . . . . ?
C305 C304 C333 C335 -142.4 . . . . ?
C302 C304 C333 C334 142.8 . . . . ?
C305 C304 C333 C334 -0.5 . . . . ?
C335 C333 C334 C336 -0.8 . . . . ?
C304 C333 C334 C336 -141.8 . . . . ?
C335 C333 C334 C338 141.1 . . . . ?
C304 C333 C334 C338 0.1 . . . . ?
C304 C333 C335 C327 138.4 . . . . ?
C334 C333 C335 C327 0.7 . . . . ?
C304 C333 C335 C303 -0.9 . . . . ?
C334 C333 C335 C303 -138.5 . . . . ?
C325 C327 C335 C333 -0.3 . . . . ?
C319 C327 C335 C333 -142.8 . . . . ?
C325 C327 C335 C303 143.4 . . . . ?
C319 C327 C335 C303 0.9 . . . . ?
C301 C303 C335 C333 0.3 . . . . ?
C311 C303 C335 C333 142.9 . . . . ?
C301 C303 C335 C327 -143.3 . . . . ?
C311 C303 C335 C327 -0.7 . . . . ?
C338 C334 C336 C337 0.4 . . . . ?
C333 C334 C336 C337 137.3 . . . . ?
C338 C334 C336 C325 -136.4 . . . . ?
C333 C334 C336 C325 0.4 . . . . ?
C327 C325 C336 C334 0.0 . . . . ?
C326 C325 C336 C334 142.2 . . . . ?
C327 C325 C336 C337 -141.4 . . . . ?
C326 C325 C336 C337 0.8 . . . . ?
C331 C330 C337 C340 0.4 . . . . ?
C326 C330 C337 C340 -141.3 . . . . ?
C331 C330 C337 C336 142.0 . . . . ?
C326 C330 C337 C336 0.4 . . . . ?
C334 C336 C337 C340 0.7 . . . . ?
C325 C336 C337 C340 141.6 . . . . ?
C334 C336 C337 C330 -141.6 . . . . ?
C325 C336 C337 C330 -0.7 . . . . ?
C336 C334 C338 C339 -1.2 . . . . ?
C333 C334 C338 C339 -143.2 . . . . ?
C336 C334 C338 C305 142.3 . . . . ?
C333 C334 C338 C305 0.3 . . . . ?
C308 C305 C338 C339 0.4 . . . . ?
C304 C305 C338 C339 142.9 . . . . ?
C308 C305 C338 C334 -143.0 . . . . ?
C304 C305 C338 C334 -0.6 . . . . ?
C334 C338 C339 C340 0.7 . . . . ?
C305 C338 C339 C340 -138.8 . . . . ?
C334 C338 C339 C358 138.9 . . . . ?
C305 C338 C339 C358 -0.6 . . . . ?
C330 C337 C340 C343 0.5 . . . . ?
C336 C337 C340 C343 -136.9 . . . . ?
C330 C337 C340 C339 136.2 . . . . ?
C336 C337 C340 C339 -1.1 . . . . ?
C338 C339 C340 C337 0.4 . . . . ?
C358 C339 C340 C337 -141.6 . . . . ?
C338 C339 C340 C343 141.1 . . . . ?
C358 C339 C340 C343 -0.9 . . . . ?
C330 C331 C342 C343 -0.9 . . . . ?
C332 C331 C342 C343 141.1 . . . . ?
C330 C331 C342 C341 -142.3 . . . . ?
C332 C331 C342 C341 -0.3 . . . . ?
C344 C341 C342 C343 1.4 . . . . ?
C347 C341 C342 C343 -141.4 . . . . ?
C344 C341 C342 C331 143.1 . . . . ?
C347 C341 C342 C331 0.4 . . . . ?
C331 C342 C343 C340 1.7 . . . . ?
C341 C342 C343 C340 138.7 . . . . ?
C331 C342 C343 C357 -138.2 . . . . ?
C341 C342 C343 C357 -1.2 . . . . ?
C337 C340 C343 C342 -1.5 . . . . ?
C339 C340 C343 C342 -142.7 . . . . ?
C337 C340 C343 C357 142.3 . . . . ?
C339 C340 C343 C357 1.1 . . . . ?
C347 C341 C344 C360 138.4 . . . . ?
C342 C341 C344 C360 -0.9 . . . . ?
C347 C341 C344 C348 0.4 . . . . ?
C342 C341 C344 C348 -138.9 . . . . ?
C322 C323 C346 C347 0.0 . . . . ?
C324 C323 C346 C347 143.7 . . . . ?
C322 C323 C346 C345 -144.1 . . . . ?
C324 C323 C346 C345 -0.4 . . . . ?
C348 C345 C346 C347 0.3 . . . . ?
C351 C345 C346 C347 -142.5 . . . . ?
C348 C345 C346 C323 143.4 . . . . ?
C351 C345 C346 C323 0.7 . . . . ?
C323 C346 C347 C341 -138.3 . . . . ?
C345 C346 C347 C341 -0.3 . . . . ?
C323 C346 C347 C332 0.2 . . . . ?
C345 C346 C347 C332 138.2 . . . . ?
C344 C341 C347 C346 0.0 . . . . ?
C342 C341 C347 C346 143.6 . . . . ?
C344 C341 C347 C332 -143.9 . . . . ?
C342 C341 C347 C332 -0.3 . . . . ?
C329 C332 C347 C346 -0.9 . . . . ?
C331 C332 C347 C346 -143.1 . . . . ?
C329 C332 C347 C341 142.3 . . . . ?
C331 C332 C347 C341 0.1 . . . . ?
C351 C345 C348 C352 -0.7 . . . . ?
C346 C345 C348 C352 -140.0 . . . . ?
C351 C345 C348 C344 139.4 . . . . ?
C346 C345 C348 C344 0.1 . . . . ?
C341 C344 C348 C345 -0.5 . . . . ?
C360 C344 C348 C345 -142.7 . . . . ?
C341 C344 C348 C352 143.3 . . . . ?
C360 C344 C348 C352 1.1 . . . . ?
C314 C315 C350 C351 0.1 . . . . ?
C316 C315 C350 C351 141.8 . . . . ?
C314 C315 C350 C349 -141.8 . . . . ?
C316 C315 C350 C349 -0.1 . . . . ?
C352 C349 C350 C351 -0.7 . . . . ?
C355 C349 C350 C351 -141.4 . . . . ?
C352 C349 C350 C315 141.3 . . . . ?
C355 C349 C350 C315 0.6 . . . . ?
C315 C350 C351 C324 0.4 . . . . ?
C349 C350 C351 C324 138.2 . . . . ?
C315 C350 C351 C345 -137.3 . . . . ?
C349 C350 C351 C345 0.6 . . . . ?
C321 C324 C351 C350 -0.4 . . . . ?
C323 C324 C351 C350 -142.5 . . . . ?
C321 C324 C351 C345 142.6 . . . . ?
C323 C324 C351 C345 0.5 . . . . ?
C348 C345 C351 C350 0.1 . . . . ?
C346 C345 C351 C350 142.1 . . . . ?
C348 C345 C351 C324 -142.7 . . . . ?
C346 C345 C351 C324 -0.7 . . . . ?
C355 C349 C352 C348 136.2 . . . . ?
C350 C349 C352 C348 0.1 . . . . ?
C355 C349 C352 C356 0.0 . . . . ?
C350 C349 C352 C356 -136.0 . . . . ?
C345 C348 C352 C349 0.6 . . . . ?
C344 C348 C352 C349 -143.3 . . . . ?
C345 C348 C352 C356 142.5 . . . . ?
C344 C348 C352 C356 -1.4 . . . . ?
C306 C307 C354 C355 -0.9 . . . . ?
C308 C307 C354 C355 141.8 . . . . ?
C306 C307 C354 C353 -143.7 . . . . ?
C308 C307 C354 C353 -1.0 . . . . ?
C356 C353 C354 C355 -1.0 . . . . ?
C359 C353 C354 C355 -142.8 . . . . ?
C356 C353 C354 C307 142.3 . . . . ?
C359 C353 C354 C307 0.5 . . . . ?
C307 C354 C355 C349 -137.8 . . . . ?
C353 C354 C355 C349 -0.3 . . . . ?
C307 C354 C355 C316 0.6 . . . . ?
C353 C354 C355 C316 138.1 . . . . ?
C352 C349 C355 C354 0.7 . . . . ?
C350 C349 C355 C354 141.7 . . . . ?
C352 C349 C355 C316 -141.8 . . . . ?
C350 C349 C355 C316 -0.8 . . . . ?
C313 C316 C355 C354 -0.4 . . . . ?
C315 C316 C355 C354 -141.9 . . . . ?
C313 C316 C355 C349 142.2 . . . . ?
C315 C316 C355 C349 0.8 . . . . ?
C354 C353 C356 C352 1.7 . . . . ?
C359 C353 C356 C352 140.0 . . . . ?
C354 C353 C356 C360 -138.5 . . . . ?
C359 C353 C356 C360 -0.2 . . . . ?
C349 C352 C356 C353 -1.3 . . . . ?
C348 C352 C356 C353 -142.8 . . . . ?
C349 C352 C356 C360 142.8 . . . . ?
C348 C352 C356 C360 1.3 . . . . ?
C342 C343 C357 C360 0.7 . . . . ?
C340 C343 C357 C360 -143.3 . . . . ?
C342 C343 C357 C358 143.1 . . . . ?
C340 C343 C357 C358 -0.9 . . . . ?
C360 C357 C358 C359 0.5 . . . . ?
C343 C357 C358 C359 -142.7 . . . . ?
C360 C357 C358 C339 143.6 . . . . ?
C343 C357 C358 C339 0.3 . . . . ?
C338 C339 C358 C359 0.8 . . . . ?
C340 C339 C358 C359 143.2 . . . . ?
C338 C339 C358 C357 -142.0 . . . . ?
C340 C339 C358 C357 0.4 . . . . ?
C357 C358 C359 C308 137.4 . . . . ?
C339 C358 C359 C308 -0.8 . . . . ?
C357 C358 C359 C353 -0.9 . . . . ?
C339 C358 C359 C353 -139.1 . . . . ?
C305 C308 C359 C358 0.6 . . . . ?
C307 C308 C359 C358 -144.1 . . . . ?
C305 C308 C359 C353 144.0 . . . . ?
C307 C308 C359 C353 -0.8 . . . . ?
C356 C353 C359 C358 0.8 . . . . ?
C354 C353 C359 C358 143.0 . . . . ?
C356 C353 C359 C308 -142.1 . . . . ?
C354 C353 C359 C308 0.2 . . . . ?
C358 C357 C360 C344 -138.9 . . . . ?
C343 C357 C360 C344 -0.3 . . . . ?
C358 C357 C360 C356 0.0 . . . . ?
C343 C357 C360 C356 138.6 . . . . ?
C341 C344 C360 C357 0.4 . . . . ?
C348 C344 C360 C357 143.4 . . . . ?
C341 C344 C360 C356 -143.2 . . . . ?
C348 C344 C360 C356 -0.3 . . . . ?
C353 C356 C360 C357 -0.1 . . . . ?
C352 C356 C360 C357 -143.8 . . . . ?
C353 C356 C360 C344 143.0 . . . . ?
C352 C356 C360 C344 -0.6 . . . . ?
C403 C401 C402 C404 -0.1 . . . . ?
C412 C401 C402 C404 -144.3 . . . . ?
C403 C401 C402 C406 143.7 . . . . ?
C412 C401 C402 C406 -0.5 . . . . ?
C402 C401 C403 C411 -138.3 . . . . ?
C412 C401 C403 C411 1.2 . . . . ?
C402 C401 C403 C435 0.3 . . . . ?
C412 C401 C403 C435 139.7 . . . . ?
C401 C402 C404 C405 138.6 . . . . ?
C406 C402 C404 C405 0.0 . . . . ?
C401 C402 C404 C433 -0.5 . . . . ?
C406 C402 C404 C433 -139.1 . . . . ?
C402 C404 C405 C408 -0.4 . . . . ?
C433 C404 C405 C408 144.3 . . . . ?
C402 C404 C405 C438 -144.0 . . . . ?
C433 C404 C405 C438 0.7 . . . . ?
C404 C402 C406 C407 0.1 . . . . ?
C401 C402 C406 C407 -142.5 . . . . ?
C404 C402 C406 C413 142.6 . . . . ?
C401 C402 C406 C413 -0.1 . . . . ?
C413 C406 C407 C454 1.0 . . . . ?
C402 C406 C407 C454 138.9 . . . . ?
C413 C406 C407 C408 -137.8 . . . . ?
C402 C406 C407 C408 0.1 . . . . ?
C404 C405 C408 C459 -139.1 . . . . ?
C438 C405 C408 C459 -0.4 . . . . ?
C404 C405 C408 C407 0.6 . . . . ?
C438 C405 C408 C407 139.2 . . . . ?
C406 C407 C408 C405 -0.4 . . . . ?
C454 C407 C408 C405 -142.4 . . . . ?
C406 C407 C408 C459 143.1 . . . . ?
C454 C407 C408 C459 1.1 . . . . ?
C411 C409 C410 C412 -0.3 . . . . ?
C420 C409 C410 C412 -143.5 . . . . ?
C411 C409 C410 C414 142.6 . . . . ?
C420 C409 C410 C414 -0.6 . . . . ?
C420 C409 C411 C403 139.4 . . . . ?
C410 C409 C411 C403 0.2 . . . . ?
C420 C409 C411 C419 0.8 . . . . ?
C410 C409 C411 C419 -138.4 . . . . ?
C401 C403 C411 C409 -0.7 . . . . ?
C435 C403 C411 C409 -143.8 . . . . ?
C401 C403 C411 C419 143.4 . . . . ?
C435 C403 C411 C419 0.3 . . . . ?
C414 C410 C412 C413 -0.2 . . . . ?
C409 C410 C412 C413 138.0 . . . . ?
C414 C410 C412 C401 -137.4 . . . . ?
C409 C410 C412 C401 0.8 . . . . ?
C403 C401 C412 C410 -1.3 . . . . ?
C402 C401 C412 C410 142.2 . . . . ?
C403 C401 C412 C413 -142.5 . . . . ?
C402 C401 C412 C413 0.9 . . . . ?
C410 C412 C413 C416 0.2 . . . . ?
C401 C412 C413 C416 141.7 . . . . ?
C410 C412 C413 C406 -142.5 . . . . ?
C401 C412 C413 C406 -0.9 . . . . ?
C407 C406 C413 C416 -0.8 . . . . ?
C402 C406 C413 C416 -142.3 . . . . ?
C407 C406 C413 C412 142.1 . . . . ?
C402 C406 C413 C412 0.6 . . . . ?
C412 C410 C414 C415 0.0 . . . . ?
C409 C410 C414 C415 -141.9 . . . . ?
C412 C410 C414 C421 142.1 . . . . ?
C409 C410 C414 C421 0.2 . . . . ?
C410 C414 C415 C450 137.0 . . . . ?
C421 C414 C415 C450 -0.4 . . . . ?
C410 C414 C415 C416 0.2 . . . . ?
C421 C414 C415 C416 -137.3 . . . . ?
C412 C413 C416 C455 -137.3 . . . . ?
C406 C413 C416 C455 0.5 . . . . ?
C412 C413 C416 C415 0.0 . . . . ?
C406 C413 C416 C415 137.9 . . . . ?
C414 C415 C416 C413 -0.2 . . . . ?
C450 C415 C416 C413 -142.0 . . . . ?
C414 C415 C416 C455 141.4 . . . . ?
C450 C415 C416 C455 -0.4 . . . . ?
C419 C417 C418 C420 -1.6 . . . . ?
C428 C417 C418 C420 -143.4 . . . . ?
C419 C417 C418 C422 142.3 . . . . ?
C428 C417 C418 C422 0.5 . . . . ?
C418 C417 C419 C427 -138.8 . . . . ?
C428 C417 C419 C427 -0.7 . . . . ?
C418 C417 C419 C411 1.0 . . . . ?
C428 C417 C419 C411 139.1 . . . . ?
C409 C411 C419 C417 -0.7 . . . . ?
C403 C411 C419 C417 -143.5 . . . . ?
C409 C411 C419 C427 143.1 . . . . ?
C403 C411 C419 C427 0.3 . . . . ?
C422 C418 C420 C409 -138.1 . . . . ?
C417 C418 C420 C409 1.7 . . . . ?
C422 C418 C420 C421 -1.3 . . . . ?
C417 C418 C420 C421 138.5 . . . . ?
C411 C409 C420 C418 -1.3 . . . . ?
C410 C409 C420 C418 143.1 . . . . ?
C411 C409 C420 C421 -143.6 . . . . ?
C410 C409 C420 C421 0.8 . . . . ?
C415 C414 C421 C424 0.3 . . . . ?
C410 C414 C421 C424 -141.7 . . . . ?
C415 C414 C421 C420 142.4 . . . . ?
C410 C414 C421 C420 0.3 . . . . ?
C418 C420 C421 C424 1.4 . . . . ?
C409 C420 C421 C424 142.2 . . . . ?
C418 C420 C421 C414 -141.5 . . . . ?
C409 C420 C421 C414 -0.7 . . . . ?
C420 C418 C422 C423 0.6 . . . . ?
C417 C418 C422 C423 -144.4 . . . . ?
C420 C418 C422 C429 144.7 . . . . ?
C417 C418 C422 C429 -0.3 . . . . ?
C418 C422 C423 C446 138.8 . . . . ?
C429 C422 C423 C446 0.5 . . . . ?
C418 C422 C423 C424 0.1 . . . . ?
C429 C422 C423 C424 -138.2 . . . . ?
C414 C421 C424 C451 0.1 . . . . ?
C420 C421 C424 C451 -138.5 . . . . ?
C414 C421 C424 C423 137.9 . . . . ?
C420 C421 C424 C423 -0.6 . . . . ?
C422 C423 C424 C421 -0.1 . . . . ?
C446 C423 C424 C421 -141.8 . . . . ?
C422 C423 C424 C451 141.7 . . . . ?
C446 C423 C424 C451 0.0 . . . . ?
C427 C425 C426 C428 0.7 . . . . ?
C436 C425 C426 C428 -141.8 . . . . ?
C427 C425 C426 C430 141.9 . . . . ?
C436 C425 C426 C430 -0.5 . . . . ?
C426 C425 C427 C419 -0.2 . . . . ?
C436 C425 C427 C419 137.3 . . . . ?
C426 C425 C427 C435 -137.6 . . . . ?
C436 C425 C427 C435 -0.1 . . . . ?
C417 C419 C427 C425 0.2 . . . . ?
C411 C419 C427 C425 -142.9 . . . . ?
C417 C419 C427 C435 142.4 . . . . ?
C411 C419 C427 C435 -0.8 . . . . ?
C430 C426 C428 C429 0.4 . . . . ?
C425 C426 C428 C429 137.3 . . . . ?
C430 C426 C428 C417 -138.1 . . . . ?
C425 C426 C428 C417 -1.2 . . . . ?
C419 C417 C428 C426 1.2 . . . . ?
C418 C417 C428 C426 143.2 . . . . ?
C419 C417 C428 C429 -142.5 . . . . ?
C418 C417 C428 C429 -0.5 . . . . ?
C426 C428 C429 C432 -0.2 . . . . ?
C417 C428 C429 C432 143.3 . . . . ?
C426 C428 C429 C422 -143.3 . . . . ?
C417 C428 C429 C422 0.3 . . . . ?
C423 C422 C429 C432 -1.1 . . . . ?
C418 C422 C429 C432 -143.5 . . . . ?
C423 C422 C429 C428 142.3 . . . . ?
C418 C422 C429 C428 0.0 . . . . ?
C428 C426 C430 C431 -0.3 . . . . ?
C425 C426 C430 C431 -141.3 . . . . ?
C428 C426 C430 C437 141.1 . . . . ?
C425 C426 C430 C437 0.1 . . . . ?
C426 C430 C431 C442 137.2 . . . . ?
C437 C430 C431 C442 -0.2 . . . . ?
C426 C430 C431 C432 0.2 . . . . ?
C437 C430 C431 C432 -137.2 . . . . ?
C428 C429 C432 C447 -138.3 . . . . ?
C422 C429 C432 C447 1.3 . . . . ?
C428 C429 C432 C431 0.1 . . . . ?
C422 C429 C432 C431 139.7 . . . . ?
C430 C431 C432 C429 0.0 . . . . ?
C442 C431 C432 C429 -142.0 . . . . ?
C430 C431 C432 C447 142.1 . . . . ?
C442 C431 C432 C447 0.1 . . . . ?
C402 C404 C433 C435 1.0 . . . . ?
C405 C404 C433 C435 -142.4 . . . . ?
C402 C404 C433 C434 142.8 . . . . ?
C405 C404 C433 C434 -0.5 . . . . ?
C435 C433 C434 C436 -0.8 . . . . ?
C404 C433 C434 C436 -141.8 . . . . ?
C435 C433 C434 C438 141.1 . . . . ?
C404 C433 C434 C438 0.2 . . . . ?
C404 C433 C435 C427 138.4 . . . . ?
C434 C433 C435 C427 0.8 . . . . ?
C404 C433 C435 C403 -0.9 . . . . ?
C434 C433 C435 C403 -138.5 . . . . ?
C425 C427 C435 C433 -0.3 . . . . ?
C419 C427 C435 C433 -142.8 . . . . ?
C425 C427 C435 C403 143.4 . . . . ?
C419 C427 C435 C403 0.9 . . . . ?
C401 C403 C435 C433 0.3 . . . . ?
C411 C403 C435 C433 142.9 . . . . ?
C401 C403 C435 C427 -143.3 . . . . ?
C411 C403 C435 C427 -0.7 . . . . ?
C438 C434 C436 C437 0.4 . . . . ?
C433 C434 C436 C437 137.3 . . . . ?
C438 C434 C436 C425 -136.4 . . . . ?
C433 C434 C436 C425 0.4 . . . . ?
C427 C425 C436 C434 0.0 . . . . ?
C426 C425 C436 C434 142.2 . . . . ?
C427 C425 C436 C437 -141.4 . . . . ?
C426 C425 C436 C437 0.8 . . . . ?
C431 C430 C437 C440 0.4 . . . . ?
C426 C430 C437 C440 -141.3 . . . . ?
C431 C430 C437 C436 142.0 . . . . ?
C426 C430 C437 C436 0.4 . . . . ?
C434 C436 C437 C440 0.7 . . . . ?
C425 C436 C437 C440 141.6 . . . . ?
C434 C436 C437 C430 -141.6 . . . . ?
C425 C436 C437 C430 -0.7 . . . . ?
C436 C434 C438 C439 -1.1 . . . . ?
C433 C434 C438 C439 -143.2 . . . . ?
C436 C434 C438 C405 142.3 . . . . ?
C433 C434 C438 C405 0.3 . . . . ?
C408 C405 C438 C439 0.4 . . . . ?
C404 C405 C438 C439 142.9 . . . . ?
C408 C405 C438 C434 -143.0 . . . . ?
C404 C405 C438 C434 -0.6 . . . . ?
C434 C438 C439 C440 0.7 . . . . ?
C405 C438 C439 C440 -138.8 . . . . ?
C434 C438 C439 C458 138.9 . . . . ?
C405 C438 C439 C458 -0.6 . . . . ?
C430 C437 C440 C443 0.5 . . . . ?
C436 C437 C440 C443 -136.9 . . . . ?
C430 C437 C440 C439 136.2 . . . . ?
C436 C437 C440 C439 -1.1 . . . . ?
C438 C439 C440 C437 0.4 . . . . ?
C458 C439 C440 C437 -141.6 . . . . ?
C438 C439 C440 C443 141.1 . . . . ?
C458 C439 C440 C443 -0.9 . . . . ?
C430 C431 C442 C443 -0.9 . . . . ?
C432 C431 C442 C443 141.1 . . . . ?
C430 C431 C442 C441 -142.3 . . . . ?
C432 C431 C442 C441 -0.3 . . . . ?
C444 C441 C442 C443 1.3 . . . . ?
C447 C441 C442 C443 -141.4 . . . . ?
C444 C441 C442 C431 143.1 . . . . ?
C447 C441 C442 C431 0.4 . . . . ?
C431 C442 C443 C440 1.7 . . . . ?
C441 C442 C443 C440 138.7 . . . . ?
C431 C442 C443 C457 -138.2 . . . . ?
C441 C442 C443 C457 -1.2 . . . . ?
C437 C440 C443 C442 -1.5 . . . . ?
C439 C440 C443 C442 -142.7 . . . . ?
C437 C440 C443 C457 142.3 . . . . ?
C439 C440 C443 C457 1.1 . . . . ?
C447 C441 C444 C460 138.4 . . . . ?
C442 C441 C444 C460 -0.9 . . . . ?
C447 C441 C444 C448 0.4 . . . . ?
C442 C441 C444 C448 -138.9 . . . . ?
C422 C423 C446 C447 0.0 . . . . ?
C424 C423 C446 C447 143.7 . . . . ?
C422 C423 C446 C445 -144.1 . . . . ?
C424 C423 C446 C445 -0.4 . . . . ?
C448 C445 C446 C447 0.3 . . . . ?
C451 C445 C446 C447 -142.5 . . . . ?
C448 C445 C446 C423 143.4 . . . . ?
C451 C445 C446 C423 0.7 . . . . ?
C423 C446 C447 C441 -138.3 . . . . ?
C445 C446 C447 C441 -0.3 . . . . ?
C423 C446 C447 C432 0.2 . . . . ?
C445 C446 C447 C432 138.2 . . . . ?
C444 C441 C447 C446 0.0 . . . . ?
C442 C441 C447 C446 143.6 . . . . ?
C444 C441 C447 C432 -143.9 . . . . ?
C442 C441 C447 C432 -0.3 . . . . ?
C429 C432 C447 C446 -0.9 . . . . ?
C431 C432 C447 C446 -143.1 . . . . ?
C429 C432 C447 C441 142.3 . . . . ?
C431 C432 C447 C441 0.1 . . . . ?
C451 C445 C448 C452 -0.7 . . . . ?
C446 C445 C448 C452 -140.0 . . . . ?
C451 C445 C448 C444 139.4 . . . . ?
C446 C445 C448 C444 0.1 . . . . ?
C441 C444 C448 C445 -0.5 . . . . ?
C460 C444 C448 C445 -142.7 . . . . ?
C441 C444 C448 C452 143.3 . . . . ?
C460 C444 C448 C452 1.1 . . . . ?
C414 C415 C450 C451 0.1 . . . . ?
C416 C415 C450 C451 141.8 . . . . ?
C414 C415 C450 C449 -141.8 . . . . ?
C416 C415 C450 C449 -0.1 . . . . ?
C452 C449 C450 C451 -0.7 . . . . ?
C455 C449 C450 C451 -141.4 . . . . ?
C452 C449 C450 C415 141.3 . . . . ?
C455 C449 C450 C415 0.6 . . . . ?
C415 C450 C451 C424 0.4 . . . . ?
C449 C450 C451 C424 138.2 . . . . ?
C415 C450 C451 C445 -137.3 . . . . ?
C449 C450 C451 C445 0.6 . . . . ?
C421 C424 C451 C450 -0.4 . . . . ?
C423 C424 C451 C450 -142.5 . . . . ?
C421 C424 C451 C445 142.6 . . . . ?
C423 C424 C451 C445 0.5 . . . . ?
C448 C445 C451 C450 0.1 . . . . ?
C446 C445 C451 C450 142.1 . . . . ?
C448 C445 C451 C424 -142.7 . . . . ?
C446 C445 C451 C424 -0.7 . . . . ?
C455 C449 C452 C448 136.2 . . . . ?
C450 C449 C452 C448 0.1 . . . . ?
C455 C449 C452 C456 0.0 . . . . ?
C450 C449 C452 C456 -136.0 . . . . ?
C445 C448 C452 C449 0.6 . . . . ?
C444 C448 C452 C449 -143.3 . . . . ?
C445 C448 C452 C456 142.5 . . . . ?
C444 C448 C452 C456 -1.4 . . . . ?
C406 C407 C454 C455 -0.9 . . . . ?
C408 C407 C454 C455 141.8 . . . . ?
C406 C407 C454 C453 -143.7 . . . . ?
C408 C407 C454 C453 -1.0 . . . . ?
C456 C453 C454 C455 -1.0 . . . . ?
C459 C453 C454 C455 -142.8 . . . . ?
C456 C453 C454 C407 142.3 . . . . ?
C459 C453 C454 C407 0.5 . . . . ?
C407 C454 C455 C449 -137.8 . . . . ?
C453 C454 C455 C449 -0.3 . . . . ?
C407 C454 C455 C416 0.6 . . . . ?
C453 C454 C455 C416 138.1 . . . . ?
C452 C449 C455 C454 0.7 . . . . ?
C450 C449 C455 C454 141.7 . . . . ?
C452 C449 C455 C416 -141.8 . . . . ?
C450 C449 C455 C416 -0.8 . . . . ?
C413 C416 C455 C454 -0.4 . . . . ?
C415 C416 C455 C454 -141.9 . . . . ?
C413 C416 C455 C449 142.2 . . . . ?
C415 C416 C455 C449 0.8 . . . . ?
C454 C453 C456 C452 1.7 . . . . ?
C459 C453 C456 C452 140.0 . . . . ?
C454 C453 C456 C460 -138.5 . . . . ?
C459 C453 C456 C460 -0.2 . . . . ?
C449 C452 C456 C453 -1.3 . . . . ?
C448 C452 C456 C453 -142.8 . . . . ?
C449 C452 C456 C460 142.8 . . . . ?
C448 C452 C456 C460 1.3 . . . . ?
C442 C443 C457 C460 0.7 . . . . ?
C440 C443 C457 C460 -143.3 . . . . ?
C442 C443 C457 C458 143.1 . . . . ?
C440 C443 C457 C458 -0.9 . . . . ?
C460 C457 C458 C459 0.5 . . . . ?
C443 C457 C458 C459 -142.7 . . . . ?
C460 C457 C458 C439 143.6 . . . . ?
C443 C457 C458 C439 0.3 . . . . ?
C438 C439 C458 C459 0.9 . . . . ?
C440 C439 C458 C459 143.2 . . . . ?
C438 C439 C458 C457 -142.0 . . . . ?
C440 C439 C458 C457 0.4 . . . . ?
C457 C458 C459 C408 137.4 . . . . ?
C439 C458 C459 C408 -0.9 . . . . ?
C457 C458 C459 C453 -0.9 . . . . ?
C439 C458 C459 C453 -139.1 . . . . ?
C405 C408 C459 C458 0.6 . . . . ?
C407 C408 C459 C458 -144.1 . . . . ?
C405 C408 C459 C453 144.0 . . . . ?
C407 C408 C459 C453 -0.8 . . . . ?
C456 C453 C459 C458 0.8 . . . . ?
C454 C453 C459 C458 143.0 . . . . ?
C456 C453 C459 C408 -142.1 . . . . ?
C454 C453 C459 C408 0.2 . . . . ?
C458 C457 C460 C444 -138.9 . . . . ?
C443 C457 C460 C444 -0.3 . . . . ?
C458 C457 C460 C456 0.0 . . . . ?
C443 C457 C460 C456 138.6 . . . . ?
C441 C444 C460 C457 0.4 . . . . ?
C448 C444 C460 C457 143.4 . . . . ?
C441 C444 C460 C456 -143.2 . . . . ?
C448 C444 C460 C456 -0.3 . . . . ?
C453 C456 C460 C457 -0.1 . . . . ?
C452 C456 C460 C457 -143.8 . . . . ?
C453 C456 C460 C444 143.0 . . . . ?
C452 C456 C460 C444 -0.6 . . . . ?
C503 C501 C502 C504 -0.2 . . . . ?
C512 C501 C502 C504 -144.3 . . . . ?
C503 C501 C502 C506 143.7 . . . . ?
C512 C501 C502 C506 -0.5 . . . . ?
C502 C501 C503 C511 -138.3 . . . . ?
C512 C501 C503 C511 1.2 . . . . ?
C502 C501 C503 C535 0.3 . . . . ?
C512 C501 C503 C535 139.7 . . . . ?
C501 C502 C504 C505 138.6 . . . . ?
C506 C502 C504 C505 0.0 . . . . ?
C501 C502 C504 C533 -0.5 . . . . ?
C506 C502 C504 C533 -139.1 . . . . ?
C502 C504 C505 C508 -0.4 . . . . ?
C533 C504 C505 C508 144.3 . . . . ?
C502 C504 C505 C538 -144.0 . . . . ?
C533 C504 C505 C538 0.7 . . . . ?
C504 C502 C506 C507 0.1 . . . . ?
C501 C502 C506 C507 -142.5 . . . . ?
C504 C502 C506 C513 142.6 . . . . ?
C501 C502 C506 C513 -0.1 . . . . ?
C513 C506 C507 C554 1.0 . . . . ?
C502 C506 C507 C554 138.9 . . . . ?
C513 C506 C507 C508 -137.8 . . . . ?
C502 C506 C507 C508 0.1 . . . . ?
C504 C505 C508 C559 -139.1 . . . . ?
C538 C505 C508 C559 -0.4 . . . . ?
C504 C505 C508 C507 0.6 . . . . ?
C538 C505 C508 C507 139.2 . . . . ?
C506 C507 C508 C505 -0.4 . . . . ?
C554 C507 C508 C505 -142.4 . . . . ?
C506 C507 C508 C559 143.1 . . . . ?
C554 C507 C508 C559 1.1 . . . . ?
C511 C509 C510 C512 -0.3 . . . . ?
C520 C509 C510 C512 -143.5 . . . . ?
C511 C509 C510 C514 142.6 . . . . ?
C520 C509 C510 C514 -0.6 . . . . ?
C520 C509 C511 C503 139.4 . . . . ?
C510 C509 C511 C503 0.2 . . . . ?
C520 C509 C511 C519 0.8 . . . . ?
C510 C509 C511 C519 -138.4 . . . . ?
C501 C503 C511 C509 -0.7 . . . . ?
C535 C503 C511 C509 -143.8 . . . . ?
C501 C503 C511 C519 143.4 . . . . ?
C535 C503 C511 C519 0.3 . . . . ?
C514 C510 C512 C513 -0.2 . . . . ?
C509 C510 C512 C513 138.0 . . . . ?
C514 C510 C512 C501 -137.4 . . . . ?
C509 C510 C512 C501 0.8 . . . . ?
C503 C501 C512 C510 -1.3 . . . . ?
C502 C501 C512 C510 142.2 . . . . ?
C503 C501 C512 C513 -142.5 . . . . ?
C502 C501 C512 C513 0.9 . . . . ?
C510 C512 C513 C516 0.2 . . . . ?
C501 C512 C513 C516 141.7 . . . . ?
C510 C512 C513 C506 -142.5 . . . . ?
C501 C512 C513 C506 -0.9 . . . . ?
C507 C506 C513 C516 -0.9 . . . . ?
C502 C506 C513 C516 -142.3 . . . . ?
C507 C506 C513 C512 142.1 . . . . ?
C502 C506 C513 C512 0.6 . . . . ?
C512 C510 C514 C515 0.0 . . . . ?
C509 C510 C514 C515 -141.9 . . . . ?
C512 C510 C514 C521 142.1 . . . . ?
C509 C510 C514 C521 0.2 . . . . ?
C510 C514 C515 C550 137.0 . . . . ?
C521 C514 C515 C550 -0.4 . . . . ?
C510 C514 C515 C516 0.2 . . . . ?
C521 C514 C515 C516 -137.3 . . . . ?
C512 C513 C516 C555 -137.3 . . . . ?
C506 C513 C516 C555 0.5 . . . . ?
C512 C513 C516 C515 0.0 . . . . ?
C506 C513 C516 C515 137.9 . . . . ?
C514 C515 C516 C513 -0.2 . . . . ?
C550 C515 C516 C513 -142.0 . . . . ?
C514 C515 C516 C555 141.4 . . . . ?
C550 C515 C516 C555 -0.4 . . . . ?
C519 C517 C518 C520 -1.6 . . . . ?
C528 C517 C518 C520 -143.4 . . . . ?
C519 C517 C518 C522 142.3 . . . . ?
C528 C517 C518 C522 0.5 . . . . ?
C518 C517 C519 C527 -138.8 . . . . ?
C528 C517 C519 C527 -0.7 . . . . ?
C518 C517 C519 C511 1.0 . . . . ?
C528 C517 C519 C511 139.1 . . . . ?
C509 C511 C519 C517 -0.7 . . . . ?
C503 C511 C519 C517 -143.5 . . . . ?
C509 C511 C519 C527 143.1 . . . . ?
C503 C511 C519 C527 0.3 . . . . ?
C522 C518 C520 C509 -138.1 . . . . ?
C517 C518 C520 C509 1.7 . . . . ?
C522 C518 C520 C521 -1.3 . . . . ?
C517 C518 C520 C521 138.5 . . . . ?
C511 C509 C520 C518 -1.3 . . . . ?
C510 C509 C520 C518 143.1 . . . . ?
C511 C509 C520 C521 -143.6 . . . . ?
C510 C509 C520 C521 0.8 . . . . ?
C515 C514 C521 C524 0.4 . . . . ?
C510 C514 C521 C524 -141.7 . . . . ?
C515 C514 C521 C520 142.4 . . . . ?
C510 C514 C521 C520 0.3 . . . . ?
C518 C520 C521 C524 1.4 . . . . ?
C509 C520 C521 C524 142.2 . . . . ?
C518 C520 C521 C514 -141.5 . . . . ?
C509 C520 C521 C514 -0.7 . . . . ?
C520 C518 C522 C523 0.6 . . . . ?
C517 C518 C522 C523 -144.4 . . . . ?
C520 C518 C522 C529 144.7 . . . . ?
C517 C518 C522 C529 -0.3 . . . . ?
C518 C522 C523 C546 138.8 . . . . ?
C529 C522 C523 C546 0.5 . . . . ?
C518 C522 C523 C524 0.1 . . . . ?
C529 C522 C523 C524 -138.2 . . . . ?
C514 C521 C524 C551 0.1 . . . . ?
C520 C521 C524 C551 -138.5 . . . . ?
C514 C521 C524 C523 137.9 . . . . ?
C520 C521 C524 C523 -0.6 . . . . ?
C522 C523 C524 C521 -0.1 . . . . ?
C546 C523 C524 C521 -141.8 . . . . ?
C522 C523 C524 C551 141.7 . . . . ?
C546 C523 C524 C551 0.0 . . . . ?
C527 C525 C526 C528 0.7 . . . . ?
C536 C525 C526 C528 -141.8 . . . . ?
C527 C525 C526 C530 141.9 . . . . ?
C536 C525 C526 C530 -0.5 . . . . ?
C526 C525 C527 C519 -0.2 . . . . ?
C536 C525 C527 C519 137.3 . . . . ?
C526 C525 C527 C535 -137.6 . . . . ?
C536 C525 C527 C535 -0.1 . . . . ?
C517 C519 C527 C525 0.2 . . . . ?
C511 C519 C527 C525 -142.9 . . . . ?
C517 C519 C527 C535 142.4 . . . . ?
C511 C519 C527 C535 -0.8 . . . . ?
C530 C526 C528 C529 0.4 . . . . ?
C525 C526 C528 C529 137.3 . . . . ?
C530 C526 C528 C517 -138.1 . . . . ?
C525 C526 C528 C517 -1.2 . . . . ?
C519 C517 C528 C526 1.2 . . . . ?
C518 C517 C528 C526 143.1 . . . . ?
C519 C517 C528 C529 -142.5 . . . . ?
C518 C517 C528 C529 -0.5 . . . . ?
C526 C528 C529 C532 -0.3 . . . . ?
C517 C528 C529 C532 143.3 . . . . ?
C526 C528 C529 C522 -143.3 . . . . ?
C517 C528 C529 C522 0.3 . . . . ?
C523 C522 C529 C532 -1.1 . . . . ?
C518 C522 C529 C532 -143.4 . . . . ?
C523 C522 C529 C528 142.3 . . . . ?
C518 C522 C529 C528 0.0 . . . . ?
C528 C526 C530 C531 -0.3 . . . . ?
C525 C526 C530 C531 -141.3 . . . . ?
C528 C526 C530 C537 141.1 . . . . ?
C525 C526 C530 C537 0.1 . . . . ?
C526 C530 C531 C542 137.2 . . . . ?
C537 C530 C531 C542 -0.2 . . . . ?
C526 C530 C531 C532 0.2 . . . . ?
C537 C530 C531 C532 -137.2 . . . . ?
C528 C529 C532 C547 -138.3 . . . . ?
C522 C529 C532 C547 1.3 . . . . ?
C528 C529 C532 C531 0.1 . . . . ?
C522 C529 C532 C531 139.7 . . . . ?
C530 C531 C532 C529 0.0 . . . . ?
C542 C531 C532 C529 -142.0 . . . . ?
C530 C531 C532 C547 142.1 . . . . ?
C542 C531 C532 C547 0.1 . . . . ?
C502 C504 C533 C535 1.0 . . . . ?
C505 C504 C533 C535 -142.4 . . . . ?
C502 C504 C533 C534 142.8 . . . . ?
C505 C504 C533 C534 -0.5 . . . . ?
C535 C533 C534 C536 -0.8 . . . . ?
C504 C533 C534 C536 -141.8 . . . . ?
C535 C533 C534 C538 141.1 . . . . ?
C504 C533 C534 C538 0.2 . . . . ?
C504 C533 C535 C527 138.4 . . . . ?
C534 C533 C535 C527 0.7 . . . . ?
C504 C533 C535 C503 -0.9 . . . . ?
C534 C533 C535 C503 -138.5 . . . . ?
C525 C527 C535 C533 -0.3 . . . . ?
C519 C527 C535 C533 -142.8 . . . . ?
C525 C527 C535 C503 143.4 . . . . ?
C519 C527 C535 C503 0.9 . . . . ?
C501 C503 C535 C533 0.3 . . . . ?
C511 C503 C535 C533 142.9 . . . . ?
C501 C503 C535 C527 -143.3 . . . . ?
C511 C503 C535 C527 -0.7 . . . . ?
C538 C534 C536 C537 0.4 . . . . ?
C533 C534 C536 C537 137.3 . . . . ?
C538 C534 C536 C525 -136.4 . . . . ?
C533 C534 C536 C525 0.4 . . . . ?
C527 C525 C536 C534 0.0 . . . . ?
C526 C525 C536 C534 142.2 . . . . ?
C527 C525 C536 C537 -141.4 . . . . ?
C526 C525 C536 C537 0.8 . . . . ?
C531 C530 C537 C540 0.3 . . . . ?
C526 C530 C537 C540 -141.3 . . . . ?
C531 C530 C537 C536 142.0 . . . . ?
C526 C530 C537 C536 0.4 . . . . ?
C534 C536 C537 C540 0.7 . . . . ?
C525 C536 C537 C540 141.6 . . . . ?
C534 C536 C537 C530 -141.6 . . . . ?
C525 C536 C537 C530 -0.7 . . . . ?
C536 C534 C538 C539 -1.1 . . . . ?
C533 C534 C538 C539 -143.2 . . . . ?
C536 C534 C538 C505 142.3 . . . . ?
C533 C534 C538 C505 0.3 . . . . ?
C508 C505 C538 C539 0.4 . . . . ?
C504 C505 C538 C539 142.9 . . . . ?
C508 C505 C538 C534 -143.0 . . . . ?
C504 C505 C538 C534 -0.6 . . . . ?
C534 C538 C539 C540 0.7 . . . . ?
C505 C538 C539 C540 -138.8 . . . . ?
C534 C538 C539 C558 138.9 . . . . ?
C505 C538 C539 C558 -0.6 . . . . ?
C530 C537 C540 C543 0.5 . . . . ?
C536 C537 C540 C543 -136.9 . . . . ?
C530 C537 C540 C539 136.2 . . . . ?
C536 C537 C540 C539 -1.1 . . . . ?
C538 C539 C540 C537 0.4 . . . . ?
C558 C539 C540 C537 -141.6 . . . . ?
C538 C539 C540 C543 141.1 . . . . ?
C558 C539 C540 C543 -0.9 . . . . ?
C530 C531 C542 C543 -0.9 . . . . ?
C532 C531 C542 C543 141.1 . . . . ?
C530 C531 C542 C541 -142.3 . . . . ?
C532 C531 C542 C541 -0.3 . . . . ?
C544 C541 C542 C543 1.4 . . . . ?
C547 C541 C542 C543 -141.4 . . . . ?
C544 C541 C542 C531 143.1 . . . . ?
C547 C541 C542 C531 0.4 . . . . ?
C531 C542 C543 C540 1.7 . . . . ?
C541 C542 C543 C540 138.7 . . . . ?
C531 C542 C543 C557 -138.2 . . . . ?
C541 C542 C543 C557 -1.2 . . . . ?
C537 C540 C543 C542 -1.5 . . . . ?
C539 C540 C543 C542 -142.7 . . . . ?
C537 C540 C543 C557 142.3 . . . . ?
C539 C540 C543 C557 1.1 . . . . ?
C547 C541 C544 C560 138.4 . . . . ?
C542 C541 C544 C560 -0.9 . . . . ?
C547 C541 C544 C548 0.4 . . . . ?
C542 C541 C544 C548 -138.9 . . . . ?
C522 C523 C546 C547 0.0 . . . . ?
C524 C523 C546 C547 143.7 . . . . ?
C522 C523 C546 C545 -144.1 . . . . ?
C524 C523 C546 C545 -0.4 . . . . ?
C548 C545 C546 C547 0.2 . . . . ?
C551 C545 C546 C547 -142.5 . . . . ?
C548 C545 C546 C523 143.4 . . . . ?
C551 C545 C546 C523 0.7 . . . . ?
C523 C546 C547 C541 -138.3 . . . . ?
C545 C546 C547 C541 -0.3 . . . . ?
C523 C546 C547 C532 0.2 . . . . ?
C545 C546 C547 C532 138.2 . . . . ?
C544 C541 C547 C546 0.0 . . . . ?
C542 C541 C547 C546 143.6 . . . . ?
C544 C541 C547 C532 -143.9 . . . . ?
C542 C541 C547 C532 -0.3 . . . . ?
C529 C532 C547 C546 -0.9 . . . . ?
C531 C532 C547 C546 -143.1 . . . . ?
C529 C532 C547 C541 142.3 . . . . ?
C531 C532 C547 C541 0.1 . . . . ?
C551 C545 C548 C552 -0.7 . . . . ?
C546 C545 C548 C552 -140.0 . . . . ?
C551 C545 C548 C544 139.4 . . . . ?
C546 C545 C548 C544 0.2 . . . . ?
C541 C544 C548 C545 -0.5 . . . . ?
C560 C544 C548 C545 -142.8 . . . . ?
C541 C544 C548 C552 143.3 . . . . ?
C560 C544 C548 C552 1.1 . . . . ?
C514 C515 C550 C551 0.1 . . . . ?
C516 C515 C550 C551 141.8 . . . . ?
C514 C515 C550 C549 -141.8 . . . . ?
C516 C515 C550 C549 -0.1 . . . . ?
C552 C549 C550 C551 -0.7 . . . . ?
C555 C549 C550 C551 -141.4 . . . . ?
C552 C549 C550 C515 141.3 . . . . ?
C555 C549 C550 C515 0.6 . . . . ?
C515 C550 C551 C524 0.4 . . . . ?
C549 C550 C551 C524 138.3 . . . . ?
C515 C550 C551 C545 -137.3 . . . . ?
C549 C550 C551 C545 0.6 . . . . ?
C521 C524 C551 C550 -0.4 . . . . ?
C523 C524 C551 C550 -142.5 . . . . ?
C521 C524 C551 C545 142.6 . . . . ?
C523 C524 C551 C545 0.5 . . . . ?
C548 C545 C551 C550 0.1 . . . . ?
C546 C545 C551 C550 142.1 . . . . ?
C548 C545 C551 C524 -142.7 . . . . ?
C546 C545 C551 C524 -0.7 . . . . ?
C555 C549 C552 C548 136.2 . . . . ?
C550 C549 C552 C548 0.1 . . . . ?
C555 C549 C552 C556 0.0 . . . . ?
C550 C549 C552 C556 -136.0 . . . . ?
C545 C548 C552 C549 0.6 . . . . ?
C544 C548 C552 C549 -143.3 . . . . ?
C545 C548 C552 C556 142.5 . . . . ?
C544 C548 C552 C556 -1.4 . . . . ?
C506 C507 C554 C555 -0.9 . . . . ?
C508 C507 C554 C555 141.8 . . . . ?
C506 C507 C554 C553 -143.7 . . . . ?
C508 C507 C554 C553 -1.0 . . . . ?
C556 C553 C554 C555 -1.0 . . . . ?
C559 C553 C554 C555 -142.8 . . . . ?
C556 C553 C554 C507 142.3 . . . . ?
C559 C553 C554 C507 0.5 . . . . ?
C507 C554 C555 C549 -137.8 . . . . ?
C553 C554 C555 C549 -0.3 . . . . ?
C507 C554 C555 C516 0.6 . . . . ?
C553 C554 C555 C516 138.1 . . . . ?
C552 C549 C555 C554 0.7 . . . . ?
C550 C549 C555 C554 141.7 . . . . ?
C552 C549 C555 C516 -141.8 . . . . ?
C550 C549 C555 C516 -0.8 . . . . ?
C513 C516 C555 C554 -0.4 . . . . ?
C515 C516 C555 C554 -141.9 . . . . ?
C513 C516 C555 C549 142.2 . . . . ?
C515 C516 C555 C549 0.8 . . . . ?
C554 C553 C556 C552 1.7 . . . . ?
C559 C553 C556 C552 140.0 . . . . ?
C554 C553 C556 C560 -138.5 . . . . ?
C559 C553 C556 C560 -0.2 . . . . ?
C549 C552 C556 C553 -1.3 . . . . ?
C548 C552 C556 C553 -142.8 . . . . ?
C549 C552 C556 C560 142.8 . . . . ?
C548 C552 C556 C560 1.3 . . . . ?
C542 C543 C557 C560 0.7 . . . . ?
C540 C543 C557 C560 -143.3 . . . . ?
C542 C543 C557 C558 143.1 . . . . ?
C540 C543 C557 C558 -0.9 . . . . ?
C560 C557 C558 C559 0.5 . . . . ?
C543 C557 C558 C559 -142.7 . . . . ?
C560 C557 C558 C539 143.6 . . . . ?
C543 C557 C558 C539 0.3 . . . . ?
C538 C539 C558 C559 0.8 . . . . ?
C540 C539 C558 C559 143.2 . . . . ?
C538 C539 C558 C557 -142.0 . . . . ?
C540 C539 C558 C557 0.4 . . . . ?
C557 C558 C559 C508 137.4 . . . . ?
C539 C558 C559 C508 -0.8 . . . . ?
C557 C558 C559 C553 -0.9 . . . . ?
C539 C558 C559 C553 -139.1 . . . . ?
C505 C508 C559 C558 0.6 . . . . ?
C507 C508 C559 C558 -144.1 . . . . ?
C505 C508 C559 C553 144.0 . . . . ?
C507 C508 C559 C553 -0.8 . . . . ?
C556 C553 C559 C558 0.8 . . . . ?
C554 C553 C559 C558 143.0 . . . . ?
C556 C553 C559 C508 -142.1 . . . . ?
C554 C553 C559 C508 0.2 . . . . ?
C558 C557 C560 C544 -138.9 . . . . ?
C543 C557 C560 C544 -0.3 . . . . ?
C558 C557 C560 C556 0.0 . . . . ?
C543 C557 C560 C556 138.6 . . . . ?
C541 C544 C560 C557 0.4 . . . . ?
C548 C544 C560 C557 143.4 . . . . ?
C541 C544 C560 C556 -143.2 . . . . ?
C548 C544 C560 C556 -0.3 . . . . ?
C553 C556 C560 C557 -0.1 . . . . ?
C552 C556 C560 C557 -143.8 . . . . ?
C553 C556 C560 C544 143.0 . . . . ?
C552 C556 C560 C544 -0.6 . . . . ?
C603 O601 C601 C602 -164.8(12) . . . . ?
C601 O601 C603 C604 175.3(11) . . . . ?
C703 O701 C701 C702 -159.3 . . . . ?
O701 C701 C702 C216 20(6) . . . 3_565 ?
C701 O701 C703 C704 172.7 . . . . ?
 
_refine_diff_density_max    0.625
_refine_diff_density_min   -0.590
_refine_diff_density_rms    0.091

# start Validation Reply Form
_vrf_PLAT934_shelx
;
PROBLEM: Number of (Iobs-Icalc)/SigmaW > 10 Outliers ....         50 Check 
RESPONSE: The deviations are due to a complicate orientation disorder of C60 
which is hard to be reconstructed by a simple structure model. 
;
# end Validation Reply Form

_shelx_res_file
;
TITL  SIR2014 run in space group P 21/c
    shelx.res
    created by SHELXL-2017/1 at 13:46:26 on 21-Feb-2018
CELL   0.413236   17.1122  20.3829  19.8912  90.000 105.157  90.000
ZERR         4    0.0009   0.0012   0.0018   0.000   0.005   0.000
LATT  1
SYMM -X,1/2+Y,1/2-Z
SFAC C B F O H LI
DISP    C    -0.00009    0.00047         1.09
DISP    B    -0.00006    0.00019         0.45
DISP    F     0.00383    0.00312         7.26
DISP    O     0.00171    0.00181         4.23
DISP    H     0.00000    0.00000         0.64
DISP    LI    0.00012    0.00002         0.04
UNIT 384 4 96 4 88 4
L.S.   30
LIST 3
ACTA
BOND   $H
CONF
TEMP    -13.
FMAP   2
PLAN     25
SIMU 0.02 C101 > C260
SIMU 0.02 O601 > C604
SADI 0.02 O601 C601 O601 C603
SADI 0.02 C601 C602 C603 C604
SADI 0.02 C29 C32 C29 C32B
SADI 0.02 C19 C23 C19 C23B
SADI 0.02 C13 C16 C13 C16B
SADI 0.02 C27 C31 C27 C31B
SADI 0.02 C03 C07 C03 C07B
SADI 0.02 C21 C24 C21 C24B
SIMU 0.02 F22 > F24 F22B > F24B
SIMU 0.02 F13 > F15 F13B > F15B
SIMU 0.02 F10 > F12 F10B > F12B
SIMU 0.02 F19 > F21 F19B > F21B
SIMU 0.02 F01 > F03 F01B > F03B
SIMU 0.02 F16 > F18 F16B > F18B
EADP C32 C32B
EADP C23 C23B
EADP C16 C16B
EADP C31 C31B
EADP C07 C07B
EADP C24 C24B
EADP C301 > C560
EADP C117 C118 C120 C122
EADP C108 C153 C158 C159
EADP C224 C245 C250 C251
SUMP 0.0001 1.0 8 1.0 9 1.0 10 1.0 11 1.0 12 1.0
WGHT    0.100000
FVAR       0.11298   0.67276   0.77406   0.72888   0.66186   0.59059   0.49548
FVAR       0.37351   0.25397   0.13172   0.15442   0.12374   0.83566   1.20733
PART 1
LI    6   -0.235197    0.257942   -0.150984    81.00000    0.24289

B1    2    0.317135    0.221514    0.059315    11.00000    0.04862    0.04771 =
         0.04626   -0.00903    0.01795   -0.00879
C01   1    0.394343    0.171703    0.086934    11.00000    0.04797    0.05337 =
         0.04661   -0.00567    0.01411   -0.00907
C02   1    0.403042    0.134276    0.147342    11.00000    0.05235    0.05596 =
         0.05085   -0.00633    0.02120   -0.00878
AFIX  43
H02   5    0.369289    0.143127    0.176056    11.00000   -1.20000
AFIX   0
C03   1    0.460261    0.084140    0.166448    11.00000    0.06644    0.05004 =
         0.05442   -0.00519    0.01408   -0.01152
C04   1    0.511851    0.068752    0.124908    11.00000    0.05580    0.05138 =
         0.06098   -0.00966    0.00816   -0.00056
AFIX  43
H04   5    0.549838    0.035256    0.137042    11.00000   -1.20000
AFIX   0
C05   1    0.504317    0.105425    0.064625    11.00000    0.04419    0.06245 =
         0.05067   -0.01200    0.01214   -0.00709
C06   1    0.447113    0.155484    0.046234    11.00000    0.04691    0.06196 =
         0.04382   -0.00706    0.01336   -0.00917
AFIX  43
H06   5    0.443894    0.178933    0.005491    11.00000   -1.20000
AFIX   0
C07   1    0.470595    0.048123    0.232959    61.00000    0.08426    0.06405 =
         0.07561    0.01133    0.01390   -0.00544
F01   3    0.409122    0.011212    0.231586    61.00000    0.15058    0.18460 =
         0.19274    0.09032   -0.00604   -0.10794
F02   3    0.477609    0.088016    0.285730    61.00000    0.17631    0.12313 =
         0.05189    0.01923    0.04773    0.04710
F03   3    0.537619    0.013445    0.252623    61.00000    0.14183    0.10287 =
         0.08965    0.04380    0.02961    0.03404
PART 2
SAME C07 > F03
C07B  1    0.458887    0.044523    0.230566   -61.00000    0.08426    0.06405 =
         0.07561    0.01133    0.01390   -0.00544
F01B  3    0.470923   -0.017183    0.224089   -61.00000    0.19134    0.06293 =
         0.16018    0.03863    0.11665    0.03090
F02B  3    0.390966    0.045001    0.249081   -61.00000    0.10229    0.08967 =
         0.09989    0.04024    0.06290    0.01163
F03B  3    0.510317    0.068620    0.286355   -61.00000    0.13384    0.19192 =
         0.11006    0.07283   -0.04622   -0.09780

PART 1
C08   1    0.557909    0.091411    0.017709    11.00000    0.05095    0.07994 =
         0.05912   -0.01395    0.01441    0.00164
F04   3    0.518468    0.076178   -0.045781    11.00000    0.08127    0.17197 =
         0.06982   -0.05941    0.01830    0.01097
F05   3    0.609332    0.044109    0.039419    11.00000    0.12074    0.21528 =
         0.12297    0.04719    0.06372    0.10292
F06   3    0.602568    0.142104    0.010948    11.00000    0.12839    0.14852 =
         0.13436   -0.05287    0.09562   -0.06111
C09   1    0.241354    0.168925    0.034045    11.00000    0.04437    0.04879 =
         0.04840   -0.00549    0.01691   -0.00450
C10   1    0.186906    0.155508    0.073952    11.00000    0.04734    0.04450 =
         0.04320   -0.00319    0.01623   -0.00144
AFIX  43
H10   5    0.187848    0.181749    0.112403    11.00000   -1.20000
AFIX   0
C11   1    0.131479    0.104296    0.058060    11.00000    0.03928    0.04518 =
         0.04453    0.00438    0.01094    0.00306
C12   1    0.128270    0.063414    0.002342    11.00000    0.04282    0.04300 =
         0.05127   -0.00531    0.00938   -0.00312
AFIX  43
H12   5    0.091552    0.028868   -0.007717    11.00000   -1.20000
AFIX   0
C13   1    0.181860    0.075307   -0.038780    11.00000    0.04648    0.04999 =
         0.05044   -0.00755    0.01329    0.00115
C14   1    0.236311    0.127258   -0.022661    11.00000    0.04691    0.06081 =
         0.05056   -0.00788    0.01996   -0.00286
AFIX  43
H14   5    0.270949    0.134570   -0.050961    11.00000   -1.20000
AFIX   0
C15   1    0.075532    0.094483    0.103488    11.00000    0.05134    0.05303 =
         0.04580    0.00105    0.01576   -0.00271
F07   3    0.113614    0.074825    0.167395    11.00000    0.08441    0.10980 =
         0.05185    0.02217    0.01619   -0.01168
F08   3    0.036373    0.148485    0.112326    11.00000    0.09440    0.08285 =
         0.10285    0.00954    0.06814    0.01193
F09   3    0.018549    0.049388    0.079341    11.00000    0.07956    0.12582 =
         0.07906   -0.02189    0.03378   -0.05736
C16   1    0.181147    0.026871   -0.095640    41.00000    0.05638    0.05638 =
         0.06615   -0.01230    0.01957   -0.00152
F10   3    0.189391   -0.033483   -0.075593    41.00000    0.18074    0.05111 =
         0.09895   -0.02059    0.05304    0.00367
F11   3    0.114617    0.032511   -0.146755    41.00000    0.10158    0.15787 =
         0.08101   -0.05448   -0.01970    0.04307
F12   3    0.240423    0.038607   -0.126371    41.00000    0.11503    0.10192 =
         0.09398   -0.03927    0.06987   -0.02375
PART 2
SAME C16 > F12
C16B  1    0.178754    0.041112   -0.104719   -41.00000    0.05638    0.05638 =
         0.06615   -0.01230    0.01957   -0.00152
F10B  3    0.245706    0.011845   -0.103998   -41.00000    0.08078    0.12212 =
         0.14048   -0.06712    0.01423    0.04722
F11B  3    0.118675   -0.000975   -0.122014   -41.00000    0.11282    0.12778 =
         0.11049   -0.09591    0.06865   -0.08526
F12B  3    0.163078    0.076230   -0.163564   -41.00000    0.16774    0.12455 =
         0.05654   -0.03961    0.03216   -0.02648

PART 1
C17   1    0.332233    0.269297   -0.002516    11.00000    0.04351    0.05527 =
         0.05095   -0.00208    0.01915    0.00050
C18   1    0.278163    0.279272   -0.067507    11.00000    0.04619    0.06528 =
         0.04977   -0.00317    0.02045   -0.00044
AFIX  43
H18   5    0.229065    0.256936   -0.078412    11.00000   -1.20000
AFIX   0
C19   1    0.295389    0.321501   -0.116385    11.00000    0.05533    0.07677 =
         0.05013    0.00961    0.02245    0.01255
C20   1    0.368570    0.354428   -0.102094    11.00000    0.06275    0.06437 =
         0.06201    0.01176    0.03478    0.00344
AFIX  43
H20   5    0.381071    0.381778   -0.135237    11.00000   -1.20000
AFIX   0
C21   1    0.422526    0.346005   -0.037992    11.00000    0.05266    0.05396 =
         0.05985    0.00062    0.02757   -0.00572
C22   1    0.404426    0.304650    0.011055    11.00000    0.04954    0.05418 =
         0.05171   -0.00334    0.01797   -0.00526
AFIX  43
H22   5    0.441490    0.300324    0.054308    11.00000   -1.20000
AFIX   0
C23   1    0.233146    0.327693   -0.186637    31.00000    0.05408    0.09488 =
         0.05649    0.00428    0.01782   -0.00329
F13   3    0.195936    0.274202   -0.210499    31.00000    0.10487    0.11859 =
         0.07178   -0.01316   -0.01528   -0.00335
F14   3    0.174845    0.369897   -0.181955    31.00000    0.08625    0.12718 =
         0.09048   -0.00630    0.00087    0.04659
F15   3    0.265330    0.353356   -0.234962    31.00000    0.09239    0.21389 =
         0.07428    0.05468    0.02518   -0.01946
PART 2
SAME C23 > F15
C23B  1    0.243331    0.344310   -0.180833   -31.00000    0.05408    0.09488 =
         0.05649    0.00428    0.01782   -0.00329
F13B  3    0.168264    0.330926   -0.188061   -31.00000    0.05025    0.22975 =
         0.10390    0.02733    0.00758   -0.01829
F14B  3    0.237929    0.408630   -0.195828   -31.00000    0.09149    0.11010 =
         0.08703    0.02470   -0.01096    0.00715
F15B  3    0.264592    0.319831   -0.235065   -31.00000    0.12355    0.16388 =
         0.02739   -0.01561    0.01945    0.05904

PART 1

C24   1    0.497741    0.385357   -0.022850    71.00000    0.06003    0.06745 =
         0.08174    0.01078    0.03000   -0.00642
F16   3    0.490379    0.442875   -0.050582    71.00000    0.08343    0.07462 =
         0.16276    0.01586    0.03609   -0.02806
F17   3    0.533910    0.392956    0.044040    71.00000    0.07697    0.18634 =
         0.07552    0.04552   -0.00728   -0.05675
F18   3    0.551867    0.354996   -0.048924    71.00000    0.08272    0.13090 =
         0.20763   -0.05244    0.09388   -0.01928
PART 2
SAME C24 > F18
C24B  1    0.508160    0.376111   -0.019685   -71.00000    0.06003    0.06745 =
         0.08174    0.01078    0.03000   -0.00642
F16B  3    0.521289    0.415381   -0.066311   -71.00000    0.07966    0.17594 =
         0.11371    0.07757    0.01250   -0.04353
F17B  3    0.520479    0.410609    0.038469   -71.00000    0.08615    0.12078 =
         0.14983   -0.07395    0.04017   -0.03241
F18B  3    0.568514    0.333204   -0.006944   -71.00000    0.04628    0.14459 =
         0.12950    0.00834    0.03176   -0.00244
PART 1

C25   1    0.300003    0.271013    0.119137    11.00000    0.05007    0.04915 =
         0.05155   -0.00535    0.02132   -0.01280
C26   1    0.227164    0.306432    0.104293    11.00000    0.05267    0.05053 =
         0.05229   -0.00285    0.01937   -0.00608
AFIX  43
H26   5    0.190374    0.300678    0.061118    11.00000   -1.20000
AFIX   0
C27   1    0.207813    0.349486    0.151117    11.00000    0.05779    0.05335 =
         0.06016   -0.00700    0.02749   -0.00792
C28   1    0.261792    0.360172    0.215905    11.00000    0.06586    0.06012 =
         0.06847   -0.01745    0.03664   -0.01236
AFIX  43
H28   5    0.248794    0.388219    0.248244    11.00000   -1.20000
AFIX   0
C29   1    0.335312    0.327790    0.230662    11.00000    0.05891    0.06971 =
         0.05566   -0.01412    0.02303   -0.02004
C30   1    0.354452    0.283577    0.184141    11.00000    0.04758    0.06072 =
         0.05104   -0.00771    0.02101   -0.00994
AFIX  43
H30   5    0.404044    0.261989    0.196231    11.00000   -1.20000
AFIX   0
C31   1    0.124121    0.382413    0.131823    51.00000    0.06356    0.06551 =
         0.08747   -0.00360    0.03608    0.00469
F19   3    0.107864    0.410028    0.070703    51.00000    0.10112    0.17152 =
         0.13344    0.07235    0.06017    0.04800
F20   3    0.065393    0.340880    0.127605    51.00000    0.06062    0.12244 =
         0.17110    0.01909    0.04814    0.00234
F21   3    0.115173    0.425345    0.178050    51.00000    0.13346    0.13511 =
         0.16531   -0.06891    0.00890    0.06931
PART 2
SAME C31 >  F21
C31B  1    0.134657    0.384452    0.136408   -51.00000    0.06356    0.06551 =
         0.08747   -0.00360    0.03608    0.00469
F19B  3    0.080179    0.367372    0.080197   -51.00000    0.07780    0.16088 =
         0.14755   -0.08936   -0.03529    0.05124
F20B  3    0.097454    0.382655    0.185625   -51.00000    0.07236    0.18945 =
         0.14118    0.04347    0.07879    0.04000
F21B  3    0.137826    0.447902    0.127715   -51.00000    0.08995    0.06073 =
         0.19868    0.01898    0.04317    0.01275

PART 1
C32   1    0.398291    0.333882    0.302265    21.00000    0.06249    0.07445 =
         0.05404   -0.01737    0.01642   -0.00438
F22   3    0.364873    0.359918    0.348916    21.00000    0.09423    0.24574 =
         0.06881   -0.06880    0.01957    0.03918
F23   3    0.436254    0.281795    0.327242    21.00000    0.10542    0.11374 =
         0.06788   -0.00057   -0.01340    0.00476
F24   3    0.456626    0.374875    0.298037    21.00000    0.11758    0.12057 =
         0.10320   -0.00924    0.00443   -0.07151
PART 2
SAME C32 > F24
C32B  1    0.388332    0.349930    0.295738   -21.00000    0.06249    0.07445 =
         0.05404   -0.01737    0.01642   -0.00438
F22B  3    0.375165    0.315113    0.347655   -21.00000    0.18799    0.19452 =
         0.05665    0.03811    0.01060   -0.10384
F23B  3    0.462303    0.345137    0.296007   -21.00000    0.05605    0.18525 =
         0.09393   -0.05526   -0.00121    0.01166
F24B  3    0.386205    0.411845    0.314662   -21.00000    0.11703    0.11596 =
         0.08144   -0.03910    0.00602   -0.01706
PART 1
AFIX   6
C101  1   -0.012019    0.301116   -0.063906    81.00000    0.08541    0.13880 =
         0.07439   -0.00273   -0.02231   -0.03611
C102  1    0.021025    0.293536   -0.123144    81.00000    0.04118    0.11939 =
         0.08985    0.01085   -0.00242   -0.02978
C103  1   -0.034008    0.244222   -0.031237    81.00000    0.07911    0.13782 =
         0.04400    0.00883   -0.02350    0.00073
C104  1    0.031145    0.228921   -0.147679    81.00000    0.03622    0.11452 =
         0.10455    0.02626    0.01343    0.01819
C105  1    0.010376    0.216342   -0.222981    81.00000    0.05028    0.10250 =
         0.10026    0.00627    0.04591    0.02976
C106  1   -0.010069    0.348483   -0.171836    81.00000    0.05835    0.10212 =
         0.10489    0.00879    0.01332   -0.02083
C107  1   -0.029726    0.335832   -0.243138    81.00000    0.05530    0.08606 =
         0.10295    0.03100    0.03986   -0.00985
C108  1   -0.019371    0.268264   -0.268739    81.00000    0.09427    0.09069 =
         0.06008    0.00443    0.06031   -0.00275
C109  1   -0.157519    0.301784   -0.020531    81.00000    0.10893    0.12507 =
         0.03125   -0.02285    0.02471    0.00214
C110  1   -0.134834    0.361764   -0.054170    81.00000    0.10017    0.10140 =
         0.07307   -0.03374    0.02928   -0.01413
C111  1   -0.108245    0.244460   -0.009522    81.00000    0.10690    0.13566 =
         0.01585    0.00734    0.00149    0.00277
C112  1   -0.063539    0.361298   -0.074817    81.00000    0.10423    0.11824 =
         0.08822   -0.02092    0.00852   -0.03545
C113  1   -0.062846    0.389972   -0.141778    81.00000    0.07848    0.08342 =
         0.09178   -0.00541    0.01860   -0.02000
C114  1   -0.208347    0.390641   -0.098409    81.00000    0.11501    0.08610 =
         0.09562   -0.00691    0.03230    0.00250
C115  1   -0.207479    0.418208   -0.162366    81.00000    0.10016    0.08110 =
         0.09314   -0.00973    0.01713    0.00718
C116  1   -0.133270    0.418015   -0.185089    81.00000    0.08249    0.07089 =
         0.10487    0.00562    0.00193   -0.00117
C117  1   -0.227188    0.170614   -0.044578    81.00000    0.09896    0.11204 =
         0.05723    0.01113    0.06305    0.00778
C118  1   -0.278648    0.229835   -0.056513    81.00000    0.09896    0.11204 =
         0.05723    0.01113    0.06305    0.00778
C119  1   -0.143457    0.177364   -0.022063    81.00000    0.11720    0.11306 =
         0.03181    0.02747    0.01839    0.01938
C120  1   -0.245243    0.294804   -0.043971    81.00000    0.09896    0.11204 =
         0.05723    0.01113    0.06305    0.00778
C121  1   -0.276335    0.349762   -0.092664    81.00000    0.10453    0.09921 =
         0.07868   -0.03960    0.04853    0.02289
C122  1   -0.345944    0.217627   -0.117732    81.00000    0.09896    0.11204 =
         0.05723    0.01113    0.06305    0.00778
C123  1   -0.375783    0.270544   -0.163467    81.00000    0.05123    0.10551 =
         0.09724    0.00858    0.04845    0.02548
C124  1   -0.340574    0.337639   -0.150921    81.00000    0.06856    0.09931 =
         0.09365   -0.01632    0.05335    0.02579
C125  1   -0.123641    0.088435   -0.102623    81.00000    0.09847    0.06585 =
         0.09159    0.03241    0.00619    0.01652
C126  1   -0.211306    0.080494   -0.127086    81.00000    0.07618    0.07053 =
         0.09878    0.02394    0.03099   -0.01113
C127  1   -0.090649    0.135842   -0.051116    81.00000    0.08468    0.09326 =
         0.06089    0.05723    0.02090    0.03153
C128  1   -0.262072    0.121194   -0.099097    81.00000    0.08028    0.09875 =
         0.08623    0.04445    0.04373   -0.01989
C129  1   -0.334602    0.150131   -0.143351    81.00000    0.06006    0.10110 =
         0.10798    0.03624    0.04416   -0.01444
C130  1   -0.232042    0.067878   -0.201378    81.00000    0.08409    0.06729 =
         0.12071    0.01619   -0.00015   -0.00423
C131  1   -0.302470    0.095922   -0.244691    81.00000    0.07598    0.07724 =
         0.10294    0.00472    0.02012   -0.03362
C132  1   -0.355338    0.138407   -0.214611    81.00000    0.06167    0.08832 =
         0.12163    0.01599    0.01367   -0.03473
C133  1    0.009449    0.169003   -0.114062    81.00000    0.06338    0.11668 =
         0.09428    0.03446    0.01041    0.04613
C134  1   -0.025434    0.119580   -0.168582    81.00000    0.08811    0.08027 =
         0.10832    0.02030    0.02603    0.03057
C135  1   -0.022688    0.176761   -0.057866    81.00000    0.08266    0.12717 =
         0.07976    0.04013   -0.01323    0.02033
C136  1   -0.090543    0.079897   -0.162884    81.00000    0.08492    0.07361 =
         0.10693    0.00977    0.01301    0.02465
C137  1   -0.157840    0.067683   -0.224102    81.00000    0.10136    0.06763 =
         0.11060   -0.00389    0.01548    0.00829
C138  1   -0.024832    0.149248   -0.235521    81.00000    0.08059    0.09727 =
         0.10850   -0.01409    0.05908    0.03218
C139  1   -0.088077    0.137201   -0.293805    81.00000    0.10704    0.09557 =
         0.08842   -0.03865    0.05338    0.01531
C140  1   -0.155982    0.095319   -0.288082    81.00000    0.11557    0.06632 =
         0.10237   -0.01962    0.03475   -0.00547
C141  1   -0.353302    0.184777   -0.322564    81.00000    0.08661    0.14008 =
         0.07904   -0.00303   -0.02367   -0.04437
C142  1   -0.300786    0.124666   -0.311668    81.00000    0.10295    0.11333 =
         0.09601   -0.03212   -0.00085   -0.05056
C143  1   -0.229582    0.125191   -0.332303    81.00000    0.10603    0.08596 =
         0.07758   -0.04107    0.04412   -0.03476
C144  1   -0.331298    0.241670   -0.355229    81.00000    0.07272    0.14833 =
         0.04437    0.01453   -0.01808   -0.01447
C145  1   -0.373746    0.316922   -0.271416    81.00000    0.05010    0.10453 =
         0.09075    0.04124    0.00669    0.03667
C146  1   -0.396462    0.256976   -0.238793    81.00000    0.03505    0.10830 =
         0.10502    0.02367    0.01991    0.00716
C147  1   -0.386431    0.193360   -0.263304    81.00000    0.04111    0.11367 =
         0.09484    0.00664   -0.00520   -0.02726
C148  1   -0.341639    0.309198   -0.328624    81.00000    0.07564    0.13118 =
         0.07881    0.04282   -0.01252    0.01141
C149  1   -0.240772    0.398522   -0.283849    81.00000    0.09595    0.08102 =
         0.08239    0.02622    0.01003    0.01123
C150  1   -0.273789    0.406066   -0.223605    81.00000    0.08046    0.08748 =
         0.09001    0.00825    0.01364    0.02133
C151  1   -0.338893    0.366382   -0.217902    81.00000    0.07511    0.08543 =
         0.09836    0.01938    0.02876    0.02846
C152  1   -0.273756    0.351114   -0.335353    81.00000    0.08399    0.09964 =
         0.05769    0.04833    0.02473    0.02507
C153  1   -0.138221    0.316274   -0.341874    81.00000    0.09427    0.09069 =
         0.06008    0.00443    0.06031   -0.00275
C154  1   -0.103332    0.365700   -0.287354    81.00000    0.07186    0.08284 =
         0.07424    0.03401    0.03241   -0.01367
C155  1   -0.154019    0.405400   -0.259388    81.00000    0.07592    0.07364 =
         0.08961    0.02047    0.03273   -0.00923
C156  1   -0.220871    0.308597   -0.364423    81.00000    0.10865    0.09868 =
         0.03567    0.02536    0.02000    0.00745
C157  1   -0.206812    0.184181   -0.365957    81.00000    0.10577    0.11123 =
         0.03338   -0.03690    0.03114   -0.02176
C158  1   -0.120165    0.192087   -0.342479    81.00000    0.09427    0.09069 =
         0.06008    0.00443    0.06031   -0.00275
C159  1   -0.085677    0.256124   -0.329975    81.00000    0.09427    0.09069 =
         0.06008    0.00443    0.06031   -0.00275
C160  1   -0.257062    0.241436   -0.376948    81.00000    0.10498    0.13783 =
         0.01562    0.00664    0.00776   -0.01817
PART 2
AFIX   6
C201  1   -0.101215    0.403977   -0.167181    91.00000    0.07634    0.06590 =
         0.09431   -0.00094    0.02050   -0.02137
C202  1   -0.171705    0.413536   -0.224700    91.00000    0.10412    0.06554 =
         0.08388    0.01091    0.01831   -0.00660
C203  1   -0.034374    0.367238   -0.177624    91.00000    0.06561    0.08932 =
         0.10123    0.01393    0.00452   -0.02943
C204  1   -0.172812    0.385971   -0.291091    91.00000    0.08865    0.06311 =
         0.07083    0.02963    0.03686    0.00341
C205  1   -0.247168    0.354767   -0.332650    91.00000    0.09030    0.09833 =
         0.06798    0.05169    0.00506    0.03434
C206  1   -0.243894    0.411452   -0.196453    91.00000    0.08901    0.06316 =
         0.08612    0.00857    0.01847    0.02955
C207  1   -0.313974    0.381558   -0.236342    91.00000    0.08499    0.07575 =
         0.09807    0.01982    0.01616    0.03328
C208  1   -0.315013    0.352589   -0.305613    91.00000    0.08362    0.10132 =
         0.08733    0.04155    0.00420    0.03153
C209  1   -0.020491    0.313575   -0.063500    91.00000    0.08324    0.12559 =
         0.07355   -0.00358   -0.01789   -0.03234
C210  1   -0.089947    0.352097   -0.051752    91.00000    0.10737    0.11926 =
         0.07117   -0.02706    0.01010   -0.02928
C211  1    0.006395    0.320997   -0.125042    91.00000    0.06701    0.11250 =
         0.09184    0.01230   -0.00660   -0.03554
C212  1   -0.128760    0.396421   -0.102309    91.00000    0.09740    0.09257 =
         0.08636   -0.02272    0.01543   -0.00525
C213  1   -0.216841    0.400375   -0.120705    91.00000    0.10668    0.08907 =
         0.07628   -0.02275    0.04427    0.00751
C214  1   -0.136118    0.309969   -0.017025    91.00000    0.11673    0.13154 =
         0.06280   -0.00386    0.01577    0.00555
C215  1   -0.220386    0.313967   -0.034582    91.00000    0.10980    0.11907 =
         0.07664   -0.01285    0.03649    0.00013
C216  1   -0.262298    0.360056   -0.087706    91.00000    0.10549    0.10585 =
         0.09355   -0.00992    0.04286    0.00532
C217  1    0.026240    0.201195   -0.134940    91.00000    0.06278    0.11549 =
         0.11441    0.02495    0.00459    0.02747
C218  1   -0.002038    0.193068   -0.071391    91.00000    0.05978    0.12461 =
         0.07454    0.02872   -0.01423    0.03369
C219  1    0.029928    0.263762   -0.161956    91.00000    0.03632    0.10883 =
         0.10558    0.01860    0.01495   -0.00172
C220  1   -0.024232    0.248088   -0.035047    91.00000    0.07847    0.12746 =
         0.04592    0.01966   -0.01501   -0.00964
C221  1   -0.096416    0.246007   -0.006793    91.00000    0.10632    0.13499 =
         0.04589    0.00969    0.01042    0.00685
C222  1   -0.050420    0.133060   -0.079558    91.00000    0.08734    0.08815 =
         0.08495    0.03819   -0.00237    0.04235
C223  1   -0.118661    0.131298   -0.051737    91.00000    0.09615    0.09750 =
         0.06892    0.05693    0.01122    0.02470
C224  1   -0.142196    0.188532   -0.014829    91.00000    0.10513    0.10433 =
         0.05437    0.02920    0.04728   -0.00050
C225  1   -0.025441    0.222700   -0.283577    91.00000    0.07900    0.10439 =
         0.07461   -0.00410    0.06501    0.00400
C226  1   -0.029916    0.156642   -0.256445    91.00000    0.08679    0.09117 =
         0.10701   -0.01206    0.04284    0.02355
C227  1    0.004015    0.274997   -0.237159    91.00000    0.05488    0.09506 =
         0.09286    0.01626    0.05445   -0.00046
C228  1   -0.005286    0.146222   -0.183551    91.00000    0.07012    0.09560 =
         0.10715    0.00492    0.02809    0.04427
C229  1   -0.051730    0.104780   -0.149318    91.00000    0.08820    0.06885 =
         0.09912    0.01671    0.02286    0.04619
C230  1   -0.103138    0.125597   -0.297465    91.00000    0.10261    0.10409 =
         0.09921   -0.01723    0.05093    0.00307
C231  1   -0.148588    0.085272   -0.264461    91.00000    0.10865    0.06488 =
         0.08787   -0.02433    0.04194    0.00317
C232  1   -0.121942    0.074608   -0.187936    91.00000    0.09457    0.05751 =
         0.09842    0.00339    0.01188    0.02607
C233  1   -0.103629    0.348135   -0.303333    91.00000    0.08119    0.07593 =
         0.06836    0.02788    0.04360   -0.00887
C234  1   -0.135153    0.293161   -0.351945    91.00000    0.10759    0.07960 =
         0.04941    0.02761    0.04608   -0.00020
C235  1   -0.036824    0.338807   -0.247933    91.00000    0.06100    0.08819 =
         0.09897    0.03069    0.03499   -0.01136
C236  1   -0.096669    0.231687   -0.342416    91.00000    0.10095    0.09557 =
         0.07197    0.02288    0.06269    0.00100
C237  1   -0.145046    0.171678   -0.350588    91.00000    0.10653    0.10612 =
         0.07838   -0.01597    0.05047   -0.01125
C238  1   -0.223638    0.297530   -0.369561    91.00000    0.10889    0.11095 =
         0.04736    0.02763    0.01599    0.00353
C239  1   -0.269692    0.240747   -0.378086    91.00000    0.10712    0.13807 =
         0.03846    0.00765    0.01054   -0.01358
C240  1   -0.229585    0.176367   -0.368636    91.00000    0.12023    0.12474 =
         0.06401   -0.01507    0.02578   -0.01478
C241  1   -0.264216    0.081664   -0.217989    91.00000    0.07374    0.05389 =
         0.11367    0.00672    0.01577   -0.02714
C242  1   -0.236944    0.089916   -0.283353    91.00000    0.10296    0.06983 =
         0.09366   -0.03094    0.01590   -0.02249
C243  1   -0.276162    0.134651   -0.333128    91.00000    0.10519    0.10860 =
         0.08086   -0.03678    0.00780   -0.04667
C244  1   -0.331056    0.118408   -0.207543    91.00000    0.06190    0.08075 =
         0.10891    0.01628    0.00155   -0.03066
C245  1   -0.260938    0.138353   -0.081790    91.00000    0.10513    0.10433 =
         0.05437    0.02920    0.04728   -0.00050
C246  1   -0.192627    0.099678   -0.094078    91.00000    0.10167    0.07029 =
         0.08629    0.02903    0.03368   -0.00308
C247  1   -0.194129    0.072526   -0.159688    91.00000    0.10011    0.05032 =
         0.09472    0.02630    0.01590   -0.01006
C248  1   -0.328877    0.147530   -0.137733    91.00000    0.07084    0.10260 =
         0.10603    0.03100    0.03792   -0.01436
C249  1   -0.340670    0.264055   -0.101307    91.00000    0.08064    0.11042 =
         0.07058    0.00570    0.06390    0.00538
C250  1   -0.269038    0.254646   -0.043244    91.00000    0.10513    0.10433 =
         0.05437    0.02920    0.04728   -0.00050
C251  1   -0.230550    0.193177   -0.033719    91.00000    0.10513    0.10433 =
         0.05437    0.02920    0.04728   -0.00050
C252  1   -0.370120    0.211753   -0.147724    91.00000    0.05986    0.10223 =
         0.09349    0.02012    0.05116   -0.00031
C253  1   -0.392071    0.284867   -0.249447    91.00000    0.05555    0.11321 =
         0.11483    0.02368    0.01003    0.02446
C254  1   -0.360551    0.339842   -0.200838    91.00000    0.06073    0.09348 =
         0.10245    0.01221    0.03331    0.03202
C255  1   -0.335519    0.329003   -0.128725    91.00000    0.08517    0.10020 =
         0.10295   -0.01263    0.03307    0.01875
C256  1   -0.395631    0.222572   -0.223708    91.00000    0.03806    0.10619 =
         0.11236    0.02106    0.01276   -0.00273
C257  1   -0.345221    0.172762   -0.322163    91.00000    0.08609    0.13452 =
         0.07983   -0.00432   -0.01624   -0.04272
C258  1   -0.341595    0.237975   -0.349344    91.00000    0.07544    0.14047 =
         0.04705    0.02257   -0.00912   -0.01938
C259  1   -0.363667    0.293270   -0.314274    91.00000    0.05238    0.12777 =
         0.07728    0.03404   -0.01311    0.02090
C260  1   -0.371822    0.164647   -0.260126    91.00000    0.06072    0.11327 =
         0.09480    0.01258   -0.00531   -0.03548

PART 3
AFIX   6
C301  1    0.011997    0.311493   -0.158486   101.00000    0.07813
C302  1   -0.009524    0.306288   -0.233399   101.00000    0.07813
C303  1    0.026857    0.253269   -0.117269   101.00000    0.07813
C304  1   -0.015275    0.242641   -0.264649   101.00000    0.07813
C305  1   -0.081975    0.228579   -0.326312   101.00000    0.07813
C306  1   -0.069348    0.358752   -0.261611   101.00000    0.07813
C307  1   -0.132437    0.344696   -0.320019   101.00000    0.07813
C308  1   -0.138553    0.278124   -0.352523   101.00000    0.07813
C309  1   -0.048363    0.301725   -0.038733   101.00000    0.07813
C310  1   -0.063760    0.363080   -0.081147   101.00000    0.07813
C311  1   -0.004233    0.248176   -0.056573   101.00000    0.07813
C312  1   -0.033738    0.367729   -0.139252   101.00000    0.07813
C313  1   -0.084464    0.396296   -0.202975   101.00000    0.07813
C314  1   -0.144824    0.386528   -0.083221   101.00000    0.07813
C315  1   -0.193166    0.414006   -0.144199   101.00000    0.07813
C316  1   -0.162831    0.419135   -0.205848   101.00000    0.07813
C317  1   -0.098250    0.166050   -0.029019   101.00000    0.07813
C318  1   -0.144601    0.221325   -0.010828   101.00000    0.07813
C319  1   -0.029662    0.178808   -0.052064   101.00000    0.07813
C320  1   -0.120127    0.288447   -0.014444   101.00000    0.07813
C321  1   -0.179953    0.340919   -0.042654   101.00000    0.07813
C322  1   -0.230462    0.204292   -0.033985   101.00000    0.07813
C323  1   -0.287174    0.254827   -0.060096   101.00000    0.07813
C324  1   -0.261745    0.324194   -0.064600   101.00000    0.07813
C325  1   -0.067851    0.091610   -0.143195   101.00000    0.07813
C326  1   -0.140239    0.077376   -0.119951   101.00000    0.07813
C327  1   -0.013792    0.141229   -0.109754   101.00000    0.07813
C328  1   -0.155519    0.114280   -0.064413   101.00000    0.07813
C329  1   -0.235978    0.137858   -0.067033   101.00000    0.07813
C330  1   -0.206187    0.063279   -0.180662   101.00000    0.07813
C331  1   -0.284552    0.086120   -0.183529   101.00000    0.07813
C332  1   -0.299800    0.124647   -0.124795   101.00000    0.07813
C333  1    0.000724    0.181424   -0.222785   101.00000    0.07813
C334  1   -0.056544    0.129649   -0.258181   101.00000    0.07813
C335  1    0.020592    0.186870   -0.151269   101.00000    0.07813
C336  1   -0.089991    0.085446   -0.219154   101.00000    0.07813
C337  1   -0.175851    0.068407   -0.242309   101.00000    0.07813
C338  1   -0.107409    0.159209   -0.321801   101.00000    0.07813
C339  1   -0.188588    0.142625   -0.344301   101.00000    0.07813
C340  1   -0.223588    0.096028   -0.303832   101.00000    0.07813
C341  1   -0.381012    0.170917   -0.228017   101.00000    0.07813
C342  1   -0.334677    0.114829   -0.247800   101.00000    0.07813
C343  1   -0.304782    0.120461   -0.305805   101.00000    0.07813
C344  1   -0.395875    0.229148   -0.269237   101.00000    0.07813
C345  1   -0.368388    0.301097   -0.163317   101.00000    0.07813
C346  1   -0.353744    0.239776   -0.121860   101.00000    0.07813
C347  1   -0.359627    0.177116   -0.153006   101.00000    0.07813
C348  1   -0.389006    0.295682   -0.235785   101.00000    0.07813
C349  1   -0.300691    0.391934   -0.243766   101.00000    0.07813
C350  1   -0.278425    0.397109   -0.167898   101.00000    0.07813
C351  1   -0.311867    0.352903   -0.128874   101.00000    0.07813
C352  1   -0.354756    0.342307   -0.277198   101.00000    0.07813
C353  1   -0.270897    0.317352   -0.357389   101.00000    0.07813
C354  1   -0.213627    0.369123   -0.321993   101.00000    0.07813
C355  1   -0.228788    0.405035   -0.266556   101.00000    0.07813
C356  1   -0.338756    0.303745   -0.334988   101.00000    0.07813
C357  1   -0.320051    0.180831   -0.348320   101.00000    0.07813
C358  1   -0.249020    0.194957   -0.371963   101.00000    0.07813
C359  1   -0.223820    0.261227   -0.376222   101.00000    0.07813
C360  1   -0.364787    0.234240   -0.329936   101.00000    0.07813
PART 4
AFIX   6
C401  1   -0.212472    0.227219   -0.376240   111.00000    0.07813
C402  1   -0.271918    0.276163   -0.372115   111.00000    0.07813
C403  1   -0.223640    0.161147   -0.356916   111.00000    0.07813
C404  1   -0.340962    0.257164   -0.348822   111.00000    0.07813
C405  1   -0.369521    0.300307   -0.301072   111.00000    0.07813
C406  1   -0.228070    0.338510   -0.349267   111.00000    0.07813
C407  1   -0.255683    0.378904   -0.303827   111.00000    0.07813
C408  1   -0.327678    0.358930   -0.279333   111.00000    0.07813
C409  1   -0.077496    0.155025   -0.297359   111.00000    0.07813
C410  1   -0.064947    0.223943   -0.317724   111.00000    0.07813
C411  1   -0.155049    0.124558   -0.316471   111.00000    0.07813
C412  1   -0.130913    0.258775   -0.356574   111.00000    0.07813
C413  1   -0.140731    0.327235   -0.339274   111.00000    0.07813
C414  1   -0.005752    0.255040   -0.260390   111.00000    0.07813
C415  1   -0.015158    0.320602   -0.244054   111.00000    0.07813
C416  1   -0.084170    0.357964   -0.284093   111.00000    0.07813
C417  1   -0.134811    0.072280   -0.200575   111.00000    0.07813
C418  1   -0.054512    0.104022   -0.180240   111.00000    0.07813
C419  1   -0.184815    0.082530   -0.267148   111.00000    0.07813
C420  1   -0.024968    0.144227   -0.227698   111.00000    0.07813
C421  1    0.018885    0.206577   -0.204849   111.00000    0.07813
C422  1   -0.039690    0.124016   -0.107399   111.00000    0.07813
C423  1    0.002995    0.183220   -0.085924   111.00000    0.07813
C424  1    0.032760    0.225242   -0.135245   111.00000    0.07813
C425  1   -0.306325    0.093218   -0.220309   111.00000    0.07813
C426  1   -0.255065    0.082607   -0.149979   111.00000    0.07813
C427  1   -0.271734    0.093041   -0.277555   111.00000    0.07813
C428  1   -0.170879    0.072952   -0.140244   111.00000    0.07813
C429  1   -0.112421    0.104373   -0.083578   111.00000    0.07813
C430  1   -0.283211    0.124985   -0.102639   111.00000    0.07813
C431  1   -0.226644    0.155716   -0.047460   111.00000    0.07813
C432  1   -0.138461    0.145016   -0.037726   111.00000    0.07813
C433  1   -0.354244    0.188576   -0.329122   111.00000    0.07813
C434  1   -0.390317    0.189242   -0.268788   111.00000    0.07813
C435  1   -0.296792    0.142274   -0.332687   111.00000    0.07813
C436  1   -0.367035    0.142350   -0.215515   111.00000    0.07813
C437  1   -0.352216    0.162346   -0.142674   111.00000    0.07813
C438  1   -0.399286    0.258285   -0.251749   111.00000    0.07813
C439  1   -0.386151    0.277280   -0.182814   111.00000    0.07813
C440  1   -0.362353    0.228236   -0.127013   111.00000    0.07813
C441  1   -0.154901    0.255726   -0.010491   111.00000    0.07813
C442  1   -0.237190    0.224500   -0.030833   111.00000    0.07813
C443  1   -0.302315    0.259914   -0.069936   111.00000    0.07813
C444  1   -0.143730    0.321800   -0.029817   111.00000    0.07813
C445  1   -0.013449    0.293933   -0.058689   111.00000    0.07813
C446  1   -0.026415    0.225785   -0.037914   111.00000    0.07813
C447  1   -0.094613    0.207364   -0.014877   111.00000    0.07813
C448  1   -0.071316    0.341001   -0.054718   111.00000    0.07813
C449  1   -0.060940    0.390644   -0.167353   111.00000    0.07813
C450  1   -0.001071    0.340925   -0.171887   111.00000    0.07813
C451  1    0.022202    0.294031   -0.118618   111.00000    0.07813
C452  1   -0.095531    0.390816   -0.110107   111.00000    0.07813
C453  1   -0.231723    0.411252   -0.186418   111.00000    0.07813
C454  1   -0.195651    0.410582   -0.246751   111.00000    0.07813
C455  1   -0.112310    0.400341   -0.236752   111.00000    0.07813
C456  1   -0.183295    0.400745   -0.120253   111.00000    0.07813
C457  1   -0.290612    0.328248   -0.090044   111.00000    0.07813
C458  1   -0.341559    0.339302   -0.159295   111.00000    0.07813
C459  1   -0.313597    0.379255   -0.207162   111.00000    0.07813
C460  1   -0.212324    0.358388   -0.070260   111.00000    0.07813
PART 5
AFIX   6
C501  1   -0.058960    0.364126   -0.239577   121.00000    0.07813
C502  1   -0.127639    0.363483   -0.299799   121.00000    0.07813
C503  1   -0.005839    0.308935   -0.225890   121.00000    0.07813
C504  1   -0.140759    0.307389   -0.344593   121.00000    0.07813
C505  1   -0.223412    0.282322   -0.372222   121.00000    0.07813
C506  1   -0.195486    0.397218   -0.280320   121.00000    0.07813
C507  1   -0.273566    0.372825   -0.306759   121.00000    0.07813
C508  1   -0.287206    0.314093   -0.353385   121.00000    0.07813
C509  1    0.000116    0.318444   -0.100616   121.00000    0.07813
C510  1   -0.054926    0.376531   -0.114222   121.00000    0.07813
C511  1    0.023850    0.285499   -0.155250   121.00000    0.07813
C512  1   -0.083141    0.398845   -0.182047   121.00000    0.07813
C513  1   -0.167634    0.418563   -0.207175   121.00000    0.07813
C514  1   -0.108560    0.372884   -0.068221   121.00000    0.07813
C515  1   -0.189327    0.391947   -0.092323   121.00000    0.07813
C516  1   -0.220184    0.415319   -0.163453   121.00000    0.07813
C517  1    0.008918    0.175772   -0.106136   121.00000    0.07813
C518  1   -0.016218    0.209567   -0.049547   121.00000    0.07813
C519  1    0.028042    0.212642   -0.158538   121.00000    0.07813
C520  1   -0.019773    0.279910   -0.045606   121.00000    0.07813
C521  1   -0.087626    0.313646   -0.026121   121.00000    0.07813
C522  1   -0.079772    0.170053   -0.032575   121.00000    0.07813
C523  1   -0.143785    0.202675   -0.013289   121.00000    0.07813
C524  1   -0.147972    0.275532   -0.009999   121.00000    0.07813
C525  1   -0.044467    0.133285   -0.249441   121.00000    0.07813
C526  1   -0.065306    0.093823   -0.195367   121.00000    0.07813
C527  1    0.001357    0.191368   -0.231190   121.00000    0.07813
C528  1   -0.039780    0.114975   -0.125203   121.00000    0.07813
C529  1   -0.093515    0.111716   -0.079973   121.00000    0.07813
C530  1   -0.146793    0.068825   -0.222508   121.00000    0.07813
C531  1   -0.199344    0.065582   -0.178785   121.00000    0.07813
C532  1   -0.171709    0.087784   -0.105193   121.00000    0.07813
C533  1   -0.085818    0.249699   -0.331762   121.00000    0.07813
C534  1   -0.134512    0.188892   -0.350836   121.00000    0.07813
C535  1   -0.020749    0.250537   -0.273786   121.00000    0.07813
C536  1   -0.114097    0.131714   -0.310608   121.00000    0.07813
C537  1   -0.177653    0.092202   -0.293639   121.00000    0.07813
C538  1   -0.219223    0.209469   -0.375512   121.00000    0.07813
C539  1   -0.279675    0.171757   -0.360165   121.00000    0.07813
C540  1   -0.258521    0.111665   -0.318516   121.00000    0.07813
C541  1   -0.308020    0.120018   -0.146384   121.00000    0.07813
C542  1   -0.283943    0.085700   -0.204687   121.00000    0.07813
C543  1   -0.312372    0.108867   -0.272060   121.00000    0.07813
C544  1   -0.361139    0.175208   -0.160068   121.00000    0.07813
C545  1   -0.280100    0.234914   -0.054477   121.00000    0.07813
C546  1   -0.226226    0.176757   -0.041371   121.00000    0.07813
C547  1   -0.239559    0.121518   -0.085710   121.00000    0.07813
C548  1   -0.346332    0.234008   -0.112951   121.00000    0.07813
C549  1   -0.322832    0.352119   -0.136845   121.00000    0.07813
C550  1   -0.252973    0.352824   -0.076122   121.00000    0.07813
C551  1   -0.232568    0.295646   -0.035904   121.00000    0.07813
C552  1   -0.368655    0.294029   -0.155093   121.00000    0.07813
C553  1   -0.376114    0.309227   -0.279378   121.00000    0.07813
C554  1   -0.327416    0.370029   -0.260309   121.00000    0.07813
C555  1   -0.301672    0.390321   -0.190594   121.00000    0.07813
C556  1   -0.395122    0.271898   -0.228196   121.00000    0.07813
C557  1   -0.367197    0.166101   -0.286115   121.00000    0.07813
C558  1   -0.347421    0.205092   -0.339908   121.00000    0.07813
C559  1   -0.350861    0.274976   -0.337187   121.00000    0.07813
C560  1   -0.390830    0.198646   -0.230708   121.00000    0.07813

AFIX   0
PART 1
O601  4    0.218900    0.500938    0.000252   131.00000    0.12310    0.16188 =
         0.15387   -0.06850    0.06904   -0.01930
C601  1    0.294616    0.470130    0.015352   131.00000    0.15102    0.16749 =
         0.17608   -0.04568    0.08745    0.04496
AFIX  23
H60A  5    0.286103    0.424116    0.003199   131.00000   -1.20000
H60B  5    0.325229    0.488852   -0.014693   131.00000   -1.20000
AFIX   0
C602  1    0.342012    0.474040    0.083872   131.00000    0.11628    0.10265 =
         0.23548   -0.04056    0.09670   -0.02400
AFIX  33
H60C  5    0.392162    0.451301    0.087930   131.00000   -1.50000
H60D  5    0.352885    0.519237    0.096458   131.00000   -1.50000
H60E  5    0.313623    0.454276    0.114411   131.00000   -1.50000
AFIX   0
C603  1    0.159386    0.487148   -0.061685   131.00000    0.17792    0.11545 =
         0.09668   -0.01899    0.06054    0.01755
AFIX  23
H60F  5    0.151810    0.439977   -0.064818   131.00000   -1.20000
H60G  5    0.180263    0.500420   -0.100493   131.00000   -1.20000
AFIX   0
C604  1    0.082161    0.516739   -0.070427   131.00000    0.15304    0.10686 =
         0.11170   -0.01009    0.03997   -0.03294
AFIX  33
H60H  5    0.047094    0.503659   -0.114395   131.00000   -1.50000
H60I  5    0.059335    0.502936   -0.033491   131.00000   -1.50000
H60J  5    0.087895    0.563607   -0.069301   131.00000   -1.50000
AFIX   6
PART 2
O701  4    0.212891    0.533868   -0.044841  -131.00000  140.10002
C701  1    0.295991    0.534480   -0.009914  -131.00000  140.10002
H70A  5    0.309129    0.492786    0.013871  -131.00000   -1.20000
H70B  5    0.326343    0.537007   -0.044755  -131.00000   -1.20000
C702  1    0.323672    0.584618    0.038827  -131.00000  140.10002
H70C  5    0.380825    0.579665    0.058853  -131.00000   -1.50000
H70D  5    0.313212    0.626450    0.016062  -131.00000   -1.50000
H70E  5    0.295930    0.582052    0.074914  -131.00000   -1.50000
C703  1    0.181921    0.474335   -0.074113  -131.00000  140.10002
H70F  5    0.196640    0.440242   -0.039051  -131.00000   -1.20000
H70G  5    0.206451    0.463526   -0.111496  -131.00000   -1.20000
C704  1    0.095461    0.475110   -0.101140  -131.00000  140.10002
H70H  5    0.077369    0.432963   -0.120656  -131.00000   -1.50000
H70I  5    0.070704    0.484792   -0.064188  -131.00000   -1.50000
H70J  5    0.080516    0.508085   -0.136647  -131.00000   -1.50000

AFIX   0
HKLF      4


REM   SIR2014 run in space group P 21/c
REM R1 =  0.1250 for    8033 Fo > 4sig(Fo)  and  0.1548 for all   13115 data
REM   1459 parameters refined using   3020 restraints

END

WGHT      0.2000      0.0000

REM Highest difference peak  0.625,  deepest hole -0.590,  1-sigma level  0.091
Q1    1   0.0229  0.2669 -0.1285  11.00000  0.05    0.63
Q2    1  -0.0237  0.1663 -0.2085  11.00000  0.05    0.60
Q3    1  -0.2141  0.1008 -0.1243  11.00000  0.05    0.56
Q4    1  -0.1378  0.1116 -0.0840  11.00000  0.05    0.54
Q5    1   0.2829  0.5164 -0.0329  11.00000  0.05    0.53
Q6    1  -0.1981  0.2575 -0.0237  11.00000  0.05    0.52
Q7    1   0.5502  0.1401 -0.0364  11.00000  0.05    0.50
Q8    1  -0.1589  0.2245 -0.3585  11.00000  0.05    0.49
Q9    1  -0.1472  0.3879 -0.2626  11.00000  0.05    0.49
Q10   1  -0.1786  0.3715 -0.0855  11.00000  0.05    0.49
Q11   1  -0.1319  0.4023 -0.2084  11.00000  0.05    0.48
Q12   1   0.0269  0.2330 -0.1788  11.00000  0.05    0.48
Q13   1   0.0965  0.1370  0.1650  11.00000  0.05    0.48
Q14   1  -0.2915  0.2884 -0.3594  11.00000  0.05    0.47
Q15   1  -0.1815  0.2085 -0.3594  11.00000  0.05    0.46
Q16   1  -0.3897  0.2258 -0.2487  11.00000  0.05    0.46
Q17   1  -0.0701  0.1979 -0.0240  11.00000  0.05    0.46
Q18   1  -0.2788  0.3451 -0.3191  11.00000  0.05    0.46
Q19   1  -0.1890  0.1117 -0.2968  11.00000  0.05    0.45
Q20   1  -0.0651  0.1582 -0.2746  11.00000  0.05    0.45
Q21   1  -0.2354  0.3885 -0.1434  11.00000  0.05    0.45
Q22   1  -0.1040  0.0978 -0.1744  11.00000  0.05    0.45
Q23   1  -0.3441  0.1389 -0.2825  11.00000  0.05    0.44
Q24   1  -0.0249  0.3462 -0.1058  11.00000  0.05    0.44
Q25   1  -0.0215  0.1424 -0.1423  11.00000  0.05    0.44
;
_shelx_res_checksum   64888

_shelx_hkl_file
;
  -1   0   0   49.22    0.21
   1   0  -1    0.16    0.06
  -1   0   1    0.15    0.06
   0  -1  -1  147.25    0.43
   0   1   1  140.70    0.42
  -1  -1   0  315.17    0.66
   1   1   0  317.80    0.66
   1   0   1    0.18    0.06
   0   2   0 1093.48    1.16
   0  -2   0 1098.97    1.19
   1   1   1   14.51    0.20
  -1  -1  -1   13.73    0.19
   0   0   2   71.97    0.30
   0   0  -2   74.00    0.31
  -1   0   2   43.68    0.29
   1   0  -2   42.45    0.28
   0  -2  -1   11.23    0.20
   0   2   1   10.91    0.20
   0   1   2   68.26    0.38
   0  -1  -2   67.54    0.38
  -1   2   0   19.63    0.18
   1  -2   0   20.22    0.19
   1   2   0   19.71    0.23
   1   1  -2   97.60    0.37
  -1   1   2   97.07    0.45
   1  -1  -2   99.42    0.46
   2   0  -1    0.10    0.05
  -1   2   1   17.56    0.23
   1  -2  -1   17.62    0.22
   1   2  -1   17.97    0.19
   1   2  -1   17.69    0.21
  -1  -2   1   17.99    0.20
  -1  -2   1   17.99    0.19
   2   0   0   62.21    0.36
  -2   0   0   57.69    0.34
  -2   1   1   22.42    0.26
   2  -1  -1   23.30    0.26
   2   1  -1   23.69    0.26
  -2  -1   1   21.84    0.26
   2  -1   0  102.50    0.43
  -2   1   0  104.67    0.43
   1   2   1   25.08    0.29
  -1  -2  -1   25.77    0.30
  -1   0  -2   74.59    0.35
   1   0   2   71.87    0.34
   2   0  -2  315.06    0.85
  -2   0   2  300.82    0.82
   1  -1   2   37.79    0.19
  -1  -1  -2   38.88    0.33
   0  -2  -2   82.85    0.48
   0   2   2   81.61    0.48
  -2   0  -1    0.79    0.11
   2   0   1    0.50    0.10
  -1  -2   2    2.77    0.12
   1  -2  -2    2.71    0.19
  -1   2   2    2.89    0.20
  -2   1   2    1.71    0.19
   2  -1  -2    1.96    0.19
   2   1  -2    1.63    0.17
  -2  -1   2    1.62    0.17
   0  -3   0    2.53    0.15
   0   3   0    2.70    0.16
  -2   1  -1   78.88    0.36
   2   1   1   81.82    0.49
  -2  -1  -1   81.20    0.48
   1   0  -3    1.16    0.13
  -1   0   3    1.19    0.13
  -2   2   1    2.65    0.18
   2  -2  -1    2.58    0.17
   2   2  -1    2.45    0.18
  -2  -2   1    2.32    0.18
  -2   2   0  112.88    0.47
  -2  -2   0  111.21    0.59
   2   2   0  112.14    0.58
   2   2   0  111.48    0.58
   2   2   0  108.38    0.55
   0   3  -1   14.03    0.17
   0  -3   1   14.94    0.18
   0   3   1   14.26    0.26
   0  -3  -1   14.26    0.26
   0   0   3    0.08    0.07
   0   0  -3    0.27    0.08
   1  -3   0    0.41    0.12
  -1   3   0    0.68    0.12
  -1  -3   0    0.70    0.15
   1   3   0    0.66    0.15
   1   1  -3    1.35    0.13
  -1  -1   3    1.23    0.13
   1  -1  -3    1.24    0.18
  -1   1   3    1.36    0.18
   1  -3  -1    1.29    0.17
  -1   3   1    1.26    0.18
   1   3  -1    1.31    0.15
  -1  -3   1    1.50    0.16
   0  -1   3   21.98    0.18
   0   1   3   21.82    0.29
  -1  -2  -2   11.46    0.26
   1   2   2   11.24    0.26
  -2   2   2   31.25    0.35
   2  -2  -2   32.05    0.36
  -2  -2   2   30.74    0.31
   2   2  -2   31.00    0.31
  -2   0   3    0.02    0.04
  -1   3  -1    9.44    0.13
   1  -3   1   10.77    0.14
   1   3   1    9.95    0.26
  -1  -3  -1   10.60    0.27
   2  -2   1  118.00    0.43
   2   2   1  118.09    0.63
  -2  -2  -1  122.04    0.65
  -2  -1   3   90.11    0.49
   2  -1  -3   91.09    0.56
  -2   1   3   86.98    0.54
   2   0   2   14.55    0.24
  -2   0  -2   14.70    0.24
   0  -3  -2   11.93    0.29
   0   3   2   10.75    0.28
   1   2  -3  236.25    0.62
  -1   2   3  230.89    0.87
   1  -2  -3  239.66    0.89
  -1  -3   2   42.73    0.29
   1   3  -2   42.74    0.31
   1   3  -2   44.15    0.30
  -1  -3   2   42.25    0.30
   1  -3  -2   43.34    0.42
  -1   3   2   43.52    0.42
   3   0   0   56.83    0.43
  -3   0   0   58.02    0.43
   3  -1  -1    0.39    0.15
  -3   1   1    0.30    0.15
   3   1  -1    0.56    0.17
  -3  -1   1    0.28    0.15
  -3   0   2    7.31    0.25
   3   0  -2    7.36    0.26
   0  -2   3  117.74    0.30
   0  -2  -3  127.10    0.65
  -2   1  -2  222.82    0.59
  -2   1  -2  220.18    0.62
   2  -1   2  220.72    0.63
   2  -1   2  227.99    0.61
   2   1   2  220.15    0.79
  -2  -1  -2  228.00    0.82
  -3   1   0   26.65    0.31
   3   1   0   27.58    0.35
  -3  -1   0   26.46    0.35
   1  -1   3  285.46    0.61
   1   1   3  288.20    0.87
  -1  -1  -3  296.67    0.89
   2  -3  -1   26.04    0.32
  -2   3   1   25.49    0.32
   2   3  -1   26.02    0.35
   2   3  -1   26.58    0.34
  -2  -3   1   26.76    0.35
   2   3  -1   25.43    0.32
   2  -3   0   89.11    0.46
  -2   3   0   86.75    0.45
  -2  -3   0   88.56    0.59
  -3   1   2  206.05    0.83
   3  -1  -2  213.74    0.85
   3   1  -2  211.03    0.83
  -3  -1   2  211.07    0.83
   0   4   0 2893.63    2.69
   0  -4   0 2876.29    2.71
   2   2  -3   32.30    0.33
  -2  -2   3   30.81    0.32
  -2   2   3   31.59    0.40
   2  -2  -3   31.76    0.40
   1   3   2  222.64    0.91
  -1  -3  -2  227.92    0.92
  -3   2   1   73.53    0.51
   3  -2  -1   74.07    0.52
  -3  -2   1   72.12    0.53
   3   2  -1   73.53    0.53
   1   0  -4   66.08    0.45
  -1   0   4   61.81    0.44
   2  -3  -2   49.43    0.46
  -2   3   2   48.50    0.46
   2   3  -2   51.08    0.41
  -2  -3   2   48.86    0.39
   0  -4   1    1.35    0.16
   0   4  -1    1.13    0.15
   0  -4  -1    0.46    0.23
   0   4   1    0.42    0.23
  -2   2  -2    6.03    0.12
  -2  -2  -2    6.75    0.28
   2   2   2    6.49    0.28
  -1   4   0    2.46    0.18
   1  -4   0    2.53    0.18
   1   4   0    2.45    0.23
  -1  -4   0    2.09    0.22
  -2   3  -1   25.84    0.23
   2  -3   1   24.37    0.23
   2   3   1   24.77    0.39
  -2  -3  -1   26.42    0.39
  -3   0   3    1.79    0.17
   3   0  -3    1.57    0.17
  -3   2   0 3257.32    2.86
   3  -2   0 3258.64    2.90
  -3  -2   0 3287.81    3.40
  -3  -2   0 3289.67    3.27
   3   2   0 3296.58    3.48
   3   2   0 3244.65    3.27
   1   2   3    8.43    0.28
  -1  -2  -3    8.86    0.28
   1   1  -4  103.06    0.50
  -1  -1   4  103.52    0.50
   1  -1  -4   99.49    0.61
  -3   1  -1   33.85    0.33
   3  -1   1   34.88    0.34
  -3  -1  -1   33.51    0.40
   3   1   1   34.27    0.41
   3   1   1   34.59    0.39
  -3  -1  -1   33.89    0.38
  -1   4   1  404.24    1.12
   1  -4  -1  401.43    1.13
   1   4  -1  402.51    1.04
  -1  -4   1  405.78    1.06
   0   0   4    8.52    0.23
   0   0  -4    5.85    0.21
   3  -2  -2  230.06    0.93
  -3   2   2  239.49    0.93
  -3  -2   2  239.85    0.90
   3   2  -2  229.24    0.89
   1   3  -3  777.27    1.14
   1  -3  -3  762.79    1.70
  -1   3   3  794.07    1.73
   2   0  -4  699.65    1.48
  -2   0   4  626.04    1.43
  -3   1   3   18.14    0.36
   3  -1  -3   18.87    0.36
   3   1  -3   18.91    0.34
  -3  -1   3   18.40    0.33
   0   1  -4  109.12    0.47
   0  -1   4  106.20    0.45
   0  -1  -4  105.25    0.60
   0   1   4  105.90    0.60
   0  -3  -3  323.72    1.13
   0   3   3  327.06    1.14
  -1   4  -1  116.89    0.48
   1  -4   1  117.00    0.48
  -1  -4  -1  115.35    0.70
   2   1  -4  271.83    0.91
   2  -1  -4  268.55    1.01
  -2   1   4  262.59    0.99
   0   4  -2  283.32    0.68
   0   4   2  284.32    1.06
   0  -4  -2  288.14    1.08
   1   4  -2    8.20    0.22
  -1  -4   2    8.04    0.22
  -1   4   2    6.81    0.32
   1  -4  -2    7.39    0.32
  -1  -2   4 2100.68    1.99
  -1   2   4 2116.94    2.78
  -3   2  -1   26.79    0.30
   3   2   1   27.53    0.43
  -3  -2  -1   27.81    0.43
  -2  -3   3 1650.46    2.04
   2   3  -3 1669.99    2.06
   2  -3  -3 1674.44    2.55
  -2   3   3 1639.93    2.49
   2  -1   3  109.83    0.48
   2   1   3  105.07    0.62
  -2  -1  -3  107.83    0.64
   3  -2  -3  877.97    1.84
  -3  -2   3  869.33    1.70
  -3   3   1   14.74    0.33
   3  -3  -1   13.95    0.32
   3   3  -1   14.00    0.38
  -3  -3   1   13.03    0.37
  -3  -3   1   13.18    0.35
   3   3  -1   14.55    0.35
   2  -4  -1   79.91    0.55
  -2   4   1   81.42    0.55
  -2  -4   1   77.57    0.58
   0   2   4   29.87    0.42
   0  -2  -4   30.47    0.42
  -2   4   0   15.52    0.27
   2  -4   0   16.12    0.27
  -2  -4   0   14.49    0.35
   2   4   0   14.79    0.35
   1   0   4 3262.32    2.85
  -1   0  -4 3285.79    2.88
   3   0   2 1439.61    2.12
   3   0   2 1486.19    2.06
   2   3   2 2504.14    3.14
  -2  -3  -2 2521.99    3.16
   2   2  -4  365.10    1.00
  -2  -2   4  359.03    0.98
   2  -2  -4  370.72    1.24
  -2   2   4  362.34    1.22
  -3   3   0  275.09    0.89
   3  -3   0  278.76    0.91
   3   3   0  274.66    1.07
   3   3   0  274.57    1.12
  -3  -3   0  270.82    1.13
   1   3   3    1.02    0.21
  -1  -3  -3    0.80    0.21
   4   0  -1   25.51    0.45
  -4   0   1   15.59    0.37
   3  -3  -2  541.66    1.44
  -3  -3   2  535.78    1.39
   3   3  -2  530.96    1.38
   1  -1   4  129.20    0.51
  -1  -1  -4  131.72    0.70
   1   1   4  129.81    0.70
   3  -1   2  139.39    0.62
   3   1   2  143.68    0.77
  -3  -1  -2  140.93    0.78
  -4   0   2  827.22    1.81
   4   0  -2  865.92    1.85
   1   4   2 1563.38    2.50
  -1  -4  -2 1556.07    2.50
  -3   0   4   84.87    0.63
   3   0  -4   83.40    0.64
  -4   1   1    3.03    0.29
   4  -1  -1    3.58    0.28
  -4  -1   1    3.89    0.31
  -2   4   2 4031.03    3.86
   2  -4  -2 4063.07    3.89
   2   4  -2 4051.62    3.44
   2   4  -2 4017.40    3.57
   2  -2   3  833.71    1.06
   2  -2   3  828.66    1.11
   2   2   3  830.45    1.80
  -2  -2  -3  836.20    1.80
   4   0   0   13.62    0.33
  -4   0   0   14.29    0.34
  -4   1   2  839.03    1.82
   4  -1  -2  855.44    1.85
  -4  -1   2  835.26    1.81
   3   1  -4  670.36    1.57
  -3  -1   4  654.22    1.54
   3  -1  -4  661.18    1.67
  -3   1   4  649.32    1.63
   2  -4   1  759.83    1.25
  -2   4  -1  747.00    1.21
  -2  -4  -1  753.96    1.79
   2   4   1  750.99    1.78
  -4   1   0  179.42    0.80
  -4  -1   0  181.52    0.87
   4   1   0  176.68    0.86
   1   4  -3  360.76    0.89
  -1  -4   3  361.50    0.88
  -1  -4   3  357.14    0.84
  -1   4   3  361.11    1.29
   1  -4  -3  365.51    1.29
  -1  -3   4  198.86    0.60
   1  -3  -4  205.93    1.00
  -1   3   4  202.23    0.99
  -3   3  -1  235.24    0.75
   3  -3   1  230.61    0.76
  -3  -3  -1  234.65    1.07
   0   5  -1  255.05    0.83
   0  -5   1  258.67    0.85
   0   5   1  262.17    1.02
   0   4   3   90.83    0.70
   0  -4  -3   91.54    0.69
  -1   2  -4  234.56    0.54
   1  -2   4  226.46    0.53
   1   2   4  233.36    0.97
  -1  -2  -4  229.99    0.96
  -3  -2  -2   15.10    0.38
   3   2   2   16.89    0.39
  -1   5   0   24.61    0.34
  -1  -5   0   24.57    0.39
   1   5   0   23.06    0.37
  -3   3   3    2.87    0.29
   3  -3  -3    2.64    0.29
   3   3  -3    2.62    0.24
  -3  -3   3    2.25    0.24
  -4   2   1  261.33    1.00
   4  -2  -1  261.23    1.01
   4   2  -1  255.15    1.05
  -4  -2   1  265.02    1.07
  -1   5   1    8.59    0.29
   1  -5  -1    9.00    0.29
  -1  -5   1    9.23    0.27
   1   5  -1    9.14    0.27
   0  -3  -4  319.00    1.18
   0   3   4  312.03    1.18
   1   1  -5    4.74    0.20
  -1  -1   5    4.71    0.20
   1  -1  -5    4.52    0.26
  -1   1   5    4.85    0.26
   4  -1  -3   24.24    0.42
  -4   1   3   23.87    0.41
   4   1  -3   23.41    0.40
  -4  -1   3   24.50    0.40
  -4   2   2    0.97    0.22
   4  -2  -2    0.63    0.22
   4   2  -2    0.57    0.22
  -4  -2   2    1.01    0.22
  -2   0   5    0.05    0.10
   2   0  -5    0.39    0.15
  -3  -2   4    4.45    0.25
  -3   2   4    4.87    0.30
   3  -2  -4    5.04    0.30
   2   3  -4    2.65    0.19
  -2  -3   4    2.82    0.18
   2  -3  -4    3.09    0.28
  -2   3   4    2.50    0.28
   2   4  -3    1.63    0.18
  -2  -4   3    1.80    0.18
  -2   4   3    1.44    0.27
   2  -4  -3    1.62    0.26
   0   0   5    0.08    0.08
   0   0  -5    0.02    0.04
  -4   0  -1    0.02    0.04
   1  -5   1   14.28    0.24
  -1   5  -1   13.89    0.23
   1   5   1   14.41    0.35
  -1  -5  -1   14.62    0.36
   4  -2   0    0.87    0.20
  -4   2   0    1.13    0.20
   4   2   0    1.19    0.25
  -4  -2   0    1.19    0.24
  -2  -1   5  139.96    0.71
   2   1  -5  140.70    0.72
  -2   1   5  135.76    0.78
   2  -1  -5  135.45    0.78
   3  -4  -1   35.38    0.42
  -3   4   1   33.91    0.40
   3   4  -1   34.56    0.44
   3   4  -1   34.63    0.46
   3   4  -1   33.63    0.46
  -3  -4   1   34.40    0.48
   0  -1   5   28.98    0.30
   0   1  -5   31.09    0.32
   0  -1  -5   29.84    0.40
   0   1   5   29.78    0.39
   4  -1   1    2.45    0.21
  -4   1  -1    2.43    0.22
  -4  -1  -1    2.19    0.25
  -2   4  -2    2.89    0.11
   2  -4   2    2.83    0.11
  -2  -4  -2    2.53    0.29
   2   4   2    2.70    0.29
  -2  -3  -3   62.80    0.60
   2   3   3   60.31    0.58
   0   5  -2   25.27    0.27
   0  -5   2   24.20    0.27
   0  -5  -2   25.06    0.42
   0   5   2   24.43    0.42
   2   0   4    2.68    0.19
  -2   0  -4    3.15    0.20
  -1  -5   2   37.12    0.37
   1   5  -2   35.66    0.36
  -1   5   2   36.24    0.47
   1  -5  -2   37.36    0.47
   3  -4   0  314.29    1.00
   3   4   0  313.31    1.23
   1   4   3    5.16    0.31
  -1  -4  -3    5.64    0.31
   3   0   3    0.10    0.08
   3  -4  -2    1.43    0.24
  -3   4   2    1.08    0.24
   3   4  -2    0.91    0.22
  -3  -4   2    0.31    0.21
  -1  -2   5    3.94    0.17
  -1   2   5    3.78    0.28
   1  -2  -5    4.20    0.29
   4  -2  -3   13.29    0.37
  -4   2   3   12.48    0.36
  -4  -2   3   13.19    0.34
   4   2  -3   12.00    0.34
   2  -1   4   11.90    0.22
  -2   1  -4   12.11    0.22
  -2  -1  -4   12.02    0.30
   2   1   4   11.20    0.29
   2  -5  -1   77.03    0.58
  -2   5   1   76.95    0.58
  -2  -5   1   77.39    0.61
   3  -1   3   33.60    0.33
   3  -1   3   32.74    0.35
   3   1   3   31.23    0.41
  -3  -1  -3   32.98    0.43
   2  -5   0   83.19    0.55
  -2   5   0   83.32    0.54
  -2  -5   0   81.08    0.65
   2   5   0   80.61    0.65
   1   3   4    7.65    0.33
  -1  -3  -4    7.20    0.32
   3  -3   2   86.71    0.44
  -3   3  -2   88.18    0.44
   3   3   2   83.75    0.69
  -3  -3  -2   84.86    0.70
  -2  -2   5    1.69    0.19
  -2   2   5    1.69    0.28
   2  -2  -5    1.58    0.28
  -4   0   4   23.72    0.42
   3   0  -5    0.01    0.06
  -3   0   5    0.08    0.09
   4  -3  -1    8.40    0.29
  -4   3   1    7.75    0.29
   4   3  -1    7.78    0.33
  -4  -3   1    8.01    0.32
   0  -2   5  211.34    0.63
   0   2   5  214.78    0.98
   0  -2  -5  216.34    0.99
   4  -2   1   14.04    0.28
  -4   2  -1   14.54    0.28
   4   2   1   14.80    0.35
   4   2   1   14.80    0.38
  -4   3   2   91.81    0.68
   4  -3  -2   87.99    0.68
  -4  -3   2   91.82    0.69
   4   3  -2   90.25    0.68
   1  -5   2    2.15    0.13
   1   5   2    2.30    0.29
  -1  -5  -2    1.80    0.28
   4  -1  -4    4.44    0.31
  -4   1   4    4.61    0.31
  -4  -1   4    4.77    0.29
   4   1  -4    4.22    0.29
  -3  -3   4  394.98    1.19
   3  -3  -4  396.26    1.40
  -3   3   4  389.35    1.37
   3   1  -5   28.96    0.41
  -3  -1   5   28.54    0.41
  -3   1   5   28.51    0.45
   3  -1  -5   27.34    0.44
   1   4  -4   13.28    0.20
  -1  -4   4   12.74    0.19
   1  -4  -4   14.54    0.39
  -1   4   4   14.37    0.39
   2  -5  -2   11.31    0.34
  -2   5   2   11.13    0.33
   2   5  -2   11.89    0.30
  -2  -5   2   11.24    0.30
  -3   4  -1   10.68    0.22
   3  -4   1   11.02    0.23
   3   4   1   11.02    0.37
  -3  -4  -1   11.17    0.37
   1   0   5    0.00    0.04
  -1   0  -5    0.06    0.08
  -4   3   0    6.29    0.25
   4  -3   0    5.83    0.25
   4   3   0    5.58    0.31
  -4  -3   0    5.85    0.33
  -4  -3   0    5.62    0.31
   4   3   0    5.86    0.34
   2  -5   1    3.00    0.17
  -2   5  -1    2.64    0.16
  -2  -5  -1    2.34    0.29
   2   5   1    2.69    0.29
   2  -2   4   59.40    0.34
  -2  -2  -4   59.23    0.57
  -3   4   3   74.12    0.64
   3  -4  -3   73.48    0.64
  -3  -4   3   72.08    0.56
  -3   2  -3  126.01    0.56
   3  -2   3  123.12    0.57
  -3   2  -3  124.59    0.53
   0  -4   4    1.21    0.06
   0  -4  -4    1.21    0.27
   0   4   4    1.24    0.27
   1  -1   5  135.85    0.60
  -1   1  -5  136.85    0.60
   1   1   5  131.37    0.73
  -1  -1  -5  134.56    0.74
  -4   0  -2   90.69    0.64
   4   0   2   92.29    0.66
   4   0   2   89.84    0.61
  -4   0  -2   88.72    0.60
   1   5  -3    9.00    0.21
   1   5  -3    8.43    0.21
  -1  -5   3    8.31    0.22
   1   5  -3    8.48    0.20
  -1   5   3    8.20    0.35
   1  -5  -3    8.03    0.34
  -2  -4   4    4.81    0.20
   2   4  -4    4.78    0.20
   2  -4  -4    4.73    0.32
  -2   4   4    4.57    0.32
   0  -5  -3   58.44    0.61
   0   5   3   56.68    0.60
  -1  -3   5    8.51    0.18
   1   3  -5    8.86    0.18
  -1   3   5    8.55    0.34
   1  -3  -5    8.58    0.34
  -4   3   3   27.52    0.45
   4  -3  -3   26.89    0.45
  -4  -3   3   27.16    0.42
   4   3  -3   27.38    0.42
   4  -1   2    7.80    0.25
  -4   1  -2    8.28    0.25
   4   1   2    7.55    0.32
   4   1   2    8.24    0.30
  -4   2   4  331.42    1.30
   4  -2  -4  341.05    1.34
  -4  -2   4  334.85    1.22
   4   2  -4  329.49    1.21
   3   2  -5   13.86    0.32
   3  -2  -5   12.50    0.37
  -3   2   5   12.61    0.37
  -5   0   2    1.36    0.26
   5   0  -2    1.40    0.26
   0  -6   0   37.72    0.44
   0   6   0   33.92    0.42
   2   4   3    0.12    0.18
  -2  -4  -3    0.10    0.19
  -2  -3   5   99.92    0.56
   2   3  -5  101.20    0.56
  -5   1   2    0.43    0.19
   5  -1  -2    0.43    0.18
  -5  -1   2    0.19    0.18
   5   1  -2   -0.04    0.18
  -5   1   1  345.25    1.26
   5  -1  -1  340.64    1.26
   5   1  -1  342.01    1.29
  -5  -1   1  340.84    1.29
   2   5  -3    1.47    0.20
   2   5  -3    1.62    0.19
   2  -5  -3    1.81    0.28
  -2   5   3    1.15    0.27
   1  -2   5   59.72    0.34
  -1   2  -5   61.21    0.35
   0  -6   1    2.25    0.20
   0   6  -1    2.65    0.20
   0   6   1    2.41    0.26
   0  -6  -1    2.53    0.26
   0   3  -5    0.35    0.08
   0  -3   5    0.28    0.07
   0   3   5    0.30    0.20
   0  -3  -5    0.16    0.13
   4  -3   1    6.50    0.23
  -4   3  -1    6.93    0.23
  -4  -3  -1    6.67    0.35
   4   3   1    6.92    0.32
   4   3   1    6.78    0.35
   4   3   1    6.78    0.34
  -1   6   0    7.26    0.27
   1  -6   0    7.32    0.26
  -1  -6   0    7.27    0.31
   1   6   0    6.60    0.29
  -3   5   1   64.51    0.55
   3  -5  -1   65.65    0.56
   3   5  -1   64.61    0.62
  -3  -5   1   64.04    0.62
  -5   0   3   -0.00    0.07
   1  -6  -1   16.34    0.35
  -1   6   1   16.26    0.35
  -1  -6   1   16.79    0.34
   1   6  -1   16.52    0.33
  -1   0   6   16.95    0.33
   1   0  -6   17.11    0.33
  -5   0   0   25.97    0.42
   5   0   0   26.21    0.42
  -1  -4  -4  347.70    1.35
   1   4   4  344.16    1.35
  -3   4  -2  668.25    1.17
   3  -4   2  663.85    1.21
  -3  -4  -2  663.68    1.90
   3   4   2  659.73    1.88
   2  -5   2   42.20    0.31
  -2   5  -2   41.01    0.29
  -2  -5  -2   41.31    0.55
   4  -2   2   39.84    0.39
  -4   2  -2   38.79    0.38
   4   2   2   40.66    0.53
  -4  -2  -2   40.53    0.53
   2   0  -6   17.89    0.36
  -2   0   6   16.89    0.35
  -2  -3  -4   41.35    0.54
   2   3   4   39.53    0.52
  -3   5   0   10.30    0.27
   3  -5   0   10.21    0.27
  -3  -5   0   10.87    0.38
   3   5   0   11.39    0.37
   1  -5   3    0.04    0.03
  -4   4   1   18.33    0.36
  -4  -4   1   17.61    0.41
  -4  -4   1   17.86    0.40
   4   4  -1   17.65    0.43
   4   4  -1   17.24    0.39
  -5   1   3   71.03    0.66
   5  -1  -3   70.05    0.66
  -5  -1   3   72.50    0.67
   5   1  -3   72.13    0.67
  -1  -1   6    0.34    0.16
  -1   1   6    0.62    0.21
   1  -1  -6    0.34    0.20
   3  -3   3  114.53    0.49
  -3  -3  -3  110.11    0.80
   3   3   3  110.59    0.81
  -5   1   0   36.11    0.47
   5  -1   0   36.69    0.47
   5   1   0   35.72    0.50
  -5  -1   0   36.91    0.50
  -3   5   2  403.09    1.37
   3  -5  -2  413.52    1.41
   3   5  -2  399.64    1.38
   3   5  -2  405.08    1.33
   1  -6   1   85.61    0.55
  -1   6  -1   84.34    0.54
   4  -4  -2   14.88    0.37
   4   4  -2   16.50    0.38
  -4  -4   2   15.75    0.37
   2   1  -6   24.09    0.37
  -2   1   6   24.21    0.42
   2  -1  -6   23.77    0.42
   3   4  -4    5.68    0.25
  -3  -4   4    4.76    0.25
   3  -4  -4    5.13    0.33
  -3   4   4    5.67    0.34
  -5   2   2  146.17    0.87
   5  -2  -2  146.74    0.88
  -5  -2   2  143.03    0.88
   5   2  -2  143.35    0.89
  -5   2   1   20.61    0.39
   5  -2  -1   19.68    0.39
   5   2  -1   21.51    0.43
  -5  -2   1   21.47    0.43
   4   1  -5  335.99    1.28
  -4  -1   5  327.48    1.26
  -4   1   5  327.74    1.32
   4  -1  -5  329.41    1.34
   3   0   4  135.71    0.75
  -3   0  -4  139.38    0.76
  -4   4   0    5.07    0.24
   4  -4   0    5.93    0.25
  -4  -4   0    5.81    0.36
   4   4   0    5.72    0.32
   4   4   0    5.50    0.35
   4   4   0    5.51    0.35
  -4  -3   4    0.07    0.09
   4   3  -4    0.15    0.12
   0  -6   2   38.33    0.37
   0  -6  -2   38.17    0.52
   0   6   2   36.68    0.51
   0   0  -6   28.20    0.39
   0   0   6   27.67    0.38
  -3  -3   5   15.74    0.32
  -3   3   5   15.18    0.42
   3  -3  -5   15.90    0.41
   1   6  -2   14.11    0.29
  -1  -6   2   14.09    0.30
  -1   6   2   13.94    0.38
   3  -1   4  694.18    1.46
  -3  -1  -4  716.33    1.76
   3   1   4  699.72    1.74
   2   0   5    0.31    0.10
   0   1  -6  346.18    1.05
   0  -1  -6  338.22    1.23
   0   1   6  336.51    1.23
   1   5  -4   47.34    0.36
   1   5  -4   48.35    0.35
  -1  -5   4   48.04    0.34
  -1  -5   4   47.78    0.36
  -1   5   4   46.87    0.59
   2  -6  -1    6.23    0.29
  -2   6   1    5.45    0.28
   2   6  -1    5.96    0.30
  -2  -6   1    6.38    0.31
  -3   5  -1    0.04    0.06
  -3  -5  -1    0.17    0.11
   3   5   1    0.03    0.05
  -5   2   3   22.30    0.44
   5  -2  -3   22.75    0.45
  -5  -2   3   21.82    0.43
   5   2  -3   23.32    0.45
  -3   0   6  224.97    1.06
   3   0  -6  218.84    1.04
  -1  -2   6    0.14    0.08
   1  -2  -6    0.04    0.06
  -1   2   6    0.04    0.08
  -5   2   0  378.22    1.28
   5   2   0  366.54    1.39
  -5  -2   0  378.57    1.39
  -2   6   0   49.69    0.47
   2  -6   0   50.12    0.48
  -2  -6   0   49.14    0.57
   2   6   0   49.07    0.57
  -2   1  -5    0.73    0.15
  -2  -1  -5    0.63    0.19
   2   1   5    0.53    0.19
   1  -3   5    4.18    0.09
  -1  -3  -5    4.68    0.31
   1   3   5    4.85    0.32
  -1  -4   5    3.05    0.14
   1   4  -5    3.51    0.14
   1  -4  -5    3.57    0.33
  -1   4   5    3.35    0.33
   4  -4  -3   10.63    0.37
  -4   4   3    9.61    0.36
   4   4  -3   11.09    0.34
  -4  -4   3   11.04    0.35
  -5   0   4  209.92    1.08
   5   0  -4  212.08    1.10
   2  -2  -6   60.48    0.62
  -2   2   6   59.95    0.62
   5   0   1    0.71    0.17
  -5   0  -1    0.88    0.17
  -3   5   3   48.57    0.58
   3  -5  -3   50.13    0.59
   3   5  -3   50.66    0.51
   4   0   3    0.48    0.12
   4   0   3    0.04    0.04
   4   2  -5    5.37    0.30
  -4  -2   5    6.10    0.31
  -4   2   5    5.54    0.35
   4  -2  -5    5.29    0.34
   3   1  -6  126.26    0.80
  -3  -1   6  128.46    0.79
   3  -1  -6  130.17    0.87
  -3   1   6  125.70    0.84
   0   5  -4   76.84    0.34
   0  -5  -4   75.36    0.71
   0   5   4   73.94    0.71
  -4   3  -2   49.77    0.41
   4  -3   2   47.06    0.41
   4   3   2   47.70    0.60
  -4  -3  -2   47.71    0.61
  -1   6  -2  361.13    0.95
  -1  -6  -2  354.60    1.40
   1   6   2  355.38    1.40
  -5   1   4  400.94    1.49
   5  -1  -4  405.75    1.52
   5   1  -4  400.13    1.48
  -5  -1   4  398.83    1.47
  -2  -4   5    2.12    0.17
   2   4  -5    2.20    0.18
  -2   4   5    2.09    0.31
   2  -4  -5    1.76    0.31
  -5   1  -1   37.45    0.46
   5   1   1   37.67    0.51
  -5  -1  -1   38.68    0.51
   2   5  -4   13.26    0.26
  -2   5   4   13.14    0.41
   2  -5  -4   13.41    0.42
  -4   1  -3   67.25    0.53
  -4   1  -3   66.58    0.51
   4  -1   3   67.04    0.55
  -4  -1  -3   67.71    0.62
   4   1   3   68.10    0.62
   2  -6  -2  425.38    1.47
  -2  -6   2  430.52    1.39
   2   6  -2  419.89    1.34
   3  -2   4   81.69    0.48
   3   2   4   79.66    0.68
  -3  -2  -4   79.64    0.69
   0   4  -5   16.94    0.16
   0   4   5   17.09    0.43
   0  -4  -5   16.27    0.42
  -4   4  -1   34.25    0.38
   4  -4   1   33.81    0.38
  -4  -4  -1   35.09    0.55
   4   4   1   35.94    0.55
   0  -2   6  213.21    0.73
   0  -2  -6  208.82    1.05
   0   2   6  204.91    1.05
  -2   6  -1  184.71    0.76
   2   6   1  188.99    1.05
  -2  -6  -1  188.96    1.05
   5  -3  -2   16.13    0.40
  -5   3   2   15.47    0.39
   5   3  -2   15.49    0.41
  -5  -3   2   15.84    0.41
  -5   3   1    0.58    0.21
   5  -3  -1    0.79    0.21
   5   3  -1    1.06    0.25
  -5  -3   1    0.84    0.24
  -2   2  -5    4.43    0.15
   2   2   5    4.33    0.28
  -2  -2  -5    4.56    0.28
   2  -5   3   40.03    0.24
  -2  -5  -3   41.11    0.59
   2   5   3   40.92    0.57
   2   4   4  256.43    1.23
  -2  -4  -4  264.30    1.28
   1   6  -3   87.32    0.54
   1  -6  -3   85.90    0.76
  -1   6   3   85.25    0.75
  -3  -2   6   44.33    0.48
   3   2  -6   44.66    0.50
  -3   2   6   42.60    0.57
   3  -2  -6   43.30    0.57
   3   4   3   60.08    0.66
  -3  -4  -3   60.82    0.66
   0   6  -3   49.43    0.36
   0  -6   3   51.21    0.38
   0  -6  -3   50.36    0.61
   0   6   3   49.67    0.60
   1   0   6   34.98    0.41
  -1   0  -6   34.46    0.41
   5  -2  -4  120.64    0.88
  -5   2   4  120.82    0.88
   5   2  -4  125.36    0.87
   5  -2   1   53.44    0.52
   5   2   1   51.33    0.59
   5   2   1   51.64    0.63
  -5  -2  -1   51.34    0.59
  -5  -2  -1   51.11    0.62
   4  -2   3    7.43    0.23
  -4  -2  -3    7.69    0.35
   4   2   3    6.99    0.34
   5  -3  -3  101.55    0.80
  -5   3   3  101.25    0.79
  -5  -3   3   98.68    0.77
   5   3  -3  100.97    0.78
   1   3  -6    0.61    0.13
   1  -3  -6    0.50    0.21
  -1   3   6    0.60    0.23
  -5  -3   0  127.82    0.93
   5   3   0  127.76    0.95
   5   3   0  127.74    0.89
  -5  -3   0  127.28    0.88
   1  -1   6  151.15    0.70
  -1   1  -6  152.01    0.70
   1   1   6  152.41    0.85
  -1  -1  -6  150.04    0.83
  -1  -5  -4   27.98    0.51
   1   5   4   28.38    0.52
   3  -5   2   50.79    0.37
  -3  -5  -2   52.16    0.64
   3   5   2   51.30    0.64
  -4   4   4  114.55    0.84
   4  -4  -4  116.50    0.86
   4   4  -4  118.00    0.77
  -4  -4   4  115.86    0.77
  -2  -3   6 1099.76    1.87
   2   3  -6 1128.46    1.94
  -2   3   6 1107.02    2.48
   2  -3  -6 1112.64    2.51
   3   4  -5    0.10    0.09
  -3   4   5    0.06    0.07
   3  -4  -5    0.19    0.16
   4  -5  -1    5.65    0.29
  -4   5   1    6.20    0.30
   4   5  -1    6.43    0.37
   4   5  -1    5.78    0.35
  -4  -5   1    5.77    0.36
   4   5  -1    5.91    0.33
  -4  -3   5    8.30    0.32
   4   3  -5    7.72    0.31
  -4   3   5    7.70    0.37
   4  -3  -5    7.81    0.38
   2   6  -3    0.09    0.07
  -2  -6   3    0.05    0.13
   2   6  -3    0.06    0.13
   2   6  -3    0.06    0.11
   2  -6  -3    0.02    0.05
  -2   6   3   -0.11    0.15
  -4   5   2    2.66    0.28
   4  -5  -2    2.52    0.29
   4   5  -2    2.65    0.31
   4   5  -2    2.59    0.28
  -4  -5   2    2.90    0.31
  -4  -5   2    2.41    0.29
  -4   0   6  391.92    1.46
   4   0  -6  384.50    1.46
  -3  -5   4  206.00    0.92
   3   5  -4  208.18    0.93
  -3   5   4  205.86    1.11
   3  -5  -4  205.52    1.12
   3  -6  -1    0.29    0.22
  -3   6   1    0.65    0.22
   3   6  -1    0.48    0.27
  -3  -6   1   -0.10    0.27
   3  -3   4   61.93    0.38
  -3  -3  -4   61.67    0.65
   3   3   4   60.69    0.65
   0   7   0   13.25    0.35
   0  -7   0   14.25    0.36
  -5   0   5    0.09    0.11
   1   4   5   76.69    0.73
  -1  -4  -5   75.11    0.72
   2  -6   2    5.49    0.18
  -2  -6  -2    5.33    0.36
   2   6   2    5.00    0.34
  -4  -5   0  276.85    1.32
   4   5   0  277.58    1.32
  -5   0  -2   53.02    0.56
   4   1  -6   89.27    0.74
  -4   1   6   88.77    0.77
   4  -1  -6   86.63    0.76
   0  -3  -6   65.42    0.66
   0   3   6   65.79    0.66
  -3   6   0  674.30    1.61
   3   6   0  677.87    1.97
  -3  -6   0  687.38    2.02
   1  -6   3   12.47    0.18
  -1  -6  -3   12.76    0.40
   1   6   3   12.07    0.41
  -3   6   2  128.19    0.85
   3  -6  -2  128.92    0.86
   3   6  -2  128.81    0.82
   3   6  -2  131.24    0.86
  -3  -6   2  127.62    0.88
   3   6  -2  125.25    0.85
   2   3   5    0.07    0.10
   5  -1  -5    1.35    0.30
  -5   1   5    2.01    0.31
   5   1  -5    1.32    0.29
  -5  -1   5    1.73    0.29
   0   7  -1   23.35    0.37
   0  -7   1   22.80    0.36
   0  -7  -1   22.90    0.43
   0   7   1   23.87    0.44
   1  -2   6  117.97    0.55
  -1  -2  -6  115.21    0.80
   4  -4   2   39.52    0.38
  -4   4  -2   38.39    0.36
  -4  -4  -2   38.60    0.58
   4   4   2   38.70    0.57
   5  -1   2  505.08    1.48
  -5  -1  -2  494.74    1.63
  -5  -1  -2  496.02    1.56
   5   1   2  499.13    1.58
  -1   7   0  293.19    1.15
   1  -7   0  295.71    1.16
  -1  -7   0  291.84    1.25
   1   7   0  286.43    1.21
  -3  -3   6    5.70    0.25
   3   3  -6    5.91    0.26
  -3   3   6    5.57    0.35
   3  -3  -6    5.24    0.35
  -1   7   1   34.22    0.49
   1  -7  -1   33.84    0.48
   1   7  -1   32.79    0.44
  -1  -7   1   34.14    0.46
  -6   0   2   19.79    0.47
   6   0  -2   18.32    0.47
  -1  -5   5  119.45    0.52
  -1   5   5  116.20    0.89
  -4   5   3   80.93    0.72
   4  -5  -3   80.35    0.73
   4   5  -3   80.01    0.68
  -4  -5   3   79.52    0.67
  -5   3   4   97.84    0.82
   5   3  -4   94.15    0.77
  -5  -3   4   98.52    0.77
   5   3   1   14.29    0.40
   5   3   1   14.09    0.43
   2   0  -7    0.13    0.09
  -2   0   7    0.25    0.12
  -5   4   2  527.86    1.66
  -5  -4   2  530.44    1.72
   5   4  -2  525.95    1.72
   4  -3   3  147.32    0.67
  -4   3  -3  143.48    0.64
  -4  -3  -3  142.04    0.96
   4   3   3  141.77    0.95
   5  -4  -1    0.83    0.23
  -5   4   1    0.81    0.23
  -5  -4   1    0.88    0.27
   5   4  -1    0.90    0.26
   5   4  -1    0.85    0.28
  -5  -4   1    0.59    0.25
   1   0  -7    0.06    0.08
  -6   1   2  297.78    1.30
   6  -1  -2  294.12    1.30
   6   1  -2  303.96    1.36
  -6  -1   2  296.78    1.32
   3   0   5    0.03    0.06
  -1   7  -1    2.73    0.21
   1  -7   1    2.78    0.21
   1   7   1    2.43    0.29
  -1  -7  -1    2.71    0.30
   2   5  -5   16.62    0.28
  -2  -5   5   16.24    0.27
   2  -5  -5   16.44    0.45
  -2   5   5   15.60    0.44
   4   2  -6  140.56    0.87
  -4   2   6  140.46    0.97
  -2  -1   7   65.16    0.58
   2   1  -7   64.27    0.57
  -2   1   7   65.17    0.64
   2  -1  -7   66.14    0.65
   1   6  -4   27.84    0.31
   1   6  -4   26.12    0.29
  -1   6   4   26.92    0.51
   1  -6  -4   26.64    0.51
   6  -1  -1    0.03    0.11
  -6   1   1    0.09    0.14
  -6  -1   1    0.22    0.16
   6   1  -1    0.04    0.10
   3  -6   1   14.84    0.28
  -3   6  -1   14.62    0.27
  -3  -6  -1   14.00    0.42
   3   6   1   13.17    0.41
   1   1  -7    0.09    0.09
  -1  -1   7    0.16    0.10
   1  -1  -7    0.11    0.13
  -1   1   7    0.04    0.11
   5  -2  -5   49.65    0.64
  -5   2   5   48.60    0.62
  -5  -2   5   48.00    0.58
   5   2  -5   48.05    0.58
  -3   1  -5    1.53    0.18
   3  -1   5    1.63    0.18
   3   1   5    1.62    0.24
   0  -5   5    0.73    0.07
   0  -5  -5    1.02    0.26
   0   5   5    1.16    0.27
   4  -5   1    2.50    0.20
  -4   5  -1    2.72    0.20
   4   5   1    2.90    0.33
  -4  -5  -1    2.78    0.33
   4   0   4    2.71    0.25
  -4   0  -4    2.42    0.25
   5  -2   2   34.79    0.43
  -5   2  -2   35.05    0.42
   5   2   2   34.98    0.52
   5   2   2   34.85    0.54
   0  -7   2   40.30    0.42
   0   7  -2   40.62    0.41
   0  -7  -2   39.05    0.55
   0   7   2   40.42    0.55
  -6   1   3    0.20    0.14
   6  -1  -3    0.09    0.15
   6   1  -3    0.39    0.18
  -6  -1   3    0.05    0.16
  -1  -7   2  117.96    0.73
   1   7  -2  120.57    0.73
   1  -7  -2  115.77    0.84
  -1   7   2  116.25    0.85
  -3   6   3    3.18    0.31
   3  -6  -3    2.47    0.31
   3   6  -3    2.98    0.27
   3   6  -3    2.91    0.25
   5  -4  -3   37.11    0.54
  -5   4   3   36.48    0.54
   5   4  -3   36.56    0.53
  -1   4   6  355.24    1.50
   1  -4  -6  356.90    1.51
   0   6  -4    1.86    0.11
   0  -6   4    1.84    0.12
   0   6  -4    1.92    0.12
   0   6  -4    1.96    0.11
   0  -6  -4    1.84    0.31
   0   6   4    2.09    0.31
   5  -4   0  122.37    0.77
  -5   4   0  119.56    0.75
   5   4   0  123.23    0.90
   5   4   0  120.19    0.94
   4  -1   4    0.03    0.07
  -4  -1  -4    0.11    0.12
   4   1   4    0.04    0.09
  -2  -4   6    3.76    0.19
   2   4  -6    3.49    0.19
  -2   4   6    3.66    0.34
   2  -4  -6    3.86    0.34
  -3   0   7    0.08    0.08
   2   5   4  132.27    0.96
  -2  -5  -4  132.22    0.98
   2   6  -4   60.10    0.49
   2   6  -4   59.10    0.50
   2  -6  -4   58.32    0.67
  -2   6   4   58.07    0.67
  -6   0   0   17.27    0.41
   6   0   0   17.65    0.41
   4   4  -5    1.41    0.24
  -4  -4   5    1.29    0.24
   4  -4  -5    1.14    0.30
  -4   4   5    1.16    0.30
   2  -7  -1   67.75    0.63
  -2   7   1   67.94    0.62
   2   7  -1   67.36    0.64
  -2  -7   1   68.58    0.65
  -2   0  -6   90.30    0.62
   2   0   6   90.27    0.62
  -3   5  -3   18.25    0.20
   3  -5   3   17.30    0.21
  -3  -5  -3   18.58    0.47
   3   5   3   17.54    0.46
   2  -7   0    1.95    0.22
  -2   7   0    1.86    0.22
  -2  -7   0    1.79    0.28
   2   7   0    1.81    0.27
  -6   2   2    5.08    0.32
   6  -2  -2    5.11    0.33
  -6  -2   2    4.83    0.34
   6   2  -2    5.25    0.34
   1  -3   6  431.33    0.86
  -1  -3  -6  434.64    1.58
   1   3   6  432.44    1.57
   0   0  -7    0.00    0.05
  -3  -1   7   69.83    0.63
   3   1  -7   68.30    0.62
  -3   1   7   66.44    0.66
   3  -1  -7   69.00    0.68
   2   2  -7   34.64    0.42
  -2  -2   7   34.07    0.41
   2  -2  -7   34.38    0.52
  -2   2   7   33.93    0.52
  -6   1   0    1.13    0.24
   6  -1   0    0.67    0.25
  -6  -1   0    1.32    0.27
   6   1   0    0.78    0.27
  -6   2   1    8.54    0.34
   6  -2  -1    8.54    0.34
   6   2  -1    7.70    0.36
  -6  -2   1    8.56    0.37
   2  -1   6    0.05    0.08
  -2   1  -6    0.18    0.09
   2   1   6    0.10    0.08
  -2  -1  -6    0.28    0.13
   1   2  -7   26.13    0.34
  -1  -2   7   25.84    0.33
  -1   2   7   25.55    0.46
   1  -2  -7   25.73    0.47
  -3   4  -4    7.72    0.13
   3  -4   4    7.57    0.14
   3   4   4    7.03    0.37
  -3  -4  -4    7.43    0.37
   3  -2   5    5.47    0.18
  -3  -2  -5    5.62    0.31
   3   2   5    5.42    0.30
   0   1  -7   25.59    0.36
   0  -1  -7   25.24    0.42
   0   1   7   25.69    0.43
   2  -6   3   22.98    0.23
   2   6   3   21.43    0.48
  -2  -6  -3   21.89    0.49
   1  -7   2   28.60    0.34
  -1   7  -2   28.06    0.34
  -1  -7  -2   28.12    0.51
   1   7   2   28.35    0.51
  -6   0   4   45.61    0.61
   6   0  -4   40.25    0.58
  -4   5   4    6.09    0.36
   4  -5  -4    6.56    0.36
   4   5  -4    6.38    0.30
  -4  -5   4    6.51    0.30
   0  -4   6    7.48    0.13
   0   4   6    7.72    0.38
   0  -4  -6    7.84    0.37
   3   5  -5    1.86    0.21
  -3  -5   5    1.91    0.21
  -3   5   5    2.15    0.32
   3  -5  -5    1.71    0.31
  -6   2   3   55.32    0.64
   6  -2  -3   55.22    0.65
   6   2  -3   54.42    0.65
  -6  -2   3   53.88    0.64
   2  -7  -2    4.19    0.31
  -2   7   2    4.08    0.31
  -2  -7   2    3.91    0.28
   2   7  -2    3.70    0.26
  -2  -4  -5   23.31    0.47
   2   4   5   22.91    0.47
   4  -2   4    0.09    0.08
   4  -2   4    0.07    0.11
  -4  -2  -4    0.12    0.10
   4   2   4    0.01    0.13
   6  -1  -4  176.46    1.09
  -6   1   4  172.35    1.07
   6   1  -4  172.77    1.06
  -6  -1   4  173.56    1.06
  -4  -3   6    6.35    0.30
   4   3  -6    6.52    0.30
   4  -3  -6    6.66    0.37
  -4   3   6    6.80    0.37
   2  -7   1    2.67    0.20
   2   7   1    2.59    0.30
  -2  -7  -1    2.48    0.31
   3   4  -6   26.29    0.38
  -3  -4   6   26.29    0.38
   3  -4  -6   25.74    0.51
  -3   4   6   25.78    0.51
   5   0  -6    0.08    0.16
   5  -3  -5    4.37    0.34
  -5   3   5    4.11    0.35
   5   3  -5    4.32    0.31
  -5  -3   5    4.22    0.31
  -1  -5  -5   41.29    0.60
   1   5   5   42.25    0.60
   1   6   4  306.75    1.43
  -1  -6  -4  281.43    1.38
  -3   6  -2   28.86    0.31
   3   6   2   28.84    0.54
  -3  -6  -2   28.38    0.53
   5  -4  -4   58.65    0.68
  -5   4   4   61.77    0.69
   5   4  -4   60.22    0.64
  -5   3  -2    7.19    0.25
   5  -3   2    7.66    0.26
   5   3   2    7.04    0.35
  -5  -3  -2    7.30    0.38
   5   3   2    7.22    0.37
   5   3   2    7.20    0.38
   5   0   3    0.13    0.10
   5   0   3    0.12    0.11
  -3  -2   7    0.81    0.21
   3   2  -7    0.89    0.22
   3  -2  -7    1.14    0.26
  -3   2   7    0.91    0.27
   1   7  -3   44.56    0.44
  -1  -7   3   45.45    0.45
   1  -7  -3   42.98    0.59
  -1   7   3   42.60    0.59
   5  -4   1    1.55    0.21
  -5   4  -1    1.34    0.20
   5   4   1    1.40    0.31
   5   4   1    1.24    0.30
  -5  -4  -1    1.57    0.31
   5   4   1    1.27    0.28
   4   4   3   20.65    0.48
  -4  -4  -3   20.75    0.48
  -4   6   1    0.10    0.08
   4  -6  -1    0.27    0.12
  -4  -6   1    0.11    0.15
   4   6  -1    0.11    0.10
   4   6  -1    0.08    0.11
  -6   2   0    0.08    0.09
   6   2   0    0.04    0.10
   2  -2   6    9.99    0.20
  -2   2  -6   10.17    0.21
   2   2   6    9.78    0.34
  -2  -2  -6    9.80    0.33
  -5  -1   6   60.36    0.65
   5   1  -6   58.76    0.65
  -5   1   6   61.23    0.68
   5  -1  -6   61.69    0.69
   0   7  -3    3.40    0.17
   0  -7   3    3.37    0.18
   0  -7  -3    3.31    0.33
   0   7   3    3.72    0.33
   0   2  -7   10.82    0.24
   0  -2   7   10.13    0.23
   0   2   7   10.83    0.36
   0  -2  -7   10.55    0.36
  -4   5  -2   40.81    0.38
   4   5   2   39.57    0.60
  -4  -5  -2   42.07    0.63
   4  -6  -2   15.65    0.40
  -4   6   2   15.84    0.39
   4   6  -2   16.07    0.40
   4   6  -2   15.17    0.43
  -5   1  -3    0.20    0.15
   5  -1   3    0.36    0.17
   5  -1   3    0.35    0.17
  -5   1  -3    0.38    0.15
   5   1   3    0.39    0.17
   5   1   3    0.34    0.18
  -3  -6   4    1.91    0.23
  -3  -6   4    1.95    0.22
   3   6  -4    1.85    0.24
   3   6  -4    1.98    0.22
  -3   6   4    2.15    0.31
   3  -6  -4    1.92    0.30
   6   0   1    0.02    0.05
  -6   3   2    5.05    0.33
   6  -3  -2    5.21    0.33
  -6  -3   2    5.22    0.35
   6   3  -2    5.38    0.34
   4  -6   0    0.31    0.17
  -4   6   0    0.39    0.16
  -4  -6   0    0.32    0.25
   4   6   0    0.60    0.23
   4   0  -7    0.07    0.10
  -4   0   7    0.20    0.15
  -6   2   4   10.38    0.40
   6  -2  -4    9.76    0.40
   6   2  -4   10.22    0.39
  -6  -2   4    9.94    0.38
  -2  -3   7    3.76    0.21
   2   3  -7    3.86    0.21
  -2   3   7    3.13    0.33
   2  -3  -7    3.29    0.33
   5  -5  -2   12.78    0.38
  -5   5   2   13.65    0.39
   5   5  -2   13.33    0.44
  -5  -5   2   12.89    0.43
   5   5  -2   13.81    0.42
  -5  -5   2   12.78    0.40
  -5   5   1    1.57    0.26
   5  -5  -1    1.77    0.24
   5   5  -1    1.68    0.31
   5   5  -1    2.03    0.29
  -6   3   1    3.58    0.29
   6  -3  -1    3.45    0.29
   6   3  -1    4.04    0.33
  -6  -3   1    3.94    0.33
  -1  -3   7   22.89    0.30
   1   3  -7   23.70    0.30
  -1   3   7   22.80    0.47
   1  -3  -7   23.56    0.48
  -6   1  -1    8.53    0.32
   6  -1   1    8.83    0.33
   6   1   1    8.81    0.35
  -6  -1  -1    8.72    0.35
  -2  -7   3   12.22    0.32
   2   7  -3   12.26    0.31
   2  -7  -3   12.19    0.40
  -2   7   3   12.61    0.40
   3  -3   5    4.27    0.14
   3  -3   5    4.15    0.14
   3   3   5    3.76    0.31
  -3  -3  -5    4.25    0.32
   4   1  -7  110.84    0.83
   4  -1  -7  108.39    0.87
  -6   3   3    0.52    0.23
   6  -3  -3    0.48    0.24
   6   3  -3    0.26    0.22
  -6  -3   3    0.27    0.23
   3  -7  -1   66.13    0.63
  -3   7   1   65.75    0.62
   3   7  -1   64.51    0.68
  -3  -7   1   65.13    0.69
   5   2  -6    1.35    0.27
   5  -2  -6    1.14    0.30
  -5   2   6    1.25    0.31
   1   4   6   15.61    0.43
  -1  -4  -6   15.90    0.44
   1   6  -5    0.29    0.10
   1  -6  -5    0.20    0.17
  -1   6   5    0.12    0.17
  -4   6   3    0.03    0.05
   4   6  -3    0.09    0.09
  -4  -6   3    0.04    0.13
   4   6  -3    0.15    0.11
  -2   7  -2   74.19    0.49
  -2  -7  -2   72.21    0.75
   2   7   2   71.24    0.74
  -4  -3  -4    1.02    0.27
   4   3   4    0.94    0.28
   5  -2   3   21.19    0.35
  -5   2  -3   21.09    0.34
   5   2   3   20.90    0.46
  -5  -2  -3   20.32    0.46
   5   2   3   19.78    0.45
   5   2   3   19.84    0.43
   1  -1   7    1.01    0.17
  -1   1  -7    0.90    0.17
   1   1   7    1.07    0.22
  -1  -1  -7    1.04    0.22
  -3   7   0   14.02    0.32
   3  -7   0   13.97    0.33
  -3  -7   0   14.07    0.42
   3   7   0   13.69    0.42
  -1   7  -3    4.53    0.16
   1  -7   3    4.28    0.16
   1   7   3    4.53    0.35
  -1  -7  -3    4.63    0.35
   5  -5  -3   40.95    0.58
  -5   5   3   42.44    0.58
   5   5  -3   41.53    0.56
  -5  -5   3   40.56    0.56
  -1  -5   6    6.39    0.16
   1  -5  -6    6.55    0.38
  -1   5   6    6.47    0.39
  -5   5   0   47.90    0.51
   5   5   0   46.16    0.66
   5   5   0   46.85    0.67
  -5  -5   0   46.80    0.68
   5   5   0   46.95    0.63
   3  -7  -2   49.45    0.60
  -3   7   2   50.05    0.59
   3   7  -2   50.51    0.60
  -3  -7   2   49.44    0.60
  -2  -6   5   27.70    0.34
  -2   6   5   26.69    0.54
   2  -6  -5   26.49    0.54
   2   5  -6   39.93    0.38
  -2  -5   6   40.52    0.38
   2  -5  -6   41.02    0.62
  -2   5   6   40.04    0.60
   6  -1  -5  109.26    0.91
  -6   1   5  107.28    0.89
   6   1  -5  105.62    0.88
  -6  -1   5  107.33    0.88
  -3  -3   7   18.35    0.35
   3   3  -7   18.02    0.35
   3  -3  -7   17.98    0.45
  -3   3   7   17.51    0.45
   6  -3   0    0.71    0.20
  -6   3   0    0.53    0.20
  -6  -3   0    0.56    0.25
   6   3   0    0.66    0.24
   4   5  -5   76.37    0.65
  -4  -5   5   74.74    0.64
   4  -5  -5   75.21    0.77
  -4   5   5   75.09    0.77
   2  -3   6    1.82    0.11
  -2  -3  -6    1.85    0.28
   2   3   6    1.94    0.29
   0   8   0   29.63    0.46
   0  -8   0   28.91    0.46
  -6   2  -1    1.64    0.24
   6  -2   1    1.40    0.24
  -6  -2  -1    1.40    0.28
   6   2   1    1.81    0.30
   0   6  -5  118.62    0.43
   0   6  -5  117.12    0.44
   0  -6  -5  116.45    0.94
   0   6   5  116.03    0.94
   0  -3   7    0.39    0.11
   0   3  -7    0.49    0.12
   0  -3  -7    0.41    0.18
   0   3   7    0.47    0.22
   4  -6   1   51.33    0.48
  -4   6  -1   50.71    0.47
   4   6   1   49.39    0.66
  -4  -6  -1   49.69    0.67
   4   2  -7   45.96    0.56
  -4  -2   7   43.87    0.54
   4  -2  -7   44.20    0.62
  -4   2   7   45.21    0.61
  -4  -4   6   44.83    0.52
   4   4  -6   45.12    0.52
   4  -4  -6   44.96    0.63
  -4   4   6   44.05    0.63
   3   5   4  138.47    1.00
  -3  -5  -4  141.32    1.03
  -5   4   5  286.23    1.42
   5  -4  -5  278.20    1.39
   5   4  -5  282.43    1.28
  -5  -4   5  280.10    1.27
   0  -8   1    6.19    0.27
   0   8  -1    6.06    0.27
   0  -8  -1    5.81    0.32
   0   8   1    6.13    0.33
  -6   3   4    1.10    0.30
   6  -3  -4    1.45    0.30
  -6  -3   4    1.03    0.28
   6   3  -4    1.09    0.28
   5  -4   2    7.08    0.25
  -5   4  -2    7.21    0.24
   5   4   2    6.73    0.38
  -5  -4  -2    6.71    0.38
  -1   8   0    4.41    0.27
   1  -8   0    4.64    0.27
  -1  -8   0    4.01    0.31
  -1   2  -7   20.93    0.28
   1  -2   7   20.90    0.29
  -1  -2  -7   20.18    0.42
   1   2   7   20.37    0.42
   0  -5   6    1.85    0.08
   0   5  -6    1.86    0.08
   0  -5  -6    1.92    0.31
   0   5   6    1.79    0.32
  -2   6  -4    0.08    0.03
   2   6   4    0.16    0.15
  -2  -6  -4    0.03    0.06
   1   7  -4   16.51    0.27
  -1  -7   4   16.86    0.29
   1   7  -4   16.31    0.28
   1   7  -4   16.42    0.28
   1  -7  -4   15.34    0.45
  -1   7   4   16.05    0.46
   3  -7   1   12.91    0.28
  -3   7  -1   12.37    0.28
  -3  -7  -1   12.24    0.42
   3   7   1   12.89    0.43
   1  -8  -1   20.26    0.42
  -1   8   1   21.11    0.43
   1   8  -1   19.43    0.39
  -1  -8   1   20.86    0.41
   3  -6   3   27.28    0.27
  -3   6  -3   25.69    0.26
   3   6   3   26.33    0.54
  -3  -6  -3   27.95    0.55
  -2  -5  -5   16.75    0.45
   2   5   5   16.64    0.45
  -6   2   5   52.96    0.68
   6  -2  -5   50.05    0.67
   6   2  -5   51.93    0.65
  -3   0  -6    9.33    0.30
   3   0   6    9.33    0.29
   3  -7  -3    0.17    0.14
  -3   7   3    0.22    0.18
  -3  -7   3    0.32    0.16
   3   7  -3    0.22    0.17
   3   7  -3    0.29    0.16
   3   7  -3    0.01    0.14
   0  -7   4    1.42    0.13
   0   7  -4    1.37    0.12
   0  -7  -4    1.52    0.31
   0   7   4    1.19    0.31
  -5  -3   6  195.14    1.08
   5   3  -6  197.11    1.09
   5  -3  -6  195.93    1.20
  -5   3   6  198.56    1.21
  -6   4   2    5.73    0.33
   6  -4  -2    5.62    0.34
   6   4  -2    5.61    0.36
  -6  -4   2    5.63    0.36
   4  -1   5  120.02    0.74
  -4   1  -5  118.04    0.74
   4   1   5  114.97    0.82
  -4  -1  -5  119.15    0.84
   2   0  -8   18.39    0.40
  -2   0   8   18.16    0.40
   1  -8   1    0.69    0.18
  -1   8  -1    0.62    0.17
   1   8   1    0.82    0.23
  -1  -8  -1    0.54    0.22
   5  -5  -4   95.61    0.85
  -5   5   4   93.82    0.85
  -5  -5   4   94.27    0.79
   5   5  -4   95.06    0.79
   4  -6  -4   37.43    0.58
  -4   6   4   36.52    0.57
   4   6  -4   36.63    0.50
  -4  -6   4   36.09    0.49
   5  -3   3    0.30    0.12
  -5   3  -3    0.06    0.13
  -5  -3  -3    0.26    0.16
   5   3   3    0.13    0.11
   6   0   2    5.12    0.30
  -6   0  -2    5.43    0.30
   3   6  -5    8.04    0.27
  -3  -6   5    8.54    0.27
  -3   6   5    8.34    0.40
   3  -6  -5    8.34    0.40
   3  -1   6  264.71    1.01
  -3  -1  -6  272.92    1.21
   3   1   6  264.40    1.18
   5  -5   1    0.06    0.07
   2   7  -4    1.47    0.19
   2   7  -4    1.59    0.21
  -2   7   4    1.32    0.31
   2  -7  -4    1.48    0.31
  -2  -4   7   18.63    0.29
   2   4  -7   19.21    0.31
  -2   4   7   17.55    0.46
   2  -4  -7   19.12    0.48
   4  -5   3    1.73    0.14
  -4   5  -3    1.53    0.14
   4   5   3    1.64    0.32
  -4  -5  -3    1.91    0.32
  -6   4   1    1.09    0.23
   6  -4  -1    0.97    0.23
  -6  -4   1    0.86    0.27
   6   4  -1    1.07    0.27
   1   4  -7    8.40    0.19
  -1  -4   7    8.34    0.19
   1  -4  -7    8.14    0.39
  -1   4   7    8.10    0.40
   3  -4   5   11.55    0.16
  -3  -4  -5   11.56    0.41
   1   0  -8   25.83    0.43
  -1   0   8   25.78    0.43
  -2  -1   8   41.04    0.49
   2   1  -8   40.72    0.50
  -2   1   8   41.46    0.56
   2  -1  -8   41.84    0.56
   0   8  -2   16.15    0.32
   0  -8   2   16.82    0.33
   0  -8  -2   16.46    0.43
   0   8   2   16.81    0.43
   6  -1   2    0.98    0.23
  -6   1  -2    1.24    0.23
  -6  -1  -2    0.89    0.26
   6   1   2    1.05    0.26
   6   1   2    1.14    0.28
  -6  -1  -2    0.85    0.25
  -6   4   3    0.82    0.24
   6  -4  -3    0.60    0.26
  -6  -4   3    0.63    0.25
   6   4  -3    0.88    0.25
  -1  -8   2    0.05    0.10
   1   8  -2    0.06    0.06
   1  -8  -2    0.01    0.05
  -1   8   2    0.18    0.12
   6  -3   1    1.12    0.22
  -6   3  -1    1.07    0.22
   6   3   1    1.06    0.29
   6   3   1    1.14    0.28
  -1  -6  -5    0.41    0.24
   1   6   5    0.33    0.20
  -1  -1   8   13.57    0.32
   1   1  -8   13.84    0.32
  -1   1   8   13.63    0.37
   1  -1  -8   14.18    0.38
   5   0  -7    0.16    0.15
  -5   0   7    0.05    0.09
  -2   7  -3    6.49    0.16
   2  -7   3    6.47    0.17
   2   7   3    5.80    0.38
  -2  -7  -3    6.64    0.39
   4  -4   4  218.69    0.76
  -4   4  -4  216.44    0.74
   4   4   4  213.73    1.24
  -3   0   8  135.16    0.90
   3   0  -8  139.12    0.92
  -4  -3   7   11.41    0.33
   4   3  -7   11.89    0.34
  -4   3   7   11.23    0.42
   4  -3  -7   11.60    0.42
  -7   0   2   31.77    0.54
   7   0  -2   31.21    0.55
   5   0   4   15.12    0.38
   5   0   4   14.46    0.36
  -2   8   1    1.95    0.27
   2  -8  -1    1.80    0.26
  -2  -8   1    1.67    0.27
   2   8  -1    1.86    0.27
   2  -8   0   13.45    0.34
   2   8   0   12.91    0.39
  -2  -8   0   13.75    0.41
   4  -2   5   10.27    0.24
   4  -2   5    9.91    0.26
  -4  -2  -5   10.49    0.37
   4   2   5   10.28    0.37
  -5  -1   7   50.55    0.63
  -5   1   7   51.68    0.67
   5  -1  -7   50.24    0.67
   4  -6   2    0.71    0.15
  -4   6  -2    0.67    0.15
  -4  -6  -2    0.37    0.22
   4   6   2    0.82    0.26
  -7   0   3    0.01    0.05
   7   0  -3    0.03    0.07
   3   1  -8    0.40    0.17
  -3  -1   8    0.40    0.16
  -3   1   8    0.42    0.19
   3  -1  -8    0.39    0.17
  -7   1   2   16.50    0.45
   7  -1  -2   17.08    0.45
  -7  -1   2   16.92    0.46
   7   1  -2   17.38    0.47
  -1   3  -7    0.50    0.10
   1  -3   7    0.43    0.10
  -1  -3  -7    0.66    0.21
   1   3   7    0.69    0.22
   3   4  -7    2.18    0.21
  -3  -4   7    2.05    0.21
  -3   4   7    1.58    0.31
   3  -4  -7    2.17    0.32
  -3   2  -6    8.92    0.23
   3  -2   6    8.51    0.22
   3   2   6    8.83    0.35
  -3  -2  -6    9.31    0.36
  -6   0   6  405.79    1.67
   6   0  -6  412.13    1.70
   5  -1   4   91.35    0.71
  -5  -1  -4   89.45    0.77
   5   1   4   91.47    0.78
  -6   4   0   57.22    0.59
  -6  -4   0   56.60    0.68
   6   4   0   55.39    0.73
  -6  -4   0   56.60    0.72
   6   4   0   55.73    0.69
  -2   4  -6    1.27    0.07
   2  -4   6    1.32    0.07
  -2  -4  -6    1.47    0.29
   2   4   6    1.65    0.30
  -2   0  -7    0.02    0.05
  -7   0   1    0.20    0.12
   7   0  -1    0.02    0.07
   1   5   6   86.93    0.83
  -1  -5  -6   87.16    0.84
   0  -4   7    4.87    0.14
   0   4  -7    5.47    0.14
   0   4   7    4.75    0.36
   0  -4  -7    5.18    0.35
   2   2  -8    2.40    0.22
  -2  -2   8    2.28    0.22
   2  -2  -8    2.41    0.30
  -2   2   8    2.25    0.30
   1  -7   4    2.25    0.11
  -1   7  -4    2.15    0.11
  -1  -7  -4    2.54    0.33
   1   7   4    2.67    0.34
   3  -7   2   10.82    0.24
  -3  -7  -2   10.29    0.42
   3   7   2   10.80    0.43
   7  -1  -3   33.60    0.57
  -7   1   3   34.08    0.57
  -7  -1   3   33.86    0.57
   7   1  -3   32.44    0.56
  -1   8  -2    0.36    0.14
   1  -8   2    0.39    0.14
  -1  -8  -2    0.51    0.23
   1   8   2    0.41    0.23
  -6   3   5   10.61    0.42
   6  -3  -5   10.69    0.43
   6   3  -5   10.35    0.40
  -6  -3   5   10.59    0.39
   6  -2   2  176.34    0.96
  -6   2  -2  180.12    0.95
   6   2   2  178.94    1.08
   6   2   2  174.72    1.13
  -5   6   2  424.83    1.60
   5  -6  -2  417.43    1.59
   5   6  -2  413.67    1.63
   6  -1  -6    0.81    0.29
  -6   1   6    0.98    0.27
   6   1  -6    0.95    0.28
  -6  -1   6    1.05    0.27
   4  -7  -1    0.72    0.21
  -4   7   1    0.60    0.20
  -4  -7   1    0.65    0.25
   4   7  -1    0.69    0.25
  -5   6   1   -0.01    0.06
   5   6  -1    0.02    0.06
   2  -8  -2   46.46    0.60
  -2   8   2   48.95    0.61
   2   8  -2   47.81    0.56
  -2  -8   2   48.41    0.57
   2  -1   7   67.23    0.53
  -2   1  -7   69.37    0.54
   2   1   7   69.60    0.64
  -2  -1  -7   68.44    0.64
  -7   1   1   41.84    0.59
   7  -1  -1   42.08    0.60
   7   1  -1   40.94    0.61
   0   0   8   16.73    0.35
   0   0  -8   16.15    0.35
   1   2  -8   27.26    0.38
  -1  -2   8   26.48    0.37
   1  -2  -8   26.79    0.50
  -1   2   8   26.44    0.49
  -4   7   2   31.99    0.51
   4  -7  -2   31.55    0.51
   4   7  -2   31.14    0.51
   4   7  -2   31.83    0.55
   4   7  -2   31.44    0.54
  -4  -7   2   31.17    0.56
   6  -4  -4   23.65    0.52
  -6   4   4   22.63    0.51
   6   4  -4   21.99    0.49
   3   7  -4    6.46    0.28
   3   7  -4    6.32    0.29
   3  -7  -4    6.72    0.38
  -3   7   4    6.37    0.37
  -2   8  -1    1.46    0.20
   2   8   1    1.52    0.29
  -2  -8  -1    1.81    0.30
   0   1  -8    0.31    0.13
   0  -1   8    0.36    0.13
   0  -1  -8    0.47    0.16
   0   1   8    0.27    0.13
   5   2  -7    4.17    0.32
  -5  -2   7    4.76    0.32
  -5   2   7    4.68    0.37
   5  -2  -7    4.74    0.36
  -4   7   0    3.76    0.25
   4   7   0    3.71    0.36
  -4  -7   0    3.62    0.36
   3   2  -8   41.99    0.51
  -3  -2   8   41.43    0.50
   3  -2  -8   41.60    0.60
  -3   2   8   40.85    0.60
   7   0  -4  200.45    1.22
  -7   0   4  197.20    1.19
   4   5  -6    6.68    0.29
  -4  -5   6    6.23    0.29
  -4   5   6    6.04    0.39
   4  -5  -6    6.07    0.39
  -7   2   2   72.46    0.75
   7  -2  -2   69.59    0.74
   7   2  -2   71.25    0.77
   1   8  -3    4.29    0.23
  -1   8   3    4.05    0.35
   1  -8  -3    3.84    0.34
   5  -2   4    3.53    0.22
   5  -2   4    3.56    0.23
  -5   2  -4    3.50    0.23
  -5   2  -4    3.47    0.21
  -5  -2  -4    3.36    0.32
   5   2   4    3.13    0.31
  -5   6   3    2.36    0.31
   5  -6  -3    2.47    0.31
  -5  -6   3    2.38    0.30
  -5  -6   3    2.66    0.32
   5   6  -3    2.88    0.33
   5   6  -3    2.61    0.31
   1   6  -6    1.55    0.13
  -1  -6   6    1.64    0.12
   1  -6  -6    1.81    0.33
  -1   6   6    1.31    0.33
  -5   6   0  454.35    1.50
   5   6   0  436.50    1.84
   5   4  -6    0.09    0.14
  -5  -4   6    0.36    0.16
  -5   4   6    0.16    0.12
   5  -4  -6    0.07    0.16
  -5   5   5   29.26    0.56
   5  -5  -5   29.81    0.56
   5   5  -5   29.75    0.49
  -5  -5   5   29.75    0.49
   0   8  -3   29.71    0.36
   0  -8   3   31.12    0.38
   0  -8  -3   30.31    0.55
   0   8   3   30.57    0.55
   7  -2  -3    0.04    0.16
  -7   2   3    0.08    0.11
  -5   5  -2   23.42    0.34
   5  -5   2   25.19    0.36
  -5  -5  -2   23.98    0.55
   5   5   2   24.55    0.54
  -2  -6   6   12.96    0.26
   2   6  -6   13.04    0.26
  -2   6   6   12.71    0.46
   2  -6  -6   12.27    0.46
  -7   1   4    0.12    0.11
   7  -1  -4    0.10    0.12
  -7  -1   4    0.05    0.12
   5  -4   3    2.00    0.18
  -5   4  -3    1.90    0.18
   5   4   3    1.82    0.33
  -5  -4  -3    1.95    0.34
  -4   0   8   10.03    0.38
   4   0  -8    9.72    0.38
   7   0   0   14.77    0.42
  -7   0   0   14.92    0.42
  -6   2   6   98.50    0.90
   6  -2  -6   95.81    0.89
  -6  -2   6   95.98    0.84
   6   2  -6   99.82    0.86
   4   6  -5    3.59    0.27
  -4   6   5    3.60    0.36
   4  -6  -5    3.73    0.36
  -2   2  -7    1.48    0.16
   2  -2   7    1.58    0.16
   2   2   7    1.27    0.26
  -2  -2  -7    1.39    0.26
   7  -2  -1   15.73    0.42
  -7   2   1   16.07    0.43
  -7  -2   1   16.69    0.46
   7   2  -1   15.78    0.46
   4  -3   5   57.30    0.45
  -4  -3  -5   56.68    0.68
   4   3   5   56.59    0.69
   1   7  -5   75.86    0.50
   1   7  -5   77.82    0.49
  -1   7   5   74.51    0.81
   4  -7  -3   25.86    0.51
  -4   7   3   27.03    0.51
   4   7  -3   25.32    0.47
   4   7  -3   25.39    0.50
  -4  -1   8  164.63    1.02
   4   1  -8  165.32    1.04
  -4   1   8  165.62    1.09
   4  -1  -8  161.14    1.07
  -3   3  -6    0.27    0.10
   3   3   6    0.15    0.19
  -3  -3  -6    0.14    0.19
   7  -1   0    0.51    0.19
  -7   1   0    0.33    0.19
  -7  -1   0    0.26    0.20
   7   1   0    0.29    0.20
   3  -6   4    3.73    0.11
  -3  -6  -4    3.81    0.37
   3   6   4    3.28    0.35
   6  -4   1    9.98    0.32
  -6   4  -1    9.89    0.31
   6   4   1    9.57    0.44
   6   4   1    9.58    0.41
  -6   5   2  181.44    1.08
   6  -5  -2  185.53    1.12
   6   5  -2  179.12    1.14
  -2  -8   3    0.71    0.22
  -2   8   3    0.74    0.27
   2  -8  -3    0.85    0.28
   0  -2   8    7.12    0.23
   0   2  -8    7.25    0.23
   0   2   8    7.14    0.34
   0  -2  -8    7.39    0.34
  -2  -3   8   20.69    0.34
   2  -3  -8   21.13    0.49
  -2   3   8   20.31    0.48
  -4  -4   7   11.29    0.33
  -4   4   7   10.84    0.44
   4  -4  -7   11.36    0.43
   2   7  -5  125.66    0.70
   2   7  -5  125.00    0.73
  -2   7   5  125.22    1.03
   2  -7  -5  123.44    1.03
  -6   3  -2    0.27    0.16
   6   3   2    0.11    0.22
   6   3   2    0.07    0.20
   0  -6   6   32.16    0.22
   0  -6  -6   34.28    0.61
   0   6   6   33.73    0.61
   2   5  -7    7.51    0.22
  -2  -5   7    7.85    0.22
  -2   5   7    7.87    0.41
   2  -5  -7    8.05    0.41
   3  -8  -1   45.28    0.57
  -3   8   1   45.47    0.57
  -3  -8   1   45.68    0.64
   3   8  -1   44.77    0.62
   6  -5  -1    0.62    0.21
  -6   5   1    0.83    0.23
  -6  -5   1    0.71    0.27
  -6  -5   1    0.63    0.26
   6   5  -1    0.89    0.28
   6   5  -1    0.43    0.25
  -1  -5   7   80.08    0.46
   1  -5  -7   80.34    0.84
  -1   5   7   81.86    0.85
   2   6   5   11.69    0.44
  -2  -6  -5   11.22    0.44
   3   5   5    0.41    0.21
  -3  -5  -5    0.53    0.23
   1   3  -8  143.93    0.73
   1  -3  -8  141.41    1.02
  -1   3   8  143.36    1.03
   0   7  -5    0.21    0.07
   0   7  -5    0.19    0.07
   0   7   5    0.14    0.14
   4  -7   1   14.11    0.31
  -4  -7  -1   13.94    0.48
   4   7   1   13.81    0.46
   2  -8   2    0.06    0.05
  -2   8  -2    0.15    0.08
  -2  -8  -2    0.10    0.12
  -7   2   4   30.86    0.56
   7  -2  -4   30.57    0.57
   7   2  -4   30.26    0.56
  -7  -2   4   30.51    0.56
   1  -4   7   19.89    0.20
  -1   4  -7   20.94    0.20
   1   4   7   20.27    0.48
  -1  -4  -7   20.40    0.48
   6  -5  -3    2.42    0.31
  -6   5   3    2.83    0.32
   6   5  -3    2.57    0.32
  -6  -5   3    2.41    0.32
   3  -8   0   43.91    0.52
   3   8   0   42.48    0.62
  -3  -8   0   43.28    0.63
   1  -8   3    4.81    0.19
  -1   8  -3    4.70    0.19
   1   8   3    4.26    0.37
  -1  -8  -3    4.65    0.37
   3   6  -6   23.71    0.38
   3  -6  -6   22.98    0.54
  -3   6   6   22.33    0.54
  -3   8   2    0.36    0.21
   3  -8  -2    0.53    0.21
  -3  -8   2    0.54    0.22
   3   8  -2    0.56    0.22
   6  -1   3    6.21    0.30
  -6   1  -3    6.00    0.29
   6   1   3    6.28    0.33
   6   1   3    6.21    0.35
  -5  -3   7   20.97    0.45
   5   3  -7   21.23    0.45
   5  -3  -7   20.37    0.52
  -5   3   7   21.82    0.53
   4  -5   4    0.48    0.11
   4   5   4    0.37    0.27
  -4  -5  -4    0.48    0.26
   3   3  -8    1.49    0.23
  -3  -3   8    1.93    0.23
  -3   3   8    1.94    0.33
   3  -3  -8    1.69    0.32
   5  -6  -4    3.64    0.35
  -5   6   4    3.78    0.35
   5   6  -4    3.39    0.31
  -5  -6   4    3.48    0.31
   6  -4  -5    2.66    0.34
  -6   4   5    2.63    0.35
  -6  -4   5    2.56    0.31
   6   4  -5    2.73    0.32
  -7   3   2   18.26    0.45
   7  -3  -2   19.17    0.47
   7   3  -2   18.12    0.49
  -7  -3   2   18.83    0.49
   4   2  -8   21.18    0.44
  -4  -2   8   21.50    0.44
   4  -2  -8   21.05    0.50
  -4   2   8   20.60    0.49
   2  -7   4   70.03    0.36
  -2   7  -4   71.00    0.35
   2   7   4   68.04    0.79
  -2  -7  -4   68.59    0.79
  -7   2   0   13.28    0.40
   7  -2   0   13.25    0.40
  -7  -2   0   12.94    0.43
   7   2   0   13.63    0.44
   5  -6   1    3.39    0.24
  -5   6  -1    3.66    0.24
  -5  -6  -1    3.36    0.38
   5   6   1    3.43    0.38
  -4   6  -3   14.03    0.23
   4  -6   3   14.01    0.24
  -4  -6  -3   13.61    0.48
   4   6   3   13.87    0.48
  -5   3  -4   69.41    0.53
   5   3   4   67.75    0.75
  -5  -3  -4   67.35    0.76
   3  -7   3   14.82    0.23
   3   7   3   14.29    0.47
  -3  -7  -3   13.90    0.48
  -1   0  -8    1.75    0.23
   1   0   8    1.59    0.23
   7  -3  -3   44.09    0.63
  -7   3   3   44.86    0.63
   7   3  -3   44.66    0.65
   3   5  -7   62.73    0.55
  -3   5   7   60.25    0.75
   3  -5  -7   62.28    0.76
  -6   3   6    1.16    0.33
   6  -3  -6    1.28    0.31
  -6  -3   6    1.36    0.29
   6   3  -6    1.26    0.29
  -7   1   5    2.93    0.35
   7  -1  -5    2.95    0.35
  -7  -1   5    2.99    0.35
   7   1  -5    2.92    0.35
  -6   5   0   88.06    0.72
   6   5   0   87.92    0.90
   6   5   0   91.00    0.88
   2   5   6    3.72    0.36
  -2  -5  -6    4.13    0.36
   2  -3   7   67.31    0.43
  -2  -3  -7   65.38    0.71
   2   3   7   66.46    0.72
  -7   3   1    7.84    0.36
   7  -3  -1    7.86    0.36
   7   3  -1    7.80    0.41
  -7  -3   1    7.90    0.40
  -1   1  -8   81.63    0.61
   1   1   8   81.44    0.72
   0   5  -7   22.36    0.21
   0  -5  -7   21.51    0.51
   0   5   7   22.46    0.53
  -4   7   4    1.36    0.29
   4  -7  -4    1.21    0.29
  -4  -7   4    0.64    0.25
   4   7  -4    1.01    0.27
   4   7  -4    1.00    0.24
  -4  -7   4    1.00    0.23
   7   0   1    0.03    0.07
   3   7  -5   22.58    0.39
   3   7  -5   22.36    0.41
  -3  -7   5   22.05    0.40
  -3  -7   5   21.71    0.38
  -3   7   5   21.79    0.53
   3  -7  -5   22.57    0.55
  -1  -8   4    1.38    0.19
  -1   8   4    1.73    0.32
   1  -8  -4    1.69    0.31
  -3   8  -1   11.70    0.30
   3   8   1   11.91    0.45
  -3  -8  -1   12.17    0.45
   0   9   0   -0.01    0.10
   0   3  -8    8.11    0.22
   0   3   8    7.94    0.38
   0  -3  -8    7.97    0.37
   6  -2   3    0.10    0.11
  -6   2  -3    0.05    0.10
   6   2   3    0.03    0.16
   6   2   3    0.30    0.18
   4   0   6  597.93    1.79
  -4   0  -6  568.68    1.76
  -6   5   4  366.46    1.64
   6   5  -4  361.53    1.59
  -6  -5   4  366.45    1.60
   7  -1   1    0.34    0.18
  -7   1  -1    0.22    0.18
   7   1   1    0.34    0.19
  -7  -1  -1    0.17    0.18
  -3   8   3    4.94    0.35
   3  -8  -3    5.08    0.35
   3   8  -3    5.41    0.31
   3   8  -3    4.98    0.31
   3   8  -3    5.54    0.30
  -3  -8   3    5.48    0.32
   0   8  -4    3.35    0.17
   0  -8  -4    3.05    0.36
   0   8   4    3.15    0.37
   1   7   5   28.43    0.59
  -1  -7  -5   28.29    0.58
   0  -9   1  101.25    0.77
   0   9  -1  101.67    0.77
   0  -9  -1  101.78    0.86
  -1  -6  -6   71.24    0.82
   1   6   6   71.62    0.82
   4  -4   5   31.55    0.32
  -4  -4  -5   30.93    0.58
   4   4   5   30.80    0.58
   6   1  -7  260.20    1.38
  -6  -1   7  257.36    1.37
   6  -1  -7  260.57    1.43
   4  -1   6  274.80    1.16
  -4   1  -6  276.55    1.16
   4   1   6  276.16    1.32
  -4  -1  -6  275.25    1.31
   7  -3  -4    0.25    0.22
  -7   3   4    0.44    0.21
   7   3  -4    0.36    0.22
  -7  -3   4    0.40    0.23
   1  -9   0   36.45    0.52
   1   9   0   36.12    0.55
  -1  -9   0   37.14    0.57
   3  -4   6    0.20    0.07
   3  -4   6    0.31    0.08
   3   4   6    0.02    0.18
  -3  -4  -6    0.21    0.16
  -2  -8   4   35.94    0.48
   2   8  -4   35.92    0.46
   2   8  -4   35.40    0.46
   2   8  -4   35.61    0.44
   2  -8  -4   35.14    0.61
  -2   8   4   35.79    0.62
   5   0  -8   45.07    0.65
  -5   0   8   44.35    0.63
   7  -2  -5    1.98    0.34
  -7   2   5    2.40    0.34
  -7  -2   5    2.24    0.35
   7   2  -5    2.21    0.34
   1  -9  -1   15.42    0.42
  -1   9   1   15.37    0.42
   1   9  -1   15.50    0.40
  -1  -9   1   15.58    0.41
  -5  -5   6  269.17    1.27
   5  -5  -6  278.85    1.49
  -5   5   6  275.29    1.47
   1  -2   8    5.62    0.21
  -1   2  -8    5.81    0.22
   1   2   8    5.65    0.34
  -1  -2  -8    5.43    0.33
   2   4  -8   19.48    0.33
   2  -4  -8   18.57    0.51
   3   0   7    0.04    0.08
  -4   7  -2   35.00    0.39
  -4  -7  -2   33.78    0.64
   4   7   2   34.04    0.64
   5   0   5    0.04    0.09
   5   5   3    0.07    0.13
   6  -4   2   31.36    0.44
  -6   4  -2   32.28    0.43
   6   4   2   32.37    0.61
   6   4   2   32.23    0.61
  -6  -4  -2   32.48    0.62
   6   4   2   32.32    0.58
  -4  -3   8   12.06    0.36
   4   3  -8   12.66    0.37
   4  -3  -8   12.19    0.45
  -4   3   8   12.05    0.45
  -7   3   0  307.96    1.37
   7  -3   0  308.48    1.39
   7   3   0  304.17    1.51
   5   1  -8   60.65    0.72
  -5  -1   8   59.38    0.70
   5  -1  -8   58.35    0.72
   1   4  -8    4.79    0.19
  -1   4   8    4.36    0.38
   1  -4  -8    4.57    0.38
   3  -1   7    6.40    0.25
  -3   1  -7    6.99    0.26
   3   1   7    7.14    0.32
  -3  -1  -7    6.90    0.33
   1  -9   1    1.28    0.22
  -1   9  -1    1.11    0.23
   1   9   1    0.79    0.27
  -1  -9  -1    1.20    0.30
   2  -8   3   14.45    0.25
  -2   8  -3   13.93    0.24
  -2  -8  -3   14.92    0.49
   2   8   3   14.00    0.47
   5  -1   5   16.76    0.35
   5   1   5   15.92    0.42
  -5  -1  -5   16.95    0.43
   4   6  -6   19.89    0.40
  -4  -6   6   19.63    0.39
  -4   6   6   19.14    0.52
   4  -6  -6   19.16    0.52
  -7   2  -1   77.28    0.72
   7  -2   1   80.92    0.74
  -7  -2  -1   79.08    0.80
   7   2   1   78.37    0.80
   5  -7  -2   11.48    0.40
  -5   7   2   11.73    0.39
   5   7  -2   12.03    0.46
   5   7  -2   11.67    0.42
   5  -7  -1    2.62    0.28
  -5   7   1    2.73    0.29
   5   7  -1    3.28    0.34
   5   7  -1    2.63    0.37
  -5  -7   1    2.68    0.37
   5   7  -1    2.43    0.36
   2   0  -9    0.02    0.05
  -2   0   9    0.07    0.10
   6  -5   1    0.67    0.19
  -6   5  -1    0.89    0.19
   6   5   1    0.41    0.25
   6   5   1    0.33    0.20
  -6  -5  -1    0.63    0.23
   6   5   1    0.76    0.24
  -5   6   5   15.03    0.47
   5  -6  -5   14.59    0.47
   5   6  -5   15.19    0.41
  -5  -6   5   15.18    0.41
   6   2  -7    1.45    0.32
  -6  -2   7    1.64    0.32
   6  -2  -7    1.63    0.35
  -6   2   7    1.82    0.35
  -5  -4   7   11.41    0.38
   5   4  -7   11.72    0.38
   5  -4  -7   11.81    0.46
  -5   4   7   11.45    0.45
   4  -2   6   45.56    0.47
  -4   2  -6   45.87    0.47
  -4  -2  -6   45.82    0.62
   4   2   6   46.48    0.63
  -3  -4   8  521.65    1.53
   3   4  -8  526.58    1.58
  -3   4   8  512.92    1.98
   3  -4  -8  514.98    1.99
   4   5  -7    6.52    0.30
  -4  -5   7    6.63    0.29
  -4   5   7    6.18    0.42
   4  -5  -7    6.82    0.42
  -5   6  -2    6.40    0.24
  -5  -6  -2    6.62    0.45
   5   6   2    6.44    0.43
   0   9  -2    0.08    0.08
   0  -9   2    0.08    0.08
   0   9   2    0.14    0.15
   0  -9  -2    0.17    0.12
  -7   4   2    2.22    0.32
   7  -4  -2    1.47    0.31
   7   4  -2    1.92    0.34
  -7  -4   2    1.95    0.33
  -1   9   2  101.07    0.89
   1  -9  -2  102.26    0.89
   5  -4   4   38.03    0.40
  -5  -4  -4   37.92    0.65
   5   4   4   36.76    0.63
  -2  -1   9    0.02    0.14
   2  -1  -9    0.25    0.15
  -2   1   9    0.40    0.17
  -1   8  -4   11.27    0.21
   1  -8   4   11.07    0.21
   1   8   4   10.71    0.46
  -1  -8  -4   11.31    0.46
   6  -3   3    2.48    0.23
  -6   3  -3    2.55    0.23
   6   3   3    2.17    0.35
   6   3   3    2.52    0.34
  -6  -3  -3    2.33    0.34
   6   3   3    2.37    0.32
  -3   8  -2    0.18    0.10
   3  -8   2    0.29    0.11
  -3  -8  -2    0.23    0.19
   3   8   2    0.21    0.15
  -7   4   3    6.09    0.38
   7  -4  -3    6.42    0.39
  -7  -4   3    6.83    0.40
   7   4  -3    6.17    0.39
  -7   0   6   34.59    0.61
   7   0  -6   35.43    0.63
   1  -5   7    5.31    0.09
   1   5   7    5.57    0.39
  -1  -5  -7    5.95    0.40
   1   0  -9    0.08    0.10
  -1   0   9    0.01    0.04
  -6   4   6    1.08    0.30
   6  -4  -6    1.11    0.29
  -6  -4   6    1.22    0.27
   6   4  -6    1.09    0.28
   4  -8  -1   35.67    0.53
   4   8  -1   34.95    0.60
  -4  -8   1   35.22    0.62
   5   2  -8   22.01    0.49
   5  -2  -8   21.12    0.53
  -5   2   8   21.95    0.54
  -2   9   1   18.03    0.44
  -2  -9   1   17.51    0.45
   2   9  -1   16.88    0.44
   2  -4   7    8.09    0.15
  -2  -4  -7    8.52    0.41
   2   4   7    8.47    0.41
   5  -7  -3    0.77    0.23
  -5   7   3    0.52    0.24
   5   7  -3    0.62    0.24
   5   7  -3    0.80    0.25
   7  -4  -1   17.09    0.44
  -7   4   1   16.58    0.43
   7   4  -1   16.53    0.49
  -7  -4   1   17.10    0.50
   1   7  -6    2.16    0.15
  -1   7   6    2.46    0.36
   1  -7  -6    2.20    0.35
  -5   7   0   51.84    0.58
   5  -7   0   50.63    0.58
  -5  -7   0   48.98    0.73
   5   7   0   49.57    0.73
   2  -9   0    3.21    0.27
  -2   9   0    3.20    0.28
  -2  -9   0    3.07    0.33
   2   9   0    2.90    0.32
  -6  -6   2    0.09    0.10
   3  -2   7   71.77    0.54
  -3   2  -7   73.24    0.55
  -3  -2  -7   74.22    0.75
   3   2   7   71.32    0.72
   5  -2   5    7.71    0.26
   5  -2   5    7.13    0.27
   5   2   5    7.42    0.37
  -5  -2  -5    7.18    0.38
   4  -8  -2    2.12    0.30
  -4   8   2    1.88    0.29
  -4  -8   2    1.65    0.32
   4   8  -2    1.90    0.32
  -7   1   6   21.21    0.53
   7  -1  -6   22.07    0.55
  -7  -1   6   22.27    0.54
   7   1  -6   22.59    0.54
  -2  -7   6  150.85    0.75
   2  -7  -6  154.31    1.17
  -2   7   6  151.63    1.15
  -6   5   5    1.44    0.33
   6  -5  -5    1.06    0.31
  -6  -5   5    1.29    0.30
   6   5  -5    1.50    0.30
  -3  -1   9    5.90    0.32
   3   1  -9    6.16    0.32
  -3   1   9    5.98    0.35
   3  -1  -9    6.00    0.35
   3   8  -4    0.73    0.21
   3   8  -4    0.74    0.21
  -3   8   4    0.74    0.27
   3  -8  -4    0.57    0.27
  -1  -1   9    0.04    0.05
   1  -1  -9    0.04    0.05
  -1   1   9    0.05    0.06
   2   6  -7  180.19    0.79
  -2  -6   7  179.10    0.79
  -2   6   7  173.64    1.22
   2  -6  -7  175.23    1.24
  -7   3   5    3.61    0.37
   7  -3  -5    3.87    0.38
  -7  -3   5    3.41    0.36
   7   3  -5    3.45    0.36
   6  -6  -1    2.39    0.28
  -6   6   1    2.26    0.28
   6   6  -1    1.97    0.35
   6   6  -1    2.24    0.36
  -4  -7   5   44.36    0.55
   4   7  -5   43.31    0.54
  -4   7   5   43.60    0.67
   4  -7  -5   43.67    0.67
   1   6  -7    0.93    0.12
  -1  -6   7    0.86    0.11
  -1   6   7    0.72    0.25
   1  -6  -7    0.51    0.22
   0  -4  -8  198.21    1.23
   0   4   8  201.65    1.26
  -1   3  -8    3.74    0.17
  -1  -3  -8    3.78    0.34
   1   3   8    3.49    0.34
   3   6   5    2.32    0.37
  -3  -6  -5    2.77    0.37
   4  -8   0    1.48    0.24
  -4   8   0    1.28    0.23
  -4  -8   0    1.13    0.32
   4   8   0    1.27    0.33
  -1   9  -2    5.19    0.25
   1  -9   2    5.14    0.25
  -1  -9  -2    5.26    0.38
   1   9   2    5.42    0.38
   6  -6  -3    0.28    0.15
  -6   6   3    0.03    0.06
   6   6  -3    0.10    0.15
  -6  -6   3    0.07    0.12
   7   0   2    0.49    0.16
  -7   0  -2    0.43    0.16
  -2   9   2    5.44    0.36
   2  -9  -2    6.01    0.36
  -2  -9   2    5.95    0.33
   3  -7   4   10.33    0.17
   3   7   4    9.78    0.45
  -3  -7  -4   10.52    0.47
  -2  -2   9    0.24    0.15
   2   2  -9    0.41    0.15
  -2   2   9    0.34    0.19
   2  -2  -9    0.20    0.18
   2   0   8  158.33    0.93
  -2   0  -8  162.29    0.94
   6   0   4    9.45    0.37
   6   0   4    9.88    0.35
   4  -6   4    0.06    0.05
   4   6   4    0.09    0.16
  -7   4   4    0.16    0.12
   7  -4  -4    0.23    0.18
   7   4  -4    0.08    0.08
  -7  -4   4    0.04    0.12
   7  -3   1    1.66    0.27
  -7   3  -1    1.91    0.27
  -7  -3  -1    1.90    0.34
  -7  -3  -1    1.88    0.33
   7   3   1    1.78    0.34
   7   3   1    1.32    0.35
   0   7  -6    0.97    0.09
   0  -7  -6    0.88    0.29
   0   7   6    0.99    0.28
   2  -9   1    0.39    0.16
  -2   9  -1    0.48    0.17
   2   9   1    0.28    0.21
  -2  -9  -1    0.40    0.22
   7  -1   2   61.80    0.67
  -7   1  -2   61.35    0.67
   7   1   2   61.05    0.71
  -2  -7  -5    2.34    0.37
   2   7   5    2.69    0.37
   2  -1   8   14.17    0.32
  -2   1  -8   14.55    0.32
  -2  -1  -8   14.32    0.39
   2   1   8   14.46    0.39
   1   8  -5    7.02    0.22
   1   8  -5    7.34    0.22
   1  -8  -5    6.91    0.42
  -1   8   5    7.46    0.44
  -6  -3   7   12.78    0.42
   6   3  -7   12.92    0.43
  -6   3   7   13.13    0.49
   6  -3  -7   12.69    0.48
   4  -8  -3   10.41    0.42
   4   8  -3   10.02    0.41
   4   8  -3    9.64    0.38
   6  -1   4   15.32    0.39
   6  -1   4   15.98    0.38
   6   1   4   14.53    0.44
   6   1   4   15.59    0.42
   4  -3   6    3.61    0.18
   4  -3   6    3.50    0.18
   4   3   6    3.54    0.33
  -4  -3  -6    3.13    0.34
   7  -2  -6   30.29    0.61
  -7   2   6   31.52    0.62
   7   2  -6   31.89    0.60
  -7  -2   6   30.69    0.59
   3   2  -9   24.44    0.44
  -3  -2   9   25.25    0.45
   3  -2  -9   24.89    0.53
  -3   2   9   23.89    0.52
  -3  -6   7    3.32    0.23
   3   6  -7    3.26    0.24
  -3   6   7    3.35    0.40
   3  -6  -7    3.02    0.41
   4   4  -8    0.33    0.20
  -4  -4   8    0.47    0.19
  -4   4   8    0.42    0.27
   4  -4  -8    0.54    0.27
   1   9  -3    7.60    0.28
  -1  -9   3    8.00    0.30
  -1   9   3    8.08    0.42
   1  -9  -3    7.27    0.41
   7  -4   0   15.98    0.42
  -7   4   0   16.26    0.42
  -7  -4   0   16.24    0.53
  -7  -4   0   16.39    0.50
   7   4   0   16.40    0.51
   7   4   0   16.02    0.54
   1   2  -9    1.44    0.21
  -1  -2   9    1.25    0.20
   1  -2  -9    1.29    0.28
  -1   2   9    1.44    0.29
   6   6   0   96.40    0.98
   6   6   0   95.16    0.91
  -6  -6   0   94.93    0.98
   6   6   0   95.12    0.96
   2   6   6   16.53    0.50
  -2  -6  -6   16.33    0.49
   3   7  -6   54.49    0.54
   3  -7  -6   53.78    0.77
  -3   7   6   52.88    0.76
   4   0  -9    0.02    0.05
  -8   0   2   77.30    0.82
   8   0  -2   75.80    0.83
   0  -9   3    2.00    0.21
   0   9  -3    1.75    0.20
   0   9   3    2.39    0.34
   0  -9  -3    1.54    0.34
   0  -6   7    0.06    0.03
   0  -6  -7    0.03    0.06
  -4   5  -5   62.50    0.38
   4   5   5   61.13    0.78
  -4  -5  -5   62.52    0.78
   0   0   9    0.01    0.05
   5  -7  -4  120.34    1.00
  -5   7   4  118.87    0.99
  -5  -7   4  118.50    0.92
   5   7  -4  117.45    0.92
  -5  -7   4  119.32    0.96
   2   8  -5   37.44    0.43
   2   8  -5   37.78    0.46
  -2   8   5   36.02    0.65
   2  -8  -5   36.39    0.65
   3  -5   6    1.40    0.07
   3  -5   6    1.47    0.07
   3   5   6    1.27    0.32
  -3  -5  -6    2.15    0.34
   5  -7   1   40.01    0.49
  -5   7  -1   42.68    0.50
   5   7   1   40.67    0.69
  -5  -7  -1   41.29    0.71
   4  -7   3   66.63    0.48
  -4   7  -3   64.48    0.46
  -4  -7  -3   63.76    0.82
   4   7   3   65.67    0.83
   5   3  -8    1.92    0.30
  -5  -3   8    1.44    0.28
  -5   3   8    1.84    0.33
   5  -3  -8    1.69    0.35
  -4  -1   9    0.53    0.22
  -4   1   9    0.42    0.22
   4  -1  -9    0.31    0.23
   8  -1  -2   32.01    0.59
  -8   1   2   33.49    0.60
   8   1  -2   33.62    0.62
  -8   1   3    2.35    0.36
   8  -1  -3    2.57    0.36
  -8  -1   3    2.46    0.35
   8   1  -3    2.64    0.37
   0   8  -5   73.94    0.45
   0  -8  -5   75.26    0.85
   0   8   5   77.41    0.87
  -4   8  -1    0.46    0.17
   4  -8   1    0.29    0.16
   4   8   1    0.34    0.22
  -4  -8  -1    0.45    0.20
  -2  -5   8    9.06    0.24
   2   5  -8    9.71    0.25
  -2   5   8    9.35    0.45
   2  -5  -8    9.09    0.45
   0   1  -9    8.83    0.30
   0  -1   9    8.78    0.29
   0   1   9    8.64    0.35
   0  -1  -9    8.76    0.35
  -3   3  -7   44.56    0.40
   3  -3   7   42.07    0.38
  -3  -3  -7   43.65    0.65
   3   3   7   42.36    0.63
   5  -3   5    5.68    0.23
   5  -3   5    5.57    0.24
  -5  -3  -5    5.93    0.38
   5   3   5    5.77    0.38
   6  -6  -4  105.29    0.96
   6   6  -4  102.35    0.92
  -6  -6   4  101.18    0.91
  -6   5  -2    2.83    0.24
   6  -5   2    2.99    0.26
   6   5   2    2.36    0.39
  -6  -5  -2    2.46    0.39
  -7   2  -2   60.46    0.65
   7  -2   2   60.84    0.66
  -7  -2  -2   59.30    0.75
  -7  -2  -2   59.36    0.72
   7   2   2   59.22    0.77
   7   2   2   61.33    0.74
  -2  -9   3    0.17    0.18
   2   9  -3    0.19    0.12
  -2   9   3    0.14    0.16
   2  -9  -3   -0.03    0.15
   1   5  -8    0.38    0.11
  -1  -5   8    0.25    0.11
   1  -5  -8    0.25    0.19
  -1   5   8    0.02    0.21
   2  -2   8    0.35    0.13
  -2   2  -8    0.33    0.11
   2   2   8    0.32    0.17
  -2  -2  -8    0.14    0.13
  -6   4  -3   10.56    0.29
   6  -4   3   10.66    0.30
  -6  -4  -3    9.97    0.45
   6   4   3    9.72    0.45
  -6   2  -4   19.45    0.40
  -6   2  -4   20.05    0.38
   6  -2   4   19.33    0.41
   6  -2   4   19.56    0.38
  -6  -2  -4   19.99    0.51
   6   2   4   19.84    0.47
   6   2   4   19.52    0.50
  -8   0   4    4.50    0.40
   8   0  -4    4.33    0.40
   2  -8   4   71.57    0.43
  -2   8  -4   70.81    0.42
  -2  -8  -4   68.65    0.84
   2   8   4   68.62    0.84
  -3   9   1    0.20    0.11
  -3  -9   1    0.09    0.15
   3  -8   3   12.50    0.24
  -3   8  -3   11.45    0.23
   3   8   3   11.66    0.47
  -3  -8  -3   11.49    0.49
   2   3  -9   15.07    0.33
  -2  -3   9   15.09    0.33
   2  -3  -9   15.14    0.48
  -2   3   9   15.26    0.47
  -6   0   8   40.22    0.65
   6   0  -8   40.79    0.66
   5   6  -6    2.91    0.30
  -5  -6   6    2.72    0.29
   5  -6  -6    2.86    0.38
  -5   6   6    2.94    0.38
   8  -1  -1  146.58    1.08
  -8   1   1  143.15    1.05
   8   1  -1  142.79    1.08
  -8  -1   1  143.18    1.08
   5   5  -7    0.43    0.18
  -5  -5   7    0.36    0.17
   5  -5  -7    0.24    0.22
  -5   5   7    0.01    0.26
  -2   9  -2   10.41    0.28
   2  -9   2   11.19    0.29
  -2  -9  -2   10.76    0.46
   2   9   2   10.19    0.44
  -3  -5   8    0.61    0.18
   3   5  -8    0.70    0.20
  -3   5   8    0.60    0.28
   3  -5  -8    0.78    0.28
   5  -6   3   38.97    0.42
  -5   6  -3   38.96    0.40
   5   6   3   38.53    0.68
  -5  -6  -3   37.82    0.69
  -7   5   2   13.27    0.43
   7  -5  -2   14.54    0.45
  -7  -5   2   13.39    0.48
   7   5  -2   13.58    0.48
   8  -1  -4   47.39    0.70
  -8   1   4   48.57    0.71
   8   1  -4   47.41    0.71
  -8  -1   4   47.50    0.71
  -3   9   0   40.13    0.54
   3   9   0   39.60    0.65
   1  -9   3    0.49    0.14
  -1   9  -3    0.33    0.13
  -1  -9  -3    0.35    0.21
   1   9   3    0.46    0.21
   5  -5   4   42.92    0.41
  -5  -5  -4   41.26    0.69
   5   5   4   43.10    0.70
  -7   4   5   16.34    0.50
   7  -4  -5   15.95    0.51
  -7  -4   5   15.90    0.48
   7   4  -5   15.99    0.48
   4   2  -9   13.09    0.40
  -4  -2   9   12.42    0.38
  -4   2   9   12.70    0.45
   4  -2  -9   12.57    0.45
  -8   2   2   36.76    0.61
   8  -2  -2   36.94    0.62
   8   2  -2   36.80    0.64
  -8  -2   2   37.01    0.63
  -6  -1   8    0.66    0.26
   6   1  -8    0.64    0.27
   6  -1  -8    0.67    0.28
  -6   1   8    0.55    0.28
   1  -4   8   19.23    0.23
  -1  -4  -8   19.55    0.50
   1   4   8   20.31    0.51
   8  -2  -3    8.00    0.42
  -8   2   3    8.16    0.42
   8   2  -3    7.70    0.43
  -8  -2   3    7.83    0.43
   1   7   6  146.72    1.15
  -1  -7  -6  145.19    1.15
   0   2  -9   12.94    0.30
   0  -2   9   12.70    0.30
   0   2   9   12.96    0.42
   0  -2  -9   13.08    0.42
  -7   5   3    0.77    0.28
   7  -5  -3    1.10    0.31
  -7  -5   3    0.90    0.30
   7   5  -3    0.49    0.29
   7  -3  -6   59.26    0.79
  -7   3   6   60.47    0.78
   7   3  -6   58.98    0.74
  -7  -3   6   59.26    0.75
   4  -8  -4   35.27    0.63
  -4   8   4   35.23    0.61
   4   8  -4   33.88    0.52
   4   8  -4   35.18    0.56
  -3  -3   9   13.14    0.35
   3   3  -9   13.30    0.35
   3  -3  -9   13.09    0.47
  -3   3   9   13.63    0.47
   3   8  -5  129.06    0.84
  -3   8   5  124.98    1.06
   3  -8  -5  124.47    1.07
   1   3  -9   17.19    0.32
  -1  -3   9   17.25    0.32
   1  -3  -9   16.00    0.48
  -1   3   9   15.96    0.48
  -6   5   6    0.02    0.14
  -6  -5   6    0.04    0.11
   2   5   7   32.04    0.61
  -2  -5  -7   32.04    0.60
   7  -5  -1   20.99    0.48
  -7   5   1   20.80    0.47
  -7  -5   1   19.87    0.56
  -7  -5   1   20.18    0.54
   7   5  -1   20.19    0.54
   6  -6   1    7.86    0.32
  -6   6  -1    7.50    0.31
   6   6   1    7.91    0.46
   6   6   1    7.77    0.44
  -6  -6  -1    7.47    0.47
   6   6   1    7.30    0.47
   7   0  -7    0.14    0.13
  -7   0   7    0.03    0.15
  -4  -6   7   55.48    0.59
  -4   6   7   56.35    0.78
   4  -6  -7   56.11    0.78
  -7   4  -1   71.77    0.69
   7  -4   1   70.82    0.69
   7   4   1   70.07    0.81
   8  -2  -1    2.20    0.32
  -8   2   1    2.26    0.33
  -8  -2   1    2.53    0.37
   8   2  -1    2.64    0.35
   1  -8   5   38.98    0.31
  -1  -8  -5   37.45    0.67
   1   8   5   37.42    0.67
   0   5  -8    1.59    0.11
   0  -5   8    1.46    0.10
   0  -5  -8    1.78    0.33
   0   5   8    1.45    0.34
  -6  -4   7    0.31    0.22
   6   4  -7    0.26    0.19
  -6   4   7    0.39    0.26
   6  -4  -7    0.51    0.24
  -7   1   7   13.39    0.49
   7  -1  -7   13.75    0.50
   7   1  -7   13.28    0.49
  -7  -1   7   12.91    0.48
   4  -4   6    0.30    0.10
   4  -4   6    0.29    0.11
   4   4   6    0.16    0.12
  -4  -4  -6    0.37    0.20
  -8   0   0  374.27    1.66
   8   0   0  367.97    1.66
   4   7  -6   14.28    0.37
  -4  -7   6   15.02    0.37
  -4   7   6   14.07    0.50
   4  -7  -6   14.08    0.51
   1   6   7   33.54    0.62
  -1  -6  -7   33.22    0.62
  -8   2   4   10.73    0.46
   8  -2  -4   11.01    0.47
  -8  -2   4   10.41    0.46
   8   2  -4   10.63    0.47
  -7   3  -2  100.07    0.79
   7  -3   2   98.02    0.79
   7   3   2   95.41    0.96
   7   3   2   96.12    0.91
   1   9  -4    0.31    0.13
  -1  -9   4    0.25    0.15
   1  -9  -4    0.24    0.15
  -1   9   4    0.26    0.22
  -3   9  -1   14.53    0.34
   3  -9   1   14.29    0.35
  -3  -9  -1   13.68    0.48
   3   9   1   14.15    0.49
   6   2  -8   96.15    0.89
  -6   2   8   96.94    0.96
   6  -2  -8   93.95    0.94
  -5   7   5    0.74    0.31
   5  -7  -5    1.25    0.33
  -5  -7   5    1.23    0.28
   5   7  -5    1.09    0.27
   2  -3   8    8.33    0.21
  -2  -3  -8    8.24    0.39
   2   3   8    7.79    0.39
   6  -3   4   18.57    0.36
  -6   3  -4   19.93    0.36
   6   3   4   20.21    0.52
  -6  -3  -4   20.23    0.52
  -4  -8  -2   62.12    0.82
   4   8   2   63.06    0.83
  -5   7  -2  115.92    0.71
   5  -7   2  116.27    0.73
  -5  -7  -2  113.52    1.07
   5   7   2  111.62    1.05
  -6   6   5    2.34    0.36
   6  -6  -5    2.08    0.35
   6   6  -5    2.07    0.32
  -6  -6   5    2.34    0.32
   8  -1   0    9.43    0.41
  -8   1   0    9.52    0.41
   8   1   0    8.99    0.43
  -8  -1   0    9.53    0.43
   7  -5  -4    1.39    0.33
  -7   5   4    1.85    0.33
   7   5  -4    1.41    0.32
  -7  -5   4    1.56    0.33
  -5   0   9    0.02    0.06
   5   0  -9    0.08    0.11
   3  -9  -3    1.56    0.32
  -3   9   3    2.26    0.32
   3   9  -3    1.91    0.28
  -3  -9   3    1.86    0.28
  -5  -4   8   17.30    0.42
   5   4  -8   17.57    0.43
   5  -4  -8   18.31    0.53
  -5   4   8   17.32    0.52
   0  -9   4   10.92    0.27
   0   9  -4   11.17    0.26
   0  -9  -4   11.25    0.46
   0   9   4   11.07    0.47
  -7   0  -3    0.02    0.10
   7   0   3    0.05    0.10
  -7   0  -3    0.05    0.14
  -5   0  -6    3.90    0.30
   5   0   6    4.01    0.29
   8  -1  -5    0.14    0.17
  -8   1   5    0.18    0.15
   8   1  -5    0.10    0.13
  -8  -1   5    0.20    0.17
  -3   4  -7   54.72    0.38
   3  -4   7   53.78    0.37
   3   4   7   52.56    0.72
  -3  -4  -7   53.75    0.74
   5  -4   5   25.31    0.36
   5  -4   5   25.70    0.34
  -5   4  -5   26.03    0.35
  -5   4  -5   25.74    0.33
  -5  -4  -5   25.15    0.57
   5   4   5   24.76    0.57
   5   1  -9    3.73    0.35
  -5  -1   9    3.55    0.34
   5  -1  -9    3.17    0.36
  -5   1   9    3.54    0.36
   4   5  -8    4.18    0.28
  -4  -5   8    3.50    0.27
  -4   5   8    3.80    0.40
   4  -5  -8    3.80    0.40
   7  -5   0   29.84    0.51
  -7   5   0   30.02    0.50
   7   5   0   28.84    0.63
   7   5   0   29.92    0.60
  -2  -9   4   34.31    0.50
   2   9  -4   33.21    0.47
   2  -9  -4   33.91    0.64
  -2   9   4   33.86    0.64
  -5   8   2    0.03    0.07
   5  -8  -2    0.02    0.07
   5   8  -2    0.05    0.12
  -5  -8   2    0.13    0.17
   5   8  -2    0.02    0.06
  -5   8   1    4.95    0.31
   5  -8  -1    5.14    0.32
   5   8  -1    5.23    0.41
  -5  -8   1    5.13    0.41
   4   1   7    0.03    0.06
  -1   1  -9   41.67    0.50
   1  -1   9   41.08    0.51
  -1  -1  -9   41.20    0.57
   1   1   9   40.40    0.58
   4   3  -9    0.74    0.24
  -4  -3   9    0.64    0.22
  -4   3   9    0.97    0.29
   4  -3  -9    0.90    0.28
   0  10   0   32.71    0.54
   0 -10   0   30.77    0.53
   8   3  -2    0.08    0.09
  -8  -3   2    0.13    0.17
   6  -7  -2    0.54    0.23
  -6   7   2    0.76    0.24
   6   7  -2    0.46    0.25
   6   7  -2    0.68    0.26
  -7   1  -3   17.08    0.42
   7  -1   3   17.47    0.42
   7   1   3   16.43    0.47
   7   1   3   17.45    0.46
  -8   3   3    6.35    0.40
   8  -3  -3    6.85    0.41
  -8  -3   3    6.28    0.42
   8   3  -3    6.23    0.42
   5  -1   6    0.05    0.11
   5   1   6    0.04    0.10
  -5  -1  -6    0.16    0.12
  -7   2   7  129.44    1.09
   7  -2  -7  128.48    1.10
  -7  -2   7  130.76    1.06
   7   2  -7  127.62    1.05
   0   3  -9   64.30    0.51
   0  -3   9   62.07    0.50
   0  -3  -9   60.72    0.73
   0   3   9   63.59    0.76
   2  -7  -7    0.20    0.16
  -6   7   1    6.20    0.34
   6  -7  -1    6.23    0.34
   6   7  -1    6.30    0.44
   6   7  -1    5.99    0.41
   1   7  -7   18.21    0.25
  -1  -7   7   16.73    0.24
   1  -7  -7   17.03    0.53
  -1   7   7   17.23    0.54
  -2  -4   9   10.45    0.28
  -2   4   9   10.23    0.46
   2  -4  -9    9.89    0.46
   0 -10   1    4.49    0.30
   0  10  -1    4.49    0.31
   0  10   1    4.26    0.35
   0 -10  -1    4.77    0.36
   3   7   5    0.10    0.11
  -3  -7  -5    0.18    0.14
  -2   9  -3    4.14    0.20
   2  -9   3    4.05    0.20
  -2  -9  -3    3.90    0.40
   2   9   3    4.28    0.39
  -8   2   0    1.58    0.29
   8  -2   0    1.65    0.31
   8   2   0    1.74    0.33
  -8  -2   0    1.31    0.32
  -1  10   0    0.09    0.11
   1 -10   0    0.19    0.16
  -1 -10   0    0.12    0.15
   1  10   0    0.33    0.16
  -6   7   3    6.65    0.40
   6  -7  -3    6.52    0.38
  -6  -7   3    5.96    0.41
   6   7  -3    6.27    0.39
   6   7  -3    6.29    0.42
  -6  -7   3    5.81    0.38
  -5   8   3    3.90    0.35
   5  -8  -3    4.62    0.37
   5   8  -3    4.21    0.34
   5   8  -3    4.12    0.37
   1 -10  -1   58.34    0.70
  -1  10   1   58.23    0.70
   1  10  -1   57.65    0.66
  -1 -10   1   58.39    0.68
   1   8  -6   84.26    0.52
  -1   8   6   83.16    0.92
   1  -8  -6   80.48    0.90
   5  -8   0   54.96    0.61
  -5   8   0   53.93    0.61
  -5  -8   0   52.16    0.78
   5   8   0   52.90    0.76
  -8   3   1   59.07    0.71
   8  -3  -1   58.33    0.72
   8   3  -1   58.16    0.77
  -8  -3   1   57.57    0.76
  -8   2   5   68.72    0.83
   8  -2  -5   68.67    0.83
  -8  -2   5   66.99    0.81
   8   2  -5   68.05    0.82
   4  -6   5    1.51    0.11
  -4   6  -5    1.54    0.10
   4   6   5    1.28    0.33
  -4  -6  -5    1.93    0.35
   3   0   8  132.23    0.88
  -3   0  -8  134.94    0.90
   6  -5   3    7.36    0.27
  -6   5  -3    8.07    0.27
   6   5   3    7.80    0.45
  -6  -5  -3    7.80    0.46
  -4   7  -4    1.59    0.12
   4  -7   4    1.75    0.13
  -4  -7  -4    1.71    0.36
   4   7   4    1.52    0.37
   7  -4  -6    9.93    0.46
  -7   4   6   10.43    0.47
  -7  -4   6    9.31    0.42
   7   4  -6    9.97    0.43
   2   8  -6    1.96    0.19
  -2   8   6    1.97    0.38
   2  -8  -6    2.05    0.38
  -3  -4   9    7.30    0.29
   3   4  -9    7.46    0.30
   3  -4  -9    7.12    0.43
  -3   4   9    6.70    0.43
  -5  -2   9   12.39    0.41
   5   2  -9   12.39    0.42
   5  -2  -9   12.09    0.47
  -5   2   9   11.56    0.48
   8  -3  -4   18.68    0.53
  -8   3   4   18.84    0.52
   8   3  -4   18.99    0.54
  -8  -3   4   18.94    0.53
   3   6   6    2.94    0.38
  -3  -6  -6    2.97    0.38
   1   4  -9   86.81    0.58
  -1  -4   9   87.53    0.59
  -1   4   9   86.28    0.89
   1  -4  -9   85.16    0.89
  -4   2  -7    3.50    0.22
   4  -2   7    3.80    0.22
   4   2   7    2.88    0.30
  -4  -2  -7    3.61    0.32
   4   8  -5    3.16    0.30
   4   8  -5    3.47    0.29
   4  -8  -5    3.60    0.40
  -4   8   5    3.24    0.39
   1  -2   9  187.13    0.92
  -1   2  -9  187.82    0.91
  -1  -2  -9  180.74    1.14
   1   2   9  183.91    1.17
  -6  -3   8   38.08    0.61
   6   3  -8   36.47    0.61
   6  -3  -8   37.47    0.68
  -6   3   8   37.27    0.68
  -7   2  -3   30.38    0.49
   7   2   3   30.38    0.57
   7   2   3   30.20    0.60
   5  -2   6    3.04    0.23
  -5  -2  -6    3.03    0.33
   5   2   6    2.95    0.33
  -2  -6   8   30.05    0.36
   2   6  -8   30.07    0.37
  -2   6   8   29.44    0.63
   3  -1   8   15.81    0.35
  -3   1  -8   16.99    0.36
  -3  -1  -8   16.95    0.43
   3   1   8   15.99    0.41
  -1   9  -4    2.13    0.16
   1  -9   4    2.22    0.17
   1   9   4    2.47    0.37
  -1  -9  -4    2.07    0.37
   3  -9   2   11.73    0.30
  -3   9  -2   11.87    0.29
  -3  -9  -2   11.61    0.49
   3   9   2   11.50    0.47
   1 -10   1    1.95    0.26
  -1  10  -1    1.85    0.25
  -1 -10  -1    1.90    0.33
   1  10   1    2.00    0.32
   3   7  -7  310.12    1.20
  -3  -7   7  313.78    1.20
   3  -7  -7  313.71    1.70
  -3   7   7  307.15    1.66
  -6   6  -2  535.22    1.57
  -6  -6  -2  527.43    2.19
   6   6   2  532.67    2.18
   6   0   5    0.08    0.09
   4  -9  -1    2.46    0.29
  -4   9   1    2.67    0.29
  -4  -9   1    2.45    0.35
   4   9  -1    2.42    0.36
  -7   5   5    9.46    0.46
   7  -5  -5    9.89    0.45
  -7  -5   5    9.84    0.42
   7   5  -5    9.68    0.42
  -6   7   0    0.03    0.06
   6  -7   0   -0.03    0.09
   2   7   6    0.93    0.29
  -2  -7  -6    0.46    0.27
   3  -8   4    1.30    0.12
  -3  -8  -4    1.28    0.34
   3   8   4    1.34    0.34
   8   0   1    0.11    0.11
  -8   0  -1    0.03    0.11
   1  -5   8    9.43    0.14
   1   5   8    9.91    0.45
  -1  -5  -8    9.95    0.44
   1   6  -8    5.73    0.17
   1  -6  -8    4.93    0.42
  -1   6   8    5.87    0.43
   0  -7  -7   28.09    0.62
   0   7   7   28.50    0.62
  -4   9   2    7.21    0.37
   4   9  -2    6.87    0.39
  -4  -9   2    6.62    0.39
   0  10  -2   10.13    0.33
   0 -10   2   10.85    0.35
   0  10   2   10.29    0.44
   0 -10  -2   10.67    0.44
   3   9  -4   70.73    0.70
   3   9  -4   71.15    0.67
  -3  -9   4   72.33    0.73
   3   9  -4   71.56    0.70
  -3   9   4   70.47    0.82
   3  -9  -4   71.76    0.83
   6  -1   5    1.46    0.26
   6  -1   5    1.62    0.24
   6   1   5    1.60    0.29
   6   1   5    1.13    0.29
   6   1   5    1.34    0.27
  -6  -1  -5    1.46    0.29
   0   8  -6   15.01    0.21
   0  -8  -6   14.52    0.52
   0   8   6   14.08    0.52
  -1 -10   2   15.87    0.41
   1  10  -2   15.94    0.40
  -1  10   2   16.31    0.48
   1 -10  -2   15.42    0.47
  -7   4  -2    0.05    0.09
   7  -4   2    0.01    0.09
  -8   1  -1    0.98    0.27
   8  -1   1    1.33    0.29
   8   1   1    1.18    0.29
  -8  -1  -1    1.01    0.29
  -2   0  10   20.51    0.45
   2   0 -10   20.44    0.45
   2  -8   5    0.03    0.03
  -2  -8  -5    0.01    0.13
   2   8   5    0.04    0.07
   8   0  -6    3.76    0.41
  -8   0   6    4.00    0.40
   2  -4   8   15.93    0.22
  -2  -4  -8   15.67    0.48
   2   4   8   16.34    0.49
  -7   3   7    0.08    0.10
  -7  -3   7    0.17    0.12
   7   3  -7    0.09    0.16
   6  -4   4    5.35    0.25
  -6   4  -4    5.66    0.25
  -6  -4  -4    5.13    0.42
   6   4   4    5.54    0.41
   5   6  -7    5.20    0.31
  -5  -6   7    5.05    0.31
  -5   6   7    5.19    0.42
   5  -6  -7    5.21    0.42
  -4   9   0   59.85    0.63
   4  -9   0   61.02    0.65
   4   9   0   59.85    0.78
  -4  -9   0   59.65    0.80
  -3  -6   8    1.67    0.21
   3   6  -8    1.88    0.21
  -3   6   8    1.60    0.37
   3  -6  -8    1.61    0.38
  -6   7   4   14.03    0.47
   6  -7  -4   14.47    0.49
   6   7  -4   14.53    0.46
  -6  -7   4   14.28    0.46
  -7   6   2  165.61    1.12
   7   6  -2  168.77    1.30
  -7  -6   2  167.64    1.22
  -7  -6   2  164.89    1.27
  -7   5  -1    7.39    0.33
   7  -5   1    7.57    0.34
   7   5   1    7.13    0.47
   7   5   1    7.27    0.44
   5  -6   4   14.82    0.26
  -5   6  -4   14.52    0.25
   5   6   4   14.45    0.52
  -5  -6  -4   13.75    0.52
   2 -10  -1   29.53    0.53
  -2  10   1   30.39    0.55
  -2 -10   1   28.87    0.55
   2  10  -1   28.36    0.53
   3   0 -10    5.88    0.34
  -3   0  10    5.66    0.34
  -3  -8   6  102.53    0.77
  -3  -8   6  103.50    0.74
   3   8  -6  105.32    0.75
   3   8  -6  105.30    0.79
   3  -8  -6  103.23    1.03
  -3   8   6  102.94    1.02
   2 -10   0    6.00    0.32
  -2  10   0    5.93    0.33
   2  10   0    5.61    0.38
  -2 -10   0    6.01    0.39
  -2  -1  10    0.41    0.16
   2   1 -10    0.27    0.15
   2  -1 -10    0.14    0.14
  -2   1  10    0.21    0.14
   8  -1  -6    0.11    0.13
   8   1  -6    0.06    0.07
   6   5  -7   26.31    0.52
  -6  -5   7   25.86    0.51
  -6   5   7   26.33    0.61
   6  -5  -7   25.72    0.59
   3  -2   8    0.14    0.11
  -3   2  -8    0.35    0.13
   3   2   8    0.44    0.20
  -3  -2  -8    0.12    0.13
   7  -6  -3    4.35    0.37
  -7   6   3    3.78    0.36
  -7  -6   3    4.06    0.38
   7   6  -3    4.47    0.39
   4  -5   6   11.01    0.19
   4  -5   6   11.31    0.20
  -4  -5  -6   11.17    0.47
   4   5   6   10.82    0.45
   5  -8  -4   28.01    0.59
  -5   8   4   27.30    0.58
   5   8  -4   27.18    0.56
   5   8  -4   27.99    0.54
  -8   3   0    1.51    0.29
   8  -3   0    1.16    0.28
  -8  -3   0    1.42    0.33
   8   3   0    1.21    0.33
  -5   8  -1   59.81    0.59
   5   8   1   57.64    0.80
   4  -8   3    4.57    0.20
  -4   8  -3    4.93    0.20
   4   8   3    4.47    0.43
  -4  -8  -3    4.07    0.42
   6  -6  -6    6.87    0.43
  -6   6   6    7.17    0.43
  -6  -6   6    7.26    0.37
   6   6  -6    6.82    0.37
   3   1 -10    5.82    0.33
  -3  -1  10    5.80    0.33
  -3   1  10    5.45    0.36
   3  -1 -10    5.81    0.37
  -2  -6  -7    5.06    0.41
   2   6   7    5.10    0.41
  -7   6   1    7.58    0.37
   7  -6  -1    9.28    0.39
   7   6  -1    8.39    0.48
   7   6  -1    8.59    0.45
  -4  -4   9  158.99    0.97
   4  -4  -9  156.95    1.21
  -4   4   9  155.58    1.20
  -8   4   2    3.81    0.35
   8  -4  -2    4.10    0.36
  -8  -4   2    4.02    0.39
   8   4  -2    3.49    0.39
   5   7  -6   36.21    0.54
   5  -7  -6   37.12    0.67
  -5   7   6   36.97    0.67
  -8   4   3    7.97    0.42
   8  -4  -3    7.90    0.42
   8   4  -3    7.18    0.43
  -8  -4   3    7.95    0.44
   8  -3  -5    0.94    0.29
  -8   3   5    0.81    0.28
  -8  -3   5    0.74    0.28
   8   3  -5    0.79    0.28
  -1  -9   5    0.04    0.05
   1   9  -5    0.03    0.04
   1   9  -5    0.02    0.07
  -1   9   5    0.01    0.09
  -4   9   3    0.29    0.18
   4  -9  -3    0.31    0.22
   4   9  -3    0.56    0.23
  -4  -9   3    0.23    0.20
   4   9  -3    0.54    0.19
   4   9  -3    0.25    0.20
   0   4  -9    0.72    0.13
   0   4   9    0.81    0.26
   0  -4  -9    0.71    0.24
   1   0 -10    7.67    0.34
  -1   0  10    7.51    0.34
   1 -10   2    0.11    0.11
  -1  10  -2    0.04    0.05
  -5   7  -3    4.20    0.21
   5  -7   3    4.43    0.21
  -5  -7  -3    3.73    0.43
   5   7   3    4.17    0.43
   5   3  -9  180.10    1.14
  -5  -3   9  179.89    1.12
   5  -3  -9  173.46    1.26
  -5   3   9  172.81    1.24
   6  -2   5   44.84    0.53
   6   2   5   43.07    0.65
  -6  -2  -5   43.32    0.66
   4  -3   7   12.86    0.27
  -4  -3  -7   12.82    0.44
   4   3   7   12.12    0.43
   5   5  -8    5.80    0.32
  -5  -5   8    5.75    0.32
   5  -5  -8    5.46    0.42
  -5   5   8    5.81    0.43
  -2  10   2   10.75    0.42
   2 -10  -2   10.31    0.41
  -2 -10   2   10.52    0.39
   2  10  -2   10.29    0.38
  -1   3  -9   31.02    0.37
   1  -3   9   30.06    0.36
   1   3   9   30.32    0.58
  -1  -3  -9   30.48    0.57
  -8   2  -1    0.08    0.10
   8  -2   1    0.06    0.08
   8   2   1    0.02    0.08
   0   6  -8   62.88    0.35
   0  -6   8   61.22    0.34
   0  -6  -8   60.38    0.80
   0   6   8   60.50    0.81
  -7   3  -3   31.07    0.48
   7  -3   3   32.46    0.50
   7   3   3   31.28    0.59
   7   3   3   31.83    0.63
   5  -3   6    7.73    0.25
   5   3   6    7.55    0.41
  -5  -3  -6    7.57    0.41
   3   5   7   11.54    0.46
  -3  -5  -7   11.43    0.48
  -5   5  -5   92.26    0.55
   5   5   5   89.70    0.95
  -5  -5  -5   89.81    0.96
   1   1 -10   79.13    0.71
  -1  -1  10   77.24    0.70
   1  -1 -10   78.43    0.78
  -1   1  10   77.98    0.78
   7   0  -8    2.69    0.39
  -7   0   8    3.04    0.38
   2   9  -5   25.16    0.40
   2  -9  -5   25.31    0.60
  -2   9   5   26.18    0.61
   2 -10   1    2.50    0.26
  -2  10  -1    2.97    0.26
   2  10   1    2.92    0.36
  -2 -10  -1    2.74    0.37
  -6   7  -1   73.89    0.66
   6  -7   1   70.96    0.66
   6   7   1   71.65    0.89
   2   2 -10   63.53    0.63
  -2   2  10   61.21    0.74
   2  -2 -10   64.27    0.77
  -8   4   1    0.11    0.11
  -8  -4   1    0.08    0.09
   8   4  -1    0.18    0.17
   6   0  -9    0.04    0.08
   8  -2  -6    3.88    0.41
  -8   2   6    4.27    0.40
  -8  -2   6    3.92    0.40
   8   2  -6    3.78    0.39
   0  -9   5   11.39    0.25
   0   9  -5   10.95    0.23
   0   9   5   10.86    0.49
   0  -9  -5   11.49    0.49
  -4   9  -1    9.31    0.31
   4  -9   1    9.60    0.32
  -4  -9  -1    8.90    0.47
   4   9   1    8.87    0.47
   7  -1  -8   26.40    0.60
  -7   1   8   27.13    0.60
   7   1  -8   26.39    0.58
  -7  -1   8   26.32    0.58
   4   7  -7   94.25    0.77
  -4  -7   7   91.36    0.75
   4  -7  -7   91.56    1.00
  -4   7   7   90.87    0.98
  -7   6   4   20.68    0.54
   7  -6  -4   19.86    0.52
   7   6  -4   20.72    0.52
  -7  -6   4   20.38    0.52
   8  -4  -4    3.62    0.38
  -8   4   4    4.12    0.38
  -8  -4   4    3.81    0.38
   8   4  -4    3.62    0.38
   1  10  -3   12.51    0.34
   1 -10  -3   13.60    0.48
  -1  10   3   13.78    0.49
  -4   0  10    0.79    0.25
   2   0   9    0.04    0.07
  -3  -2  10    0.41    0.20
   3   2 -10    0.80    0.21
   3  -2 -10    0.50    0.22
  -3   2  10    0.57    0.25
  -2  -5   9   18.68    0.32
   2   5  -9   20.59    0.34
  -2   5   9   19.32    0.54
   2  -5  -9   19.33    0.55
   6   4  -8   52.72    0.68
  -6  -4   8   53.79    0.68
   6  -4  -8   52.61    0.78
  -6   4   8   53.98    0.79
   6   1  -9   23.15    0.55
  -6   1   9   22.81    0.57
   6  -1  -9   22.05    0.56
   0 -10   3   17.42    0.36
   0  10  -3   17.75    0.36
   0 -10  -3   17.64    0.52
   0  10   3   17.76    0.51
  -1  -8  -6   13.68    0.52
   1   8   6   13.76    0.52
   1   7   7    3.03    0.38
  -1  -7  -7    2.88    0.39
   4   6  -8    7.82    0.31
  -4  -6   8    7.37    0.30
  -4   6   8    7.45    0.46
   4  -6  -8    7.95    0.46
  -2  -9  -4   10.59    0.48
   2   9   4   10.63    0.49
  -7   6   0    0.39    0.18
   7  -6   0    0.42    0.18
   7   6   0    0.50    0.23
   7   6   0    0.42    0.24
  -4  -1  10   12.76    0.41
   4  -1 -10   13.08    0.45
  -4   1  10   12.59    0.44
  -2   1  -9   35.51    0.48
   2   1   9   35.84    0.56
  -2  -1  -9   35.32    0.55
  -3   9  -3    1.73    0.17
   3  -9   3    1.67    0.17
   3   9   3    1.82    0.36
  -3  -9  -3    1.53    0.36
  -3   3  -8    9.43    0.23
   3   3   8    9.00    0.41
  -3  -3  -8    9.02    0.41
  -1  -2  10    4.71    0.26
   1   2 -10    5.01    0.27
   1  -2 -10    4.97    0.36
  -1   2  10    4.89    0.36
   7  -5  -6    0.42    0.24
  -7   5   6    0.33    0.21
  -7  -5   6    0.19    0.17
   7   5  -6    0.29    0.18
  -6   7   5   19.10    0.53
   6  -7  -5   19.03    0.54
  -6  -7   5   19.34    0.48
   6   7  -5   19.10    0.49
  -3  -5   9   80.00    0.65
   3  -5  -9   79.80    0.92
  -3   5   9   77.87    0.90
  -1  -5   9    3.15    0.17
   1   5  -9    3.28    0.18
  -1   5   9    2.80    0.39
   1  -5  -9    3.07    0.38
   7   0   4    2.87    0.31
   7   0   4    3.04    0.30
  -2 -10   3   10.47    0.37
   2  10  -3    9.08    0.35
   2 -10  -3   10.04    0.44
  -2  10   3   10.29    0.45
  -7   4   7   52.61    0.78
   7  -4  -7   50.86    0.76
   7   4  -7   52.01    0.70
  -7  -4   7   51.12    0.70
  -7   2   8    0.39    0.28
   7  -2  -8    0.30    0.25
  -7  -2   8    0.44    0.22
   7   2  -8    0.21    0.25
   4  -9  -4    7.99    0.44
  -4   9   4    7.42    0.42
   4   9  -4    7.64    0.38
   4   9  -4    7.47    0.36
   4   8  -6   62.78    0.65
  -4   8   6   61.94    0.82
   4  -8  -6   63.03    0.84
   6  -3   5   14.77    0.33
   6  -3   5   13.46    0.34
  -6   3  -5   13.22    0.33
  -6   3  -5   13.49    0.32
   6   3   5   13.67    0.48
  -6  -3  -5   13.65    0.49
   3   9  -5   16.74    0.40
   3   9  -5   15.94    0.37
   3  -9  -5   15.61    0.53
  -3   9   5   16.26    0.53
   0   0  10   86.85    0.77
   0   0 -10   87.22    0.78
   3 -10  -1    0.36    0.17
  -3  10   1    0.10    0.15
  -3 -10   1    0.32    0.17
  -7   1  -4    1.81    0.26
   7  -1   4    1.48    0.28
  -7   1  -4    1.23    0.27
   7  -1   4    1.46    0.26
   7   1   4    1.64    0.29
   7   1   4    1.61    0.31
   8   0   2    1.16    0.25
  -8   0  -2    0.71    0.23
   8  -3   1    1.16    0.28
  -8   3  -1    1.42    0.28
  -8  -3  -1    0.92    0.33
  -8  -3  -1    1.04    0.31
   8   3   1    1.36    0.34
   8   3   1    1.58    0.33
   5  -8  -5   57.80    0.78
  -5   8   5   57.32    0.78
   5   8  -5   57.87    0.73
   5   8  -5   57.45    0.68
  -5  -8   5   58.17    0.68
  -5  -8   5   56.90    0.71
   6   2  -9  177.60    1.23
  -6  -2   9  177.99    1.20
  -6   2   9  174.20    1.28
   6  -2  -9  173.99    1.29
  -6   6  -3    9.48    0.28
   6  -6   3    9.80    0.29
  -6  -6  -3    9.32    0.50
   6   6   3    9.48    0.49
   2 -10   2    2.30    0.22
  -2  10  -2    1.85    0.22
  -2 -10  -2    1.79    0.35
   2  10   2    1.73    0.35
  -5   8  -2    6.11    0.26
   5  -8   2    5.82    0.26
   5   8   2    4.58    0.44
  -5  -8  -2    4.80    0.45
   8  -4   0    6.41    0.36
  -8   4   0    6.38    0.36
   8   4   0    5.95    0.43
   8   4   0    5.53    0.46
  -8  -4   0    5.62    0.42
  -8  -4   0    6.32    0.45
   4   2 -10    4.36    0.32
  -4  -2  10    4.67    0.32
  -4   2  10    4.11    0.39
   4  -2 -10    4.52    0.38
  -3  10   0  134.41    0.94
   3 -10   0  130.22    0.94
  -3 -10   0  131.80    1.10
   3  10   0  133.73    1.10
   0   1 -10   14.42    0.37
   0  -1  10   14.09    0.36
   0   1  10   14.41    0.42
   0  -1 -10   14.29    0.42
  -2   2  -9  125.00    0.76
   2  -2   9  124.95    0.77
  -2  -2  -9  122.38    0.97
   2   2   9  122.85    0.97
  -7   5  -2    3.81    0.28
   7  -5   2    3.75    0.28
   7   5   2    3.01    0.42
   7   5   2    3.52    0.40
  -7  -5  -2    4.18    0.43
   7   5   2    3.64    0.42
   1 -10   3    2.63    0.21
  -1  10  -3    2.82    0.22
  -1 -10  -3    2.64    0.37
   1  10   3    3.20    0.39
   8   1   2    0.09    0.11
  -2  -3  10    5.51    0.27
   2   3 -10    6.20    0.27
   2  -3 -10    5.88    0.40
  -2   3  10    5.35    0.39
   3 -10  -2    0.08    0.12
  -3  10   2    0.06    0.07
  -3 -10   2    0.00    0.11
   1  -9   5    4.55    0.16
   1   9   5    3.99    0.41
   1   9   5    3.70    0.42
  -1  -9  -5    4.77    0.42
   8  -3  -6   44.97    0.74
  -8   3   6   43.20    0.72
  -8  -3   6   44.47    0.70
   8   3  -6   44.03    0.71
  -2   5  -8   14.90    0.17
  -2  -5  -8   13.91    0.49
   2   5   8   14.54    0.50
   8  -4  -5   38.64    0.69
  -8   4   5   38.18    0.67
   8   4  -5   37.42    0.67
  -8  -4   5   38.03    0.66
   6  -5   4    2.07    0.20
  -6   5  -4    1.96    0.19
  -6  -5  -4    2.38    0.38
   6   5   4    1.80    0.37
  -8   0   7    0.12    0.17
  -5  -4   9    6.79    0.34
   5   4  -9    6.06    0.34
  -5   4   9    6.70    0.44
   5  -4  -9    6.46    0.44
   4  -4   7   23.49    0.29
   4  -4   7   23.21    0.30
   4   4   7   22.77    0.54
  -4  -4  -7   23.25    0.55
   7   6  -5    0.01    0.08
  -7  -6   5    0.02    0.12
   3   3 -10    0.78    0.22
  -3  -3  10    0.79    0.21
  -3   3  10    0.81    0.29
   3  -3 -10    1.15    0.29
   1  -4   9    8.25    0.19
  -1   4  -9    8.27    0.20
  -1  -4  -9    7.93    0.42
   1   4   9    8.34    0.43
  -6   8   2    0.08    0.09
   6  -8  -2    0.27    0.17
   6   8  -2    0.22    0.18
   6   8  -2    0.14    0.16
  -1  -6  -8   10.47    0.48
   1   6   8   11.04    0.49
  -7   4  -3    3.47    0.26
   7  -4   3    3.56    0.27
   7   4   3    3.48    0.38
   7   4   3    3.27    0.40
   7   4   3    3.48    0.40
  -7  -4  -3    3.41    0.41
   5   4   6  230.27    1.44
  -5  -4  -6  227.21    1.42
   4  -7   5    7.33    0.15
  -4  -7  -5    7.41    0.46
   4   7   5    6.74    0.44
   8  -1  -7   11.24    0.49
  -8   1   7   12.46    0.49
  -8  -1   7   12.01    0.49
   8   1  -7   11.79    0.49
   4  -9   2   67.45    0.60
  -4   9  -2   66.94    0.58
  -4  -9  -2   64.07    0.87
   4   9   2   65.81    0.88
  -9   0   2    0.02    0.06
  -3  -7  -6   51.13    0.79
   3   7   6   49.24    0.76
  -2  -8   7   22.44    0.33
   2   8  -7   22.62    0.33
  -2  -8   7   21.88    0.34
   2   8  -7   22.87    0.35
   2  -8  -7   21.89    0.59
  -2   8   7   21.99    0.59
  -7   2  -4    2.05    0.26
   7  -2   4    1.86    0.26
   7   2   4    1.90    0.33
   7   2   4    1.82    0.31
  -6   8   1    2.21    0.30
   6  -8  -1    1.75    0.29
   6   8  -1    1.95    0.38
  -6  -8   1    1.52    0.38
   6   8  -1    2.17    0.37
   6   8  -1    2.02    0.35
   1   8  -7    7.43    0.20
  -1   8   7    7.38    0.47
   1  -8  -7    7.67    0.45
   4   5  -9   11.76    0.36
  -4  -5   9   11.11    0.34
   4  -5  -9   11.72    0.50
  -4   5   9   11.53    0.50
  -9   1   3    1.59    0.34
   9  -1  -3    1.40    0.33
   9   1  -3    1.49    0.33
  -9  -1   3    1.33    0.33
   8  -5  -2    0.11    0.13
  -3   8  -5   17.44    0.18
   3  -8   5   17.79    0.19
   3   8   5   17.53    0.55
  -3  -8  -5   17.45    0.56
  -8   5   3    0.08    0.14
   8  -5  -3    0.02    0.06
  -8  -5   3    0.05    0.13
   8   5  -3    0.08    0.13
  -2  -7   8   36.36    0.39
   2   7  -8   37.60    0.41
  -2   7   8   37.68    0.71
   2  -7  -8   37.85    0.71
   0  -5   9    0.10    0.06
   0  -5  -9    0.10    0.17
   1   3 -10   73.05    0.61
  -1  -3  10   70.81    0.59
   1  -3 -10   73.67    0.83
  -1   3  10   70.23    0.81
   5   0 -10    2.22    0.34
  -5   0  10    3.02    0.35
   9  -1  -2   12.82    0.47
  -9   1   2   14.14    0.48
   9   1  -2   13.66    0.50
  -9  -1   2   13.45    0.49
  -7   6  -1    8.58    0.33
   7  -6   1    9.02    0.34
   7   6   1    9.01    0.49
   7   6   1    8.12    0.48
   7   6   1    7.86    0.45
  -7  -6  -1    8.11    0.49
  -6   7  -2    2.43    0.23
   6  -7   2    2.63    0.24
   6   7   2    2.56    0.40
  -6  -7  -2    1.95    0.41
   6  -8  -3   29.97    0.58
  -6   8   3   32.12    0.58
   6   8  -3   31.23    0.62
   6   8  -3   31.93    0.60
   0  -2  10    1.55    0.21
   0   2 -10    1.42    0.21
   0  -2 -10    1.48    0.29
   0   2  10    1.52    0.30
  -9   0   4    7.66    0.44
   9   0  -4    7.51    0.44
  -5   9   2    0.64    0.26
   5  -9  -2    0.90    0.27
   5   9  -2    1.17    0.27
  -5  -9   2    0.65    0.28
   5   9  -2    0.63    0.27
   5   9  -2    1.03    0.28
  -5   9   1   43.32    0.60
   5   9  -1   41.74    0.70
  -5  -9   1   41.28    0.70
  -1 -10   4    0.20    0.14
   1  10  -4    0.16    0.11
  -1  10   4    0.00    0.19
   1 -10  -4    0.14    0.17
   3 -10   1    3.02    0.26
  -3 -10  -1    2.17    0.38
   3  10   1    2.86    0.37
   8  -2   2    6.36    0.35
  -8   2  -2    6.20    0.35
   8   2   2    6.14    0.40
  -8  -2  -2    6.44    0.42
  -8  -2  -2    6.47    0.40
   8   2   2    5.72    0.43
  -1  -7   8   10.52    0.20
   1  -7  -8   11.37    0.49
  -1   7   8   11.05    0.51
  -6  -6   7    1.27    0.29
   6   6  -7    1.12    0.28
  -6   6   7    1.45    0.35
   6  -6  -7    1.42    0.35
  -5   0  -7    0.01    0.04
   4  -8   4   38.93    0.36
   4   8   4   36.78    0.69
  -4  -8  -4   37.67    0.71
   4  -6   6   52.98    0.33
   4  -6   6   54.56    0.34
  -4  -6  -6   55.09    0.80
   4   6   6   52.82    0.78
  -7   3   8   76.26    0.91
   7  -3  -8   73.18    0.89
  -7  -3   8   75.14    0.83
   7   3  -8   74.60    0.83
  -5  -1  10    0.68    0.27
   5   1 -10    0.82    0.26
   5  -1 -10    0.99    0.30
  -5   1  10    1.08    0.30
   3 -10  -3    6.00    0.39
  -3  10   3    5.21    0.38
   3  10  -3    5.26    0.34
  -3 -10   3    5.55    0.35
  -9   1   4    2.32    0.36
   9  -1  -4    2.42    0.37
  -9  -1   4    2.45    0.38
   9   1  -4    2.46    0.38
   0 -10   4    4.02    0.23
   0  10  -4    3.70    0.22
   0 -10  -4    3.93    0.40
   0  10   4    4.28    0.41
  -8   5   1   19.44    0.47
   8  -5  -1   19.98    0.49
   8   5  -1   19.36    0.55
   8   5  -1   19.12    0.59
  -8  -5   1   19.31    0.55
  -8  -5   1   19.44    0.58
  -6  -3   9   34.99    0.60
   6   3  -9   35.54    0.61
  -6   3   9   36.42    0.69
   6  -3  -9   35.10    0.68
  -5   1  -7   72.75    0.69
   5  -1   7   73.46    0.68
   5   1   7   72.42    0.76
  -5  -1  -7   73.56    0.77
  -3   4  -8    6.58    0.18
   3  -4   8    6.24    0.17
   3   4   8    6.49    0.40
  -3  -4  -8    6.37    0.40
  -9   0   1    0.26    0.17
   9   0  -1    0.18    0.14
  -5  -7   7   12.11    0.38
   5  -7  -7   11.47    0.50
  -5   7   7   13.27    0.51
  -8   2   7   15.99    0.53
   8  -2  -7   15.75    0.54
   8   2  -7   14.98    0.51
  -8  -2   7   15.74    0.51
   3   7  -8    0.69    0.16
   3  -7  -8    0.83    0.26
  -3   7   8    0.52    0.29
  -4   0  -8    6.34    0.32
   4   0   8    6.69    0.32
  -7   7   2   89.49    0.88
   7   7  -2   87.40    0.99
  -3  -8   7    0.90    0.19
   3   8  -7    0.95    0.20
   3  -8  -7    0.90    0.32
  -3   8   7    0.99    0.32
   8  -5  -4    2.62    0.37
  -8   5   4    2.60    0.37
   8   5  -4    2.21    0.36
  -8  -5   4    2.54    0.37
   2  10  -4   21.99    0.43
  -2  10   4   22.45    0.57
   2 -10  -4   20.63    0.55
   4   3 -10   98.94    0.85
  -4  -3  10   96.59    0.82
   4  -3 -10   95.33    0.98
  -4   3  10   95.19    0.97
  -2   3  -9   23.86    0.33
   2  -3   9   24.59    0.34
  -2  -3  -9   24.26    0.54
   2   3   9   23.75    0.54
  -5  -6   8   40.50    0.57
   5   6  -8   39.13    0.56
   5  -6  -8   40.72    0.73
  -5   6   8   40.08    0.72
   5  -7   4   16.70    0.28
   5   7   4   15.41    0.55
  -5  -7  -4   16.03    0.55
  -6   8   0   62.56    0.67
   6  -8   0   62.49    0.68
   6   8   0   59.82    0.84
   2   8   6   19.97    0.57
  -2  -8  -6   19.36    0.56
  -5   9   3    1.17    0.31
   5  -9  -3    1.18    0.31
   5   9  -3    1.34    0.30
   5   9  -3    1.05    0.31
   1   9  -6    0.15    0.10
   1  -9  -6    0.16    0.15
  -1   9   6    0.22    0.19
  -9   2   3   42.49    0.69
   9   2  -3   42.93    0.72
  -9  -2   3   43.54    0.72
   5  -9   0    1.28    0.25
  -5   9   0    0.97    0.24
  -5  -9   0    1.50    0.34
   5   9   0    0.76    0.30
  -6  -5   8    1.18    0.26
   6   5  -8    1.07    0.26
   6  -5  -8    0.79    0.32
  -6   5   8    0.79    0.29
   0   8  -7    1.01    0.09
   0   8   7    1.02    0.31
   9  -1  -1    1.84    0.35
  -9   1   1    2.00    0.35
   9   1  -1    2.43    0.36
  -9  -1   1    2.22    0.36
  -3  -6  -7    5.68    0.44
   3   6   7    4.69    0.42
   5  -6   5    9.77    0.21
  -5   6  -5    9.88    0.21
   5   6   5    9.36    0.48
  -5  -6  -5    8.71    0.47
   7  -7  -3    4.30    0.37
  -7   7   3    4.72    0.38
   7   7  -3    4.94    0.43
  -7  -7   3    4.66    0.42
  -7  -7   3    4.81    0.40
   7   7  -3    3.96    0.40
  -4   1  -8  153.42    0.94
   4  -1   8  153.94    0.93
   4   1   8  152.95    1.04
   2   9  -6   82.68    0.63
   2   9  -6   82.26    0.65
   2  -9  -6   80.00    0.94
  -2   9   6   81.10    0.95
  -9   2   2    0.55    0.26
   9  -2  -2    0.50    0.23
  -9  -2   2    0.73    0.26
   9   2  -2    0.57    0.24
   6  -4   5    5.04    0.24
  -6   4  -5    5.01    0.23
   6   4   5    4.55    0.40
  -6  -4  -5    4.77    0.41
  -6   7   6    0.04    0.07
   6   7  -6   -0.02    0.10
   4   9  -5   84.77    0.77
   4   9  -5   86.18    0.82
   4  -9  -5   85.00    0.95
   2   7   7    1.91    0.38
  -2  -7  -7    1.74    0.36
  -7   7   1    0.13    0.14
   7  -7  -1   -0.04    0.12
   7   7  -1    0.12    0.15
   7   7  -1    0.24    0.23
   6   0   6    2.68    0.29
   6   0   6    2.86    0.28
  -6   0  -6    2.48    0.29
   6   0   6    2.25    0.29
   8  -4   1    2.13    0.28
   8   4   1    1.65    0.35
   8   4   1    1.91    0.37
  -2  10  -3   17.45    0.33
   2 -10   3   16.52    0.32
   2  10   3   16.75    0.54
  -2 -10  -3   17.50    0.56
  -6   8   4   13.44    0.47
   6  -8  -4   13.07    0.48
   6   8  -4   13.45    0.49
   6   8  -4   13.32    0.47
  -6  -8   4   12.68    0.45
  -6  -8   4   13.18    0.47
  -5  -2  10    0.52    0.20
   5   2 -10    0.21    0.15
  -5   2  10    0.01    0.06
   5  -2 -10    0.10    0.17
   9   0  -5    0.17    0.20
   9  -2  -4    0.05    0.13
  -9   2   4   -0.02    0.17
   9   2  -4    0.27    0.18
  -9  -2   4    0.09    0.09
  -7   3  -4    0.80    0.19
   7  -3   4    0.85    0.21
  -7  -3  -4    0.57    0.27
   7   3   4    0.70    0.26
   7   3   4    0.69    0.28
  -3   9  -4   21.10    0.28
   3   9   4   21.35    0.59
  -3  -9  -4   22.88    0.61
   0 -11   0    0.03    0.07
   2   6  -9    4.69    0.21
  -2  -6   9    4.06    0.20
  -2   6   9    4.48    0.41
   2  -6  -9    4.28    0.42
   6  -1   6   33.70    0.52
   6  -1   6   35.10    0.51
  -6  -1  -6   34.30    0.58
   6   1   6   33.49    0.57
   1   0  10   11.71    0.37
  -1   0 -10   11.38    0.36
   2   4 -10    4.81    0.24
  -2  -4  10    4.73    0.24
  -2   4  10    4.66    0.40
   2  -4 -10    4.69    0.41
   0   7   8    9.70    0.49
   0  -7  -8    9.45    0.49
   8  -4  -6    4.27    0.43
  -8   4   6    3.95    0.40
  -8  -4   6    4.21    0.39
   8   4  -6    4.87    0.40
   5  -2   7    0.45    0.15
   5  -2   7    0.60    0.16
  -5   2  -7    0.54    0.17
   5  -2   7    0.66    0.17
  -5  -2  -7    0.37    0.19
   5   2   7    0.61    0.20
   7  -5  -7    5.04    0.43
  -7   5   7    5.52    0.44
  -7  -5   7    5.44    0.38
   7   5  -7    5.25    0.38
   0   9  -6   12.82    0.22
   0  -9  -6   13.10    0.52
   0   9   6   13.62    0.53
  -9   1   5   74.51    0.90
   9  -1  -5   73.89    0.90
  -9  -1   5   75.62    0.91
   9   1  -5   73.64    0.89
   0  -3  10    8.70    0.26
   0   3 -10    8.29    0.26
   0   3  10    8.82    0.42
   0  -3 -10    8.09    0.41
  -3  -4  10   10.30    0.32
   3   4 -10   11.31    0.33
   3  -4 -10   10.65    0.47
  -3   4  10   10.63    0.47
   8  -3   2   67.18    0.72
  -8   3  -2   66.18    0.71
   8   3   2   64.32    0.86
  -1   1 -10    9.06    0.31
   1   1  10    8.54    0.37
  -1  -1 -10    8.78    0.37
  -5  -8   6    2.14    0.29
   5   8  -6    2.03    0.28
  -5   8   6    1.89    0.37
   5  -8  -6    1.80    0.37
   2  -9   5   20.16    0.24
  -2  -9  -5   19.41    0.57
   2   9   5   19.64    0.58
   0  11  -1    2.78    0.30
   0 -11  -1    2.88    0.34
   0  11   1    2.90    0.34
   1 -10   4    1.44    0.17
  -1  10  -4    1.35    0.16
  -1 -10  -4    1.21    0.32
   1  10   4    1.38    0.34
  -9   2   1   84.96    0.88
   9  -2  -1   84.18    0.88
  -9  -2   1   86.46    0.94
  -3  10  -2    1.78    0.21
   3 -10   2    1.85    0.22
  -3 -10  -2    1.73    0.37
  -4   2  -8    0.60    0.17
   4  -2   8    0.59    0.17
   4   2   8    0.42    0.23
  -4  -2  -8    0.75    0.23
  -7   6   6   24.24    0.60
   7  -6  -6   24.16    0.60
   7   6  -6   23.84    0.55
  -7  -6   6   23.95    0.55
  -8   5   0    0.09    0.14
   8  -5   0    0.05    0.11
   8   5   0    0.19    0.15
  -7   7   4    0.12    0.13
   7  -7  -4    0.17    0.15
   7   7  -4    0.09    0.18
  -7  -7   4    0.23    0.16
  -5  -8  -3  131.54    1.19
   5   8   3  132.84    1.19
  -3  -6   9    0.29    0.13
   3   6  -9    0.08    0.13
  -3   6   9    0.43    0.21
   3  -6  -9    0.21    0.21
   1 -11   0   14.52    0.43
  -1  11   0   14.40    0.43
   1  11   0   14.27    0.45
  -1 -11   0   15.51    0.48
   1   6  -9    1.94    0.14
   1  -6  -9    2.12    0.37
  -1   6   9    1.52    0.37
  -4  10   1   27.03    0.51
   4 -10  -1   27.29    0.52
   4  10  -1   26.87    0.59
  -4 -10   1   26.83    0.60
  -7   0   9    0.02    0.06
   3   9  -6    0.02    0.08
   3  -9  -6    0.05    0.09
  -3   9   6    0.06    0.09
   3  -9  -6    0.32    0.19
  -1  11   1    0.94    0.27
   1  11  -1    0.99    0.25
  -1 -11   1    1.18    0.27
  -8   5   5    4.69    0.42
   8  -5  -5    5.17    0.43
   8   5  -5    4.17    0.40
  -8  -5   5    4.11    0.40
   8  -3  -7    0.33    0.25
  -8   3   7    0.52    0.26
  -8  -3   7    0.61    0.27
   8   3  -7    0.25    0.23
   9   0   0   26.68    0.59
  -9   0   0   27.13    0.58
   1   4 -10    4.45    0.22
  -1  -4  10    4.07    0.22
   1  -4 -10    3.72    0.39
  -1   4  10    3.64    0.39
  -4  10   2    0.58    0.24
   4 -10  -2    0.73    0.24
  -4 -10   2    0.67    0.27
   4  10  -2    0.55    0.22
  -5   9   4    0.15    0.13
   5  -9  -4    0.10    0.13
   5   9  -4    0.10    0.12
   5   9  -4    0.02    0.06
  -3   0  -9    0.07    0.07
   3   0   9    0.03    0.06
   3  10  -4   -0.01    0.10
   3  10  -4    0.09    0.10
  -3 -10   4    0.01    0.07
   3 -10  -4    0.01    0.08
  -3  10   4   -0.00    0.08
   5   5  -9   14.31    0.40
  -5  -5   9   14.26    0.40
   5  -5  -9   14.00    0.53
   4   7  -8   13.59    0.36
  -4  -7   8   13.01    0.35
   4  -7  -8   12.95    0.53
  -4   7   8   13.24    0.53
  -7   7   0    0.15    0.13
   7  -7   0    0.07    0.15
   7   7   0    0.15    0.19
   7   7   0    0.03    0.13
   5  -9   1    2.12    0.25
   5   9   1    1.41    0.38
  -5  -9  -1    1.53    0.38
   4  -9   3    4.27    0.21
  -4   9  -3    3.49    0.19
  -4  -9  -3    4.29    0.43
   4   9   3    4.10    0.41
   7  -1  -9    0.08    0.13
  -7   1   9    0.12    0.13
   4  -5   7   12.89    0.20
  -4  -5  -7   12.60    0.49
   4   5   7   13.05    0.48
   1  -5   9    3.10    0.12
   1   5   9    3.30    0.38
  -1  -5  -9    3.44    0.38
   9  -3  -3   14.50    0.51
  -9   3   3   14.43    0.50
  -9  -3   3   14.07    0.52
   9   3  -3   13.35    0.51
   8   0   3    0.02    0.05
  -6   8  -1    2.50    0.25
   6  -8   1    2.11    0.25
   6   8   1    2.33    0.40
  -6  -8  -1    2.37    0.40
   6  -2   6    0.28    0.14
   6  -2   6    0.26    0.14
  -6  -2  -6    0.09    0.17
   6   2   6    0.28    0.18
   7   5   3   43.79    0.71
   7   5   3   45.14    0.76
  -7  -5  -3   44.06    0.76
   5  -5   6   22.10    0.31
  -5  -5  -6   21.36    0.58
   5   5   6   21.67    0.59
  -1  11  -1   15.70    0.41
   1 -11   1   15.56    0.41
  -1 -11  -1   16.44    0.51
   1  11   1   15.78    0.49
  -9   1   0   37.05    0.64
   9  -1   0   36.69    0.64
  -9  -1   0   37.31    0.67
   9   1   0   35.47    0.65
   4 -10   0    0.00    0.05
  -4 -10   0    0.00    0.09
  -7   4   8    0.14    0.15
   7   4  -8    0.08    0.08
  -4  -8   7   10.26    0.33
   4   8  -7   10.47    0.34
  -4   8   7   10.47    0.50
   4  -8  -7   10.42    0.51
   3  -1   9    0.75    0.20
  -3   1  -9    0.64    0.21
   3   1   9    0.88    0.22
  -3  -1  -9    0.83    0.22
   9  -3  -2   22.12    0.55
  -9   3   2   21.48    0.54
  -9  -3   2   22.28    0.58
  -9   2   5    4.26    0.42
   9  -2  -5    4.80    0.43
  -9  -2   5    4.26    0.41
   9   2  -5    4.88    0.43
   7  -6   2   13.40    0.36
  -7   6  -2   12.67    0.35
  -7  -6  -2   12.62    0.54
   7   6   2   12.10    0.50
   7   6   2   12.54    0.52
   7   6   2   12.41    0.52
   8  -1   3    0.57    0.22
  -8   1  -3    0.41    0.20
  -8  -1  -3    0.57    0.24
  -8  -1  -3    0.60    0.24
   8   1   3    0.94    0.26
   8   1   3    0.56    0.24
  -1   2 -10   68.90    0.61
   1   2  10   69.45    0.79
   6   4  -9   16.61    0.46
  -6  -4   9   16.17    0.45
  -6   4   9   17.74    0.56
   6  -4  -9   16.36    0.55
   2   6   8   19.51    0.56
  -2  -6  -8   19.24    0.56
  -6   6  -4   15.49    0.30
   6   6   4   14.81    0.54
  -6  -6  -4   16.49    0.56
   0  11  -2    7.18    0.32
   0 -11   2    7.59    0.34
   0 -11  -2    6.90    0.42
   0  11   2    6.95    0.41
   5   3 -10    1.47    0.29
  -5  -3  10    1.64    0.28
  -5   3  10    1.60    0.35
   5  -3 -10    1.60    0.35
   1  11  -2   40.60    0.58
  -1 -11   2   41.19    0.60
   1 -11  -2   40.65    0.66
  -1  11   2   41.28    0.67
  -4  -4  10   21.95    0.44
   4   4 -10   21.01    0.44
  -4   4  10   20.74    0.58
   4  -4 -10   20.63    0.57
   2  -4   9   36.24    0.35
  -2  -4  -9   36.83    0.64
   2   4   9   35.78    0.64
   9  -3  -4    1.01    0.31
  -9   3   4    1.10    0.32
  -9  -3   4    0.92    0.31
   9   3  -4    1.13    0.34
  -8   0   8   46.53    0.74
   8   0  -8   45.52    0.74
   1  10  -5    0.35    0.13
  -1 -10   5    0.39    0.14
   1 -10  -5    0.39    0.23
  -1  10   5    0.41    0.21
   5  -3   7   13.35    0.30
   5  -3   7   14.20    0.30
  -5  -3  -7   12.61    0.46
   5   3   7   13.75    0.47
   4 -10  -3    2.80    0.35
  -4  10   3    2.37    0.34
   4  10  -3    2.48    0.33
  -4 -10   3    2.74    0.34
   6  -7   3   10.49    0.29
  -6   7  -3    9.95    0.28
  -6  -7  -3    9.19    0.51
   6   7   3   10.25    0.51
  -6   0  10   30.28    0.62
   6   0 -10   29.10    0.61
  -6   8   5   15.29    0.52
   6  -8  -5   16.02    0.52
  -6  -8   5   14.80    0.46
   6   8  -5   14.67    0.46
  -8   1   8    4.27    0.42
   8  -1  -8    3.90    0.42
  -8  -1   8    3.17    0.39
   8   1  -8    3.59    0.40
   7   2  -9   15.32    0.49
  -7  -2   9   14.40    0.48
   7  -2  -9   14.78    0.52
  -7   2   9   14.49    0.52
   2 -11  -1    0.47    0.20
  -2 -11   1    0.39    0.21
   9   0  -6  474.53    2.12
  -9   0   6  469.96    2.10
  -4  -6   9    4.05    0.27
   4   6  -9    4.17    0.27
  -4   6   9    3.83    0.42
   4  -6  -9    4.37    0.44
   8  -6  -2    5.99    0.39
  -8   6   2    6.21    0.38
  -8  -6   2    6.57    0.46
  -8  -6   2    6.54    0.44
   8   6  -2    5.78    0.43
   8   6  -2    5.79    0.47
   2 -11   0    9.71    0.38
  -2 -11   0    9.47    0.44
   2  11   0    9.28    0.43
  -8   6   3    0.35    0.22
   8  -6  -3    0.33    0.19
  -8  -6   3    0.08    0.13
   8   6  -3    0.25    0.18
   1   9   6    3.21    0.40
  -1  -9  -6    3.48    0.40
  -3   5  -8    0.05    0.03
   3  -5   8    0.10    0.04
   3  -5   8    0.04    0.04
  -3  -5  -8   -0.01    0.18
   0   6  -9    3.04    0.12
   0  -6   9    2.66    0.12
   0  -6  -9    2.67    0.38
   0   6   9    2.63    0.40
   9  -3  -1    0.20    0.22
  -9   3   1    0.35    0.22
   9   3  -1    0.28    0.18
  -9  -3   1    0.18    0.22
   9  -2   0    6.78    0.40
  -9   2   0    6.51    0.39
   9   2   0    6.49    0.43
  -9  -2   0    6.68    0.43
   2  10  -5    3.10    0.23
  -2 -10   5    3.08    0.26
   2  10  -5    3.03    0.24
   2  10  -5    3.09    0.25
   2 -10  -5    2.82    0.39
  -2  10   5    2.75    0.39
  -4   3  -8    4.23    0.21
   4  -3   8    3.67    0.20
   4   3   8    3.53    0.35
  -4  -3  -8    3.81    0.36
  -6  -1  10  130.12    1.08
   6   1 -10  131.38    1.11
   6  -1 -10  127.02    1.11
  -6   1  10  130.33    1.13
   3   0 -11    0.03    0.05
  -3   0  11    0.06    0.08
  -3   2  -9    2.53    0.22
  -3  -2  -9    2.73    0.31
   3   2   9    2.46    0.31
   7  -1   5   15.28    0.43
   7  -1   5   15.55    0.41
   7   1   5   15.18    0.46
   7   1   5   15.27    0.44
   7  -7  -5  110.85    1.07
  -7  -7   5  108.85    1.00
   7   7  -5  109.45    1.00
   7  -4   4   44.59    0.54
   7   4   4   43.62    0.73
  -7  -4  -4   42.63    0.73
  -9   1   6    0.95    0.33
   9  -1  -6    1.01    0.35
  -9  -1   6    0.86    0.32
   9   1  -6    0.99    0.34
  -8   2  -3   11.60    0.38
   8  -2   3   11.58    0.39
   8   2   3   11.35    0.47
  -1  -7  -8  106.40    1.06
   1   7   8  108.46    1.09
   0 -10   5   48.81    0.48
   0  10  -5   47.23    0.45
   0 -10  -5   47.57    0.77
   0  10   5   48.26    0.78
  -4  10  -1   19.09    0.40
  -4 -10  -1   18.47    0.57
   4  10   1   18.72    0.57
  -2  -1  11    9.39    0.35
   2   1 -11    9.45    0.35
   2  -1 -11    9.38    0.40
  -2   1  11    9.11    0.40
  -1  11  -2   12.02    0.35
   1  11   2   11.61    0.48
  -1 -11  -2   11.21    0.47
   3   1 -11    0.55    0.21
  -3  -1  11    0.49    0.20
   3  -1 -11    0.52    0.22
  -3   1  11    0.53    0.23
  -6   5  -5    0.48    0.14
   6   5   5    0.90    0.27
  -6  -5  -5    0.70    0.29
   0  -4  10    1.79    0.16
   0  -4 -10    1.60    0.32
   0   4  10    1.20    0.35
   2 -11  -2    0.16    0.12
  -2  11   2    0.20    0.16
   2  11  -2    0.36    0.17
  -2 -11   2    0.18    0.13
  -8   4  -2    9.37    0.36
   8  -4   2    9.61    0.36
   8   4   2    9.49    0.46
   8   4   2    9.34    0.49
   6  -3   6  150.78    0.92
  -6  -3  -6  151.11    1.18
   6   3   6  152.90    1.18
   8   5   1    0.06    0.09
  -8   6   1    0.09    0.11
   4   9  -6    4.45    0.30
   4   9  -6    4.38    0.31
  -4   9   6    4.70    0.43
   4  -9  -6    4.31    0.43
  -7   7  -1    1.15    0.24
   7  -7   1    0.90    0.24
   7   7   1    1.27    0.35
   7   7   1    0.94    0.35
   7   7   1    0.75    0.33
  -7  -7  -1    1.36    0.35
  -8   6   4    6.50    0.42
   8  -6  -4    5.82    0.42
  -8  -6   4    5.99    0.43
   8   6  -4    6.86    0.43
   2 -11   1    0.37    0.16
  -2  11  -1    0.29    0.16
   2  11   1    0.16    0.18
  -2 -11  -1    0.34    0.22
  -2  10  -4    0.79    0.14
   2 -10   4    0.80    0.15
  -2 -10  -4    0.46    0.28
   2  10   4    0.63    0.26
  -9   3   5    0.44    0.24
   9  -3  -5    0.31    0.24
  -9  -3   5    0.31    0.26
   9   3  -5    0.31    0.24
  -8   2   8    1.37    0.37
   8  -2  -8    1.81    0.37
  -8  -2   8    1.63    0.34
   8   2  -8    1.54    0.34
  -3  10  -3   14.99    0.30
   3 -10   3   14.65    0.30
  -3 -10  -3   14.35    0.55
   3  10   3   13.99    0.53
  -6  -6   8    3.85    0.33
   6   6  -8    3.73    0.33
  -6   6   8    3.60    0.42
   6  -6  -8    4.03    0.42
   1  -3  10   32.62    0.41
  -1   3 -10   33.36    0.41
  -1  -3 -10   31.82    0.60
   1   3  10   32.99    0.62
   2   5 -10    2.94    0.21
  -2   5  10    2.76    0.40
   2  -5 -10    3.13    0.40
   5  -9  -5    0.15    0.14
  -5   9   5    0.05    0.13
   5   9  -5    0.05    0.12
   5   9  -5    0.01    0.05
  -8   5   6   13.73    0.51
   8  -5  -6   13.13    0.50
   8   5  -6   12.86    0.48
  -8  -5   6   12.94    0.48
  -4   8  -5    0.02    0.05
   4  -8   5    0.07    0.05
  -6   7   7    0.05    0.09
   8  -4  -7   11.63    0.52
  -8   4   7   11.22    0.51
   8   4  -7   11.80    0.47
  -8  -4   7   11.14    0.47
   1   0 -11    0.01    0.06
  -4   7  -6    8.12    0.13
  -4  -7  -6    8.01    0.48
   4   7   6    7.81    0.47
  -6  -2  10    4.75    0.37
   6   2 -10    4.90    0.38
  -6   2  10    5.62    0.43
   6  -2 -10    4.55    0.42
  -5   9  -2   53.36    0.55
   5  -9   2   52.95    0.55
  -5  -9  -2   51.08    0.81
   5   9   2   52.51    0.82
   4   0 -11    0.03    0.07
  -4   0  11    0.05    0.09
  -1 -11   3    0.32    0.16
   1  11  -3    0.28    0.15
  -1  11   3    0.28    0.23
   1 -11  -3    0.26    0.19
   3   8   6   16.55    0.56
  -3  -8  -6   17.04    0.58
  -9   0  -1   -0.00    0.06
   7  -2   5    0.80    0.21
   7  -2   5    0.86    0.22
  -7  -2  -5    0.61    0.26
   7   2   5    0.59    0.25
   7   2   5    0.62    0.26
   7   2   5    0.69    0.27
   3   5 -10    1.37    0.21
  -3  -5  10    1.22    0.20
  -3   5  10    1.02    0.31
   3  -5 -10    1.10    0.32
   9  -2  -6    0.47    0.25
  -9   2   6    0.27    0.24
   9   2  -6    0.19    0.20
  -9  -2   6    0.47    0.24
   9  -4  -3    3.52    0.38
  -9   4   3    3.43    0.37
   9   4  -3    3.18    0.40
  -9  -4   3    3.06    0.40
   0  11  -3    1.85    0.23
   0 -11  -3    1.65    0.34
   0  11   3    1.49    0.35
  -2  -8   8   14.25    0.28
   2   8  -8   14.97    0.29
   2  -8  -8   14.67    0.55
  -2   8   8   14.54    0.56
   1   1 -11    0.19    0.13
  -1  -1  11    0.18    0.15
  -1   1  11    0.28    0.14
   1  -1 -11    0.25    0.14
  -2  -2  11    2.50    0.25
   2   2 -11    2.55    0.26
   2  -2 -11    2.92    0.34
  -2   2  11    2.52    0.33
   4 -10  -4    2.90    0.38
  -4  10   4    3.09    0.38
   4  10  -4    3.20    0.31
   4  10  -4    3.03    0.33
   3   2 -11    3.14    0.28
  -3  -2  11    3.51    0.29
   3  -2 -11    3.04    0.35
   9  -4  -2    2.75    0.36
  -9   4   2    3.07    0.36
  -9  -4   2    2.67    0.38
   9   4  -2    2.04    0.37
  -6   8  -2    0.12    0.08
   6  -8   2    0.06    0.08
  -6  -8  -2    0.11    0.12
   6   8   2    0.06    0.16
   4   1 -11    9.08    0.39
  -4  -1  11    9.79    0.40
  -4   1  11    9.12    0.42
   4  -1 -11    9.28    0.43
   3  10  -5    2.93    0.26
   3  10  -5    2.85    0.28
   3 -10  -5    3.09    0.39
  -3  10   5    2.83    0.39
   9  -1   1    0.03    0.08
  -9   1  -1    0.01    0.09
   9   1   1    0.08    0.16
  -9  -1  -1    0.16    0.12
  -7  -3   9   11.83    0.46
   7   3  -9   12.28    0.46
   7  -3  -9   12.19    0.51
  -7   3   9   11.62    0.51
  -5  -7   8    7.42    0.34
   5  -7  -8    7.52    0.47
  -5   7   8    6.45    0.46
  -6   9   2   20.07    0.49
   6  -9  -2   19.08    0.49
   6   9  -2   18.53    0.53
   6   9  -2   20.52    0.57
   1   8  -8    1.61    0.13
   1  -8  -8    1.43    0.35
  -1   8   8    1.54    0.38
   7  -6  -7   21.49    0.60
  -7   6   7   21.62    0.60
   7   6  -7   21.22    0.52
  -7  -6   7   20.64    0.52
  -3  -7  -7   68.87    0.92
   3   7   7   67.02    0.89
   9  -3   0   34.39    0.61
  -9   3   0   34.37    0.60
   9   3   0   33.99    0.67
  -9  -3   0   34.74    0.66
  -5   7  -5    1.49    0.13
   5  -7   5    1.31    0.13
   5   7   5    1.21    0.33
  -5  -7  -5    1.04    0.33
   1   5 -10  118.09    0.68
  -1  -5  10  117.61    0.68
  -1   5  10  112.85    1.08
   1  -5 -10  113.73    1.09
   3  -3   9    5.84    0.21
  -3   3  -9    6.08    0.22
   3   3   9    6.16    0.38
  -3  -3  -9    5.74    0.37
  -2   0 -10   14.66    0.39
   2   0  10   15.08    0.40
   5   4 -10    6.22    0.35
  -5  -4  10    5.93    0.33
   5  -4 -10    5.17    0.43
  -5   4  10    6.24    0.44
   9  -4  -4    7.51    0.45
  -9   4   4    8.23    0.45
  -9  -4   4    7.36    0.45
   2   9  -7    0.80    0.16
   2  -9  -7    0.79    0.30
  -2   9   7    0.72    0.31
  -6   9   1    1.71    0.29
   6  -9  -1    1.56    0.28
   6   9  -1    1.71    0.34
   6   9  -1    1.60    0.34
   6   9  -1    1.53    0.34
  -6  -9   1    1.59    0.38
   1   9  -7    5.56    0.19
   1  -9  -7    5.17    0.43
  -1   9   7    5.42    0.45
  -8   3  -3    0.69    0.21
   8  -3   3    0.84    0.22
   8   3   3    0.44    0.25
   8   3   3    0.53    0.27
   2  11  -3   17.25    0.44
  -2 -11   3   17.09    0.45
   2 -11  -3   16.82    0.51
  -2  11   3   17.54    0.52
  -1  10  -5   12.47    0.24
   1 -10   5   13.08    0.26
   1  10   5   12.72    0.53
  -1 -10  -5   13.23    0.53
   3  -9   5    2.41    0.12
  -3  -9  -5    2.65    0.41
   3   9   5    2.32    0.39
   5  -4   7    3.31    0.19
   5  -4   7    3.34    0.19
   5   4   7    3.16    0.36
  -5  -4  -7    3.45    0.37
  -5  -8   7   43.55    0.60
   5   8  -7   44.74    0.61
   5  -8  -7   42.66    0.75
  -5   8   7   43.70    0.76
   7  -5  -8    1.37    0.38
  -7   5   8    1.69    0.39
   7   5  -8    2.00    0.32
  -7  -5   8    1.52    0.31
   3   8  -8   12.60    0.31
  -3   8   8   11.99    0.52
   3  -8  -8   12.12    0.53
  -8   6   0   32.45    0.54
   8  -6   0   32.39    0.56
   8   6   0   30.73    0.68
   8   6   0   31.13    0.65
  -2   1 -10    3.07    0.25
   2  -1  10    3.33    0.26
  -2  -1 -10    2.61    0.30
   2   1  10    2.76    0.31
  -7   8   2    0.97    0.29
   7  -8  -2    1.74    0.30
   7   8  -2    1.51    0.33
   7   8  -2    1.64    0.34
   6  -9  -3    8.28    0.43
  -6   9   3    7.68    0.42
   6   9  -3    7.77    0.46
   6   9  -3    7.72    0.43
   3 -11  -1    6.44    0.36
   3  11  -1    5.74    0.40
  -3 -11   1    6.08    0.40
   5  -8   4    1.24    0.15
  -5   8  -4    1.09    0.15
   5   8   4    1.42    0.35
  -5  -8  -4    0.96    0.34
   2   7  -9    8.71    0.24
  -2  -7   9    8.50    0.23
  -2   7   9    7.98    0.48
   2  -7  -9    7.92    0.48
  -6  -5   9   48.20    0.67
   6   5  -9   45.74    0.65
  -6   5   9   46.47    0.78
   6  -5  -9   45.55    0.77
  -8   6   5    3.10    0.40
   8  -6  -5    2.67    0.39
   8   6  -5    2.97    0.38
  -8  -6   5    2.66    0.38
   9  -4  -1   12.66    0.45
  -9   4   1   12.43    0.44
   9   4  -1   12.07    0.50
  -9  -4   1   11.90    0.49
   2 -11   2   36.26    0.50
  -2  11  -2   37.69    0.51
   2  11   2   36.00    0.67
  -4  10  -2    6.63    0.27
   4 -10   2    6.27    0.27
   4  10   2    6.35    0.47
  -4 -10  -2    6.53    0.46
  -4   9  -4    0.16    0.10
   4   9   4    0.03    0.19
  -4  -9  -4    0.24    0.19
   1   2 -11    1.39    0.22
  -1  -2  11    1.29    0.22
  -1   2  11    1.51    0.29
   1  -2 -11    1.44    0.29
   7  -8  -3    0.03    0.20
  -7   8   3    0.08    0.12
   7   8  -3    0.04    0.06
   7   8  -3    0.08    0.18
  -4   4  -8    0.00    0.06
   4  -4   8    0.01    0.03
   4   4   8    0.20    0.14
  -5  -6   9    0.70    0.22
   5   6  -9    0.77    0.23
   5  -6  -9    0.85    0.31
  -5   6   9    0.66    0.31
   4   2 -11   32.63    0.55
  -4  -2  11   34.18    0.57
   4  -2 -11   33.09    0.64
  -4   2  11   33.32    0.64
  -9   2  -1    1.40    0.29
   9  -2   1    1.35    0.30
   9   2   1    1.05    0.33
  -9  -2  -1    1.70    0.33
  -4  -5  10    6.84    0.31
   4   5 -10    7.48    0.32
  -4   5  10    6.70    0.45
   4  -5 -10    6.62    0.45
   3 -11   0    1.62    0.27
  -3  11   0    1.49    0.26
  -3 -11   0    1.52    0.32
   3  11   0    1.09    0.32
  -2   5  -9    6.68    0.15
  -2  -5  -9    6.79    0.42
   2   5   9    6.40    0.42
  -1  11  -3   20.19    0.38
  -1 -11  -3   19.53    0.56
   1  11   3   19.63    0.56
   6  -8  -6   18.80    0.57
  -6   8   6   17.45    0.55
   6   8  -6   18.28    0.48
   8  -3  -8   16.47    0.58
  -8   3   8   17.61    0.57
   8   3  -8   16.32    0.52
  -8  -3   8   16.30    0.52
   4  -6   7   27.60    0.24
  -4  -6  -7   28.90    0.64
   4   6   7   27.10    0.62
   2   8   7    1.74    0.38
  -2  -8  -7    2.10    0.37
  -7   8   1   20.21    0.48
   7  -8  -1   19.74    0.48
   7   8  -1   19.55    0.57
   7   8  -1   18.60    0.60
  -3  11   2    2.79    0.33
   3 -11  -2    2.22    0.32
  -3 -11   2    1.83    0.32
   3  11  -2    2.23    0.32
  -7   6  -3   17.99    0.37
   7  -6   3   18.02    0.38
  -7  -6  -3   17.38    0.58
   7   6   3   17.28    0.58
   5  -6   6    0.63    0.11
  -5  -6  -6    0.61    0.27
   5   6   6    0.30    0.27
   9   0  -7    0.05    0.07
   7  -7  -6   22.63    0.60
  -7   7   6   22.24    0.61
  -7  -7   6   22.69    0.55
   7   7  -6   21.62    0.54
   6   3 -10    9.04    0.42
  -6  -3  10    9.35    0.41
  -6   3  10    9.27    0.49
   6  -3 -10    8.79    0.48
   3   7  -9   20.76    0.37
  -3  -7   9   21.66    0.37
  -3   7   9   21.02    0.61
   3  -7  -9   20.94    0.61
   3   9  -7    0.22    0.12
   3   9  -7    0.24    0.12
  -3   9   7    0.08    0.09
   3  -9  -7    0.08    0.14
   1   7  -9    0.13    0.09
  -1  -7   9    0.13    0.07
  -1   7   9    0.13    0.12
   1  -7  -9    0.13    0.11
   5 -10  -2   30.23    0.58
  -5  10   2   28.47    0.56
   5  10  -2   28.84    0.61
  -5 -10   2   28.42    0.62
  -5  10   1    2.21    0.30
   5 -10  -1    1.97    0.29
   5  10  -1    2.35    0.37
  -5 -10   1    2.27    0.38
  -7   3  -5    0.11    0.09
  -7   3  -5    0.02    0.05
   7  -3   5    0.11    0.08
   7  -3   5    0.03    0.04
  -7  -3  -5    0.19    0.14
  -6   9   0   11.37    0.38
   6   9   0   11.00    0.52
  -6  -9   0   11.12    0.52
  -2   9  -6    0.12    0.04
   2  -9   6    0.07    0.05
  -2  -9  -6    0.02    0.07
   2   9   6    0.08    0.14
   9  -3  -6    3.76    0.42
  -9   3   6    3.88    0.41
  -9  -3   6    3.47    0.40
   9   3  -6    3.15    0.40
   6   4   6    0.15    0.14
   0   8   8    1.57    0.35
   0  -8  -8    1.39    0.35
   0   9   7    0.18    0.15
   0  -9  -7    0.07    0.09
   2   3 -11   14.22    0.35
  -2  -3  11   14.61    0.36
  -2   3  11   14.08    0.49
   2  -3 -11   14.85    0.49
  -9   1   7   15.31    0.54
   9  -1  -7   15.67    0.55
  -9  -1   7   15.01    0.53
   9   1  -7   16.25    0.54
   3   3 -11    0.89    0.22
  -3  -3  11    0.78    0.21
   3  -3 -11    0.67    0.27
  -3   3  11    1.37    0.30
  -2   2 -10    2.17    0.21
   2  -2  10    2.30    0.22
  -2  -2 -10    1.84    0.30
   2   2  10    2.11    0.31
   9  -4  -5    7.20    0.46
  -9   4   5    6.94    0.45
   9   4  -5    7.35    0.46
  -9  -4   5    7.17    0.45
  -7   5  -4   11.18    0.31
   7  -5   4   10.73    0.31
   7   5   4   10.47    0.50
  -7  -5  -4   11.17    0.51
   1  -4  10    7.51    0.21
  -1   4 -10    7.67    0.22
  -1  -4 -10    7.47    0.42
   1   4  10    7.76    0.43
   0   1 -11    1.58    0.24
   0  -1  11    1.64    0.25
   0  -1 -11    1.79    0.28
   0   1  11    1.83    0.29
  -6   9   4  194.14    1.35
   6  -9  -4  194.04    1.37
   6   9  -4  188.39    1.34
   6   9  -4  191.39    1.30
   8   0   4    0.09    0.12
   8   0   4    0.05    0.11
   7  -8  -4    4.45    0.40
  -7   8   4    3.88    0.40
   7   8  -4    3.78    0.41
   7   8  -4    3.52    0.38
  -7  -8   4    4.10    0.40
  -7  -8   4    3.93    0.38
  -5   0  -8    1.74    0.26
   0   5 -10   11.24    0.23
   0   5  10   10.59    0.49
   0  -5 -10   10.29    0.47
   7  -7   2    0.10    0.08
  -7   7  -2    0.09    0.09
  -7  -7  -2    0.06    0.07
  -5  -1  11    1.92    0.31
   5   1 -11    1.55    0.31
   5  -1 -11    1.69    0.34
  -5   1  11    1.65    0.34
   1  11  -4    0.02    0.05
   3 -11   1    1.41    0.25
  -3  11  -1    1.93    0.25
   3  11   1    1.39    0.34
  -3 -11  -1    2.10    0.36
   8  -5   2   31.18    0.52
  -8   5  -2   31.47    0.51
   8   5   2   31.19    0.66
   8   5   2   30.62    0.69
  -5  10   3    9.89    0.44
   5 -10  -3    9.83    0.45
   5  10  -3    9.63    0.45
   5  10  -3    9.30    0.44
   5  10  -3    9.75    0.43
  -5 -10   3   10.01    0.47
   1  10  -6   -0.05    0.08
   1 -10  -6   -0.01    0.09
  -1  10   6    0.21    0.24
  -5  10   0   30.77    0.51
   5  10   0   29.94    0.66
  -5 -10   0   28.89    0.67
  -3  -6  -8    0.02    0.08
   3   6   8    0.16    0.18
   6   7   4   70.20    0.94
  -6  -7  -4   70.33    0.95
  -8   1  -4  126.44    0.98
  -8   1  -4  126.25    1.02
   8  -1   4  123.64    1.04
   8  -1   4  124.58    0.99
   8   1   4  124.40    1.05
   8   1   4  122.46    1.09
   2  10  -6   11.70    0.32
   2  10  -6   11.63    0.30
   2 -10  -6   11.11    0.52
  -2  10   6   12.06    0.53
   4   8  -8    0.08    0.09
  -4   8   8    0.00    0.11
   5  -1   8    0.10    0.12
   7  -8   0    1.94    0.28
  -7   8   0    1.47    0.27
  -7  -8   0    1.64    0.40
   7   8   0    1.50    0.38
   7   8   0    1.71    0.40
   7   8   0    1.62    0.38
  -3  11   3    0.88    0.29
   3 -11  -3    0.98    0.28
  -3 -11   3    0.54    0.27
   3  11  -3    1.24    0.25
  -7  -4   9    2.21    0.34
   7   4  -9    1.87    0.33
   7  -4  -9    2.23    0.39
  -7   4   9    2.37    0.40
   6   0   7    0.04    0.09
   4  10  -5    5.78    0.35
   4  10  -5    5.34    0.32
   4 -10  -5    5.57    0.43
  -4  10   5    5.44    0.43
   0  11  -4   16.07    0.34
   0 -11   4   16.23    0.35
   0 -11  -4   16.43    0.54
   0  11   4   16.95    0.55
  -5  -9   6    2.52    0.32
  -5  -9   6    2.40    0.30
   5   9  -6    2.89    0.30
   5   9  -6    3.40    0.33
  -5   9   6    3.36    0.40
   5  -9  -6    2.60    0.41
  -8   5   7    0.57    0.28
   8  -5  -7    0.48    0.25
  -8  -5   7    0.59    0.23
   8   5  -7    0.48    0.23
   9  -4   0    7.26    0.39
  -9   4   0    7.86    0.39
   9   4   0    8.10    0.46
  -9  -4   0    7.09    0.45
  -1  -3  11    3.86    0.24
   1   3 -11    4.06    0.25
   1  -3 -11    3.43    0.37
  -1   3  11    3.76    0.36
   7   0 -10   25.12    0.61
  -7   0  10   24.77    0.60
   9  -2  -7    0.67    0.26
  -9   2   7    0.32    0.22
  -9  -2   7    0.37    0.28
   9   2  -7    0.74    0.28
  -5   9  -3    0.31    0.14
  -5  -9  -3    0.20    0.17
   5   9   3    0.37    0.23
   3  -4   9    1.45    0.14
  -3  -4  -9    1.32    0.30
   3   4   9    1.23    0.33
  -6   6  -5   31.05    0.37
   6  -6   5   31.43    0.39
  -6  -6  -5   29.70    0.67
   6   6   5   30.85    0.67
  -4  -3  11   18.52    0.44
   4   3 -11   18.29    0.44
  -4   3  11   18.42    0.55
   4  -3 -11   18.71    0.54
  -2 -11   4    4.80    0.31
   2 -11  -4    5.08    0.41
  -2  11   4    4.77    0.42
   9  -3   1    0.25    0.20
  -9   3  -1    0.25    0.17
   9   3   1    0.28    0.16
   9   3   1    0.20    0.21
  -9  -3  -1    0.34    0.19
  -9  -3  -1    0.68    0.24
  -6   1  -7    4.55    0.30
   6  -1   7    5.00    0.29
   6  -1   7    4.37    0.30
  -6  -1  -7    4.58    0.35
  -3  10  -4    1.16    0.15
   3 -10   4    1.17    0.15
   3  10   4    0.94    0.32
  -3 -10  -4    1.00    0.35
  -4  -7   9    1.96    0.24
   4   7  -9    1.84    0.24
   4  -7  -9    2.07    0.39
  -4   7   9    1.99    0.39
  -9   5   3    0.54    0.26
   9  -5  -3    0.82    0.29
   9   5  -3    0.78    0.30
  -9  -5   3    0.75    0.30
  -8   7   2    2.44    0.34
   8  -7  -2    2.09    0.34
   8   7  -2    1.72    0.40
   8   7  -2    1.81    0.38
  -8  -7   2    2.14    0.39
  -8  -7   2    2.37    0.38
  -8   4  -3   44.58    0.58
   8  -4   3   46.15    0.60
   8   4   3   45.18    0.77
   8   4   3   45.77    0.73
  -8   6  -1    3.57    0.30
   8  -6   1    3.75    0.31
   8   6   1    3.43    0.41
   8   6   1    3.72    0.44
  -8   7   3    0.06    0.10
  -8  -7   3    0.06    0.11
  -8  -7   3    0.03    0.07
  -9   0  -2    2.62    0.34
   9   0   2    2.95    0.35
   0  -7  -9   53.24    0.82
   0   7   9   51.67    0.82
   4   0   9    0.06    0.06
  -7  -1  10    4.25    0.39
   7   1 -10    4.04    0.40
  -7   1  10    3.79    0.40
   7  -1 -10    3.72    0.40
   0  -2  11    6.33    0.28
   0   2 -11    6.51    0.28
   0  -2 -11    6.06    0.37
   0   2  11    6.38    0.38
   8  -1  -9   16.17    0.55
  -8   1   9   16.09    0.54
   8   1  -9   15.76    0.53
  -8  -1   9   15.99    0.53
  -9   5   2   23.11    0.54
   9  -5  -2   23.57    0.56
   9   5  -2   22.40    0.60
  -9  -5   2   22.43    0.60
   0  10  -6    0.25    0.11
   0  10  -6    0.44    0.12
   0 -10   6    0.39    0.12
   0  10  -6    0.43    0.11
   0 -10  -6    0.53    0.25
   0  10   6    0.50    0.27
   5   2 -11    1.89    0.30
  -5  -2  11    1.77    0.30
   5  -2 -11    1.44    0.35
  -5   2  11    1.98    0.35
   6  -9   1   23.49    0.45
  -6   9  -1   23.40    0.45
  -6  -9  -1   22.84    0.64
   6   9   1   22.19    0.62
  -2  -6  10   60.76    0.53
   2  -6 -10   59.98    0.86
  -2   6  10   60.01    0.85
   2 -10   5    9.67    0.21
  -2 -10  -5    9.00    0.50
   2  10   5    9.06    0.50
  -8   6   6    2.28    0.40
   8  -6  -6    3.13    0.41
  -8  -6   6    2.91    0.37
   8   6  -6    3.04    0.38
   9  -1   2    0.86    0.28
  -9   1  -2    0.99    0.28
  -9  -1  -2    1.07    0.28
   9   1   2    1.12    0.30
   6  -8   3    1.15    0.19
  -6   8  -3    0.99    0.19
   6   8   3    0.90    0.31
  -6  -8  -3    0.90    0.34
  -4   1  -9    0.65    0.18
   4  -1   9    0.57    0.19
  -4  -1  -9    1.05    0.22
   4   1   9    0.44    0.21
  -2  11  -3    2.33    0.22
   2 -11   3    2.28    0.21
  -2 -11  -3    2.42    0.39
   2  11   3    1.92    0.37
  -4  -9   7    0.09    0.09
   4   9  -7    0.04    0.06
  -4  -9   7    0.12    0.12
   4   9  -7    0.06    0.09
  -4   9   7    0.04    0.14
   8  -2   4    8.19    0.36
  -8   2  -4    8.11    0.36
   8   2   4    8.16    0.45
   8   2   4    8.46    0.42
   2  -3  10    1.24    0.18
  -2   3 -10    1.27    0.17
  -2  -3 -10    0.95    0.29
   2   3  10    1.53    0.31
  -5  -5  10    2.24    0.28
   5   5 -10    2.11    0.28
  -5   5  10    1.58    0.39
   5  -5 -10    2.30    0.40
  -5   2  -8    5.69    0.27
   5  -2   8    6.06    0.28
  -5  -2  -8    5.62    0.36
   5   2   8    5.65    0.35
   9  -5  -4   41.35    0.73
  -9   5   4   40.88    0.71
   9   5  -4   40.12    0.72
  -9  -5   4   41.12    0.74
   8  -4  -8  100.54    1.07
  -8   4   8  104.71    1.10
  -8  -4   8  103.99    1.02
   3   6 -10   10.56    0.31
  -3  -6  10   10.23    0.30
  -3   6  10   10.22    0.51
   3  -6 -10   10.32    0.50
 -10   0   3    0.10    0.09
  10   0  -3   -0.00    0.06
   3  10  -6   68.43    0.67
   3  10  -6   69.19    0.70
   3 -10  -6   67.85    0.92
   8  -7  -1  107.64    0.98
  -8   7   1  106.02    0.93
   8   7  -1  103.02    1.05
   8   7  -1  102.79    1.11
   5  -5   7   13.43    0.24
   5  -5   7   12.93    0.25
  -5  -5  -7   13.69    0.50
   5   5   7   12.39    0.49
  -5  10   4   14.44    0.51
   5 -10  -4   14.50    0.52
   5  10  -4   15.17    0.50
   5  10  -4   14.56    0.46
   6   4 -10    1.32    0.30
  -6  -4  10    1.51    0.29
   6  -4 -10    1.44    0.37
  -6   4  10    1.27    0.36
   1   9   7    2.51    0.40
  -1  -9  -7    1.86    0.38
   8  -7  -4    0.06    0.15
  -8   7   4    0.03    0.08
  -8  -7   4    0.03    0.06
   5 -10   1  108.67    0.85
  -5 -10  -1  112.16    1.16
   5  10   1  110.56    1.13
   4 -10   3    1.10    0.18
  -4  10  -3    1.54    0.18
  -4 -10  -3    1.26    0.35
   4  10   3    1.46    0.33
  -7   4  -5    2.06    0.22
  -7  -4  -5    2.35    0.37
   7   4   5    2.26    0.37
  -7   8   5    9.99    0.49
   7  -8  -5    9.02    0.48
  -7  -8   5    9.08    0.44
   7   8  -5    9.08    0.45
   6  -2   7    0.33    0.15
   6  -2   7    0.68    0.18
  -6  -2  -7    0.52    0.23
   6   2   7    0.35    0.20
 -10   1   3    1.73    0.37
  10  -1  -3    2.33    0.37
 -10  -1   3    2.30    0.38
  10   1  -3    1.55    0.37
 -10   0   4   25.28    0.62
  10   0  -4   24.74    0.61
   9  -4  -6    3.55    0.41
  -9   4   6    3.00    0.40
  -9  -4   6    3.11    0.40
   9   4  -6    3.27    0.39
  -6  -7   8    9.62    0.39
   6   7  -8    9.56    0.39
   6  -7  -8    9.79    0.50
  -6   7   8    9.85    0.50
  10   0  -2  114.13    1.09
 -10   0   2  114.79    1.09
   1   8   8    0.04    0.07
  -1  11  -4    8.58    0.27
   1 -11   4    8.30    0.27
  -1 -11  -4    8.41    0.48
   1  11   4    8.36    0.48
  -9   5   1    6.56    0.39
   9  -5  -1    6.02    0.38
   9   5  -1    6.07    0.45
  -9  -5   1    6.37    0.45
  -3  11  -2    0.22    0.11
   3 -11   2    0.15    0.11
  -3 -11  -2    0.16    0.16
   3  11   2    0.25    0.18
   7   2 -10   37.50    0.68
  -7  -2  10   36.48    0.67
  -7   2  10   37.10    0.73
   7  -2 -10   36.14    0.71
   1   6 -10    2.54    0.16
  -1  -6  10    2.41    0.15
   1  -6 -10    2.71    0.39
  -1   6  10    2.68    0.41
  -2  -4  11    0.08    0.08
   2   4 -11    0.24    0.12
   2  -4 -11    0.14    0.14
  -2   4  11    0.06    0.09
   4   5   8  128.23    1.14
  -4  -5  -8  133.40    1.17
   8  -2  -9    1.18    0.36
  -8   2   9    0.84    0.31
   8   2  -9    0.61    0.33
  -8  -2   9    0.99    0.32
  -6   9   5    9.78    0.48
   6  -9  -5   10.01    0.49
   6   9  -5    9.74    0.43
   3   4 -11    3.74    0.27
  -3  -4  11    3.60    0.26
  -3   4  11    3.98    0.40
   3  -4 -11    3.98    0.41
   4 -11  -1    2.26    0.31
  -4 -11   1    2.39    0.37
   4  11  -1    2.58    0.37
  10  -1  -4    1.79    0.37
 -10   1   4    1.69    0.37
 -10  -1   4    1.73    0.37
  10   1  -4    1.75    0.38
   7   0   6    1.74    0.27
   7   0   6    1.44    0.28
   0  12   0   30.85    0.58
   0 -12   0   30.94    0.58
 -10   1   2    3.39    0.39
  10  -1  -2    3.10    0.40
 -10  -1   2    3.19    0.40
   9  -2   2   29.31    0.57
  -9   2  -2   29.16    0.55
  -9  -2  -2   29.80    0.64
   9   2   2   29.23    0.61
   9   2   2   28.24    0.64
  -9  -2  -2   29.05    0.61
   4  -2   9    1.56    0.20
  -4   2  -9    1.75    0.21
   4   2   9    2.02    0.29
  -4  -2  -9    1.93    0.30
  -7   6   8    2.08    0.40
   7  -6  -8    2.04    0.38
  -7  -6   8    1.57    0.31
   7   6  -8    2.11    0.32
   4 -11  -2   19.67    0.52
  -4  11   2   19.76    0.51
   4  11  -2   19.40    0.54
  -4 -11   2   19.68    0.55
   9  -3  -7   40.28    0.75
  -9   3   7   40.07    0.73
   9   3  -7   39.61    0.71
  -9  -3   7   39.23    0.71
  -3 -11   4   40.74    0.62
   3  11  -4   42.50    0.61
   3 -11  -4   41.55    0.72
  -3  11   4   42.07    0.72
   7  -8   1   37.30    0.54
  -7  -8  -1   34.89    0.73
   7   8   1   36.21    0.74
   7  -1   6    0.10    0.12
   7  -1   6    0.25    0.14
  -7  -1  -6    0.05    0.07
   7   1   6    0.06    0.07
   7   1   6    0.09    0.10
   7   1   6    0.18    0.15
  -6   5  -6  121.26    0.74
  -6   5  -6  121.83    0.71
   6  -5   6  119.35    0.76
   6   5   6  118.21    1.13
   6   6  -9    9.75    0.40
  -6  -6   9   10.34    0.39
  -6   6   9   10.38    0.51
   6  -6  -9    9.67    0.51
   0 -12   1    0.10    0.12
   0  12  -1    0.09    0.10
  -6  -8   7    0.03    0.05
   7  -7  -7    7.32    0.48
  -7   7   7    7.08    0.46
   7   7  -7    7.81    0.41
  -7  -7   7    7.20    0.40
  -4  11   0    7.83    0.35
   4 -11   0    7.87    0.35
  -4 -11   0    7.22    0.45
   4  11   0    7.87    0.46
   0   3 -11    1.23    0.19
   0  -3 -11    0.98    0.28
   0   3  11    1.18    0.31
   4  -8   6    6.89    0.13
   4   8   6    7.17    0.47
  -4  -8  -6    6.97    0.48
  -1  12   0    0.04    0.07
  -4  -6  10    0.43    0.18
   4   6 -10    0.21    0.15
   4  -6 -10    0.41    0.26
  -4   6  10    0.48    0.26
  -9   5   5   51.65    0.79
   9  -5  -5   52.45    0.81
   9   5  -5   52.38    0.80
  -9  -5   5   50.24    0.78
   2   6   9    5.25    0.42
  -2  -6  -9    5.15    0.42
  -5  -3  11    4.45    0.33
   5   3 -11    4.57    0.34
  -5   3  11    4.08    0.41
   5  -3 -11    3.98    0.41
  10  -2  -3    0.09    0.18
 -10   2   3    0.22    0.18
  10   2  -3    0.04    0.14
 -10  -2   3    0.19    0.16
   1 -12  -1    0.34    0.21
  -1  12   1    0.26    0.19
  -1 -12   1    0.43    0.20
   1  12  -1    0.22    0.19
  -6   0  11    0.28    0.19
   1   5  10   25.17    0.62
  -1  -5 -10   24.87    0.60
   9   0  -8    5.02    0.44
  -9   0   8    4.95    0.43
   1 -10   6    0.18    0.07
  -1 -10  -6    0.07    0.19
   1  10   6    0.04    0.07
  -1  -4  11    0.02    0.03
  -1   4  11    0.03    0.06
  -8   3  -4   61.86    0.67
   8  -3   4   61.81    0.68
   8   3   4   61.10    0.81
   8   3   4   61.36    0.85
   1  -1  11   31.28    0.49
  -1   1 -11   31.12    0.49
  -1  -1 -11   31.36    0.55
   1   1  11   31.31    0.56
  -8   7   0    5.26    0.34
   8  -7   0    5.53    0.35
   8   7   0    5.44    0.47
   8   7   0    5.20    0.44
  10   0  -1    0.02    0.13
   4   4 -11    0.03    0.05
  -5   3  -8    0.57    0.18
   5  -3   8    0.74    0.17
   5  -3   8    0.57    0.16
   5   3   8    0.58    0.23
  -5  -3  -8    0.73    0.23
  -9   4  -1    0.61    0.23
  -9  -4  -1    0.71    0.25
   9   4   1    0.48    0.25
   9   4   1    0.59    0.30
  -9  -4  -1    0.66    0.29
   5   8  -8    0.06    0.11
  -5  -8   8    0.09    0.12
  -5   8   8    0.26    0.21
  10  -2  -4    0.89    0.30
 -10   2   4    0.77    0.30
 -10  -2   4    0.81    0.30
  10   2  -4    1.19    0.32
  -3   0 -10    5.82    0.32
   3   0  10    5.84    0.31
   6   1 -11    3.98    0.38
  -6  -1  11    3.80    0.37
  -6   1  11    3.82    0.40
 -10   2   2   47.86    0.75
  10  -2  -2   45.67    0.73
  10   2  -2   46.98    0.78
 -10  -2   2   47.62    0.77
   9  -1  -8    2.55    0.40
  -9   1   8    2.08    0.39
   9   1  -8    2.77    0.40
  -9  -1   8    2.78    0.38
  10  -1  -5    3.84    0.42
 -10   1   5    4.02    0.42
 -10  -1   5    3.54    0.41
  10   1  -5    4.05    0.42
  -8   7   5    0.05    0.07
   8   7  -5    0.05    0.09
   4  -9   5    0.32    0.09
  -4   9  -5    0.27    0.09
   4   9   5    0.42    0.27
  -4  -9  -5    0.23    0.22
  -1 -11   5    0.04    0.05
   1  11  -5    0.01    0.03
  -1  11   5    0.09    0.09
   1 -11  -5    0.06    0.09
  -4  11   3    0.69    0.27
   4 -11  -3    1.36    0.30
   4  11  -3    0.88    0.27
  -4 -11   3    1.04    0.27
   3   8   7   17.15    0.58
  -3  -8  -7   16.70    0.59
  -1  12  -1    3.76    0.31
   1 -12   1    3.67    0.31
  -1 -12  -1    3.21    0.38
   1  12   1    3.58    0.37
  -5   8  -5    0.01    0.03
   5  -8   5    0.06    0.04
  -5  -8  -5    0.03    0.07
   5   7  -9   63.53    0.69
  -5  -7   9   63.68    0.69
  -5   7   9   65.44    0.91
   5  -7  -9   63.87    0.90
 -10   1   1    2.65    0.37
  10  -1  -1    2.95    0.38
  10   1  -1    2.36    0.38
 -10  -1   1    2.35    0.37
  -3   9  -6   16.85    0.16
   3   9   6   16.44    0.57
  -7  -5   9    0.21    0.15
  -7   5   9    0.03    0.07
  -4  -7  -7    0.50    0.21
   4   7   7    0.39    0.22
   6  -3   7    0.49    0.16
   6  -3   7    0.32    0.13
  -6  -3  -7    0.41    0.26
   6   3   7    0.51    0.22
   7  -6   4   11.94    0.32
  -7   6  -4   12.25    0.31
  -7  -6  -4   12.30    0.54
   7   6   4   11.62    0.52
   3  -1  10    1.13    0.22
  -3   1 -10    0.89    0.22
   3   1  10    1.23    0.26
   7  -2   6   13.17    0.39
   7  -2   6   14.11    0.38
  -7  -2  -6   13.11    0.47
   7   2   6   13.21    0.47
   1   7   9    0.04    0.18
  -1  -7  -9    0.03    0.07
   7  -7   3    5.21    0.27
  -7   7  -3    5.13    0.26
   7   7   3    4.61    0.45
  -7  -7  -3    4.45    0.45
   5  -7   6    4.63    0.15
  -5  -7  -6    4.45    0.44
   5   7   6    4.30    0.43
  -2   9   8   90.55    1.06
   2  -9  -8   90.48    1.07
   9  -5   0    1.78    0.30
  -9   5   0    1.90    0.30
   9   5   0    1.61    0.37
   9   5   0    1.71    0.35
  -9  -5   0    1.17    0.33
  -9  -5   0    1.52    0.36
   7   3 -10   61.75    0.81
  -7  -3  10   59.67    0.79
  -7   3  10   61.01    0.89
   7  -3 -10   60.09    0.87
   2  11  -5    2.34    0.25
  -2 -11   5    2.08    0.25
  -2  11   5    2.27    0.39
   2 -11  -5    1.78    0.37
  -8   3   9    2.82    0.42
   8  -3  -9    2.16    0.40
  -8  -3   9    2.84    0.38
   8   3  -9    2.74    0.38
   3  -5   9    0.33    0.09
  -3  -5  -9    0.53    0.25
   3   5   9    0.12    0.23
   4  10  -6   37.08    0.56
   4  10  -6   37.08    0.59
  -4  10   6   36.70    0.72
   2  -4  10    7.17    0.21
  -2   4 -10    7.01    0.21
   2   4  10    7.25    0.43
  -2  -4 -10    6.67    0.42
   0  12  -2    4.13    0.30
   0 -12   2    3.98    0.31
   0 -12  -2    4.25    0.39
   0  12   2    3.91    0.38
  -6   9  -2    5.85    0.28
   6  -9   2    5.62    0.28
   6   9   2    5.45    0.48
  -6  -9  -2    5.71    0.48
   1  12  -2    2.24    0.29
  -1 -12   2    2.62    0.31
   1 -12  -2    2.05    0.34
  -1  12   2    2.30    0.35
   0   6  10    0.07    0.14
   0  -6 -10    0.04    0.13
   8  -6   2   43.77    0.60
  -8   6  -2   42.14    0.58
   8   6   2   42.45    0.80
   8  -5   3   -0.02    0.11
  -8  -5  -3    0.09    0.12
   8   5   3    0.15    0.18
   8   5   3    0.07    0.11
   8   5   3    0.12    0.15
  -2  -8   9   11.67    0.26
   2   8  -9   12.45    0.27
  -2   8   9   11.35    0.54
   2  -8  -9   11.64    0.54
   5 -10  -5   26.22    0.63
  -5  10   5   26.09    0.62
   5  10  -5   25.94    0.57
   1   9  -8   66.00    0.47
   1   9  -8   66.52    0.49
  -1   9   8   68.36    0.95
   1  -9  -8   66.47    0.93
   0 -11   5    0.11    0.11
   0  11  -5    0.06    0.09
   0 -11  -5    0.02    0.07
  -9   3  -2    0.04    0.13
   9  -3   2    0.03    0.05
   9   3   2    0.05    0.09
   4 -11   1    2.53    0.26
  -4  11  -1    2.59    0.26
   4  11   1    2.22    0.39
  -4 -11  -1    2.94    0.39
  -4   3  -9    6.54    0.25
   4  -3   9    6.30    0.24
  -4  -3  -9    6.91    0.40
   4   3   9    6.36    0.39
   5 -10   2    0.05    0.05
   1  -2  11    0.03    0.07
  -1   2 -11    0.14    0.10
  -2  12   1    1.37    0.28
   2 -12  -1    1.65    0.30
   2  12  -1    1.34    0.28
  -6  -2  11    8.79    0.42
   6   2 -11    9.50    0.43
   6  -2 -11    9.25    0.47
  -6   2  11    9.54    0.48
  -2  12   0    3.23    0.32
   2 -12   0    3.18    0.31
  -2 -12   0    3.27    0.37
   9  -2  -8    1.87    0.39
  -9   2   8    1.76    0.37
   9   2  -8    1.01    0.35
  -9  -2   8    1.97    0.36
  10  -2  -5    2.81    0.41
 -10   2   5    3.24    0.40
  10   2  -5    2.66    0.40
 -10  -2   5    2.47    0.40
   5   9  -7   11.05    0.39
  -5  -9   7   10.94    0.39
  -5   9   7   11.10    0.52
   5  -9  -7   10.85    0.53
   8  -6  -7   14.48    0.55
  -8   6   7   14.76    0.55
  -8  -6   7   14.11    0.50
   8   6  -7   14.49    0.50
  -3  -9   8    0.01    0.08
   3   9  -8    0.03    0.04
  -3   9   8    0.02    0.14
   3  -9  -8    0.06    0.15
   7  -8  -6   30.98    0.68
  -7   8   6   31.61    0.67
   7   8  -6   31.71    0.62
  -7  -8   6   31.25    0.61
   3   8  -9    0.11    0.10
  -3  -8   9    0.08    0.07
   3  -8  -9    0.07    0.10
  -3   8   9    0.12    0.15
   7  -9  -2   38.68    0.66
  -7   9   2   39.60    0.65
   7   9  -2   37.70    0.70
  10  -2  -1    0.12    0.16
 -10  -2   1    0.02    0.09
  10   2  -1    0.05    0.11
  -2  11  -4   46.71    0.48
   2  11   4   44.49    0.79
  -2 -11  -4   45.13    0.81
   1   8  -9  121.97    0.61
  -1   8   9  123.49    1.21
   8  -5  -8   11.69    0.53
  -8   5   8   12.73    0.54
  -8  -5   8   11.20    0.47
   8   5  -8   11.88    0.47
  -5   9  -4   21.03    0.32
   5  -9   4   21.55    0.32
  -5  -9  -4   20.34    0.63
   5   9   4   21.32    0.64
  10  -3  -3    5.25    0.43
 -10   3   3    5.46    0.42
  10   3  -3    5.68    0.46
 -10  -3   3    4.69    0.44
  -3   2 -10   84.72    0.70
  -3  -2 -10   80.23    0.84
   3   2  10   82.52    0.86
   9  -6  -3    1.27    0.32
  -9   6   3    1.43    0.32
   9   6  -3    1.22    0.35
  -9  -6   3    1.67    0.36
  -3  11  -3    1.44    0.19
   3 -11   3    1.36    0.20
  -3 -11  -3    1.22    0.36
   3  11   3    1.71    0.35
  -6  10   2    0.01    0.05
   3   7   8    5.15    0.44
  -3  -7  -8    5.13    0.43
   3   0 -12    6.54    0.38
  -3   0  12    6.93    0.38
   7  -9  -3    2.55    0.36
  -7   9   3    3.02    0.37
   7   9  -3    2.83    0.37
   7   9  -3    2.53    0.40
  -1  12  -2   40.55    0.57
   1 -12   2   39.09    0.56
   1  12   2   40.29    0.71
  -1 -12  -2   39.62    0.70
  -9   4   7    1.04    0.33
   9  -4  -7    1.58    0.35
   9   4  -7    1.07    0.32
  -9  -4   7    0.89    0.33
   6   5 -10    0.21    0.15
  -6  -5  10    0.08    0.14
  -6   5  10    0.43    0.23
   6  -5 -10    0.07    0.14
   9  -6  -2    1.51    0.33
  -9   6   2    1.56    0.32
  -9  -6   2    1.45    0.36
   9   6  -2    1.00    0.35
   2  10  -7    6.71    0.26
   2  10  -7    6.82    0.25
  -2  10   7    7.25    0.49
   2 -10  -7    7.06    0.48
  -6   9   6    2.86    0.40
   6  -9  -6    2.56    0.39
   6   9  -6    2.99    0.37
   6   9  -6    3.01    0.34
  -6  -9   6    2.69    0.35
  -6  -9   6    2.67    0.33
 -10   0   6    4.17    0.43
  10   0  -6    3.59    0.43
   7  -5   5   12.96    0.32
  -7   5  -5   13.37    0.32
  -7  -5  -5   13.55    0.54
   7   5   5   12.66    0.52
  -6  10   1    4.70    0.34
   6 -10  -1    4.18    0.34
   6  10  -1    4.65    0.42
  -6 -10   1    4.36    0.43
   2 -12  -2   14.98    0.49
  -2  12   2   14.69    0.49
  -2 -12   2   15.18    0.46
   2   9   7    0.13    0.19
 -10   3   4    4.00    0.42
  10  -3  -4    4.02    0.42
 -10  -3   4    4.54    0.43
  10   3  -4    3.56    0.44
  -9   5   6    2.77    0.41
   9  -5  -6    3.19    0.42
  -9  -5   6    3.12    0.39
   9   5  -6    2.71    0.39
   2   0 -12   60.29    0.74
  -2   0  12   59.35    0.73
  -7   9   1   12.21    0.42
   7   9  -1   13.31    0.56
   1  10  -7   11.28    0.25
   1  10  -7   11.17    0.26
   1 -10  -7   10.74    0.52
  -1  10   7   11.19    0.54
  10  -3  -2   10.43    0.47
 -10   3   2   11.42    0.48
  10   3  -2   12.21    0.53
 -10  -3   2   11.60    0.53
   3 -10   5    2.39    0.13
  -3 -10  -5    2.12    0.41
   3  10   5    2.27    0.40
  10   0   0   11.77    0.49
 -10   0   0   11.44    0.48
  -3  -1  12   85.05    0.84
   3   1 -12   87.93    0.86
   3  -1 -12   86.96    0.91
  -3   1  12   85.68    0.91
   0   4 -11    7.12    0.24
   0  -4  11    6.60    0.23
   0   4  11    6.78    0.43
   0  -4 -11    6.91    0.42
   2   5 -11    0.50    0.16
   2  -5 -11    0.56    0.25
  -2   5  11    0.56    0.28
  -4  11   4    1.00    0.31
   4 -11  -4    1.06    0.30
   4  11  -4    1.08    0.25
   4  11  -4    1.27    0.27
  -4 -11   4    1.04    0.28
   4  11  -4    1.07    0.28
  -3  -5  11    1.10    0.21
   3   5 -11    0.96    0.20
   3  -5 -11    1.05    0.33
  -3   5  11    0.67    0.31
  -5  -6  10    5.67    0.32
   5   6 -10    5.44    0.32
   5  -6 -10    5.67    0.45
  -5   6  10    5.30    0.46
   6  -7   5    1.46    0.16
  -6  -7  -5    1.37    0.36
   6   7   5    1.58    0.35
  -2  12  -1   19.09    0.45
   2 -12   1   18.85    0.45
   2  12   1   19.08    0.55
  -2 -12  -1   19.07    0.56
   3  11  -5    4.16    0.29
   3  11  -5    4.04    0.31
   3  11  -5    3.89    0.30
  -3 -11   5    4.20    0.32
   3 -11  -5    4.02    0.42
  -3  11   5    4.09    0.42
  -6  10   3    2.71    0.36
   6 -10  -3    2.87    0.35
   6  10  -3    2.54    0.39
   6  10  -3    2.29    0.36
   7  -8   2   20.80    0.43
  -7   8  -2   22.22    0.43
   7   8   2   21.14    0.64
  -7  -8  -2   20.75    0.64
   9  -6  -4   18.81    0.57
  -9   6   4   19.13    0.56
  -9  -6   4   18.68    0.57
   9   6  -4   18.42    0.57
 -10   1   6    9.37    0.50
  10  -1  -6    8.37    0.49
 -10  -1   6    8.81    0.50
  10   1  -6    8.78    0.50
  -5  -4  11    1.52    0.28
   5   4 -11    1.92    0.29
   5  -4 -11    2.01    0.38
  -5   4  11    1.67    0.36
  -2  -1  12    9.81    0.38
   2   1 -12    9.87    0.38
   2  -1 -12    9.70    0.43
  -2   1  12   10.00    0.42
   7  -3   6    1.03    0.22
   7  -3   6    1.35    0.23
  -7  -3  -6    0.66    0.29
   7   3   6    1.10    0.30
   9  -1   3   14.76    0.46
   9   1   3   15.16    0.49
   9   1   3   14.90    0.52
  -9  -1  -3   15.01    0.51
  -9  -1  -3   14.86    0.48
   8   0   5    0.01    0.07
  -8   7  -1    7.32    0.34
   8  -7   1    6.92    0.35
   8   7   1    7.18    0.50
   8   7   1    7.07    0.46
   0   9  -8    0.04    0.03
   0   9  -8    0.11    0.04
   0  -9  -8    0.08    0.11
   0   9   8    0.02    0.07
   2   8   8    0.24    0.17
  -2  -8  -8    0.54    0.26
   2   8   8    0.56    0.26
   5  -6   7   11.33    0.21
   5  -6   7   11.42    0.22
   5   6   7   10.95    0.50
  -5  -6  -7   11.00    0.51
  10  -1   0    1.77    0.33
 -10   1   0    1.82    0.34
 -10  -1   0    1.89    0.35
  10   1   0    1.71    0.35
   6   8   4   33.34    0.74
  -6  -8  -4   32.72    0.74
   4 -10   4   38.23    0.41
   4  10   4   36.81    0.74
  -4 -10  -4   37.86    0.76
  -8   4  -4    2.86    0.27
   8  -4   4    2.87    0.27
   8   4   4    2.87    0.39
  -8  -4  -4    2.51    0.40
   8   4   4    3.02    0.40
   8   4   4    2.65    0.38
   5  -4   8   23.46    0.35
   5  -4   8   23.55    0.34
   5   4   8   22.18    0.56
  -5  -4  -8   23.36    0.58
  -1 -12   3   17.04    0.44
   1  12  -3   16.75    0.42
   1 -12  -3   16.68    0.54
  -1  12   3   17.36    0.55
   4   0 -12   62.25    0.79
  -4   0  12   63.07    0.80
   8  -1   5    0.60    0.21
   8  -1   5    0.62    0.23
   8   1   5    0.58    0.25
   8   1   5    0.63    0.24
  -2   7  10    2.58    0.41
   2  -7 -10    2.54    0.41
   1 -11   5   14.40    0.29
  -1  11  -5   14.63    0.29
  -1 -11  -5   14.49    0.56
   1  11   5   14.32    0.56
   0  12   3   16.44    0.53
   0 -12  -3   16.88    0.54
   8  -7  -6    1.26    0.33
  -8   7   6    0.83    0.33
   8   7  -6    0.81    0.29
  -8  -7   6    1.52    0.32
  -9   6   1    1.47    0.27
   9  -6  -1    1.07    0.28
   9   6  -1    1.05    0.31
  -9  -6   1    0.96    0.31
   9   6  -1    0.55    0.30
  -9  -6   1    0.96    0.33
   4  -6   8    6.48    0.14
  -4  -6  -8    6.30    0.46
   4   6   8    6.48    0.45
  -1   3 -11    6.73    0.25
   1  -3  11    7.29    0.26
  -1  -3 -11    7.11    0.40
   1   3  11    7.62    0.42
   7  -9  -4    0.11    0.15
   7   9  -4    0.02    0.06
   3  10  -7    6.13    0.29
   3 -10  -7    6.15    0.47
  -3  10   7    5.37    0.46
  -4  -1  12   15.93    0.47
   4   1 -12   15.93    0.47
  -4   1  12   16.33    0.50
   4  -1 -12   16.40    0.51
   6 -10   0    0.33    0.19
  -6  10   0    0.23    0.16
   6  10   0    0.39    0.24
  -6 -10   0    0.37    0.21
   6  -4   7    6.10    0.24
  -6  -4  -7    6.66    0.43
   6   4   7    6.16    0.43
  -3  -7  10    3.49    0.22
   3  -7 -10    3.80    0.43
  -3   7  10    3.49    0.43
   2 -10   6    1.10    0.10
  -2 -10  -6    1.54    0.34
   2  10   6    1.19    0.35
   6   3 -11    0.25    0.19
  -6  -3  11    0.34    0.19
  -6   3  11    0.35    0.21
   6  -3 -11    0.19    0.15
   4   8  -9   66.88    0.66
  -4  -8   9   66.52    0.65
   4  -8  -9   65.98    0.94
  -4   8   9   64.78    0.91
   8  -8  -2   32.13    0.61
   8   8  -2   30.80    0.67
   8   8  -2   31.24    0.72
   9  -3  -8   12.46    0.54
  -9   3   8   13.56    0.55
   9   3  -8   12.66    0.52
  -9  -3   8   12.76    0.52
  -8   8   3    1.57    0.33
   8  -8  -3    1.81    0.33
  -8  -8   3    1.92    0.36
  -8  -8   3    1.86    0.38
   8   8  -3    1.28    0.38
   8   8  -3    1.99    0.37
   0  10  -7    0.63    0.10
   0  10  -7    0.39    0.09
   0  10   7    0.35    0.27
   0 -10  -7    0.51    0.25
   0  -8  -9    0.44    0.25
   0   8   9    0.37    0.22
   3   2 -12    0.12    0.10
  -3  -2  12    0.14    0.16
   3  -2 -12    0.24    0.18
  -3   2  12    0.12    0.12
  -4  11  -2    0.71    0.17
   4 -11   2    0.86    0.18
  -4 -11  -2    0.44    0.26
   4  11   2    0.70    0.29
   1   5 -11    2.61    0.19
  -1  -5  11    2.76    0.19
   1  -5 -11    2.47    0.37
  -1   5  11    2.23    0.38
   8   0 -10    1.43    0.34
  -8   0  10    1.48    0.34
  -7  -4  10   28.84    0.59
   7   4 -10   27.64    0.60
   7  -4 -10   28.56    0.68
  -7   4  10   28.20    0.68
  -8   4   9    0.87    0.35
   8  -4  -9    0.85    0.33
   8   4  -9    0.84    0.29
  -8  -4   9    1.08    0.30
 -10   3   1    5.77    0.41
  10  -3  -1    5.93    0.41
 -10  -3   1    6.10    0.44
  10   3  -1    6.32    0.45
   4   9  -8    3.29    0.26
  -4  -9   8    3.30    0.26
  -4   9   8    3.26    0.43
   4  -9  -8    3.54    0.44
  -4  -5  11    9.28    0.33
   4   5 -11    9.53    0.35
  -4   5  11    9.45    0.50
   4  -5 -11    9.76    0.50
   1   0 -12   24.96    0.51
  -1   0  12   24.83    0.51
   7  -9   0    4.39    0.32
  -7   9   0    4.56    0.32
  -7  -9   0    4.57    0.46
   7   9   0    4.11    0.45
   7   9   0    3.96    0.42
   7   9   0    4.38    0.44
  -9   5  -1    9.73    0.40
   9  -5   1   10.00    0.40
   9   5   1    9.48    0.50
 -10   2   6   11.93    0.52
  10  -2  -6   10.84    0.52
  10   2  -6   11.13    0.52
 -10  -2   6   11.45    0.52
   2   2 -12    7.86    0.34
  -2  -2  12    7.89    0.33
  -2   2  12    7.77    0.41
   2  -2 -12    7.90    0.42
  -3   3 -10    6.46    0.25
   3  -3  10    6.45    0.25
   3   3  10    6.33    0.41
  -3  -3 -10    6.36    0.40
  -9   2  -3    0.06    0.10
   9   2   3    0.08    0.08
   6  -6   6    0.85    0.14
  -6   6  -6    0.69    0.13
  -6  -6  -6    1.00    0.30
   6   6   6    0.59    0.31
  -2 -12   3    2.22    0.30
   2  12  -3    2.79    0.30
   2 -12  -3    2.72    0.38
  -9   4  -2    2.69    0.30
   9  -4   2    2.64    0.31
   9   4   2    2.56    0.41
   9   4   2    2.46    0.39
 -10   2   0    6.16    0.40
  10  -2   0    6.21    0.41
 -10  -2   0    6.57    0.43
  10   2   0    6.18    0.44
   4   4   9   19.41    0.54
  -4  -4  -9   20.10    0.56
  -8  -1  10    0.07    0.17
  -1  -7  10   33.40    0.35
   1   7 -10   32.64    0.34
  -1   7  10   34.00    0.72
   1  -7 -10   31.89    0.69
  -6  10   4   48.28    0.76
   6 -10  -4   47.94    0.77
   6  10  -4   49.03    0.79
   6  10  -4   47.68    0.73
   1   1 -12    2.46    0.28
  -1  -1  12    2.35    0.27
  -1   1  12    2.61    0.32
   1  -1 -12    2.06    0.31
  -9   6   5    0.19    0.14
   9  -6  -5    0.20    0.19
  -9  -6   5    0.13    0.14
   9   6  -5    0.21    0.20
   5 -11  -2    0.14    0.16
  -5  11   2    0.26    0.17
  -5 -11   2    0.13    0.13
   5  11  -2    0.22    0.15
  -5  11   1    4.87    0.34
   5 -11  -1    4.96    0.35
   5  11  -1    4.97    0.42
  -5 -11   1    5.60    0.44
   3 -12  -1    1.05    0.25
  -3  12   1    1.12    0.26
  -3 -12   1    1.03    0.29
   3  12  -1    1.05    0.25
  -8   2  -5    3.82    0.31
  -8   2  -5    3.88    0.30
   8  -2   5    3.64    0.32
   8  -2   5    4.05    0.31
   8   2   5    3.84    0.39
   8   2   5    4.52    0.37
   1   6  10   36.67    0.72
  -1  -6 -10   34.96    0.70
   8  -8  -1    0.84    0.26
  -8   8   1    1.14    0.29
   8   8  -1    0.90    0.32
   8   8  -1    0.74    0.33
   2 -12   2    1.71    0.24
  -2 -12  -2    1.58    0.35
   2  12   2    1.30    0.33
  -7   7   8   44.79    0.78
   7  -7  -8   43.89    0.78
  -7  -7   8   43.00    0.67
   7   7  -8   44.83    0.68
  -2   5 -10   49.00    0.39
  -2  -5 -10   46.20    0.75
   2   5  10   47.88    0.77
   2   0  11    0.01    0.04
   8  -8  -4    5.65    0.42
   8   8  -4    5.80    0.47
  -8  -8   4    5.38    0.45
   8   8  -4    5.47    0.43
  -8  -8   4    5.96    0.43
  -3  12   0   22.27    0.49
   3 -12   0   22.33    0.49
  -3 -12   0   23.18    0.59
   3  12   0   22.27    0.57
  -1  12  -3    7.93    0.31
   1 -12   3    7.97    0.32
   1  12   3    7.42    0.47
  -1 -12  -3    7.38    0.46
   4   2 -12   36.53    0.60
  -4  -2  12   35.75    0.59
   4  -2 -12   35.03    0.67
  -4   2  12   35.36    0.67
 -10   4   3    0.93    0.28
  10  -4  -3    0.43    0.29
  10   4  -3    0.86    0.29
 -10  -4   3    0.83    0.30
   6   8  -8    6.32    0.36
  -6  -8   8    6.09    0.35
   6  -8  -8    6.50    0.47
  -6   8   8    6.35    0.47
   5  10  -6    3.24    0.31
   5  10  -6    3.69    0.34
  -5  10   6    3.57    0.42
   5 -10  -6    3.54    0.42
  -3  12   2    0.43    0.20
   3 -12  -2    0.22    0.19
  -3 -12   2    0.15    0.16
   3  12  -2    0.17    0.13
  -6   7   9    0.06    0.09
   7   0 -11    0.04    0.08
   6  -9   3    9.68    0.29
  -6  -9  -3    9.98    0.54
   6   9   3   10.00    0.54
   5 -10   3    4.66    0.23
  -5  10  -3    4.92    0.23
  -5 -10  -3    4.70    0.46
   5  10   3    4.56    0.46
  -2   1 -11    0.04    0.09
  -2  -1 -11   -0.00    0.09
   4   7 -10    7.31    0.30
  -4  -7  10    7.25    0.30
   4  -7 -10    7.39    0.49
  -4   7  10    7.31    0.48
  -2  -7  -9    3.22    0.41
   2   7   9    3.61    0.41
   7   6  -9    0.82    0.24
  -7  -6   9    0.83    0.26
  -7   6   9    0.58    0.31
   7  -6  -9    0.68    0.27
  10  -4  -4  153.34    1.29
 -10   4   4  153.99    1.27
 -10  -4   4  150.81    1.29
  10   4  -4  152.75    1.31
   5 -11  -3   16.53    0.53
  -5  11   3   16.02    0.51
  -5 -11   3   15.24    0.54
   5  11  -3   15.63    0.50
   5  11  -3   16.60    0.52
   5  11  -3   15.85    0.52
   1  11  -6    0.68    0.16
   1  11  -6    0.59    0.15
  -1 -11   6    0.99    0.18
   1  11  -6    0.77    0.17
   1 -11  -6    0.70    0.29
  -1  11   6    0.56    0.27
   5 -11   0    1.81    0.27
  -5  11   0    1.86    0.27
   5  11   0    1.75    0.36
  -5 -11   0    1.68    0.38
  10  -4  -2   36.15    0.68
 -10   4   2   35.36    0.66
 -10  -4   2   35.91    0.71
  10   4  -2   34.98    0.71
   9   0  -9    0.01    0.14
  -7  -1  11   76.79    0.91
   7  -1 -11   73.81    0.92
  -7   1  11   74.81    0.94
   5   0 -12    3.66    0.38
  -5   0  12    4.61    0.38
   9  -6   0    2.63    0.32
  -9   6   0    2.57    0.32
   9   6   0    2.68    0.42
   9   6   0    2.54    0.40
   8   2 -10    5.81    0.43
  -8  -2  10    5.68    0.42
   8  -2 -10    5.60    0.46
  -8   2  10    5.57    0.46
   2  11  -6   37.69    0.50
   2  11  -6   37.57    0.48
   2 -11  -6   36.90    0.73
  -2  11   6   37.95    0.75
   3   6   9    3.93    0.41
  -3  -6  -9    3.22    0.39
  10   0  -7    0.01    0.07
  -1  -2  12    9.73    0.34
   1   2 -12   10.58    0.35
   1  -2 -12   10.21    0.43
  -7   9   5   18.78    0.57
   7  -9  -5   19.59    0.58
   7   9  -5   19.40    0.58
   7   9  -5   19.44    0.54
  -7  -9   5   18.73    0.56
  -7  -9   5   18.96    0.54
   4  11  -5    1.77    0.27
   4  11  -5    1.69    0.28
  -4  11   5    1.98    0.35
   4 -11  -5    1.60    0.36
  -6   0  -8    1.99    0.28
   6   0   8    1.48    0.27
   7  -4   6   10.17    0.32
   7  -4   6   10.83    0.31
   7   4   6   10.14    0.48
  -7  -4  -6   10.37    0.49
  -8   6  -3    2.49    0.25
   8  -6   3    2.49    0.26
   8   6   3    2.84    0.40
   8   6   3    2.37    0.41
  -8  -6  -3    2.64    0.42
   8   6   3    2.62    0.41
  -6  10  -1    0.78    0.22
   6 -10   1    0.92    0.21
  -6 -10  -1    0.37    0.28
   6  10   1    0.86    0.33
  -1  -9  -8    8.77    0.49
   1   9   8    8.82    0.51
  -9   1   9    0.12    0.11
   9  -1  -9    0.16    0.15
 -10   0  -1    0.11    0.14
   5   1 -12    0.49    0.25
  -5  -1  12    0.52    0.24
  -5   1  12    0.48    0.23
   5  -1 -12    0.50    0.23
  -7   8   7    0.71    0.26
   7  -8  -7    0.71    0.29
   7   8  -7    0.71    0.26
  -7  -8   7    0.51    0.23
  -3  -3  12   40.03    0.57
   3   3 -12   39.82    0.57
  -3   3  12   40.37    0.71
   3  -3 -12   39.36    0.70
   4  10  -7    8.11    0.33
   4  10  -7    8.17    0.35
   4 -10  -7    7.78    0.49
  -4  10   7    8.19    0.50
   9  -5  -7    4.71    0.43
  -9   5   7    4.81    0.45
  -9  -5   7    4.31    0.41
   9   5  -7    4.58    0.41
  10  -1  -7    2.38    0.40
 -10   1   7    2.27    0.39
  10   1  -7    2.01    0.39
 -10  -1   7    2.14    0.39
  10  -3  -6   21.01    0.61
 -10   3   6   21.34    0.61
  10   3  -6   20.90    0.61
 -10  -3   6   20.60    0.60
   1  12  -4    0.02    0.04
   7  -7   4    0.93    0.17
  -7   7  -4    1.01    0.18
  -7  -7  -4    0.89    0.32
   7   7   4    0.72    0.30
   6  -1   8    0.46    0.19
  -6   1  -8    0.32    0.16
  -6  -1  -8    0.41    0.18
   6   1   8    0.45    0.19
   3 -12   1    2.38    0.27
  -3  12  -1    2.33    0.26
   3  12   1    2.53    0.36
  -3 -12  -1    2.08    0.38
   2  -3 -12    0.01    0.12
   3 -11   4    3.29    0.19
  -3  11  -4    3.44    0.19
  -3 -11  -4    3.30    0.43
   3  11   4    3.10    0.42
   9  -3   3    3.22    0.31
  -9   3  -3    3.44    0.31
   9   3   3    3.01    0.41
   9   3   3    3.87    0.38
  -5   1  -9    0.04    0.07
   5   1   9    0.05    0.07
  -5  -1  -9    0.05    0.07
 -10   1  -1    1.12    0.27
  10  -1   1    1.20    0.29
 -10  -1  -1    1.61    0.32
  10   1   1    0.98    0.29
  10  -3   0    2.66    0.33
 -10   3   0    1.98    0.32
  10   3   0    2.29    0.37
 -10  -3   0    2.49    0.38
   0  -5  11    5.50    0.20
   0   5  11    5.05    0.43
   0  -5 -11    5.06    0.42
   1  -4  11    0.03    0.05
  -1   4 -11    0.12    0.08
  -1  -4 -11    0.09    0.12
  -8   8   0   67.61    0.75
   8   8   0   65.12    0.96
   8   8   0   65.03    0.90
  -2   2 -11    0.69    0.18
   2   2  11    0.59    0.24
  -2  -2 -11    0.61    0.23
  -7   9  -1    0.96    0.24
   7  -9   1    1.27    0.24
  -7  -9  -1    1.49    0.36
   7   9   1    1.24    0.36
  -1 -10  -7    1.32    0.34
   1  10   7    0.95    0.33
   0  11  -6   56.81    0.50
   0 -11   6   56.74    0.52
   0  11   6   58.04    0.90
   0 -11  -6   56.04    0.87
  -3  12   3   12.03    0.48
   3 -12  -3   12.01    0.48
   0   7 -10    5.70    0.15
   0   7  10    5.48    0.46
   0  -7 -10    5.62    0.45
  -8   6   8   -0.02    0.09
   8  -6  -8    0.14    0.15
   8   6  -8    0.10    0.12
   5   5 -11    4.12    0.31
   5  -5 -11    3.61    0.42
  -5   5  11    3.71    0.42
  -8   7  -2   35.31    0.53
   8  -7   2   36.14    0.55
   8   7   2   34.96    0.72
   8   7   2   34.95    0.75
  -8  -7  -2   35.76    0.77
   8   7   2   35.78    0.76
  -6  -4  11   13.91    0.44
   6   4 -11   14.75    0.46
   6  -4 -11   14.59    0.54
  -6   4  11   13.86    0.53
   0  12  -4    3.59    0.25
   0 -12   4    3.21    0.25
   0  12   4    3.93    0.42
   0 -12  -4    3.43    0.40
   8  -3   5    2.88    0.27
  -8   3  -5    2.43    0.28
  -8   3  -5    2.86    0.27
   8  -3   5    2.79    0.29
   8   3   5    2.75    0.36
  -8  -3  -5    2.48    0.38
   8   3   5    2.34    0.37
   8   3   5    2.66    0.37
   2 -11   5    4.09    0.18
  -2  11  -5    4.09    0.18
  -2 -11  -5    4.06    0.44
   2  11   5    4.10    0.45
  -9   4   8   52.06    0.84
   9  -4  -8   54.83    0.88
   9   4  -8   52.25    0.80
  -9  -4   8   52.94    0.80
 -10  -4   5    0.18    0.15
   8  -8  -5   51.23    0.80
  -8   8   5   52.24    0.80
   8   8  -5   49.85    0.77
  -8  -8   5   50.55    0.77
   7   2 -11   12.89    0.50
  -7  -2  11   12.07    0.48
   7  -2 -11   13.27    0.54
  -7   2  11   13.09    0.55
  -6  -9   7   14.72    0.45
   6   9  -7   14.72    0.45
  -6   9   7   15.06    0.56
   6  -9  -7   14.93    0.56
   0   0 -12    0.66    0.22
   0   0  12    0.78    0.22
   4   9   6   12.85    0.55
  -4  -9  -6   13.41    0.56
  -8   5  -4    7.04    0.30
   8  -5   4    6.81    0.31
   8   5   4    6.42    0.44
   8   5   4    6.53    0.47
  -8  -5  -4    6.23    0.47
   8   5   4    6.06    0.46
   6   6 -10    2.44    0.30
  -6  -6  10    2.42    0.30
  -6   6  10    3.11    0.41
   6  -6 -10    2.57    0.41
  -6  10   5   35.04    0.70
   6 -10  -5   34.87    0.71
   6  10  -5   35.83    0.65
   5   8  -9   14.34    0.40
  -5  -8   9   14.19    0.40
  -5   8   9   13.87    0.57
   5  -8  -9   14.41    0.57
 -10   4   1    0.03    0.08
  10  -4  -1    0.04    0.06
 -10  -4   1    0.04    0.07
  10   4  -1    0.03    0.09
   5  -5   8    3.73    0.18
   5  -5   8    3.98    0.17
   5   5   8    3.53    0.39
  -5  -5  -8    4.13    0.40
  -2 -12   4   21.13    0.48
   2  12  -4   22.43    0.48
   2 -12  -4   22.35    0.60
  -2  12   4   22.75    0.61
   4   8   7   14.19    0.56
  -4  -8  -7   14.76    0.57
  -7   6  -5    0.43    0.14
   7   6   5    0.31    0.21
  -7  -6  -5    0.45    0.24
  -4  -3  12    8.71    0.37
   4   3 -12    8.41    0.36
   4  -3 -12    8.70    0.46
  -4   3  12    8.11    0.46
   9  -6  -6    0.08    0.09
  -9   6   6    0.06    0.18
   9   6  -6    0.18    0.14
   3  11  -6   19.49    0.42
   3  11  -6   19.31    0.43
   3 -11  -6   19.49    0.60
  -3  11   6   20.00    0.61
   3  -4  10   83.06    0.59
   3   4  10   82.83    0.94
  -3  -4 -10   81.27    0.92
  -1  -8  -9    7.74    0.48
   1   8   9    8.83    0.50
   7  -8   3    2.01    0.23
   7   8   3    2.16    0.41
  -7  -8  -3    2.07    0.42
   9  -2  -9    5.74    0.46
  -9   2   9    5.45    0.46
  -9  -2   9    5.49    0.44
   9   2  -9    5.69    0.45
   5  -8   6  108.80    0.55
   5   8   6  104.36    1.13
  -5  -8  -6  105.05    1.14
  -5  -2  12    0.31    0.23
   5   2 -12    0.62    0.24
   5  -2 -12    0.43    0.23
  -5   2  12    0.55    0.26
   0   1 -12   10.59    0.36
   0  -1  12   10.63    0.36
   0  -1 -12   10.30    0.40
   0   1  12   10.13    0.40
   8  -7  -7    0.90    0.31
  -8   7   7    0.72    0.31
   8   7  -7    1.11    0.28
  -8  -7   7    1.18    0.28
  -2  -6  11    2.21    0.19
   2   6 -11    2.44    0.20
   2  -6 -11    2.89    0.40
  -2   6  11    2.71    0.40
  -5  11   4   61.64    0.84
   5 -11  -4   62.35    0.87
   5  11  -4   60.31    0.78
   5  11  -4   62.16    0.82
  -3  -6  11   40.28    0.50
   3   6 -11   42.91    0.53
  -3   6  11   41.19    0.77
   3  -6 -11   41.30    0.77
  10  -2  -7   12.99    0.54
 -10   2   7   12.61    0.54
 -10  -2   7   12.91    0.54
  10   2  -7   13.48    0.53
  -5  11  -1   43.46    0.58
   5 -11   1   42.74    0.59
  -5 -11  -1   42.43    0.80
   5  11   1   42.78    0.79
   4 -11   3   38.19    0.48
  -4  11  -3   37.65    0.46
  -4 -11  -3   36.73    0.75
   5   9  -8   35.39    0.55
  -5  -9   8   35.00    0.55
  -5   9   8   35.33    0.73
   5  -9  -8   35.92    0.75
   6  -5   7    3.87    0.21
  -6  -5  -7    4.65    0.42
   6   5   7    3.93    0.42
   6  -2   8    0.01    0.04
   6  -2   8    0.04    0.09
   6  -2   8    0.12    0.11
   6   2   8    0.04    0.07
  -9   7   3    2.15    0.35
   9  -7  -3    2.24    0.36
  -9  -7   3    1.71    0.37
   9   7  -3    1.85    0.37
   5   2   9    0.03    0.05
  10  -2   1   10.40    0.44
 -10   2  -1    9.65    0.43
 -10  -2  -1   10.08    0.47
  10   2   1   10.31    0.48
  -3  -9  -7    2.82    0.42
   3   9   7    2.66    0.41
  -2  12  -3   24.15    0.42
   2 -12   3   22.93    0.41
  -2 -12  -3   24.20    0.64
   2  12   3   23.24    0.62
  -8  -3  10    0.14    0.13
   8   3 -10    0.04    0.06
   8  -3 -10    0.11    0.19
   7   5 -10   42.16    0.68
   7  -5 -10   41.87    0.79
  -7   5  10   42.89    0.81
   5  -9   5   80.66    0.53
  -5   9  -5   81.67    0.51
   7  -1   7   14.61    0.42
   7  -1   7   15.46    0.41
  -7  -1  -7   15.37    0.48
   7   1   7   14.58    0.47
   8  -5  -9   36.63    0.75
  -8   5   9   38.41    0.76
  -8  -5   9   37.94    0.67
   8   5  -9   38.54    0.68
  -4   0 -10    3.98    0.29
   4   0  10    3.65    0.29
   9  -7  -2   63.59    0.83
  -9   7   2   65.17    0.81
  -9  -7   2   62.95    0.89
   9   7  -2   62.62    0.88
   9   7  -2   63.52    0.95
  -9  -7   2   63.33    0.93
   1   3 -12    0.28    0.16
  -1   3  12    0.36    0.21
  -9   5  -2    5.71    0.34
   9  -5   2    5.61    0.35
   9   5   2    5.55    0.48
   9   5   2    5.42    0.45
   4  -5   9    0.91    0.11
   4   5   9    0.97    0.29
  -4  -5  -9    1.03    0.30
   4  -1  10   17.17    0.40
  -4   1 -10   17.20    0.40
  -4  -1 -10   17.74    0.47
   4   1  10   16.70    0.45
  -5  -7  10    0.10    0.12
  -5   7  10    0.04    0.07
   9  -7  -4    6.51    0.43
  -9   7   4    5.87    0.43
  -9  -7   4    6.71    0.45
   9   7  -4    6.23    0.45
  -9   0  -4   32.95    0.63
  -9   0  -4   32.29    0.60
   9   0   4   32.53    0.65
  -2  -9   9   13.61    0.28
  -2   9   9   13.18    0.57
   2  -9  -9   13.30    0.56
   4 -10   5    0.86    0.12
  -4  10  -5    0.72    0.11
  -4 -10  -5    0.61    0.28
   4  10   5    0.97    0.31
   5   7   7   11.11    0.51
  -5  -7  -7   11.31    0.52
   3   8   8   10.53    0.51
  -3  -8  -8   10.45    0.51
   1 -12   4    2.15    0.22
  -1  12  -4    2.22    0.21
   1  12   4    2.20    0.38
   0  -2  12    4.89    0.27
   0   2 -12    4.46    0.27
   0   2  12    4.48    0.36
   0  -2 -12    4.81    0.36
   3 -12   2    0.33    0.12
  -3  12  -2    0.07    0.10
   3  12   2    0.15    0.14
  -3 -12  -2    0.02    0.09
   1   6 -11    1.17    0.15
  -1   6  11    1.17    0.34
   1  -6 -11    0.99    0.31
  -2   3 -11    1.00    0.17
   2   3  11    0.83    0.28
  -2  -3 -11    0.64    0.24
  -4  -6  11    0.06    0.11
   4  -6 -11   -0.01    0.09
  -3  10  -6    0.96    0.08
  -3 -10  -6    1.00    0.32
   3  10   6    0.51    0.31
   9  -6   1    1.45    0.28
  -9   6  -1    1.10    0.25
   9   6   1    1.10    0.33
   9   6   1    1.04    0.35
   4 -12  -1    3.97    0.35
  -4  12   1    3.69    0.33
  -4 -12   1    3.88    0.40
   4  12  -1    3.99    0.40
  10  -5  -3    0.93    0.31
 -10   5   3    0.96    0.30
 -10  -5   3    0.55    0.31
  10   5  -3    0.45    0.31
  -9   1  -4    2.55    0.31
   9  -1   4    2.53    0.33
   9  -1   4    2.38    0.32
  -9   1  -4    2.13    0.32
   9   1   4    2.41    0.35
   9   1   4    2.56    0.34
  -1  11  -6    0.40    0.11
   1 -11   6    0.54    0.11
   1  11   6    0.50    0.30
  -1 -11  -6    0.37    0.26
  -7  -3  11   16.37    0.50
   7   3 -11   18.09    0.53
  -7   3  11   18.06    0.59
   7  -3 -11   17.41    0.58
   2  10  -8   11.93    0.30
  -2  10   8   12.01    0.57
   2 -10  -8   12.22    0.56
   9  -7  -1    1.58    0.31
  -9   7   1    0.97    0.30
   9   7  -1    1.22    0.36
   9   7  -1    0.89    0.34
   3   4 -12    0.28    0.15
  -3  -4  12    0.27    0.15
   3  -4 -12    0.28    0.20
  -3   4  12    0.38    0.24
   4 -12  -2   16.63    0.51
  -4  12   2   17.28    0.50
   4  12  -2   16.54    0.53
  -4 -12   2   16.14    0.54
   7  -2   7    4.14    0.28
   7  -2   7    3.87    0.30
   7   2   7    4.05    0.37
  -7  -2  -7    3.52    0.36
  -4  -7  -8   29.97    0.69
   4   7   8   30.54    0.68
   7  -9  -6    7.98    0.48
  -7   9   6    7.77    0.47
  -7  -9   6    7.62    0.42
   7   9  -6    8.03    0.42
   3   9  -9   11.64    0.30
  -3  -9   9   11.58    0.30
   3  -9  -9   11.56    0.55
  -3   9   9   11.74    0.55
  -3 -12   4    5.77    0.36
   3  12  -4    5.90    0.35
   3 -12  -4    5.89    0.43
  -3  12   4    5.94    0.43
  -6  10  -2    8.12    0.30
   6 -10   2    7.81    0.31
   6  10   2    7.46    0.50
  -6 -10  -2    8.03    0.52
   6  -8   5    4.47    0.20
  -6   8  -5    4.69    0.19
   6   8   5    4.79    0.47
  -6  -8  -5    5.26    0.47
   1   9  -9    1.50    0.13
   1  -9  -9    1.32    0.35
  -1   9   9    1.25    0.37
 -10   4   6    2.39    0.41
  10  -4  -6    3.58    0.43
 -10  -4   6    3.00    0.41
  10   4  -6    3.49    0.41
   6   0 -12    1.31    0.31
  -6   0  12    0.83    0.29
  10  -5  -4   21.71    0.62
 -10   5   4   21.96    0.60
  10   5  -4   20.93    0.62
 -10  -5   4   21.20    0.63
   2   4 -12   37.67    0.51
  -2  -4  12   38.07    0.52
  -2   4  12   36.38    0.71
   2  -4 -12   35.93    0.70
   9  -4   3    0.08    0.11
   9   4   3    0.11    0.13
   8  -8   1    3.16    0.30
  -8   8  -1    3.20    0.29
   8   8   1    2.97    0.43
   8   8   1    2.64    0.43
  -8  -8  -1    2.97    0.45
   8   8   1    2.72    0.41
  10  -5  -2    1.28    0.30
 -10   5   2    0.74    0.29
 -10  -5   2    1.15    0.32
  10   5  -2    0.84    0.32
  -9   3   9   11.72    0.54
   9  -3  -9   11.66    0.55
  -9  -3   9   11.92    0.51
   9   3  -9   11.51    0.50
   1  10  -8    6.92    0.20
  -1  10   8    7.07    0.50
   1 -10  -8    6.93    0.49
   5   3 -12    0.10    0.18
  -5  -3  12    0.51    0.21
   5  -3 -12    0.52    0.25
  -5   3  12    0.46    0.23
  10  -4   0   11.33    0.46
 -10   4   0   11.06    0.44
 -10  -4   0   11.14    0.51
   4 -12   0    0.09    0.13
  -4  12   0    0.02    0.06
  -4 -12   0    0.02    0.09
   4  12   0    0.05    0.09
   4  -2  10   21.39    0.40
  -4   2 -10   22.11    0.41
  -4  -2 -10   22.01    0.53
   4   2  10   21.68    0.52
   2  -6  10    0.01    0.02
   2   6  10   -0.05    0.13
  10   3  -7    0.04    0.14
  -6  -1  12   33.21    0.64
   6   1 -12   32.22    0.63
  -6   1  12   33.69    0.68
   6  -1 -12   32.59    0.67
   6  -3   8    7.68    0.29
   6   3   8    6.88    0.42
  -6  -3  -8    7.65    0.42
   7  -5   6    1.13    0.19
  -7   5  -6    0.89    0.18
  -7   5  -6    0.91    0.17
   7  -5   6    0.99    0.18
  -7  -5  -6    0.73    0.30
   7   5   6    0.50    0.29
   0  13   0    0.01    0.07
  -8   4  -5   22.11    0.43
   8   4   5   21.96    0.58
   8   4   5   20.93    0.59
   8   4   5   21.68    0.61
  -8  -4  -5   21.28    0.61
  -6   7  -6    1.12    0.14
   6   7   6    1.12    0.33
[truncated: 1,012,480 more chars]
