# Supplementary material for: Structure of [60]fullerene with a mobile lithium cation inside
Source: R Soc Open Sci. 2018 Jul 18;5(7):180337. doi: 10.1098/rsos.180337 (PMC6083684; doi:10.1098/rsos.180337)
Supplement: Crystallographic information file of [Li+@C60](TFSI−)∙CH2Cl2 at 150 K [file rsos180337supp2.cif]

 
data_shelx
 
_audit_creation_method            'SHELXL-2017/1'
_shelx_SHELXL_version_number      '2017/1'
_chemical_name_systematic         ?
_chemical_name_common             ?
_chemical_melting_point           ?
_chemical_formula_moiety          ?
_chemical_formula_sum
 'C63 H2 Cl2 F6 Li N O4 S2' 
_chemical_formula_weight          1092.62

loop_
 _atom_type_symbol
 _atom_type_description
 _atom_type_scat_dispersion_real
 _atom_type_scat_dispersion_imag
 _atom_type_scat_source
 'C'  'C'   0.0030   0.0016
 'International Tables Vol C Tables 4.2.6.8 and 6.1.1.4'
 'H'  'H'   0.0000   0.0000
 'International Tables Vol C Tables 4.2.6.8 and 6.1.1.4'
 'Li'  'Li'   0.0003   0.0001
 'International Tables Vol C Tables 4.2.6.8 and 6.1.1.4'
 'N'  'N'   0.0059   0.0032
 'International Tables Vol C Tables 4.2.6.8 and 6.1.1.4'
 'O'  'O'   0.0106   0.0059
 'International Tables Vol C Tables 4.2.6.8 and 6.1.1.4'
 'F'  'F'   0.0171   0.0100
 'International Tables Vol C Tables 4.2.6.8 and 6.1.1.4'
 'S'  'S'   0.1225   0.1209
 'International Tables Vol C Tables 4.2.6.8 and 6.1.1.4'
 'Cl'  'Cl'   0.1467   0.1553
 'International Tables Vol C Tables 4.2.6.8 and 6.1.1.4'
 
_space_group_crystal_system       orthorhombic
_space_group_IT_number            62
_space_group_name_H-M_alt         'P n m a'
_space_group_name_Hall            '-P 2ac 2n'
 
_shelx_space_group_comment
;
The symmetry employed for this shelxl refinement is uniquely defined
by the following loop, which should always be used as a source of
symmetry information in preference to the above space-group names.
They are only intended as comments.
;
 
loop_
 _space_group_symop_operation_xyz
 'x, y, z'
 '-x+1/2, -y, z+1/2'
 'x+1/2, -y+1/2, -z+1/2'
 '-x, y+1/2, -z'
 '-x, -y, -z'
 'x-1/2, y, -z-1/2'
 '-x-1/2, y-1/2, z-1/2'
 'x, -y-1/2, z'
 
_cell_length_a                    18.963(5)
_cell_length_b                    13.892(3)
_cell_length_c                    13.964(3)
_cell_angle_alpha                 90
_cell_angle_beta                  90
_cell_angle_gamma                 90
_cell_volume                      3678.5(15)
_cell_formula_units_Z             4
_cell_measurement_temperature     150(2)
_cell_measurement_reflns_used     39446
_cell_measurement_theta_min       1.789
_cell_measurement_theta_max       26.685
 
_exptl_crystal_description        'needle'
_exptl_crystal_colour             'black'
_exptl_crystal_density_meas       ?
_exptl_crystal_density_method     ?
_exptl_crystal_density_diffrn     1.973          
_exptl_crystal_F_000              2168
_exptl_transmission_factor_min    ?
_exptl_transmission_factor_max    ?
_exptl_crystal_size_max           0.30
_exptl_crystal_size_mid           0.08
_exptl_crystal_size_min           0.04
_exptl_absorpt_coefficient_mu     0.374
_shelx_estimated_absorpt_T_min    ?
_shelx_estimated_absorpt_T_max    ?
_exptl_absorpt_correction_type    none
_exptl_absorpt_correction_T_min   ?
_exptl_absorpt_correction_T_max   ?
_exptl_absorpt_process_details    ?
_exptl_absorpt_special_details    ?
_diffrn_ambient_temperature       150(2)
_diffrn_radiation_wavelength      0.7022
_diffrn_radiation_type            synchrotron
_diffrn_source                    'SPring-8 BL02B1 bending magnet' 
_diffrn_measurement_device_type   'MercuryCCD'
_diffrn_measurement_method        'Oscilation method'
_diffrn_detector_area_resol_mean  14
_diffrn_reflns_number             39446
_diffrn_reflns_av_unetI/netI      0.0438
_diffrn_reflns_av_R_equivalents   0.0879
_diffrn_reflns_limit_h_min        -24
_diffrn_reflns_limit_h_max        24
_diffrn_reflns_limit_k_min        -15
_diffrn_reflns_limit_k_max        17
_diffrn_reflns_limit_l_min        -17
_diffrn_reflns_limit_l_max        17
_diffrn_reflns_theta_min          1.789
_diffrn_reflns_theta_max          26.685
_diffrn_reflns_theta_full         24.918
_diffrn_measured_fraction_theta_max   0.878
_diffrn_measured_fraction_theta_full  0.871
_diffrn_reflns_Laue_measured_fraction_max    0.878
_diffrn_reflns_Laue_measured_fraction_full   0.871
_diffrn_reflns_point_group_measured_fraction_max   0.878
_diffrn_reflns_point_group_measured_fraction_full  0.871
_reflns_number_total              3684
_reflns_number_gt                 3122
_reflns_threshold_expression      'I > 2\s(I)'
_reflns_Friedel_coverage          0.000
_reflns_Friedel_fraction_max      .
_reflns_Friedel_fraction_full     .
 
_reflns_special_details
;
 Reflections were merged by SHELXL according to the crystal
 class for the calculation of statistics and refinement.
 
 _reflns_Friedel_fraction is defined as the number of unique
 Friedel pairs measured divided by the number that would be
 possible theoretically, ignoring centric projections and
 systematic absences.
;
 
_computing_data_collection        ?
_computing_cell_refinement        ?
_computing_data_reduction         ?
_computing_structure_solution     ?
_computing_structure_refinement 'SHELXL-2017/1 (Sheldrick, 2017)'
_computing_molecular_graphics     ?
_computing_publication_material   ?
_refine_special_details           ?
_refine_ls_structure_factor_coef  Fsqd
_refine_ls_matrix_type            full
_refine_ls_weighting_scheme       calc
_refine_ls_weighting_details
'w=1/[\s^2^(Fo^2^)+(0.1500P)^2^+1.0000P] where P=(Fo^2^+2Fc^2^)/3'
_atom_sites_solution_primary      ?
_atom_sites_solution_secondary    ?
_atom_sites_solution_hydrogens    geom
_refine_ls_hydrogen_treatment     constr
_refine_ls_extinction_method      none
_refine_ls_extinction_coef        .
_refine_ls_number_reflns          3684
_refine_ls_number_parameters      433
_refine_ls_number_restraints      541
_refine_ls_R_factor_all           0.1076
_refine_ls_R_factor_gt            0.0975
_refine_ls_wR_factor_ref          0.3262
_refine_ls_wR_factor_gt           0.3124
_refine_ls_goodness_of_fit_ref    1.768
_refine_ls_restrained_S_all       1.839
_refine_ls_shift/su_max           0.000
_refine_ls_shift/su_mean          0.000
 
loop_
 _atom_site_label
 _atom_site_type_symbol
 _atom_site_fract_x
 _atom_site_fract_y
 _atom_site_fract_z
 _atom_site_U_iso_or_equiv
 _atom_site_adp_type
 _atom_site_occupancy
 _atom_site_site_symmetry_order  
 _atom_site_calc_flag
 _atom_site_refinement_flags_posn
 _atom_site_refinement_flags_adp
 _atom_site_refinement_flags_occupancy
 _atom_site_disorder_assembly
 _atom_site_disorder_group
Li1 Li 0.197(5) 0.250000 -0.040(3) 0.36(6) Uani 1 2 d S T P . .
C1 C 0.1744(3) -0.250000 -0.1636(4) 0.0308(11) Uani 1 2 d S T P . .
H1 H 0.161091 -0.192407 -0.201273 0.037 Uiso 0.5 1 calc R U P . .
H2 H 0.161091 -0.307593 -0.201273 0.037 Uiso 0.5 1 calc R U P . .
Cl1 Cl 0.26507(7) -0.250000 -0.14608(14) 0.0455(5) Uani 1 2 d S T P . .
Cl2 Cl 0.12813(10) -0.250000 -0.05768(14) 0.0741(8) Uani 1 2 d S T P . .
N1 N 0.4625(3) -0.250000 -0.2232(4) 0.0388(12) Uani 1 2 d S T P . .
S1 S 0.49670(5) -0.14870(8) -0.20959(7) 0.0369(4) Uani 1 1 d . . . . .
O1 O 0.57020(18) -0.1460(3) -0.1961(3) 0.0695(14) Uani 1 1 d . . . . .
O2 O 0.4622(3) -0.0825(3) -0.2734(3) 0.0761(15) Uani 1 1 d . . . . .
C2 C 0.4622(2) -0.1076(3) -0.0950(3) 0.0354(9) Uani 1 1 d . . . . .
F1 F 0.49386(16) -0.15177(18) -0.02261(19) 0.0479(8) Uani 1 1 d . . . . .
F2 F 0.47430(15) -0.01416(18) -0.0890(2) 0.0517(8) Uani 1 1 d . . . . .
F3 F 0.39509(15) -0.1229(3) -0.0843(3) 0.0693(10) Uani 1 1 d . . . . .
CA1 C 0.26822(14) 0.0822(2) 0.0299(2) 0.047(3) Uani 0.417(3) 1 d G U P A -1
CA2 C 0.33078(12) 0.1236(2) -0.0138(2) 0.047(2) Uani 0.417(3) 1 d G U P A -1
CA3 C 0.22387(15) 0.02344(19) -0.0238(2) 0.049(2) Uani 0.417(3) 1 d G U P A -1
CA4 C 0.34633(11) 0.1046(2) -0.1093(2) 0.051(3) Uani 0.417(3) 1 d G U P A -1
CA5 C 0.37153(9) 0.1814(2) -0.1710(2) 0.053(3) Uani 0.417(3) 1 d G U P A -1
CA6 C 0.33975(11) 0.2203(2) 0.02411(19) 0.039(2) Uani 0.417(3) 1 d G U P A -1
CA7 C 0.36387(9) 0.2937(2) -0.0350(2) 0.045(2) Uani 0.417(3) 1 d G U P A -1
CA8 C 0.38012(8) 0.2739(2) -0.1347(2) 0.048(3) Uani 0.417(3) 1 d G U P A -1
CA9 C 0.11950(14) 0.1011(2) 0.04708(19) 0.057(3) Uani 0.417(3) 1 d G U P A -1
CA10 C 0.16579(15) 0.1624(3) 0.10318(14) 0.053(3) Uani 0.417(3) 1 d G U P A -1
CA11 C 0.14786(15) 0.0332(2) -0.0149(2) 0.055(2) Uani 0.417(3) 1 d G U P A -1
CA12 C 0.23853(14) 0.1532(3) 0.09474(15) 0.046(3) Uani 0.417(3) 1 d G U P A -1
CA13 C 0.28276(13) 0.2385(3) 0.09123(15) 0.0384(19) Uani 0.417(3) 1 d G U P A -1
CA14 C 0.13404(14) 0.2575(3) 0.10840(13) 0.053(2) Uani 0.417(3) 1 d G U P A -1
CA15 C 0.17633(14) 0.3391(3) 0.10504(15) 0.048(3) Uani 0.417(3) 1 d G U P A -1
CA16 C 0.25233(14) 0.3295(3) 0.09624(16) 0.042(2) Uani 0.417(3) 1 d G U P A -1
CA17 C 0.17412(15) 0.00102(17) -0.1764(3) 0.048(2) Uani 0.417(3) 1 d G U P A -1
CA18 C 0.02965(10) 0.1450(2) -0.0725(2) 0.059(3) Uani 0.417(3) 1 d G U P A -1
CA19 C 0.11713(14) 0.01929(18) -0.1092(2) 0.049(3) Uani 0.417(3) 1 d G U P A -1
CA20 C 0.05906(12) 0.1582(2) 0.01768(19) 0.059(3) Uani 0.417(3) 1 d G U P A -1
CA21 C 0.06803(12) 0.2549(3) 0.05560(17) 0.061(2) Uani 0.417(3) 1 d G U P A -1
CA22 C 0.00790(8) 0.2278(2) -0.1290(2) 0.055(3) Uani 0.417(3) 1 d G U P A -1
CA23 C 0.01649(9) 0.3202(2) -0.0927(2) 0.056(3) Uani 0.417(3) 1 d G U P A -1
CA24 C 0.04727(11) 0.3341(2) 0.0016(2) 0.061(3) Uani 0.417(3) 1 d G U P A -1
CA25 C 0.17085(15) 0.0382(2) -0.2687(2) 0.052(2) Uani 0.417(3) 1 d G U P A -1
CA26 C 0.11047(14) 0.0954(2) -0.2981(2) 0.0544(13) Uani 0.417(3) 1 d G U P A -1
CA27 C 0.05934(12) 0.0740(2) -0.1374(2) 0.0544(13) Uani 0.417(3) 1 d G U P A -1
CA28 C 0.05590(12) 0.1129(2) -0.2339(2) 0.0544(13) Uani 0.417(3) 1 d G U P A -1
CA29 C 0.02413(10) 0.2079(3) -0.2287(2) 0.0544(13) Uani 0.417(3) 1 d G U P A -1
CA30 C 0.13568(15) 0.1722(3) -0.35989(15) 0.056(3) Uani 0.417(3) 1 d G U P A -1
CA31 C 0.10531(14) 0.2630(3) -0.35492(14) 0.051(2) Uani 0.417(3) 1 d G U P A -1
CA32 C 0.04827(12) 0.2813(3) -0.28781(18) 0.0593(14) Uani 0.417(3) 1 d G U P A -1
CA33 C 0.29996(13) 0.0433(2) -0.1653(2) 0.047(2) Uani 0.417(3) 1 d G U P A -1
CA34 C 0.29658(13) 0.0822(2) -0.2618(2) 0.060(3) Uani 0.417(3) 1 d G U P A -1
CA35 C 0.24012(15) 0.00360(17) -0.1236(3) 0.046(3) Uani 0.417(3) 1 d G U P A -1
CA36 C 0.23344(15) 0.0797(2) -0.3123(2) 0.056(3) Uani 0.417(3) 1 d G U P A -1
CA37 C 0.21173(15) 0.1625(3) -0.36867(14) 0.059(3) Uani 0.417(3) 1 d G U P A -1
CA38 C 0.34079(11) 0.1675(3) -0.2653(2) 0.063(3) Uani 0.417(3) 1 d G U P A -1
CA39 C 0.32003(13) 0.2467(3) -0.31922(17) 0.068(2) Uani 0.417(3) 1 d G U P A -1
CA40 C 0.25403(15) 0.2441(3) -0.37208(13) 0.067(2) Uani 0.417(3) 1 d G U P A -1
CA41 C 0.11984(15) 0.4194(2) -0.2935(2) 0.0593(14) Uani 0.417(3) 1 d G U P A -1
CA42 C 0.14954(16) 0.3484(3) -0.35843(16) 0.057(3) Uani 0.417(3) 1 d G U P A -1
CA43 C 0.22227(16) 0.3391(3) -0.36686(15) 0.062(3) Uani 0.417(3) 1 d G U P A -1
CA44 C 0.16419(16) 0.4781(2) -0.2399(3) 0.061(3) Uani 0.417(3) 1 d G U P A -1
CA45 C 0.08806(13) 0.4583(2) -0.0984(3) 0.053(2) Uani 0.417(3) 1 d G U P A -1
CA46 C 0.04176(11) 0.3970(2) -0.1545(2) 0.0593(14) Uani 0.417(3) 1 d G U P A -1
CA47 C 0.05730(13) 0.3780(2) -0.2499(2) 0.0593(14) Uani 0.417(3) 1 d G U P A -1
CA48 C 0.14790(15) 0.49796(17) -0.1401(3) 0.055(3) Uani 0.417(3) 1 d G U P A -1
CA49 C 0.21710(15) 0.4633(2) 0.0050(2) 0.052(3) Uani 0.417(3) 1 d G U P A -1
CA50 C 0.15456(14) 0.4219(2) 0.0487(2) 0.052(2) Uani 0.417(3) 1 d G U P A -1
CA51 C 0.09144(13) 0.4194(2) -0.0019(2) 0.058(2) Uani 0.417(3) 1 d G U P A -1
CA52 C 0.21388(15) 0.50052(17) -0.0873(3) 0.054(3) Uani 0.417(3) 1 d G U P A -1
CA53 C 0.32871(12) 0.4276(2) -0.1262(2) 0.055(3) Uani 0.417(3) 1 d G U P A -1
CA54 C 0.33211(11) 0.3887(2) -0.0298(2) 0.051(3) Uani 0.417(3) 1 d G U P A -1
CA55 C 0.27753(13) 0.4062(2) 0.0344(2) 0.049(3) Uani 0.417(3) 1 d G U P A -1
CA56 C 0.27091(15) 0.48225(18) -0.1544(3) 0.058(3) Uani 0.417(3) 1 d G U P A -1
CA57 C 0.26863(15) 0.4004(3) -0.3107(2) 0.065(3) Uani 0.417(3) 1 d G U P A -1
CA58 C 0.32899(13) 0.3434(3) -0.2813(2) 0.066(3) Uani 0.417(3) 1 d G U P A -1
CA59 C 0.35841(10) 0.3566(2) -0.1911(2) 0.059(3) Uani 0.417(3) 1 d G U P A -1
CA60 C 0.24018(16) 0.4684(2) -0.2486(2) 0.060(3) Uani 0.417(3) 1 d G U P A -1
CM1 C 0.1066(4) 0.2558(7) -0.3558(5) 0.031(2) Uiso 0.083(3) 1 d G . P A -2
CM2 C 0.0499(3) 0.2555(7) -0.2927(6) 0.031(2) Uiso 0.083(3) 1 d G . P A -2
CM3 C 0.3391(4) 0.2538(7) 0.0290(6) 0.031(2) Uiso 0.083(3) 1 d G . P A -2
CM4 C 0.2823(5) 0.2536(7) 0.0921(5) 0.031(2) Uiso 0.083(3) 1 d G . P A -2
CB1 C 0.2899(3) 0.0366(5) -0.1075(5) 0.031(2) Uiso 0.166(5) 1 d G . P A -2
CB2 C 0.3109(3) 0.0885(6) -0.0218(5) 0.031(2) Uiso 0.166(5) 1 d G . P A -2
CB3 C 0.3126(3) 0.0679(5) -0.1970(5) 0.031(2) Uiso 0.166(5) 1 d G . P A -2
CB4 C 0.3537(3) 0.1695(7) -0.0292(6) 0.031(2) Uiso 0.166(5) 1 d G . P A -2
CB5 C 0.1104(4) 0.1515(6) 0.0702(4) 0.031(2) Uiso 0.166(5) 1 d G . P A -2
CB6 C 0.2517(4) 0.0883(6) 0.0441(4) 0.031(2) Uiso 0.166(5) 1 d G . P A -2
CB7 C 0.2377(4) 0.1689(7) 0.0999(4) 0.031(2) Uiso 0.166(5) 1 d G . P A -2
CB8 C 0.1655(5) 0.2013(7) 0.1132(4) 0.031(2) Uiso 0.166(5) 1 d G . P A -2
CB9 C 0.1949(3) 0.0374(5) -0.2649(5) 0.031(2) Uiso 0.166(5) 1 d G . P A -2
CB10 C 0.1712(3) 0.0046(4) -0.1715(5) 0.031(2) Uiso 0.166(5) 1 d G . P A -2
CB11 C 0.2639(3) 0.0682(5) -0.2774(5) 0.031(2) Uiso 0.166(5) 1 d G . P A -2
CB12 C 0.2177(3) 0.0043(4) -0.0945(5) 0.031(2) Uiso 0.166(5) 1 d G . P A -2
CB13 C 0.1941(4) 0.0362(5) -0.0007(5) 0.031(2) Uiso 0.166(5) 1 d G . P A -2
CB14 C 0.0990(3) 0.0370(5) -0.1582(5) 0.031(2) Uiso 0.166(5) 1 d G . P A -2
CB15 C 0.0764(3) 0.0675(5) -0.0685(5) 0.031(2) Uiso 0.166(5) 1 d G . P A -2
CB16 C 0.1250(3) 0.0671(5) 0.0120(4) 0.031(2) Uiso 0.166(5) 1 d G . P A -2
CB17 C 0.2234(4) 0.2034(7) -0.3774(4) 0.031(2) Uiso 0.166(5) 1 d G . P A -2
CB18 C 0.1512(4) 0.1711(7) -0.3644(4) 0.031(2) Uiso 0.166(5) 1 d G . P A -2
CB19 C 0.2786(3) 0.1531(6) -0.3349(5) 0.031(2) Uiso 0.166(5) 1 d G . P A -2
CB20 C 0.1372(3) 0.0899(6) -0.3094(4) 0.031(2) Uiso 0.166(5) 1 d G . P A -2
CB21 C 0.0780(3) 0.0897(6) -0.2434(5) 0.031(2) Uiso 0.166(5) 1 d G . P A -2
CB22 C 0.0318(3) 0.1521(6) -0.0600(5) 0.031(2) Uiso 0.166(5) 1 d G . P A -2
CB23 C 0.0117(3) 0.2025(7) -0.1415(6) 0.031(2) Uiso 0.166(5) 1 d G . P A -2
CB24 C 0.0353(3) 0.1706(7) -0.2352(5) 0.031(2) Uiso 0.166(5) 1 d G . P A -2
CB25 C 0.3362(3) 0.2052(7) -0.2900(6) 0.031(2) Uiso 0.166(5) 1 d G . P A -2
CB26 C 0.1373(5) 0.4210(6) -0.3079(8) 0.031(2) Uiso 0.166(5) 1 d G . P A -2
CB27 C 0.3773(3) 0.2021(7) -0.1227(6) 0.031(2) Uiso 0.166(5) 1 d G . P A -2
CB28 C 0.3572(3) 0.1525(6) -0.2047(6) 0.031(2) Uiso 0.166(5) 1 d G . P A -2
CB29 C 0.0528(4) 0.2040(6) 0.0257(5) 0.031(2) Uiso 0.166(5) 1 d G . P A -2
 
loop_
 _atom_site_aniso_label
 _atom_site_aniso_U_11
 _atom_site_aniso_U_22
 _atom_site_aniso_U_33
 _atom_site_aniso_U_23
 _atom_site_aniso_U_13
 _atom_site_aniso_U_12
Li1 0.57(11) 0.47(17) 0.032(19) 0.000 -0.03(4) 0.000
C1 0.030(2) 0.029(3) 0.033(3) 0.000 -0.011(2) 0.000
Cl1 0.0285(7) 0.0603(11) 0.0478(11) 0.000 -0.0053(6) 0.000
Cl2 0.0388(9) 0.142(2) 0.0421(11) 0.000 0.0082(7) 0.000
N1 0.049(3) 0.028(2) 0.040(3) 0.000 -0.025(2) 0.000
S1 0.0484(7) 0.0390(7) 0.0232(6) 0.0018(4) -0.0044(4) -0.0166(4)
O1 0.0392(19) 0.089(3) 0.080(3) -0.045(2) 0.0263(17) -0.0233(17)
O2 0.148(4) 0.040(2) 0.040(2) 0.0160(17) -0.038(2) -0.030(2)
C2 0.0291(18) 0.030(2) 0.047(2) -0.0030(17) 0.0020(15) 0.0071(14)
F1 0.078(2) 0.0381(15) 0.0272(14) -0.0015(10) -0.0020(11) 0.0089(11)
F2 0.0612(17) 0.0239(13) 0.070(2) -0.0039(12) -0.0048(14) 0.0040(10)
F3 0.0350(15) 0.070(2) 0.103(3) -0.001(2) 0.0202(15) 0.0030(13)
CA1 0.065(5) 0.034(5) 0.041(5) 0.009(5) -0.036(4) 0.013(4)
CA2 0.047(5) 0.038(4) 0.055(5) -0.009(4) -0.034(4) 0.026(4)
CA3 0.075(5) 0.024(5) 0.047(5) 0.011(4) -0.016(4) 0.004(4)
CA4 0.039(4) 0.051(5) 0.063(5) -0.025(4) -0.020(4) 0.026(4)
CA5 0.025(4) 0.073(6) 0.061(5) -0.034(5) 0.003(4) 0.009(4)
CA6 0.032(4) 0.046(4) 0.039(4) -0.012(3) -0.026(3) 0.008(3)
CA7 0.026(4) 0.067(5) 0.042(5) -0.010(4) -0.014(3) -0.010(3)
CA8 0.012(3) 0.076(7) 0.055(5) -0.008(4) 0.005(3) -0.014(3)
CA9 0.060(5) 0.070(6) 0.040(5) 0.026(5) 0.011(4) -0.024(5)
CA10 0.068(5) 0.074(6) 0.018(5) 0.012(5) 0.007(4) -0.019(5)
CA11 0.075(5) 0.038(4) 0.051(5) 0.022(4) 0.003(4) -0.021(4)
CA12 0.064(5) 0.049(5) 0.025(5) 0.009(4) -0.020(4) -0.001(4)
CA13 0.044(3) 0.048(5) 0.024(3) -0.008(4) -0.022(3) 0.004(4)
CA14 0.050(4) 0.089(5) 0.021(3) -0.001(6) 0.012(3) -0.009(6)
CA15 0.053(5) 0.067(6) 0.023(5) -0.017(5) 0.004(4) 0.011(5)
CA16 0.043(4) 0.054(5) 0.030(5) -0.013(4) -0.012(4) -0.005(4)
CA17 0.070(5) 0.016(4) 0.057(5) -0.013(4) -0.011(5) -0.010(4)
CA18 0.023(4) 0.081(6) 0.073(6) 0.003(5) 0.002(4) -0.024(4)
CA19 0.053(5) 0.034(5) 0.060(5) 0.005(4) -0.012(4) -0.016(4)
CA20 0.033(4) 0.092(6) 0.054(5) 0.018(5) 0.014(4) -0.017(5)
CA21 0.036(3) 0.104(5) 0.044(4) -0.004(7) 0.019(3) 0.000(7)
CA22 0.018(3) 0.073(7) 0.074(5) -0.018(4) -0.009(3) -0.006(3)
CA23 0.023(4) 0.072(6) 0.071(5) -0.031(5) -0.013(4) 0.018(4)
CA24 0.037(4) 0.085(6) 0.060(5) -0.030(5) 0.006(4) 0.020(5)
CA25 0.071(5) 0.031(4) 0.054(5) -0.032(4) -0.019(4) -0.004(4)
CA26 0.041(2) 0.058(3) 0.064(3) -0.018(2) -0.030(2) -0.006(2)
CA27 0.041(2) 0.058(3) 0.064(3) -0.018(2) -0.030(2) -0.006(2)
CA28 0.041(2) 0.058(3) 0.064(3) -0.018(2) -0.030(2) -0.006(2)
CA29 0.041(2) 0.058(3) 0.064(3) -0.018(2) -0.030(2) -0.006(2)
CA30 0.070(5) 0.066(5) 0.030(5) -0.019(4) -0.026(4) -0.003(5)
CA31 0.070(4) 0.057(5) 0.027(3) -0.010(4) -0.031(3) 0.003(5)
CA32 0.058(3) 0.057(3) 0.063(3) -0.007(2) -0.039(2) 0.024(2)
CA33 0.048(5) 0.032(5) 0.060(5) -0.017(4) -0.009(4) 0.027(4)
CA34 0.062(5) 0.063(5) 0.055(5) -0.032(5) 0.001(4) 0.036(4)
CA35 0.063(5) 0.021(4) 0.056(6) -0.004(4) -0.004(5) 0.018(4)
CA36 0.072(5) 0.054(5) 0.044(5) -0.032(5) -0.006(4) 0.022(4)
CA37 0.085(6) 0.073(6) 0.020(5) -0.025(5) -0.007(4) 0.014(5)
CA38 0.048(5) 0.088(6) 0.054(5) -0.027(5) 0.021(5) 0.017(5)
CA39 0.055(4) 0.108(6) 0.042(4) -0.002(7) 0.029(3) 0.001(7)
CA40 0.079(5) 0.095(6) 0.026(4) -0.003(7) 0.011(3) 0.001(7)
CA41 0.058(3) 0.057(3) 0.063(3) -0.007(2) -0.039(2) 0.024(2)
CA42 0.079(5) 0.062(5) 0.029(5) 0.008(4) -0.029(4) 0.004(5)
CA43 0.087(6) 0.076(6) 0.023(5) 0.011(6) -0.006(5) -0.016(6)
CA44 0.088(6) 0.034(5) 0.061(5) 0.015(5) -0.028(5) 0.003(4)
CA45 0.051(5) 0.035(5) 0.073(5) -0.011(4) -0.020(4) 0.025(4)
CA46 0.058(3) 0.057(3) 0.063(3) -0.007(2) -0.039(2) 0.024(2)
CA47 0.058(3) 0.057(3) 0.063(3) -0.007(2) -0.039(2) 0.024(2)
CA48 0.076(6) 0.024(4) 0.065(6) -0.003(4) -0.017(5) 0.017(4)
CA49 0.073(5) 0.032(5) 0.051(5) -0.018(4) -0.015(4) -0.005(4)
CA50 0.060(5) 0.051(5) 0.045(5) -0.028(4) -0.004(4) 0.020(4)
CA51 0.053(5) 0.058(5) 0.062(5) -0.033(4) -0.006(4) 0.031(4)
CA52 0.081(6) 0.022(4) 0.059(6) -0.004(4) -0.020(5) -0.016(4)
CA53 0.051(5) 0.056(6) 0.059(5) 0.013(5) -0.012(4) -0.033(4)
CA54 0.046(5) 0.058(5) 0.051(5) 0.002(5) -0.020(4) -0.023(4)
CA55 0.056(5) 0.042(5) 0.047(5) -0.010(5) -0.020(5) -0.009(5)
CA56 0.071(6) 0.045(6) 0.058(6) 0.011(5) -0.010(5) -0.032(5)
CA57 0.082(6) 0.072(6) 0.042(5) 0.019(5) -0.002(5) -0.034(5)
CA58 0.056(5) 0.093(6) 0.050(5) 0.019(5) 0.020(5) -0.024(5)
CA59 0.036(4) 0.082(6) 0.059(5) 0.008(5) 0.012(4) -0.032(4)
CA60 0.087(6) 0.040(5) 0.053(6) 0.022(5) -0.008(5) -0.030(4)
 
_geom_special_details
;
 All esds (except the esd in the dihedral angle between two l.s. planes)
 are estimated using the full covariance matrix.  The cell esds are taken
 into account individually in the estimation of esds in distances, angles
 and torsion angles; correlations between esds in cell parameters are only
 used when they are defined by crystal symmetry.  An approximate (isotropic)
 treatment of cell esds is used for estimating esds involving l.s. planes.
;
 
loop_
 _geom_bond_atom_site_label_1
 _geom_bond_atom_site_label_2
 _geom_bond_distance
 _geom_bond_site_symmetry_2
 _geom_bond_publ_flag
Li1 CB7 2.38(4) . ?
Li1 CB8 2.32(5) . ?
Li1 CM4 2.46(7) . ?
Li1 CA13 2.46(7) . ?
Li1 CA16 2.44(5) . ?
Li1 CA12 2.44(4) . ?
Li1 CA15 2.40(4) . ?
Li1 CA10 2.41(5) . ?
Li1 CA14 2.39(7) . ?
Li1 CB6 2.74(4) . ?
Li1 CB5 2.63(7) . ?
Li1 CM3 2.87(9) . ?
C1 Cl2 1.720(6) . ?
C1 Cl1 1.737(5) . ?
C1 H1 0.9900 . ?
C1 H2 0.9900 . ?
N1 S1 1.561(2) . ?
N1 S1 1.561(2) 8 ?
S1 O1 1.407(4) . ?
S1 O2 1.438(4) . ?
S1 C2 1.820(5) . ?
C2 F3 1.300(5) . ?
C2 F2 1.320(5) . ?
C2 F1 1.326(5) . ?
CA1 CA3 1.3908 . ?
CA1 CA2 1.4529 . ?
CA1 CA12 1.4530 . ?
CA2 CA4 1.3905 . ?
CA2 CA6 1.4528 . ?
CA3 CA35 1.4529 . ?
CA3 CA11 1.4530 . ?
CA4 CA5 1.4522 . ?
CA4 CA33 1.4531 . ?
CA5 CA8 1.3910 . ?
CA5 CA38 1.4527 . ?
CA6 CA7 1.3898 . ?
CA6 CA13 1.4528 . ?
CA7 CA54 1.4528 . ?
CA7 CA8 1.4529 . ?
CA8 CA59 1.4525 . ?
CA9 CA11 1.3894 . ?
CA9 CA10 1.4526 . ?
CA9 CA20 1.4533 . ?
CA10 CA12 1.3903 . ?
CA10 CA14 1.4527 . ?
CA11 CA19 1.4527 . ?
CA12 CA13 1.4533 . ?
CA13 CA16 1.3905 . ?
CA14 CA15 1.3904 . ?
CA14 CA21 1.4531 . ?
CA15 CA16 1.4526 . ?
CA15 CA50 1.4531 . ?
CA16 CA55 1.4524 . ?
CA17 CA25 1.3902 . ?
CA17 CA19 1.4528 . ?
CA17 CA35 1.4532 . ?
CA18 CA20 1.3901 . ?
CA18 CA27 1.4520 . ?
CA18 CA22 1.4539 . ?
CA19 CA27 1.3903 . ?
CA20 CA21 1.4529 . ?
CA21 CA24 1.3905 . ?
CA22 CA23 1.3897 . ?
CA22 CA29 1.4525 . ?
CA23 CA24 1.4533 . ?
CA23 CA46 1.4534 . ?
CA24 CA51 1.4521 . ?
CA25 CA26 1.4528 . ?
CA25 CA36 1.4533 . ?
CA26 CA28 1.3904 . ?
CA26 CA30 1.4524 . ?
CA27 CA28 1.4535 . ?
CA28 CA29 1.4528 . ?
CA29 CA32 1.3900 . ?
CA30 CA31 1.3892 . ?
CA30 CA37 1.4537 . ?
CA31 CA42 1.4534 . ?
CA31 CA32 1.4535 . ?
CA32 CA47 1.4535 . ?
CA33 CA35 1.3895 . ?
CA33 CA34 1.4538 . ?
CA34 CA36 1.3899 . ?
CA34 CA38 1.4525 . ?
CA36 CA37 1.4526 . ?
CA37 CA40 1.3900 . ?
CA38 CA39 1.3904 . ?
CA39 CA58 1.4529 . ?
CA39 CA40 1.4534 . ?
CA40 CA43 1.4528 . ?
CA41 CA44 1.3908 . ?
CA41 CA47 1.4521 . ?
CA41 CA42 1.4531 . ?
CA42 CA43 1.3901 . ?
CA43 CA57 1.4534 . ?
CA44 CA60 1.4526 . ?
CA44 CA48 1.4529 . ?
CA45 CA48 1.3895 . ?
CA45 CA46 1.4525 . ?
CA45 CA51 1.4538 . ?
CA46 CA47 1.3896 . ?
CA48 CA52 1.4534 . ?
CA49 CA52 1.3900 . ?
CA49 CA50 1.4520 . ?
CA49 CA55 1.4532 . ?
CA50 CA51 1.3901 . ?
CA52 CA56 1.4534 . ?
CA53 CA56 1.3898 . ?
CA53 CA54 1.4525 . ?
CA53 CA59 1.4531 . ?
CA54 CA55 1.3904 . ?
CA56 CA60 1.4526 . ?
CA57 CA60 1.3905 . ?
CA57 CA58 1.4520 . ?
CA58 CA59 1.3902 . ?
CM1 CM2 1.3897 . ?
CM1 CB18 1.4537 . ?
CM2 CB24 1.4532 . ?
CM3 CM4 1.3910 . ?
CM3 CB4 1.4522 . ?
CM4 CB7 1.4528 . ?
CB1 CB3 1.3907 . ?
CB1 CB2 1.4527 . ?
CB1 CB12 1.4531 . ?
CB2 CB4 1.3907 . ?
CB2 CB6 1.4529 . ?
CB3 CB28 1.4529 . ?
CB3 CB11 1.4530 . ?
CB4 CB27 1.4530 . ?
CB5 CB8 1.3904 . ?
CB5 CB16 1.4524 . ?
CB5 CB29 1.4533 . ?
CB6 CB7 1.3896 . ?
CB6 CB13 1.4528 . ?
CB7 CB8 1.4528 . ?
CB9 CB11 1.3895 . ?
CB9 CB10 1.4526 . ?
CB9 CB20 1.4532 . ?
CB10 CB12 1.3901 . ?
CB10 CB14 1.4528 . ?
CB11 CB19 1.4527 . ?
CB12 CB13 1.4534 . ?
CB13 CB16 1.3903 . ?
CB14 CB15 1.3902 . ?
CB14 CB21 1.4531 . ?
CB15 CB16 1.4528 . ?
CB15 CB22 1.4530 . ?
CB17 CB19 1.3904 . ?
CB17 CB18 1.4522 . ?
CB18 CB20 1.3902 . ?
CB19 CB25 1.4528 . ?
CB20 CB21 1.4527 . ?
CB21 CB24 1.3905 . ?
CB22 CB23 1.3901 . ?
CB22 CB29 1.4519 . ?
CB23 CB24 1.4523 . ?
CB25 CB28 1.4531 . ?
CB27 CB28 1.3895 . ?
 
loop_
 _geom_angle_atom_site_label_1
 _geom_angle_atom_site_label_2
 _geom_angle_atom_site_label_3
 _geom_angle
 _geom_angle_site_symmetry_1
 _geom_angle_site_symmetry_3
 _geom_angle_publ_flag
CB7 Li1 CB8 36.0(6) . . ?
CB7 Li1 CM4 34.9(8) . . ?
CB8 Li1 CM4 58.9(11) . . ?
CA13 Li1 CA16 33.0(8) . . ?
CA13 Li1 CA12 34.5(8) . . ?
CA16 Li1 CA12 60.6(12) . . ?
CA13 Li1 CA15 60.9(11) . . ?
CA16 Li1 CA15 34.9(5) . . ?
CA12 Li1 CA15 71.9(12) . . ?
CA13 Li1 CA10 60.8(10) . . ?
CA16 Li1 CA10 71.8(12) . . ?
CA12 Li1 CA10 33.3(5) . . ?
CA15 Li1 CA10 61.6(13) . . ?
CA13 Li1 CA14 71.8(12) . . ?
CA16 Li1 CA14 61.3(10) . . ?
CA12 Li1 CA14 61.3(11) . . ?
CA15 Li1 CA14 33.7(8) . . ?
CA10 Li1 CA14 35.2(9) . . ?
CB7 Li1 CB6 30.5(5) . . ?
CB8 Li1 CB6 57.5(7) . . ?
CM4 Li1 CB6 56.2(12) . . ?
CB7 Li1 CB5 58.6(11) . . ?
CB8 Li1 CB5 31.9(9) . . ?
CM4 Li1 CB5 89.1(13) . . ?
CB6 Li1 CB5 63.9(7) . . ?
CB7 Li1 CM3 55.0(16) . . ?
CB8 Li1 CM3 86.4(18) . . ?
CM4 Li1 CM3 29.0(10) . . ?
CB6 Li1 CM3 60.9(16) . . ?
CB5 Li1 CM3 113.6(15) . . ?
Cl2 C1 Cl1 112.6(3) . . ?
Cl2 C1 H1 109.1 . . ?
Cl1 C1 H1 109.1 . . ?
Cl2 C1 H2 109.1 . . ?
Cl1 C1 H2 109.1 . . ?
H1 C1 H2 107.8 . . ?
S1 N1 S1 128.7(3) . 8 ?
O1 S1 O2 121.1(3) . . ?
O1 S1 N1 116.9(3) . . ?
O2 S1 N1 108.2(2) . . ?
O1 S1 C2 103.3(2) . . ?
O2 S1 C2 100.4(3) . . ?
N1 S1 C2 104.0(3) . . ?
F3 C2 F2 108.9(3) . . ?
F3 C2 F1 106.2(4) . . ?
F2 C2 F1 109.2(4) . . ?
F3 C2 S1 113.7(3) . . ?
F2 C2 S1 107.6(3) . . ?
F1 C2 S1 111.2(3) . . ?
CA3 CA1 CA2 120.0 . . ?
CA3 CA1 CA12 120.0 . . ?
CA2 CA1 CA12 108.0 . . ?
CA4 CA2 CA6 120.0 . . ?
CA4 CA2 CA1 120.0 . . ?
CA6 CA2 CA1 108.0 . . ?
CA1 CA3 CA35 120.0 . . ?
CA1 CA3 CA11 120.0 . . ?
CA35 CA3 CA11 108.0 . . ?
CA2 CA4 CA5 120.0 . . ?
CA2 CA4 CA33 119.9 . . ?
CA5 CA4 CA33 108.1 . . ?
CA8 CA5 CA4 120.0 . . ?
CA8 CA5 CA38 120.0 . . ?
CA4 CA5 CA38 108.0 . . ?
CA7 CA6 CA2 120.0 . . ?
CA7 CA6 CA13 120.0 . . ?
CA2 CA6 CA13 108.0 . . ?
CA7 CA6 Li1 91.2(9) . . ?
CA2 CA6 Li1 84.8(3) . . ?
CA13 CA6 Li1 58.3(11) . . ?
CA6 CA7 CA54 120.1 . . ?
CA6 CA7 CA8 120.0 . . ?
CA54 CA7 CA8 108.0 . . ?
CA5 CA8 CA59 120.0 . . ?
CA5 CA8 CA7 120.0 . . ?
CA59 CA8 CA7 108.0 . . ?
CA11 CA9 CA10 120.0 . . ?
CA11 CA9 CA20 120.0 . . ?
CA10 CA9 CA20 108.0 . . ?
CA12 CA10 CA9 120.0 . . ?
CA12 CA10 CA14 120.0 . . ?
CA9 CA10 CA14 108.0 . . ?
CA12 CA10 Li1 75(2) . . ?
CA9 CA10 Li1 89.8(14) . . ?
CA14 CA10 Li1 71.6(13) . . ?
CA9 CA11 CA19 120.0 . . ?
CA9 CA11 CA3 120.0 . . ?
CA19 CA11 CA3 108.0 . . ?
CA10 CA12 CA1 120.0 . . ?
CA10 CA12 CA13 120.0 . . ?
CA1 CA12 CA13 108.0 . . ?
CA10 CA12 Li1 72(2) . . ?
CA1 CA12 Li1 91.2(12) . . ?
CA13 CA12 Li1 73.3(16) . . ?
CA16 CA13 CA6 120.0 . . ?
CA16 CA13 CA12 120.0 . . ?
CA6 CA13 CA12 108.0 . . ?
CA16 CA13 Li1 72.7(7) . . ?
CA6 CA13 Li1 91.4(19) . . ?
CA12 CA13 Li1 72.2(10) . . ?
CA15 CA14 CA10 120.1 . . ?
CA15 CA14 CA21 120.0 . . ?
CA10 CA14 CA21 108.0 . . ?
CA15 CA14 Li1 73.7(10) . . ?
CA10 CA14 Li1 73.2(7) . . ?
CA21 CA14 Li1 89(2) . . ?
CA14 CA15 CA16 120.0 . . ?
CA14 CA15 CA50 120.0 . . ?
CA16 CA15 CA50 108.0 . . ?
CA14 CA15 Li1 72.6(16) . . ?
CA16 CA15 Li1 74(2) . . ?
CA50 CA15 Li1 89.8(8) . . ?
CA13 CA16 CA55 120.0 . . ?
CA13 CA16 CA15 120.0 . . ?
CA55 CA16 CA15 108.0 . . ?
CA13 CA16 Li1 74.3(12) . . ?
CA55 CA16 Li1 90.7(11) . . ?
CA15 CA16 Li1 71(2) . . ?
CA25 CA17 CA19 120.0 . . ?
CA25 CA17 CA35 120.0 . . ?
CA19 CA17 CA35 108.0 . . ?
CA20 CA18 CA27 120.0 . . ?
CA20 CA18 CA22 120.0 . . ?
CA27 CA18 CA22 108.0 . . ?
CA27 CA19 CA11 120.0 . . ?
CA27 CA19 CA17 120.0 . . ?
CA11 CA19 CA17 108.0 . . ?
CA18 CA20 CA21 120.0 . . ?
CA18 CA20 CA9 120.0 . . ?
CA21 CA20 CA9 108.0 . . ?
CA24 CA21 CA20 120.0 . . ?
CA24 CA21 CA14 120.0 . . ?
CA20 CA21 CA14 108.0 . . ?
CA23 CA22 CA29 120.0 . . ?
CA23 CA22 CA18 120.0 . . ?
CA29 CA22 CA18 108.0 . . ?
CA22 CA23 CA24 120.0 . . ?
CA22 CA23 CA46 120.0 . . ?
CA24 CA23 CA46 108.0 . . ?
CA21 CA24 CA51 120.0 . . ?
CA21 CA24 CA23 120.0 . . ?
CA51 CA24 CA23 108.0 . . ?
CA17 CA25 CA26 120.0 . . ?
CA17 CA25 CA36 120.0 . . ?
CA26 CA25 CA36 108.0 . . ?
CA28 CA26 CA30 120.0 . . ?
CA28 CA26 CA25 120.0 . . ?
CA30 CA26 CA25 108.1 . . ?
CA19 CA27 CA18 120.0 . . ?
CA19 CA27 CA28 120.0 . . ?
CA18 CA27 CA28 108.0 . . ?
CA26 CA28 CA29 120.0 . . ?
CA26 CA28 CA27 120.0 . . ?
CA29 CA28 CA27 108.0 . . ?
CA32 CA29 CA22 120.0 . . ?
CA32 CA29 CA28 120.0 . . ?
CA22 CA29 CA28 108.0 . . ?
CA31 CA30 CA26 120.1 . . ?
CA31 CA30 CA37 120.0 . . ?
CA26 CA30 CA37 108.0 . . ?
CA30 CA31 CA42 120.0 . . ?
CA30 CA31 CA32 120.0 . . ?
CA42 CA31 CA32 108.0 . . ?
CA29 CA32 CA31 120.0 . . ?
CA29 CA32 CA47 120.0 . . ?
CA31 CA32 CA47 108.0 . . ?
CA35 CA33 CA4 120.1 . . ?
CA35 CA33 CA34 120.0 . . ?
CA4 CA33 CA34 107.9 . . ?
CA36 CA34 CA38 120.0 . . ?
CA36 CA34 CA33 119.9 . . ?
CA38 CA34 CA33 108.0 . . ?
CA33 CA35 CA3 120.0 . . ?
CA33 CA35 CA17 120.0 . . ?
CA3 CA35 CA17 108.0 . . ?
CA34 CA36 CA37 120.0 . . ?
CA34 CA36 CA25 120.0 . . ?
CA37 CA36 CA25 108.0 . . ?
CA40 CA37 CA36 120.0 . . ?
CA40 CA37 CA30 120.0 . . ?
CA36 CA37 CA30 108.0 . . ?
CA39 CA38 CA34 120.0 . . ?
CA39 CA38 CA5 120.0 . . ?
CA34 CA38 CA5 108.0 . . ?
CA38 CA39 CA58 120.1 . . ?
CA38 CA39 CA40 119.9 . . ?
CA58 CA39 CA40 108.0 . . ?
CA37 CA40 CA43 120.0 . . ?
CA37 CA40 CA39 120.0 . . ?
CA43 CA40 CA39 108.0 . . ?
CA44 CA41 CA47 120.0 . . ?
CA44 CA41 CA42 120.0 . . ?
CA47 CA41 CA42 108.0 . . ?
CA43 CA42 CA41 120.0 . . ?
CA43 CA42 CA31 120.0 . . ?
CA41 CA42 CA31 108.0 . . ?
CA42 CA43 CA40 120.0 . . ?
CA42 CA43 CA57 120.0 . . ?
CA40 CA43 CA57 108.0 . . ?
CA41 CA44 CA60 120.0 . . ?
CA41 CA44 CA48 119.9 . . ?
CA60 CA44 CA48 108.0 . . ?
CA48 CA45 CA46 120.0 . . ?
CA48 CA45 CA51 120.0 . . ?
CA46 CA45 CA51 108.0 . . ?
CA47 CA46 CA45 120.0 . . ?
CA47 CA46 CA23 120.0 . . ?
CA45 CA46 CA23 108.0 . . ?
CA46 CA47 CA41 120.0 . . ?
CA46 CA47 CA32 120.0 . . ?
CA41 CA47 CA32 108.0 . . ?
CA45 CA48 CA44 120.0 . . ?
CA45 CA48 CA52 120.0 . . ?
CA44 CA48 CA52 108.0 . . ?
CA52 CA49 CA50 120.0 . . ?
CA52 CA49 CA55 120.0 . . ?
CA50 CA49 CA55 108.0 . . ?
CA51 CA50 CA49 120.0 . . ?
CA51 CA50 CA15 120.0 . . ?
CA49 CA50 CA15 108.0 . . ?
CA50 CA51 CA24 120.0 . . ?
CA50 CA51 CA45 120.0 . . ?
CA24 CA51 CA45 108.0 . . ?
CA49 CA52 CA56 120.0 . . ?
CA49 CA52 CA48 120.0 . . ?
CA56 CA52 CA48 108.0 . . ?
CA56 CA53 CA54 120.0 . . ?
CA56 CA53 CA59 120.0 . . ?
CA54 CA53 CA59 108.0 . . ?
CA55 CA54 CA53 120.0 . . ?
CA55 CA54 CA7 120.0 . . ?
CA53 CA54 CA7 108.0 . . ?
CA54 CA55 CA16 120.0 . . ?
CA54 CA55 CA49 120.0 . . ?
CA16 CA55 CA49 108.0 . . ?
CA53 CA56 CA60 120.0 . . ?
CA53 CA56 CA52 120.0 . . ?
CA60 CA56 CA52 108.0 . . ?
CA60 CA57 CA58 120.0 . . ?
CA60 CA57 CA43 120.0 . . ?
CA58 CA57 CA43 108.0 . . ?
CA59 CA58 CA57 120.0 . . ?
CA59 CA58 CA39 120.0 . . ?
CA57 CA58 CA39 108.0 . . ?
CA58 CA59 CA8 120.0 . . ?
CA58 CA59 CA53 120.0 . . ?
CA8 CA59 CA53 108.0 . . ?
CA57 CA60 CA44 120.0 . . ?
CA57 CA60 CA56 120.0 . . ?
CA44 CA60 CA56 108.0 . . ?
CM2 CM1 CB18 120.0 . . ?
CM1 CM2 CB24 120.0 . . ?
CM4 CM3 CB4 120.1 . . ?
CM4 CM3 Li1 58.9(12) . . ?
CB4 CM3 Li1 88.7(7) . . ?
CM3 CM4 CB7 120.0 . . ?
CM3 CM4 Li1 92(2) . . ?
CB7 CM4 Li1 69.8(10) . . ?
CB3 CB1 CB2 120.0 . . ?
CB3 CB1 CB12 120.0 . . ?
CB2 CB1 CB12 108.0 . . ?
CB4 CB2 CB1 120.0 . . ?
CB4 CB2 CB6 120.0 . . ?
CB1 CB2 CB6 108.0 . . ?
CB1 CB3 CB28 120.0 . . ?
CB1 CB3 CB11 120.0 . . ?
CB28 CB3 CB11 108.0 . . ?
CB2 CB4 CM3 120.0 . . ?
CB2 CB4 CB27 119.9 . . ?
CM3 CB4 CB27 108.1 . . ?
CB8 CB5 CB16 120.0 . . ?
CB8 CB5 CB29 120.0 . . ?
CB16 CB5 CB29 108.0 . . ?
CB8 CB5 Li1 61.6(12) . . ?
CB16 CB5 Li1 88.6(7) . . ?
CB29 CB5 Li1 87.5(16) . . ?
CB7 CB6 CB13 120.0 . . ?
CB7 CB6 CB2 120.0 . . ?
CB13 CB6 CB2 108.0 . . ?
CB7 CB6 Li1 60.4(8) . . ?
CB13 CB6 Li1 86.4(15) . . ?
CB2 CB6 Li1 91.2(18) . . ?
CB6 CB7 CB8 120.1 . . ?
CB6 CB7 CM4 120.0 . . ?
CB8 CB7 CM4 107.9 . . ?
CB6 CB7 Li1 89.1(8) . . ?
CB8 CB7 Li1 70(2) . . ?
CM4 CB7 Li1 75.3(16) . . ?
CB5 CB8 CB7 119.9 . . ?
CB5 CB8 Li1 86.5(18) . . ?
CB7 CB8 Li1 74(2) . . ?
CB11 CB9 CB10 120.0 . . ?
CB11 CB9 CB20 120.0 . . ?
CB10 CB9 CB20 108.0 . . ?
CB12 CB10 CB9 120.0 . . ?
CB12 CB10 CB14 120.0 . . ?
CB9 CB10 CB14 108.0 . . ?
CB9 CB11 CB19 120.0 . . ?
CB9 CB11 CB3 120.0 . . ?
CB19 CB11 CB3 108.0 . . ?
CB10 CB12 CB1 120.0 . . ?
CB10 CB12 CB13 120.0 . . ?
CB1 CB12 CB13 108.0 . . ?
CB16 CB13 CB6 120.0 . . ?
CB16 CB13 CB12 120.0 . . ?
CB6 CB13 CB12 108.0 . . ?
CB15 CB14 CB10 120.0 . . ?
CB15 CB14 CB21 120.0 . . ?
CB10 CB14 CB21 108.0 . . ?
CB14 CB15 CB16 120.0 . . ?
CB14 CB15 CB22 120.0 . . ?
CB16 CB15 CB22 108.0 . . ?
CB13 CB16 CB5 120.0 . . ?
CB13 CB16 CB15 120.0 . . ?
CB5 CB16 CB15 108.0 . . ?
CB19 CB17 CB18 120.1 . . ?
CB20 CB18 CB17 120.0 . . ?
CB20 CB18 CM1 120.0 . . ?
CB17 CB18 CM1 108.0 . . ?
CB17 CB19 CB11 120.0 . . ?
CB17 CB19 CB25 120.0 . . ?
CB11 CB19 CB25 108.0 . . ?
CB18 CB20 CB21 120.0 . . ?
CB18 CB20 CB9 120.0 . . ?
CB21 CB20 CB9 108.0 . . ?
CB24 CB21 CB20 120.0 . . ?
CB24 CB21 CB14 120.0 . . ?
CB20 CB21 CB14 108.0 . . ?
CB23 CB22 CB29 120.0 . . ?
CB23 CB22 CB15 120.0 . . ?
CB29 CB22 CB15 108.0 . . ?
CB22 CB23 CB24 120.0 . . ?
CB21 CB24 CB23 120.0 . . ?
CB21 CB24 CM2 120.0 . . ?
CB23 CB24 CM2 108.0 . . ?
CB19 CB25 CB28 108.0 . . ?
CB28 CB27 CB4 120.1 . . ?
CB27 CB28 CB3 120.0 . . ?
CB27 CB28 CB25 120.0 . . ?
CB3 CB28 CB25 108.0 . . ?
CB22 CB29 CB5 108.0 . . ?
 
loop_
 _geom_torsion_atom_site_label_1
 _geom_torsion_atom_site_label_2
 _geom_torsion_atom_site_label_3
 _geom_torsion_atom_site_label_4
 _geom_torsion
 _geom_torsion_site_symmetry_1
 _geom_torsion_site_symmetry_2
 _geom_torsion_site_symmetry_3
 _geom_torsion_site_symmetry_4
 _geom_torsion_publ_flag
S1 N1 S1 O1 9.8(6) 8 . . . ?
S1 N1 S1 O2 150.6(5) 8 . . . ?
S1 N1 S1 C2 -103.3(5) 8 . . . ?
O1 S1 C2 F3 -166.7(4) . . . . ?
O2 S1 C2 F3 67.7(4) . . . . ?
N1 S1 C2 F3 -44.2(4) . . . . ?
O1 S1 C2 F2 72.7(3) . . . . ?
O2 S1 C2 F2 -52.9(3) . . . . ?
N1 S1 C2 F2 -164.8(3) . . . . ?
O1 S1 C2 F1 -46.8(4) . . . . ?
O2 S1 C2 F1 -172.5(3) . . . . ?
N1 S1 C2 F1 75.6(3) . . . . ?
CA3 CA1 CA2 CA4 0.0 . . . . ?
CA12 CA1 CA2 CA4 -142.6 . . . . ?
CA3 CA1 CA2 CA6 142.6 . . . . ?
CA12 CA1 CA2 CA6 0.0 . . . . ?
CA2 CA1 CA3 CA35 0.0 . . . . ?
CA12 CA1 CA3 CA35 138.2 . . . . ?
CA2 CA1 CA3 CA11 -138.2 . . . . ?
CA12 CA1 CA3 CA11 0.0 . . . . ?
CA6 CA2 CA4 CA5 0.0 . . . . ?
CA1 CA2 CA4 CA5 138.2 . . . . ?
CA6 CA2 CA4 CA33 -138.2 . . . . ?
CA1 CA2 CA4 CA33 0.0 . . . . ?
CA2 CA4 CA5 CA8 0.0 . . . . ?
CA33 CA4 CA5 CA8 142.6 . . . . ?
CA2 CA4 CA5 CA38 -142.6 . . . . ?
CA33 CA4 CA5 CA38 0.0 . . . . ?
CA4 CA2 CA6 CA7 0.0 . . . . ?
CA1 CA2 CA6 CA7 -142.6 . . . . ?
CA4 CA2 CA6 CA13 142.7 . . . . ?
CA1 CA2 CA6 CA13 0.0 . . . . ?
CA4 CA2 CA6 Li1 88.4(11) . . . . ?
CA1 CA2 CA6 Li1 -54.3(11) . . . . ?
CA2 CA6 CA7 CA54 138.2 . . . . ?
CA13 CA6 CA7 CA54 -0.1 . . . . ?
Li1 CA6 CA7 CA54 53.5(8) . . . . ?
CA2 CA6 CA7 CA8 0.0 . . . . ?
CA13 CA6 CA7 CA8 -138.2 . . . . ?
Li1 CA6 CA7 CA8 -84.7(8) . . . . ?
CA4 CA5 CA8 CA59 -138.2 . . . . ?
CA38 CA5 CA8 CA59 0.0 . . . . ?
CA4 CA5 CA8 CA7 0.0 . . . . ?
CA38 CA5 CA8 CA7 138.2 . . . . ?
CA6 CA7 CA8 CA5 0.0 . . . . ?
CA54 CA7 CA8 CA5 -142.7 . . . . ?
CA6 CA7 CA8 CA59 142.7 . . . . ?
CA54 CA7 CA8 CA59 0.0 . . . . ?
CA11 CA9 CA10 CA12 0.0 . . . . ?
CA20 CA9 CA10 CA12 -142.6 . . . . ?
CA11 CA9 CA10 CA14 142.6 . . . . ?
CA20 CA9 CA10 CA14 0.0 . . . . ?
CA11 CA9 CA10 Li1 72.1(18) . . . . ?
CA20 CA9 CA10 Li1 -70.5(18) . . . . ?
CA10 CA9 CA11 CA19 -138.2 . . . . ?
CA20 CA9 CA11 CA19 0.1 . . . . ?
CA10 CA9 CA11 CA3 -0.1 . . . . ?
CA20 CA9 CA11 CA3 138.2 . . . . ?
CA1 CA3 CA11 CA9 0.0 . . . . ?
CA35 CA3 CA11 CA9 -142.5 . . . . ?
CA1 CA3 CA11 CA19 142.6 . . . . ?
CA35 CA3 CA11 CA19 0.0 . . . . ?
CA9 CA10 CA12 CA1 0.0 . . . . ?
CA14 CA10 CA12 CA1 -138.2 . . . . ?
Li1 CA10 CA12 CA1 -80.6(6) . . . . ?
CA9 CA10 CA12 CA13 138.2 . . . . ?
CA14 CA10 CA12 CA13 0.0 . . . . ?
Li1 CA10 CA12 CA13 57.6(6) . . . . ?
CA9 CA10 CA12 Li1 80.6(6) . . . . ?
CA14 CA10 CA12 Li1 -57.5(6) . . . . ?
CA3 CA1 CA12 CA10 0.0 . . . . ?
CA2 CA1 CA12 CA10 142.6 . . . . ?
CA3 CA1 CA12 CA13 -142.7 . . . . ?
CA2 CA1 CA12 CA13 0.0 . . . . ?
CA3 CA1 CA12 Li1 -70(2) . . . . ?
CA2 CA1 CA12 Li1 73(2) . . . . ?
CA7 CA6 CA13 CA16 0.1 . . . . ?
CA2 CA6 CA13 CA16 -142.6 . . . . ?
Li1 CA6 CA13 CA16 -70.8(4) . . . . ?
CA7 CA6 CA13 CA12 142.7 . . . . ?
CA2 CA6 CA13 CA12 0.0 . . . . ?
Li1 CA6 CA13 CA12 71.8(4) . . . . ?
CA7 CA6 CA13 Li1 70.9(4) . . . . ?
CA2 CA6 CA13 Li1 -71.8(4) . . . . ?
CA10 CA12 CA13 CA16 0.0 . . . . ?
CA1 CA12 CA13 CA16 142.6 . . . . ?
Li1 CA12 CA13 CA16 56.9(18) . . . . ?
CA10 CA12 CA13 CA6 -142.6 . . . . ?
CA1 CA12 CA13 CA6 0.0 . . . . ?
Li1 CA12 CA13 CA6 -85.6(18) . . . . ?
CA10 CA12 CA13 Li1 -57.0(18) . . . . ?
CA1 CA12 CA13 Li1 85.7(18) . . . . ?
CA12 CA10 CA14 CA15 0.0 . . . . ?
CA9 CA10 CA14 CA15 -142.6 . . . . ?
Li1 CA10 CA14 CA15 -59(2) . . . . ?
CA12 CA10 CA14 CA21 142.6 . . . . ?
CA9 CA10 CA14 CA21 0.1 . . . . ?
Li1 CA10 CA14 CA21 84(2) . . . . ?
CA12 CA10 CA14 Li1 59(2) . . . . ?
CA9 CA10 CA14 Li1 -84(2) . . . . ?
CA10 CA14 CA15 CA16 0.0 . . . . ?
CA21 CA14 CA15 CA16 -138.2 . . . . ?
Li1 CA14 CA15 CA16 -58.8(18) . . . . ?
CA10 CA14 CA15 CA50 138.2 . . . . ?
CA21 CA14 CA15 CA50 -0.1 . . . . ?
Li1 CA14 CA15 CA50 79.4(18) . . . . ?
CA10 CA14 CA15 Li1 58.9(18) . . . . ?
CA21 CA14 CA15 Li1 -79.4(18) . . . . ?
CA6 CA13 CA16 CA55 0.0 . . . . ?
CA12 CA13 CA16 CA55 -138.2 . . . . ?
Li1 CA13 CA16 CA55 -81(2) . . . . ?
CA6 CA13 CA16 CA15 138.2 . . . . ?
CA12 CA13 CA16 CA15 0.0 . . . . ?
Li1 CA13 CA16 CA15 57(2) . . . . ?
CA6 CA13 CA16 Li1 81(2) . . . . ?
CA12 CA13 CA16 Li1 -57(2) . . . . ?
CA14 CA15 CA16 CA13 0.0 . . . . ?
CA50 CA15 CA16 CA13 -142.6 . . . . ?
Li1 CA15 CA16 CA13 -58.2(6) . . . . ?
CA14 CA15 CA16 CA55 142.6 . . . . ?
CA50 CA15 CA16 CA55 0.0 . . . . ?
Li1 CA15 CA16 CA55 84.4(6) . . . . ?
CA14 CA15 CA16 Li1 58.2(6) . . . . ?
CA50 CA15 CA16 Li1 -84.4(6) . . . . ?
CA9 CA11 CA19 CA27 0.0 . . . . ?
CA3 CA11 CA19 CA27 -142.6 . . . . ?
CA9 CA11 CA19 CA17 142.6 . . . . ?
CA3 CA11 CA19 CA17 0.0 . . . . ?
CA25 CA17 CA19 CA27 0.0 . . . . ?
CA35 CA17 CA19 CA27 142.6 . . . . ?
CA25 CA17 CA19 CA11 -142.6 . . . . ?
CA35 CA17 CA19 CA11 0.0 . . . . ?
CA27 CA18 CA20 CA21 138.2 . . . . ?
CA22 CA18 CA20 CA21 0.0 . . . . ?
CA27 CA18 CA20 CA9 0.0 . . . . ?
CA22 CA18 CA20 CA9 -138.2 . . . . ?
CA11 CA9 CA20 CA18 -0.1 . . . . ?
CA10 CA9 CA20 CA18 142.6 . . . . ?
CA11 CA9 CA20 CA21 -142.7 . . . . ?
CA10 CA9 CA20 CA21 0.0 . . . . ?
CA18 CA20 CA21 CA24 -0.1 . . . . ?
CA9 CA20 CA21 CA24 142.6 . . . . ?
CA18 CA20 CA21 CA14 -142.6 . . . . ?
CA9 CA20 CA21 CA14 0.0 . . . . ?
CA15 CA14 CA21 CA24 0.1 . . . . ?
CA10 CA14 CA21 CA24 -142.6 . . . . ?
Li1 CA14 CA21 CA24 -70.55(8) . . . . ?
CA15 CA14 CA21 CA20 142.7 . . . . ?
CA10 CA14 CA21 CA20 -0.1 . . . . ?
Li1 CA14 CA21 CA20 72.01(8) . . . . ?
CA20 CA18 CA22 CA23 0.0 . . . . ?
CA27 CA18 CA22 CA23 -142.6 . . . . ?
CA20 CA18 CA22 CA29 142.6 . . . . ?
CA27 CA18 CA22 CA29 0.0 . . . . ?
CA29 CA22 CA23 CA24 -138.2 . . . . ?
CA18 CA22 CA23 CA24 0.0 . . . . ?
CA29 CA22 CA23 CA46 0.0 . . . . ?
CA18 CA22 CA23 CA46 138.2 . . . . ?
CA20 CA21 CA24 CA51 -138.2 . . . . ?
CA14 CA21 CA24 CA51 -0.1 . . . . ?
CA20 CA21 CA24 CA23 0.1 . . . . ?
CA14 CA21 CA24 CA23 138.2 . . . . ?
CA22 CA23 CA24 CA21 -0.1 . . . . ?
CA46 CA23 CA24 CA21 -142.7 . . . . ?
CA22 CA23 CA24 CA51 142.6 . . . . ?
CA46 CA23 CA24 CA51 0.1 . . . . ?
CA19 CA17 CA25 CA26 0.0 . . . . ?
CA35 CA17 CA25 CA26 -138.2 . . . . ?
CA19 CA17 CA25 CA36 138.2 . . . . ?
CA35 CA17 CA25 CA36 0.0 . . . . ?
CA17 CA25 CA26 CA28 -0.1 . . . . ?
CA36 CA25 CA26 CA28 -142.7 . . . . ?
CA17 CA25 CA26 CA30 142.6 . . . . ?
CA36 CA25 CA26 CA30 0.0 . . . . ?
CA11 CA19 CA27 CA18 0.0 . . . . ?
CA17 CA19 CA27 CA18 -138.2 . . . . ?
CA11 CA19 CA27 CA28 138.2 . . . . ?
CA17 CA19 CA27 CA28 0.0 . . . . ?
CA20 CA18 CA27 CA19 0.0 . . . . ?
CA22 CA18 CA27 CA19 142.6 . . . . ?
CA20 CA18 CA27 CA28 -142.7 . . . . ?
CA22 CA18 CA27 CA28 0.0 . . . . ?
CA30 CA26 CA28 CA29 0.0 . . . . ?
CA25 CA26 CA28 CA29 138.2 . . . . ?
CA30 CA26 CA28 CA27 -138.2 . . . . ?
CA25 CA26 CA28 CA27 0.1 . . . . ?
CA19 CA27 CA28 CA26 -0.1 . . . . ?
CA18 CA27 CA28 CA26 142.6 . . . . ?
CA19 CA27 CA28 CA29 -142.7 . . . . ?
CA18 CA27 CA28 CA29 0.0 . . . . ?
CA23 CA22 CA29 CA32 0.0 . . . . ?
CA18 CA22 CA29 CA32 -142.6 . . . . ?
CA23 CA22 CA29 CA28 142.6 . . . . ?
CA18 CA22 CA29 CA28 0.0 . . . . ?
CA26 CA28 CA29 CA32 0.0 . . . . ?
CA27 CA28 CA29 CA32 142.6 . . . . ?
CA26 CA28 CA29 CA22 -142.6 . . . . ?
CA27 CA28 CA29 CA22 0.0 . . . . ?
CA28 CA26 CA30 CA31 0.0 . . . . ?
CA25 CA26 CA30 CA31 -142.6 . . . . ?
CA28 CA26 CA30 CA37 142.6 . . . . ?
CA25 CA26 CA30 CA37 0.0 . . . . ?
CA26 CA30 CA31 CA42 138.1 . . . . ?
CA37 CA30 CA31 CA42 0.0 . . . . ?
CA26 CA30 CA31 CA32 0.0 . . . . ?
CA37 CA30 CA31 CA32 -138.2 . . . . ?
CA22 CA29 CA32 CA31 138.2 . . . . ?
CA28 CA29 CA32 CA31 0.0 . . . . ?
CA22 CA29 CA32 CA47 0.0 . . . . ?
CA28 CA29 CA32 CA47 -138.2 . . . . ?
CA30 CA31 CA32 CA29 0.0 . . . . ?
CA42 CA31 CA32 CA29 -142.6 . . . . ?
CA30 CA31 CA32 CA47 142.6 . . . . ?
CA42 CA31 CA32 CA47 0.0 . . . . ?
CA2 CA4 CA33 CA35 0.0 . . . . ?
CA5 CA4 CA33 CA35 -142.6 . . . . ?
CA2 CA4 CA33 CA34 142.6 . . . . ?
CA5 CA4 CA33 CA34 0.1 . . . . ?
CA35 CA33 CA34 CA36 0.0 . . . . ?
CA4 CA33 CA34 CA36 -142.6 . . . . ?
CA35 CA33 CA34 CA38 142.6 . . . . ?
CA4 CA33 CA34 CA38 0.0 . . . . ?
CA4 CA33 CA35 CA3 0.0 . . . . ?
CA34 CA33 CA35 CA3 -138.2 . . . . ?
CA4 CA33 CA35 CA17 138.2 . . . . ?
CA34 CA33 CA35 CA17 0.0 . . . . ?
CA1 CA3 CA35 CA33 0.0 . . . . ?
CA11 CA3 CA35 CA33 142.6 . . . . ?
CA1 CA3 CA35 CA17 -142.6 . . . . ?
CA11 CA3 CA35 CA17 0.0 . . . . ?
CA25 CA17 CA35 CA33 0.0 . . . . ?
CA19 CA17 CA35 CA33 -142.6 . . . . ?
CA25 CA17 CA35 CA3 142.6 . . . . ?
CA19 CA17 CA35 CA3 0.0 . . . . ?
CA38 CA34 CA36 CA37 0.1 . . . . ?
CA33 CA34 CA36 CA37 138.2 . . . . ?
CA38 CA34 CA36 CA25 -138.2 . . . . ?
CA33 CA34 CA36 CA25 0.0 . . . . ?
CA17 CA25 CA36 CA34 0.0 . . . . ?
CA26 CA25 CA36 CA34 142.6 . . . . ?
CA17 CA25 CA36 CA37 -142.6 . . . . ?
CA26 CA25 CA36 CA37 0.0 . . . . ?
CA34 CA36 CA37 CA40 0.0 . . . . ?
CA25 CA36 CA37 CA40 142.6 . . . . ?
CA34 CA36 CA37 CA30 -142.7 . . . . ?
CA25 CA36 CA37 CA30 0.0 . . . . ?
CA31 CA30 CA37 CA40 0.0 . . . . ?
CA26 CA30 CA37 CA40 -142.6 . . . . ?
CA31 CA30 CA37 CA36 142.7 . . . . ?
CA26 CA30 CA37 CA36 0.0 . . . . ?
CA36 CA34 CA38 CA39 -0.1 . . . . ?
CA33 CA34 CA38 CA39 -142.6 . . . . ?
CA36 CA34 CA38 CA5 142.6 . . . . ?
CA33 CA34 CA38 CA5 0.0 . . . . ?
CA8 CA5 CA38 CA39 0.0 . . . . ?
CA4 CA5 CA38 CA39 142.7 . . . . ?
CA8 CA5 CA38 CA34 -142.6 . . . . ?
CA4 CA5 CA38 CA34 0.0 . . . . ?
CA34 CA38 CA39 CA58 138.2 . . . . ?
CA5 CA38 CA39 CA58 -0.1 . . . . ?
CA34 CA38 CA39 CA40 0.0 . . . . ?
CA5 CA38 CA39 CA40 -138.2 . . . . ?
CA36 CA37 CA40 CA43 -138.2 . . . . ?
CA30 CA37 CA40 CA43 0.0 . . . . ?
CA36 CA37 CA40 CA39 0.0 . . . . ?
CA30 CA37 CA40 CA39 138.2 . . . . ?
CA38 CA39 CA40 CA37 0.0 . . . . ?
CA58 CA39 CA40 CA37 -142.6 . . . . ?
CA38 CA39 CA40 CA43 142.7 . . . . ?
CA58 CA39 CA40 CA43 0.0 . . . . ?
CA44 CA41 CA42 CA43 0.0 . . . . ?
CA47 CA41 CA42 CA43 -142.6 . . . . ?
CA44 CA41 CA42 CA31 142.7 . . . . ?
CA47 CA41 CA42 CA31 0.0 . . . . ?
CA30 CA31 CA42 CA43 0.1 . . . . ?
CA32 CA31 CA42 CA43 142.6 . . . . ?
CA30 CA31 CA42 CA41 -142.6 . . . . ?
CA32 CA31 CA42 CA41 0.0 . . . . ?
CA41 CA42 CA43 CA40 138.2 . . . . ?
CA31 CA42 CA43 CA40 0.0 . . . . ?
CA41 CA42 CA43 CA57 0.0 . . . . ?
CA31 CA42 CA43 CA57 -138.2 . . . . ?
CA37 CA40 CA43 CA42 0.0 . . . . ?
CA39 CA40 CA43 CA42 -142.6 . . . . ?
CA37 CA40 CA43 CA57 142.6 . . . . ?
CA39 CA40 CA43 CA57 0.0 . . . . ?
CA47 CA41 CA44 CA60 138.1 . . . . ?
CA42 CA41 CA44 CA60 -0.1 . . . . ?
CA47 CA41 CA44 CA48 0.0 . . . . ?
CA42 CA41 CA44 CA48 -138.2 . . . . ?
CA48 CA45 CA46 CA47 0.0 . . . . ?
CA51 CA45 CA46 CA47 -142.6 . . . . ?
CA48 CA45 CA46 CA23 142.6 . . . . ?
CA51 CA45 CA46 CA23 0.0 . . . . ?
CA22 CA23 CA46 CA47 0.0 . . . . ?
CA24 CA23 CA46 CA47 142.6 . . . . ?
CA22 CA23 CA46 CA45 -142.6 . . . . ?
CA24 CA23 CA46 CA45 -0.1 . . . . ?
CA45 CA46 CA47 CA41 0.0 . . . . ?
CA23 CA46 CA47 CA41 -138.2 . . . . ?
CA45 CA46 CA47 CA32 138.2 . . . . ?
CA23 CA46 CA47 CA32 0.0 . . . . ?
CA44 CA41 CA47 CA46 0.0 . . . . ?
CA42 CA41 CA47 CA46 142.6 . . . . ?
CA44 CA41 CA47 CA32 -142.6 . . . . ?
CA42 CA41 CA47 CA32 0.0 . . . . ?
CA29 CA32 CA47 CA46 0.0 . . . . ?
CA31 CA32 CA47 CA46 -142.6 . . . . ?
CA29 CA32 CA47 CA41 142.6 . . . . ?
CA31 CA32 CA47 CA41 0.0 . . . . ?
CA46 CA45 CA48 CA44 0.0 . . . . ?
CA51 CA45 CA48 CA44 138.2 . . . . ?
CA46 CA45 CA48 CA52 -138.2 . . . . ?
CA51 CA45 CA48 CA52 0.0 . . . . ?
CA41 CA44 CA48 CA45 0.0 . . . . ?
CA60 CA44 CA48 CA45 -142.6 . . . . ?
CA41 CA44 CA48 CA52 142.6 . . . . ?
CA60 CA44 CA48 CA52 0.0 . . . . ?
CA52 CA49 CA50 CA51 0.0 . . . . ?
CA55 CA49 CA50 CA51 -142.6 . . . . ?
CA52 CA49 CA50 CA15 142.6 . . . . ?
CA55 CA49 CA50 CA15 0.0 . . . . ?
CA14 CA15 CA50 CA51 0.0 . . . . ?
CA16 CA15 CA50 CA51 142.6 . . . . ?
Li1 CA15 CA50 CA51 70(2) . . . . ?
CA14 CA15 CA50 CA49 -142.6 . . . . ?
CA16 CA15 CA50 CA49 0.0 . . . . ?
Li1 CA15 CA50 CA49 -73(2) . . . . ?
CA49 CA50 CA51 CA24 138.2 . . . . ?
CA15 CA50 CA51 CA24 0.0 . . . . ?
CA49 CA50 CA51 CA45 0.0 . . . . ?
CA15 CA50 CA51 CA45 -138.2 . . . . ?
CA21 CA24 CA51 CA50 0.1 . . . . ?
CA23 CA24 CA51 CA50 -142.7 . . . . ?
CA21 CA24 CA51 CA45 142.7 . . . . ?
CA23 CA24 CA51 CA45 0.0 . . . . ?
CA48 CA45 CA51 CA50 0.0 . . . . ?
CA46 CA45 CA51 CA50 142.6 . . . . ?
CA48 CA45 CA51 CA24 -142.6 . . . . ?
CA46 CA45 CA51 CA24 0.0 . . . . ?
CA50 CA49 CA52 CA56 -138.2 . . . . ?
CA55 CA49 CA52 CA56 0.0 . . . . ?
CA50 CA49 CA52 CA48 0.0 . . . . ?
CA55 CA49 CA52 CA48 138.2 . . . . ?
CA45 CA48 CA52 CA49 0.0 . . . . ?
CA44 CA48 CA52 CA49 -142.6 . . . . ?
CA45 CA48 CA52 CA56 142.6 . . . . ?
CA44 CA48 CA52 CA56 0.0 . . . . ?
CA56 CA53 CA54 CA55 0.0 . . . . ?
CA59 CA53 CA54 CA55 -142.6 . . . . ?
CA56 CA53 CA54 CA7 142.6 . . . . ?
CA59 CA53 CA54 CA7 0.0 . . . . ?
CA6 CA7 CA54 CA55 0.0 . . . . ?
CA8 CA7 CA54 CA55 142.6 . . . . ?
CA6 CA7 CA54 CA53 -142.6 . . . . ?
CA8 CA7 CA54 CA53 0.0 . . . . ?
CA53 CA54 CA55 CA16 138.2 . . . . ?
CA7 CA54 CA55 CA16 0.0 . . . . ?
CA53 CA54 CA55 CA49 0.0 . . . . ?
CA7 CA54 CA55 CA49 -138.2 . . . . ?
CA13 CA16 CA55 CA54 0.0 . . . . ?
CA15 CA16 CA55 CA54 -142.6 . . . . ?
Li1 CA16 CA55 CA54 -72(2) . . . . ?
CA13 CA16 CA55 CA49 142.6 . . . . ?
CA15 CA16 CA55 CA49 0.0 . . . . ?
Li1 CA16 CA55 CA49 70(2) . . . . ?
CA52 CA49 CA55 CA54 0.0 . . . . ?
CA50 CA49 CA55 CA54 142.6 . . . . ?
CA52 CA49 CA55 CA16 -142.7 . . . . ?
CA50 CA49 CA55 CA16 0.0 . . . . ?
CA54 CA53 CA56 CA60 -138.1 . . . . ?
CA59 CA53 CA56 CA60 0.0 . . . . ?
CA54 CA53 CA56 CA52 0.1 . . . . ?
CA59 CA53 CA56 CA52 138.2 . . . . ?
CA49 CA52 CA56 CA53 -0.1 . . . . ?
CA48 CA52 CA56 CA53 -142.7 . . . . ?
CA49 CA52 CA56 CA60 142.6 . . . . ?
CA48 CA52 CA56 CA60 0.0 . . . . ?
CA42 CA43 CA57 CA60 0.0 . . . . ?
CA40 CA43 CA57 CA60 -142.6 . . . . ?
CA42 CA43 CA57 CA58 142.6 . . . . ?
CA40 CA43 CA57 CA58 0.0 . . . . ?
CA60 CA57 CA58 CA59 0.0 . . . . ?
CA43 CA57 CA58 CA59 -142.6 . . . . ?
CA60 CA57 CA58 CA39 142.6 . . . . ?
CA43 CA57 CA58 CA39 0.0 . . . . ?
CA38 CA39 CA58 CA59 0.1 . . . . ?
CA40 CA39 CA58 CA59 142.6 . . . . ?
CA38 CA39 CA58 CA57 -142.6 . . . . ?
CA40 CA39 CA58 CA57 0.0 . . . . ?
CA57 CA58 CA59 CA8 138.2 . . . . ?
CA39 CA58 CA59 CA8 -0.1 . . . . ?
CA57 CA58 CA59 CA53 0.0 . . . . ?
CA39 CA58 CA59 CA53 -138.2 . . . . ?
CA5 CA8 CA59 CA58 0.0 . . . . ?
CA7 CA8 CA59 CA58 -142.6 . . . . ?
CA5 CA8 CA59 CA53 142.6 . . . . ?
CA7 CA8 CA59 CA53 0.0 . . . . ?
CA56 CA53 CA59 CA58 0.0 . . . . ?
CA54 CA53 CA59 CA58 142.6 . . . . ?
CA56 CA53 CA59 CA8 -142.6 . . . . ?
CA54 CA53 CA59 CA8 0.0 . . . . ?
CA58 CA57 CA60 CA44 -138.2 . . . . ?
CA43 CA57 CA60 CA44 0.0 . . . . ?
CA58 CA57 CA60 CA56 0.0 . . . . ?
CA43 CA57 CA60 CA56 138.2 . . . . ?
CA41 CA44 CA60 CA57 0.1 . . . . ?
CA48 CA44 CA60 CA57 142.6 . . . . ?
CA41 CA44 CA60 CA56 -142.6 . . . . ?
CA48 CA44 CA60 CA56 0.0 . . . . ?
CA53 CA56 CA60 CA57 0.0 . . . . ?
CA52 CA56 CA60 CA57 -142.6 . . . . ?
CA53 CA56 CA60 CA44 142.7 . . . . ?
CA52 CA56 CA60 CA44 0.0 . . . . ?
CB18 CM1 CM2 CB24 0.1 . . . . ?
CB4 CM3 CM4 CB7 0.0 . . . . ?
Li1 CM3 CM4 CB7 67.74(15) . . . . ?
CB4 CM3 CM4 Li1 -67.74(15) . . . . ?
CB3 CB1 CB2 CB4 0.0 . . . . ?
CB12 CB1 CB2 CB4 -142.6 . . . . ?
CB3 CB1 CB2 CB6 142.6 . . . . ?
CB12 CB1 CB2 CB6 0.0 . . . . ?
CB2 CB1 CB3 CB28 0.0 . . . . ?
CB12 CB1 CB3 CB28 138.2 . . . . ?
CB2 CB1 CB3 CB11 -138.2 . . . . ?
CB12 CB1 CB3 CB11 0.0 . . . . ?
CB1 CB2 CB4 CM3 138.2 . . . . ?
CB6 CB2 CB4 CM3 0.0 . . . . ?
CB1 CB2 CB4 CB27 0.0 . . . . ?
CB6 CB2 CB4 CB27 -138.2 . . . . ?
CM4 CM3 CB4 CB2 0.0 . . . . ?
Li1 CM3 CB4 CB2 -52.4(9) . . . . ?
CM4 CM3 CB4 CB27 142.6 . . . . ?
Li1 CM3 CB4 CB27 90.1(9) . . . . ?
CB4 CB2 CB6 CB7 0.0 . . . . ?
CB1 CB2 CB6 CB7 -142.6 . . . . ?
CB4 CB2 CB6 CB13 142.7 . . . . ?
CB1 CB2 CB6 CB13 0.0 . . . . ?
CB4 CB2 CB6 Li1 56.0(11) . . . . ?
CB1 CB2 CB6 Li1 -86.6(11) . . . . ?
CB13 CB6 CB7 CB8 -0.1 . . . . ?
CB2 CB6 CB7 CB8 138.2 . . . . ?
Li1 CB6 CB7 CB8 66(2) . . . . ?
CB13 CB6 CB7 CM4 -138.2 . . . . ?
CB2 CB6 CB7 CM4 0.0 . . . . ?
Li1 CB6 CB7 CM4 -72(2) . . . . ?
CB13 CB6 CB7 Li1 -66(2) . . . . ?
CB2 CB6 CB7 Li1 73(2) . . . . ?
CM3 CM4 CB7 CB6 0.0 . . . . ?
Li1 CM4 CB7 CB6 80.3(18) . . . . ?
CM3 CM4 CB7 CB8 -142.7 . . . . ?
Li1 CM4 CB7 CB8 -62.4(18) . . . . ?
CM3 CM4 CB7 Li1 -80.3(18) . . . . ?
CB16 CB5 CB8 CB7 0.0 . . . . ?
CB29 CB5 CB8 CB7 -138.2 . . . . ?
Li1 CB5 CB8 CB7 -69.8(15) . . . . ?
CB16 CB5 CB8 Li1 69.8(15) . . . . ?
CB29 CB5 CB8 Li1 -68.4(15) . . . . ?
CB6 CB7 CB8 CB5 0.0 . . . . ?
CM4 CB7 CB8 CB5 142.6 . . . . ?
Li1 CB7 CB8 CB5 76.5(9) . . . . ?
CB6 CB7 CB8 Li1 -76.5(9) . . . . ?
CM4 CB7 CB8 Li1 66.1(9) . . . . ?
CB11 CB9 CB10 CB12 0.0 . . . . ?
CB20 CB9 CB10 CB12 -142.6 . . . . ?
CB11 CB9 CB10 CB14 142.6 . . . . ?
CB20 CB9 CB10 CB14 0.0 . . . . ?
CB10 CB9 CB11 CB19 -138.2 . . . . ?
CB20 CB9 CB11 CB19 0.1 . . . . ?
CB10 CB9 CB11 CB3 -0.1 . . . . ?
CB20 CB9 CB11 CB3 138.2 . . . . ?
CB1 CB3 CB11 CB9 0.0 . . . . ?
CB28 CB3 CB11 CB9 -142.5 . . . . ?
CB1 CB3 CB11 CB19 142.6 . . . . ?
CB28 CB3 CB11 CB19 0.0 . . . . ?
CB9 CB10 CB12 CB1 0.0 . . . . ?
CB14 CB10 CB12 CB1 -138.2 . . . . ?
CB9 CB10 CB12 CB13 138.2 . . . . ?
CB14 CB10 CB12 CB13 0.0 . . . . ?
CB3 CB1 CB12 CB10 0.0 . . . . ?
CB2 CB1 CB12 CB10 142.6 . . . . ?
CB3 CB1 CB12 CB13 -142.7 . . . . ?
CB2 CB1 CB12 CB13 0.0 . . . . ?
CB7 CB6 CB13 CB16 0.1 . . . . ?
CB2 CB6 CB13 CB16 -142.6 . . . . ?
Li1 CB6 CB13 CB16 -52.5(15) . . . . ?
CB7 CB6 CB13 CB12 142.6 . . . . ?
CB2 CB6 CB13 CB12 0.0 . . . . ?
Li1 CB6 CB13 CB12 90.1(15) . . . . ?
CB10 CB12 CB13 CB16 0.0 . . . . ?
CB1 CB12 CB13 CB16 142.6 . . . . ?
CB10 CB12 CB13 CB6 -142.6 . . . . ?
CB1 CB12 CB13 CB6 0.0 . . . . ?
CB12 CB10 CB14 CB15 0.0 . . . . ?
CB9 CB10 CB14 CB15 -142.6 . . . . ?
CB12 CB10 CB14 CB21 142.6 . . . . ?
CB9 CB10 CB14 CB21 0.1 . . . . ?
CB10 CB14 CB15 CB16 0.0 . . . . ?
CB21 CB14 CB15 CB16 -138.2 . . . . ?
CB10 CB14 CB15 CB22 138.2 . . . . ?
CB21 CB14 CB15 CB22 -0.1 . . . . ?
CB6 CB13 CB16 CB5 0.0 . . . . ?
CB12 CB13 CB16 CB5 -138.2 . . . . ?
CB6 CB13 CB16 CB15 138.1 . . . . ?
CB12 CB13 CB16 CB15 0.0 . . . . ?
CB8 CB5 CB16 CB13 0.0 . . . . ?
CB29 CB5 CB16 CB13 142.6 . . . . ?
Li1 CB5 CB16 CB13 55.7(16) . . . . ?
CB8 CB5 CB16 CB15 -142.6 . . . . ?
CB29 CB5 CB16 CB15 0.0 . . . . ?
Li1 CB5 CB16 CB15 -86.9(16) . . . . ?
CB14 CB15 CB16 CB13 0.0 . . . . ?
CB22 CB15 CB16 CB13 -142.6 . . . . ?
CB14 CB15 CB16 CB5 142.6 . . . . ?
CB22 CB15 CB16 CB5 0.0 . . . . ?
CB19 CB17 CB18 CB20 0.0 . . . . ?
CB19 CB17 CB18 CM1 142.6 . . . . ?
CM2 CM1 CB18 CB20 0.0 . . . . ?
CM2 CM1 CB18 CB17 -142.6 . . . . ?
CB18 CB17 CB19 CB11 0.0 . . . . ?
CB18 CB17 CB19 CB25 -138.2 . . . . ?
CB9 CB11 CB19 CB17 0.0 . . . . ?
CB3 CB11 CB19 CB17 -142.6 . . . . ?
CB9 CB11 CB19 CB25 142.6 . . . . ?
CB3 CB11 CB19 CB25 0.0 . . . . ?
CB17 CB18 CB20 CB21 138.2 . . . . ?
CM1 CB18 CB20 CB21 0.0 . . . . ?
CB17 CB18 CB20 CB9 0.0 . . . . ?
CM1 CB18 CB20 CB9 -138.2 . . . . ?
CB11 CB9 CB20 CB18 0.0 . . . . ?
CB10 CB9 CB20 CB18 142.6 . . . . ?
CB11 CB9 CB20 CB21 -142.7 . . . . ?
CB10 CB9 CB20 CB21 0.0 . . . . ?
CB18 CB20 CB21 CB24 -0.1 . . . . ?
CB9 CB20 CB21 CB24 142.6 . . . . ?
CB18 CB20 CB21 CB14 -142.6 . . . . ?
CB9 CB20 CB21 CB14 0.0 . . . . ?
CB15 CB14 CB21 CB24 0.1 . . . . ?
CB10 CB14 CB21 CB24 -142.6 . . . . ?
CB15 CB14 CB21 CB20 142.7 . . . . ?
CB10 CB14 CB21 CB20 0.0 . . . . ?
CB14 CB15 CB22 CB23 0.0 . . . . ?
CB16 CB15 CB22 CB23 142.6 . . . . ?
CB14 CB15 CB22 CB29 -142.6 . . . . ?
CB16 CB15 CB22 CB29 0.0 . . . . ?
CB29 CB22 CB23 CB24 138.2 . . . . ?
CB15 CB22 CB23 CB24 0.0 . . . . ?
CB20 CB21 CB24 CB23 -138.2 . . . . ?
CB14 CB21 CB24 CB23 -0.1 . . . . ?
CB20 CB21 CB24 CM2 0.1 . . . . ?
CB14 CB21 CB24 CM2 138.2 . . . . ?
CB22 CB23 CB24 CB21 0.1 . . . . ?
CB22 CB23 CB24 CM2 -142.7 . . . . ?
CM1 CM2 CB24 CB21 -0.1 . . . . ?
CM1 CM2 CB24 CB23 142.6 . . . . ?
CB17 CB19 CB25 CB28 142.6 . . . . ?
CB11 CB19 CB25 CB28 0.0 . . . . ?
CB2 CB4 CB27 CB28 0.0 . . . . ?
CM3 CB4 CB27 CB28 -142.6 . . . . ?
CB4 CB27 CB28 CB3 0.0 . . . . ?
CB4 CB27 CB28 CB25 138.2 . . . . ?
CB1 CB3 CB28 CB27 0.0 . . . . ?
CB11 CB3 CB28 CB27 142.6 . . . . ?
CB1 CB3 CB28 CB25 -142.6 . . . . ?
CB11 CB3 CB28 CB25 0.0 . . . . ?
CB19 CB25 CB28 CB27 -142.6 . . . . ?
CB19 CB25 CB28 CB3 0.0 . . . . ?
CB23 CB22 CB29 CB5 -142.6 . . . . ?
CB15 CB22 CB29 CB5 0.0 . . . . ?
CB8 CB5 CB29 CB22 142.6 . . . . ?
CB16 CB5 CB29 CB22 0.0 . . . . ?
Li1 CB5 CB29 CB22 87.7(7) . . . . ?
 
_refine_diff_density_max    0.930
_refine_diff_density_min   -1.100
_refine_diff_density_rms    0.107

# start Validation Reply Form
_vrf_PLAT241_shelx
;
PROBLEM: High   'MainMol' Ueq as Compared to Neighbors of        Li1 Check 
RESPONSE: The Li atom shows large librational motion inside the C60.
;
# end Validation Reply Form

_shelx_res_file
;

TITL LiC60TFSI CH2CL2 150 K
    shelx.res
    created by SHELXL-2017/1 at 12:36:09 on 01-Mar-2018
CELL   0.70220 18.9629 13.8919 13.9640   90.000   90.000   90.000
ZERR   4        0.0045  0.0032  0.0033    0.000    0.000    0.000
LATT    1
SYMM   1/2-X,-Y,1/2+Z
SYMM   1/2+X,1/2-Y,1/2-Z
SYMM   -X,1/2+Y,-Z
SFAC  C    H    LI   N    O    F    S    CL
DISP LI 0.0003  0.0001
DISP C  0.0030  0.0016
DISP N  0.0059  0.0032
DISP O  0.0106  0.0059
DISP F  0.0171  0.0100
DISP S  0.1225  0.1209
DISP CL 0.1467  0.1553
UNIT  252 8 4 4 16 24 8 8
ACTA
L.S. 30
LIST 3
MERG   2
FMAP   2
PLAN   25
BOND   $H
CONF
TEMP  -123.15
SIMU 0.01 CA1 > CA60
EADP CM1 > CM4 CB1 > CB29
EADP CA26 > CA29
EADP CA47 CA32 CA41 CA46
SUMP   1 0.001 1 2 1 3

WGHT    0.150000    1.000000
FVAR       0.22964   0.83492   0.16593
LI1   3    0.196688    0.250000   -0.039790    10.50000    0.57461    0.47308 =
         0.03170    0.00000   -0.02879    0.00000
C1    1    0.174384   -0.250000   -0.163622    10.50000    0.03025    0.02923 =
         0.03285    0.00000   -0.01062    0.00000
AFIX  23
H1    2    0.161091   -0.192407   -0.201273    10.50000   -1.20000
H2    2    0.161091   -0.307593   -0.201273    10.50000   -1.20000
AFIX   0
CL1   8    0.265074   -0.250000   -0.146080    10.50000    0.02853    0.06034 =
         0.04778    0.00000   -0.00535    0.00000
CL2   8    0.128132   -0.250000   -0.057684    10.50000    0.03877    0.14151 =
         0.04206    0.00000    0.00824    0.00000

N1    4    0.462534   -0.250000   -0.223235    10.50000    0.04908    0.02751 =
         0.03983    0.00000   -0.02506    0.00000
S1    7    0.496698   -0.148699   -0.209585    11.00000    0.04842    0.03898 =
         0.02319    0.00177   -0.00443   -0.01663
O1    5    0.570204   -0.145980   -0.196122    11.00000    0.03922    0.08946 =
         0.07981   -0.04549    0.02630   -0.02331
O2    5    0.462196   -0.082511   -0.273434    11.00000    0.14760    0.04023 =
         0.04041    0.01605   -0.03848   -0.02977
C2    1    0.462241   -0.107563   -0.095006    11.00000    0.02910    0.02987 =
         0.04711   -0.00302    0.00202    0.00715
F1    6    0.493858   -0.151771   -0.022613    11.00000    0.07850    0.03806 =
         0.02721   -0.00152   -0.00197    0.00886
F2    6    0.474296   -0.014163   -0.089011    11.00000    0.06121    0.02387 =
         0.07005   -0.00392   -0.00481    0.00399
F3    6    0.395094   -0.122914   -0.084294    11.00000    0.03498    0.06974 =
         0.10319   -0.00057    0.02015    0.00304
PART -1
AFIX   6
CA1   1    0.268224    0.082151    0.029853    20.50000    0.06520    0.03442 =
         0.04084    0.00903   -0.03577    0.01285
CA2   1    0.330777    0.123643   -0.013802    20.50000    0.04680    0.03836 =
         0.05475   -0.00877   -0.03357    0.02558
CA3   1    0.223870    0.023435   -0.023810    20.50000    0.07473    0.02443 =
         0.04707    0.01104   -0.01588    0.00433
CA4   1    0.346333    0.104616   -0.109256    20.50000    0.03910    0.05051 =
         0.06313   -0.02502   -0.02004    0.02615
CA5   1    0.371526    0.181378   -0.171003    20.50000    0.02464    0.07320 =
         0.06100   -0.03386    0.00261    0.00915
CA6   1    0.339746    0.220258    0.024108    20.50000    0.03169    0.04633 =
         0.03880   -0.01235   -0.02616    0.00822
CA7   1    0.363873    0.293721   -0.034978    20.50000    0.02645    0.06666 =
         0.04233   -0.00951   -0.01390   -0.01031
CA8   1    0.380118    0.273893   -0.134724    20.50000    0.01234    0.07579 =
         0.05513   -0.00781    0.00543   -0.01397
CA9   1    0.119500    0.101108    0.047078    20.50000    0.05966    0.07018 =
         0.04021    0.02563    0.01132   -0.02427
CA10  1    0.165794    0.162433    0.103176    20.50000    0.06814    0.07381 =
         0.01765    0.01196    0.00656   -0.01886
CA11  1    0.147859    0.033153   -0.014945    20.50000    0.07507    0.03834 =
         0.05092    0.02236    0.00261   -0.02106
CA12  1    0.238530    0.153158    0.094741    20.50000    0.06419    0.04907 =
         0.02452    0.00867   -0.02017   -0.00060
CA13  1    0.282759    0.238525    0.091226    20.50000    0.04356    0.04793 =
         0.02372   -0.00781   -0.02168    0.00424
CA14  1    0.134036    0.257451    0.108397    20.50000    0.04987    0.08923 =
         0.02091   -0.00126    0.01208   -0.00853
CA15  1    0.176330    0.339135    0.105037    20.50000    0.05326    0.06668 =
         0.02281   -0.01747    0.00389    0.01105
CA16  1    0.252329    0.329451    0.096244    20.50000    0.04276    0.05435 =
         0.02974   -0.01286   -0.01191   -0.00503
CA17  1    0.174118    0.001021   -0.176363    20.50000    0.06998    0.01585 =
         0.05690   -0.01262   -0.01130   -0.00990
CA18  1    0.029649    0.144970   -0.072543    20.50000    0.02324    0.08092 =
         0.07290    0.00280    0.00244   -0.02418
CA19  1    0.117130    0.019285   -0.109240    20.50000    0.05330    0.03430 =
         0.05975    0.00467   -0.01180   -0.01583
CA20  1    0.059063    0.158246    0.017682    20.50000    0.03278    0.09182 =
         0.05390    0.01794    0.01435   -0.01657
CA21  1    0.068032    0.254866    0.055599    20.50000    0.03570    0.10424 =
         0.04365   -0.00364    0.01909   -0.00021
CA22  1    0.007897    0.227770   -0.128953    20.50000    0.01788    0.07279 =
         0.07366   -0.01761   -0.00934   -0.00598
CA23  1    0.016487    0.320192   -0.092701    20.50000    0.02304    0.07237 =
         0.07146   -0.03105   -0.01264    0.01762
CA24  1    0.047267    0.334052    0.001609    20.50000    0.03666    0.08519 =
         0.05976   -0.02996    0.00646    0.01952
CA25  1    0.170854    0.038247   -0.268666    20.50000    0.07094    0.03145 =
         0.05450   -0.03189   -0.01921   -0.00440
CA26  1    0.110475    0.095431   -0.298078    20.50000    0.04147    0.05775 =
         0.06393   -0.01752   -0.03000   -0.00636
CA27  1    0.059339    0.073996   -0.137364    20.50000    0.04147    0.05775 =
         0.06393   -0.01752   -0.03000   -0.00636
CA28  1    0.055898    0.112867   -0.233887    20.50000    0.04147    0.05775 =
         0.06393   -0.01752   -0.03000   -0.00636
CA29  1    0.024130    0.207886   -0.228661    20.50000    0.04147    0.05775 =
         0.06393   -0.01752   -0.03000   -0.00636
CA30  1    0.135676    0.172162   -0.359886    20.50000    0.07049    0.06618 =
         0.02999   -0.01856   -0.02643   -0.00346
CA31  1    0.105311    0.263034   -0.354919    20.50000    0.06981    0.05710 =
         0.02730   -0.00956   -0.03139    0.00270
CA32  1    0.048269    0.281312   -0.287809    20.50000    0.05824    0.05712 =
         0.06256   -0.00695   -0.03874    0.02385
CA33  1    0.299962    0.043272   -0.165278    20.50000    0.04799    0.03187 =
         0.06026   -0.01658   -0.00893    0.02673
CA34  1    0.296581    0.082198   -0.261808    20.50000    0.06156    0.06303 =
         0.05482   -0.03245    0.00078    0.03604
CA35  1    0.240123    0.003604   -0.123554    20.50000    0.06298    0.02071 =
         0.05570   -0.00359   -0.00395    0.01833
CA36  1    0.233443    0.079727   -0.312301    20.50000    0.07166    0.05387 =
         0.04378   -0.03230   -0.00593    0.02205
CA37  1    0.211733    0.162459   -0.368668    20.50000    0.08520    0.07268 =
         0.02049   -0.02453   -0.00669    0.01364
CA38  1    0.340790    0.167507   -0.265292    20.50000    0.04788    0.08846 =
         0.05377   -0.02665    0.02084    0.01733
CA39  1    0.320028    0.246730   -0.319220    20.50000    0.05465    0.10768 =
         0.04229   -0.00180    0.02880    0.00061
CA40  1    0.254029    0.244106   -0.372079    20.50000    0.07884    0.09509 =
         0.02567   -0.00346    0.01133    0.00101
CA41  1    0.119836    0.419409   -0.293540    20.50000    0.05824    0.05712 =
         0.06256   -0.00695   -0.03874    0.02385
CA42  1    0.149540    0.348401   -0.358434    20.50000    0.07867    0.06208 =
         0.02884    0.00767   -0.02888    0.00442
CA43  1    0.222268    0.339130   -0.366863    20.50000    0.08680    0.07566 =
         0.02327    0.01118   -0.00632   -0.01599
CA44  1    0.164189    0.478126   -0.239880    20.50000    0.08804    0.03364 =
         0.06141    0.01477   -0.02759    0.00298
CA45  1    0.088055    0.458289   -0.098429    20.50000    0.05096    0.03463 =
         0.07284   -0.01094   -0.02015    0.02520
CA46  1    0.041757    0.396970   -0.154518    20.50000    0.05824    0.05712 =
         0.06256   -0.00695   -0.03874    0.02385
CA47  1    0.057303    0.377978   -0.249914    20.50000    0.05824    0.05712 =
         0.06256   -0.00695   -0.03874    0.02385
CA48  1    0.147895    0.497965   -0.140150    20.50000    0.07612    0.02366 =
         0.06463   -0.00278   -0.01729    0.01727
CA49  1    0.217095    0.463304    0.005040    20.50000    0.07265    0.03159 =
         0.05105   -0.01843   -0.01507   -0.00506
CA50  1    0.154564    0.421876    0.048658    20.50000    0.05956    0.05138 =
         0.04518   -0.02810   -0.00409    0.02013
CA51  1    0.091440    0.419364   -0.001895    20.50000    0.05288    0.05779 =
         0.06212   -0.03261   -0.00575    0.03079
CA52  1    0.213878    0.500521   -0.087256    20.50000    0.08076    0.02229 =
         0.05896   -0.00406   -0.01953   -0.01558
CA53  1    0.328712    0.427632   -0.126193    20.50000    0.05083    0.05612 =
         0.05942    0.01297   -0.01189   -0.03336
CA54  1    0.332108    0.388741   -0.029752    20.50000    0.04573    0.05776 =
         0.05092    0.00246   -0.02012   -0.02305
CA55  1    0.277530    0.406177    0.034437    20.50000    0.05645    0.04172 =
         0.04747   -0.01003   -0.01952   -0.00888
CA56  1    0.270914    0.482250   -0.154361    20.50000    0.07051    0.04474 =
         0.05775    0.01073   -0.00989   -0.03182
CA57  1    0.268625    0.400440   -0.310745    20.50000    0.08174    0.07150 =
         0.04233    0.01857   -0.00234   -0.03449
CA58  1    0.328991    0.343355   -0.281311    20.50000    0.05635    0.09303 =
         0.04996    0.01851    0.01980   -0.02374
CA59  1    0.358413    0.356626   -0.191088    20.50000    0.03562    0.08207 =
         0.05906    0.00849    0.01205   -0.03201
CA60  1    0.240181    0.468376   -0.248644    20.50000    0.08669    0.03966 =
         0.05322    0.02151   -0.00816   -0.03027

PART -2
AFIX   6
CM1   1    0.106600    0.255751   -0.355841    30.50000    0.03069
CM2   1    0.049932    0.255518   -0.292736    30.50000    0.03069
CM3   1    0.339064    0.253798    0.028969    30.50000    0.03069
CM4   1    0.282339    0.253578    0.092129    30.50000    0.03069
CB1   1    0.289942    0.036607   -0.107514    31.00000    0.03069
CB2   1    0.310925    0.088522   -0.021818    31.00000    0.03069
CB3   1    0.312568    0.067886   -0.196988    31.00000    0.03069
CB4   1    0.353692    0.169502   -0.029234    31.00000    0.03069
CB5   1    0.110375    0.151457    0.070161    31.00000    0.03069
CB6   1    0.251675    0.088280    0.044149    31.00000    0.03069
CB7   1    0.237702    0.168937    0.099859    31.00000    0.03069
CB8   1    0.165509    0.201284    0.113188    31.00000    0.03069
CB9   1    0.194856    0.037369   -0.264917    31.00000    0.03069
CB10  1    0.171200    0.004648   -0.171482    31.00000    0.03069
CB11  1    0.263948    0.068234   -0.277410    31.00000    0.03069
CB12  1    0.217697    0.004276   -0.094519    31.00000    0.03069
CB13  1    0.194056    0.036182   -0.000737    31.00000    0.03069
CB14  1    0.099008    0.036996   -0.158157    31.00000    0.03069
CB15  1    0.076368    0.067518   -0.068465    31.00000    0.03069
CB16  1    0.124958    0.067115    0.011974    31.00000    0.03069
CB17  1    0.223436    0.203368   -0.377353    31.00000    0.03069
CB18  1    0.151227    0.171096   -0.364379    31.00000    0.03069
CB19  1    0.278578    0.153086   -0.334874    31.00000    0.03069
CB20  1    0.137239    0.089894   -0.309378    31.00000    0.03069
CB21  1    0.077998    0.089653   -0.243423    31.00000    0.03069
CB22  1    0.031755    0.152125   -0.059955    31.00000    0.03069
CB23  1    0.011686    0.202525   -0.141523    31.00000    0.03069
CB24  1    0.035335    0.170646   -0.235219    31.00000    0.03069
CB25  1    0.336201    0.205182   -0.289992    31.00000    0.03069
CB26  1    0.137314    0.421046   -0.307918    31.00000    0.03069
CB27  1    0.377300    0.202143   -0.122748    31.00000    0.03069
CB28  1    0.357216    0.152524   -0.204731    31.00000    0.03069
CB29  1    0.052755    0.203991    0.025692    31.00000    0.03069

AFIX   0
HKLF 4


REM  LiC60TFSI CH2CL2 150 K
REM R1 =  0.0975 for    3122 Fo > 4sig(Fo)  and  0.1076 for all    3684 data
REM    433 parameters refined using    541 restraints

END

WGHT      0.1494     10.6235

REM Highest difference peak  0.930,  deepest hole -1.100,  1-sigma level  0.107
Q1    1   0.5091 -0.1105 -0.2977  11.00000  0.05    0.93
Q2    1   0.3885 -0.1010 -0.1773  11.00000  0.05    0.83
Q3    1   0.4428 -0.1507 -0.0513  11.00000  0.05    0.77
Q4    1   0.3678  0.2500 -0.1325  10.50000  0.05    0.73
Q5    1   0.1253 -0.2071 -0.0306  11.00000  0.05    0.69
Q6    1   0.0420  0.1174 -0.1082  11.00000  0.05    0.64
Q7    1   0.3195  0.2067 -0.3028  11.00000  0.05    0.60
Q8    1   0.0702  0.2005  0.0352  11.00000  0.05    0.60
Q9    1   0.5302 -0.1660 -0.2305  11.00000  0.05    0.55
Q10   1   0.3382  0.3655 -0.0541  11.00000  0.05    0.55
Q11   1   0.0842  0.1031 -0.2755  11.00000  0.05    0.54
Q12   1   0.3637  0.1603 -0.1380  11.00000  0.05    0.54
Q13   1   0.1019  0.0485 -0.0614  11.00000  0.05    0.52
Q14   1   0.0378  0.2500 -0.2396  10.50000  0.05    0.52
Q15   1   0.3560  0.2500 -0.0441  10.50000  0.05    0.52
Q16   1   0.0436  0.1389 -0.2152  11.00000  0.05    0.52
Q17   1   0.0213  0.1679 -0.1363  11.00000  0.05    0.49
Q18   1   0.1281  0.2500 -0.3607  10.50000  0.05    0.49
Q19   1   0.3410  0.3881 -0.1745  11.00000  0.05    0.48
Q20   1   0.1250  0.0197 -0.1397  11.00000  0.05    0.47
Q21   1   0.0548  0.2500 -0.2718  10.50000  0.05    0.46
Q22   1   0.0670  0.2500 -0.3007  10.50000  0.05    0.46
Q23   1   0.0636  0.0715 -0.1794  11.00000  0.05    0.46
Q24   1   0.0172  0.2500 -0.1253  10.50000  0.05    0.46
Q25   1   0.3336  0.1213 -0.2185  11.00000  0.05    0.45
;
_shelx_res_checksum    7327

_shelx_hkl_file
;
  -4   0   0 1361.72  194.60
  -4   0   0 1425.24  202.99
   4   0   0 1286.44  186.48
  -4   0   0 1417.88  206.24
   4   0   0 1305.19  195.10
  -5   0   0   -0.34    0.38
  -5   0   0    0.39    0.27
  -5   0   0    0.14    0.46
   5   0   0    0.07    0.49
  -6   0   0  968.88  129.72
  -6   0   0 1103.87  142.90
  -6   0   0  982.09  132.35
   6   0   0  978.45  132.25
  -7   0   0   -0.06    0.38
  -7   0   0    0.15    0.32
  -7   0   0    0.76    0.57
   7   0   0    0.07    0.52
  -8   0   0 1700.18  294.01
  -8   0   0 1760.84  297.83
  -8   0   0 1747.46  302.27
   8   0   0 1843.29  320.10
  -9   0   0    0.10    0.42
  -9   0   0    0.28    0.35
  -9   0   0   -0.01    0.63
   9   0   0   -0.31    0.57
 -10   0   0  181.61   17.64
 -10   0   0  190.52   17.07
 -10   0   0  216.20   20.45
  10   0   0  216.57   20.32
 -11   0   0    0.09    0.45
 -11   0   0    0.08    0.35
 -11   0   0    0.03    0.65
  11   0   0    0.09    1.00
 -12   0   0   37.39    3.82
 -12   0   0   36.28    3.08
 -12   0   0   43.88    4.35
  12   0   0   44.09    4.25
 -13   0   0   -0.14    0.47
 -13   0   0    0.31    0.38
 -13   0   0   -0.35    0.69
  13   0   0   -0.07    0.69
 -14   0   0    0.45    0.56
 -14   0   0    1.10    0.48
 -14   0   0   -0.51    1.35
  14   0   0    0.23    0.83
 -15   0   0    1.01    0.62
 -15   0   0    0.39    0.50
 -15   0   0    0.01    0.91
  15   0   0   -0.24    0.91
 -16   0   0   52.43    4.92
 -16   0   0   41.64    4.17
 -16   0   0   63.44    6.39
  16   0   0   58.62    6.13
 -17   0   0    0.26    0.57
 -17   0   0   -0.72    0.95
  17   0   0    0.55    0.89
 -18   0   0   95.94   10.45
 -18   0   0  141.45   15.25
  18   0   0  130.09   14.09
 -19   0   0   -0.41    0.59
 -19   0   0   -0.54    0.97
  19   0   0    1.16    0.99
 -20   0   0    9.06    2.01
  20   0   0    8.42    2.15
 -21   0   0    0.10    1.01
  21   0   0   -0.20    1.10
 -22   0   0   12.11    3.62
  22   0   0   11.16    2.45
 -23   0   0   -0.68    1.18
  23   0   0    0.17    1.14
 -24   0   0    6.50    2.09
  24   0   0    4.62    1.91
   0   0   1    0.21    0.15
   0   0  -1    0.37    0.14
   0   0  -1    0.28    0.14
   0   0   1    0.26    0.13
   0   0   1    0.31    0.04
   0   0  -1    0.39    0.07
   0   0   1    0.45    0.13
   0   0  -1    0.50    0.12
   1   0   1  121.90    7.74
  -1   0   1  152.23    8.58
   1   0  -1  169.58    9.49
   1   0   1  147.82    9.14
  -1   0  -1  145.17    8.89
   1   0   1  141.95    8.95
   1   0  -1  155.35    8.27
  -1   0   1  145.76    7.74
   1   0   1  139.08    8.19
  -1   0   1  142.87    7.95
   1   0  -1  148.49    8.30
   1   0   1  139.71    8.27
  -1   0   1  145.31    8.74
   1   0  -1  136.32    8.03
   1   0   1  152.26    9.08
  -1   0  -1  147.17    8.75
  -2   0  -1  152.00    9.72
  -2   0   1  132.25    7.54
   2   0  -1  124.59    7.13
   2   0  -1  140.72    7.18
  -2   0  -1  148.83    9.53
   2   0   1  131.67    8.71
   2   0  -1  118.04    5.73
  -2   0  -1  146.78    9.32
   2   0   1  123.45    8.13
  -2   0   1  148.61    9.05
   2   0  -1  125.39    7.99
   2   0   1  154.32    9.94
   2   0  -1  151.01    9.49
  -3   0  -1  250.91   19.72
  -3   0   1  256.72   19.09
   3   0  -1  230.60   17.39
  -3   0   1  254.95   16.88
   3   0  -1  262.85   17.09
  -3   0  -1  256.41   20.08
  -3   0  -1  271.48   21.55
  -3   0   1  234.03   18.37
   3   0   1  255.24   20.07
   3   0  -1  247.58   20.16
  -4   0  -1  557.47   56.71
  -4   0   1  512.54   50.33
  -4   0   1  549.86   50.75
  -4   0  -1  568.59   57.56
   4   0  -1  499.25   46.41
  -4   0   1  535.09   54.41
   4   0   1  594.78   60.60
   4   0  -1  473.40   49.54
  -5   0  -1  725.40   85.83
  -5   0   1  745.08   86.72
  -5   0   1  761.85   83.11
  -5   0  -1  773.28   91.00
   5   0  -1  775.49   86.06
  -5   0  -1  775.62   92.25
  -5   0   1  783.86   92.78
   5   0   1  729.84   87.05
   5   0  -1  734.08   88.47
  -6   0  -1   27.24    2.17
  -6   0   1   29.22    1.94
  -6   0   1   28.43    1.65
  -6   0  -1   34.24    2.90
  -6   0  -1   29.11    2.43
  -6   0   1   27.83    2.38
   6   0   1   26.49    2.30
  -7   0  -1  108.09    8.43
  -7   0   1  107.64    7.82
  -7   0   1  107.68    7.18
  -7   0  -1  116.71    8.81
  -7   0   1  102.58    8.42
   7   0   1  109.87    8.82
   7   0  -1  112.89    9.75
  -8   0  -1  112.70    9.32
  -8   0   1  114.31    8.79
  -8   0   1  123.31    8.68
  -8   0  -1  120.63    9.56
  -8   0  -1  136.77   11.53
  -8   0   1  119.30   10.19
   8   0   1  129.33   10.61
   8   0  -1  128.82   10.89
  -9   0  -1  328.28   33.96
  -9   0   1  325.46   32.72
  -9   0   1  382.53   36.31
  -9   0  -1  342.83   35.23
  -9   0  -1  391.67   41.07
  -9   0   1  354.39   37.09
   9   0   1  386.97   39.81
   9   0  -1  362.94   38.50
 -10   0  -1  307.86   31.43
 -10   0   1  274.58   27.99
 -10   0   1  290.87   27.83
 -10   0  -1  325.33   32.92
 -10   0  -1  373.71   38.07
 -10   0   1  341.40   35.14
  10   0   1  351.52   36.08
  10   0  -1  322.55   34.06
 -11   0  -1   39.77    3.64
 -11   0   1   38.13    3.18
 -11   0   1   32.73    2.56
 -11   0  -1   43.97    3.68
 -11   0  -1   46.69    4.38
 -11   0   1   41.21    3.92
  11   0   1   42.47    3.97
  11   0  -1   50.37    4.50
 -12   0  -1   55.60    4.90
 -12   0   1   55.01    4.56
 -12   0   1   49.11    3.91
 -12   0  -1   55.95    4.79
 -12   0  -1   62.58    5.68
 -12   0   1   64.20    5.75
  12   0   1   61.44    5.59
  12   0  -1   52.39    5.07
 -13   0  -1   65.86    5.96
 -13   0   1   64.86    5.58
 -13   0   1   61.38    5.42
 -13   0  -1   65.56    5.99
 -13   0  -1   79.12    7.39
 -13   0   1   79.93    8.05
  13   0   1   68.25    6.75
  13   0  -1   69.93    6.69
 -14   0  -1   65.21    5.88
 -14   0   1   60.13    5.43
 -14   0   1   47.70    4.29
 -14   0  -1   59.15    5.49
 -14   0  -1   75.78    7.07
 -14   0   1   71.64    7.00
  14   0   1   72.96    7.99
  14   0  -1   62.21    6.43
 -15   0  -1   57.92    5.44
 -15   0   1   56.74    5.19
 -15   0   1   42.37    4.04
 -15   0  -1   55.21    5.23
 -15   0  -1   71.30    7.91
 -15   0   1   73.33    7.07
  15   0   1   71.81    7.13
  15   0  -1   60.77    6.39
 -16   0  -1   33.04    3.59
 -16   0   1   30.00    3.07
 -16   0  -1   29.45    3.16
 -16   0  -1   38.03    4.33
 -16   0   1   36.08    4.06
  16   0   1   35.31    4.19
  16   0  -1   43.76    4.72
 -17   0  -1   -0.31    0.62
 -17   0   1    0.15    0.50
 -17   0  -1    0.43    0.52
 -17   0  -1    0.96    0.92
 -17   0   1   -0.70    0.90
  17   0   1    0.71    0.99
  17   0  -1   -1.04    1.03
 -18   0  -1    1.67    0.68
 -18   0   1   -0.03    0.51
 -18   0  -1    0.29    1.53
 -18   0   1    1.12    1.61
  18   0   1    0.67    1.53
  18   0  -1   -1.46    0.94
 -19   0  -1   13.02    1.92
 -19   0  -1   15.01    2.53
 -19   0   1   13.62    2.50
  19   0   1   16.21    2.73
  19   0  -1   12.71    2.35
 -20   0  -1   13.85    2.08
 -20   0  -1   16.83    2.89
 -20   0   1   15.86    2.83
  20   0   1   17.52    2.92
  20   0  -1   14.95    2.79
 -21   0  -1   12.14    2.48
 -21   0   1   11.42    2.35
  21   0   1   13.64    3.37
  21   0  -1    9.64    2.23
 -22   0  -1   11.77    2.46
 -22   0   1    9.07    2.17
  22   0   1    8.20    2.19
  22   0  -1    7.03    2.17
 -23   0  -1    4.63    1.98
 -23   0   1    6.29    2.87
  23   0   1    7.36    1.96
  23   0  -1    5.00    1.93
 -24   0   1    3.93    1.79
  24   0   1    3.63    1.81
  24   0   1    5.44    2.38
  24   0  -1    1.86    2.51
  -4   0  -2  621.77   65.76
  -4   0   2  588.75   57.35
   4   0  -2  648.62   55.45
  -4   0  -2  641.71   67.71
   4   0  -2  509.41   43.66
  -4   0  -2  612.97   64.30
  -4   0   2  611.41   62.22
   4   0   2  658.98   68.81
   4   0  -2  362.40   41.98
  -5   0  -2   50.47    3.83
  -5   0   2   47.79    2.87
  -5   0  -2   55.53    4.22
   5   0  -2   46.34    1.97
   5   0  -2   46.11    1.93
  -5   0  -2   51.27    4.50
  -5   0   2   50.59    3.60
   5   0   2   51.69    3.78
   5   0  -2   49.58    3.75
  -6   0  -2   72.19    5.42
  -6   0   2   62.55    4.03
  -6   0   2   65.50    3.37
  -6   0  -2   74.96    6.26
   6   0  -2   59.82    3.09
  -6   0  -2   72.68    5.65
  -6   0   2   66.14    4.89
   6   0   2   71.82    5.39
   6   0  -2   67.96    5.20
  -7   0  -2  179.35   15.13
  -7   0   2  172.96   13.23
  -7   0   2  142.87    9.84
  -7   0  -2  183.34   15.46
   7   0  -2  151.02   10.04
  -7   0  -2  181.64   15.44
  -7   0   2  187.18   15.51
   7   0   2  191.87   16.00
   7   0  -2  185.79   15.49
  -8   0  -2  224.45   19.83
  -8   0   2  176.51   14.18
  -8   0   2  169.40   12.43
  -8   0  -2  182.76   16.41
   8   0  -2  148.45   11.45
  -8   0  -2  197.30   17.49
  -8   0   2  183.36   16.37
   8   0   2  197.58   17.11
   8   0  -2  188.58   17.20
  -9   0  -2  622.63   78.13
  -9   0   2  608.76   73.65
  -9   0   2  662.75   75.69
  -9   0  -2  707.50   89.51
  -9   0  -2  738.59   91.40
  -9   0   2  606.20   77.01
   9   0   2  716.60   88.91
   9   0  -2  764.66   93.34
 -10   0  -2    4.47    1.33
 -10   0   2    5.35    0.91
 -10   0   2    3.31    0.42
 -10   0  -2    4.42    0.93
 -10   0  -2    3.73    1.04
 -10   0   2    3.70    0.95
  10   0   2    3.72    1.05
  10   0  -2    3.48    1.03
 -11   0  -2  698.06   89.55
 -11   0   2  563.03   70.83
 -11   0   2  572.65   67.83
 -11   0  -2  708.01   91.41
 -11   0  -2  722.83   92.26
 -11   0   2  686.77   88.30
  11   0   2  739.64   94.65
  11   0  -2  747.59   95.98
 -12   0  -2  100.91    9.17
 -12   0   2   85.73    7.31
 -12   0   2   79.40    6.26
 -12   0  -2  104.14    9.85
 -12   0  -2  111.89   10.92
 -12   0   2  106.94    9.67
  12   0   2  106.22    9.84
  12   0  -2  105.59    9.92
 -13   0  -2  113.29   10.57
 -13   0   2  103.49    9.76
 -13   0   2   91.56    8.02
 -13   0  -2  115.34   10.99
 -13   0  -2  126.17   12.12
 -13   0   2  131.61   12.04
  13   0   2  125.24   11.74
  13   0  -2  120.06   12.93
 -14   0  -2   11.60    1.61
 -14   0   2    9.37    1.28
 -14   0  -2   10.94    1.58
 -14   0  -2   18.52    2.33
 -14   0   2   12.68    1.87
  14   0   2   14.11    1.97
  14   0  -2   15.70    2.15
 -15   0  -2   -0.50    0.61
 -15   0   2   -0.24    0.49
 -15   0  -2   -0.06    0.92
 -15   0  -2    0.30    0.86
 -15   0   2   -0.33    0.78
  15   0   2    0.52    0.81
  15   0  -2   -0.58    0.82
 -16   0  -2   38.85    4.20
 -16   0   2   37.02    3.57
 -16   0  -2   35.63    3.87
 -16   0  -2   40.15    5.90
 -16   0   2   45.80    5.03
  16   0   2   44.21    4.85
  16   0  -2   36.21    4.46
 -17   0  -2    0.93    0.77
 -17   0   2    1.13    0.62
 -17   0  -2    1.22    0.81
 -17   0  -2    0.70    1.16
 -17   0   2    0.17    1.03
  17   0   2    0.68    1.03
  17   0  -2    1.50    1.20
 -18   0  -2   11.19    1.88
 -18   0  -2    8.73    1.56
 -18   0  -2   10.40    2.47
 -18   0   2   13.28    2.46
  18   0   2   10.30    2.42
  18   0  -2   11.29    2.28
 -19   0  -2    1.30    0.85
 -19   0  -2    0.09    1.17
 -19   0   2    2.45    1.73
  19   0   2    0.70    1.14
  19   0  -2    2.47    1.25
 -20   0  -2    4.96    1.86
 -20   0  -2    8.24    1.94
 -20   0   2    6.41    1.87
  20   0   2    6.66    2.49
  20   0  -2    7.20    1.88
 -21   0  -2    1.59    1.10
 -21   0  -2    3.56    1.54
 -21   0   2    3.10    1.48
  21   0   2    2.44    1.34
  21   0  -2    2.99    1.41
 -22   0  -2    2.71    1.83
 -22   0   2    3.00    1.56
  22   0   2    4.85    1.65
  22   0  -2    4.51    2.41
 -23   0   2    3.62    1.69
  23   0   2    4.93    1.84
  23   0   2    3.37    1.67
  23   0  -2    6.08    1.75
 -24   0   2    0.40    1.28
  24   0   2    1.59    1.24
  24   0   2    0.58    1.18
  24   0  -2   -0.19    1.83
   0   0   3    2.39    0.54
   0   0  -3    2.16    0.53
   0   0   3    1.55    0.13
   0   0  -3    1.51    0.18
   0   0   3    2.46    0.53
  -1   0   3 1251.08  173.68
   1   0   3 1318.67  186.24
  -1   0  -3 1309.97  186.63
   1   0  -3 1321.27  182.87
  -1   0   3 1286.77  162.36
   1   0  -3 1172.16  149.76
   1   0   3 1332.86  175.23
  -1   0   3 1264.45  174.01
   1   0   3 1241.49  171.91
  -2   0   3  611.63   60.96
   2   0   3  699.56   74.50
  -2   0  -3  690.36   72.74
   2   0  -3  522.34   52.98
  -2   0   3  498.26   50.10
  -2   0   3  611.00   57.73
   2   0  -3  491.27   46.73
   2   0   3  564.08   56.27
  -2   0   3  595.26   59.81
   2   0   3  619.73   61.41
  -3   0   3   83.37    4.99
   3   0   3   91.09    6.69
  -3   0  -3   86.36    6.56
   3   0  -3   88.07    4.84
  -3   0   3   86.67    4.83
  -3   0   3   80.70    5.01
   3   0   3   89.26    5.74
  -3   0   3   90.52    6.01
   3   0   3   92.11    5.87
  -4   0   3  454.52   41.55
   4   0   3  517.97   53.53
  -4   0  -3  533.04   54.79
   4   0  -3  485.52   41.93
  -4   0   3  432.63   37.38
  -4   0   3  535.17   50.52
   4   0   3  347.94   36.65
  -4   0   3  476.07   47.18
   4   0   3  532.39   52.17
  -5   0  -3  874.89   98.92
  -5   0   3  656.84   69.72
   5   0  -3  671.04   64.39
  -5   0  -3  746.26   87.92
   5   0  -3  644.89   60.85
  -5   0  -3  725.74   81.95
  -5   0   3  807.88   88.37
   5   0   3  405.42   49.33
   5   0  -3  662.34   75.41
  -6   0  -3    1.09    0.65
  -6   0   3    1.34    0.32
  -6   0  -3    0.81    0.65
  -6   0  -3    1.28    0.58
  -6   0   3    1.74    0.53
   6   0   3    2.06    0.62
   6   0  -3    2.33    0.95
  -7   0  -3  182.13   15.76
  -7   0   3  144.96   11.14
  -7   0  -3  172.95   15.25
  -7   0  -3  178.26   15.24
  -7   0   3  168.39   14.04
   7   0   3  180.05   14.96
   7   0  -3  165.14   14.10
  -8   0  -3   26.99    2.51
  -8   0   3   24.57    1.81
  -8   0  -3   26.71    2.73
  -8   0  -3   29.13    3.44
  -8   0   3   27.49    2.48
   8   0   3   32.44    3.28
   8   0  -3   28.93    2.73
  -9   0  -3  534.57   57.09
  -9   0   3  455.98   46.81
  -9   0  -3  532.78   57.59
   9   0  -3  350.98   32.72
   9   0  -3  342.27   29.82
  -9   0  -3  529.29   57.43
  -9   0   3  498.51   53.44
   9   0   3  554.88   58.59
   9   0  -3  510.12   54.82
 -10   0  -3  129.98   11.72
 -10   0   3  107.45    8.89
 -10   0  -3  136.40   13.11
 -10   0  -3  124.97   11.60
 -10   0   3  125.05   11.11
  10   0   3  131.97   11.73
  10   0  -3  138.62   12.41
 -11   0  -3  412.82   44.59
 -11   0   3  350.01   36.09
 -11   0   3  291.36   27.76
 -11   0  -3  397.88   43.96
 -11   0  -3  353.00   40.26
 -11   0   3  410.03   43.91
  11   0   3  447.23   47.78
  11   0  -3  365.00   41.34
 -12   0  -3   15.64    1.79
 -12   0   3   12.84    1.32
 -12   0  -3   16.48    1.93
 -12   0  -3   16.31    2.70
 -12   0   3   15.96    1.88
  12   0   3   15.57    1.96
  12   0  -3   13.29    1.97
 -13   0  -3    9.89    1.43
 -13   0   3    7.15    0.98
 -13   0  -3    8.33    1.40
 -13   0  -3   10.13    1.70
 -13   0   3    9.40    1.53
  13   0   3    9.83    1.53
  13   0  -3   12.03    1.77
 -14   0  -3    2.00    1.18
 -14   0   3   -0.61    0.42
 -14   0  -3    0.23    0.71
 -14   0  -3    1.80    0.89
 -14   0   3    0.45    0.80
  14   0   3    1.38    0.89
  14   0  -3   -0.03    1.46
 -15   0  -3  121.50   11.88
 -15   0   3   91.31    8.95
 -15   0  -3  114.19   11.65
 -15   0  -3  127.98   13.00
 -15   0   3  109.49   11.50
  15   0   3  123.83   12.47
  15   0  -3  112.91   12.16
 -16   0  -3   77.17    8.00
 -16   0   3   57.85    5.74
 -16   0  -3   66.89    7.27
 -16   0  -3   93.76    9.36
 -16   0   3   91.69    9.16
  16   0   3   88.76    8.84
  16   0  -3   75.85    8.58
 -17   0  -3   27.87    3.46
 -17   0  -3   21.65    3.06
 -17   0  -3   35.16    5.31
 -17   0   3   28.47    3.66
  17   0   3   31.54    3.97
  17   0  -3   29.68    4.56
 -18   0  -3    0.01    0.93
 -18   0  -3   -0.38    0.71
 -18   0  -3    0.80    0.99
 -18   0   3   -0.06    0.86
  18   0   3    1.43    0.94
  18   0  -3   -0.07    0.96
 -19   0  -3    6.20    1.60
 -19   0  -3    3.56    1.29
 -19   0  -3    8.50    1.99
 -19   0   3    5.39    1.57
  19   0   3    6.80    1.68
  19   0  -3    8.64    1.98
 -20   0  -3   -0.49    0.90
 -20   0  -3    2.83    1.27
 -20   0   3    0.03    1.03
  20   0   3    0.31    0.99
  20   0  -3    1.32    1.11
  21   0   3   10.78    2.13
 -21   0   3   13.59    2.59
  21   0   3   14.94    2.68
  21   0   3   17.30    2.77
  21   0  -3   12.33    2.66
 -22   0   3    7.88    2.59
  22   0   3    5.58    1.97
  22   0   3    5.54    1.75
  22   0  -3    4.95    1.92
 -23   0   3    1.88    1.35
  23   0   3    2.06    1.56
  23   0   3    2.62    2.05
  23   0  -3    2.43    1.44
  -4   0   4   83.85    5.36
   4   0   4   89.14    7.13
  -4   0  -4  100.27    7.71
   4   0  -4   91.86    5.29
  -4   0   4   66.58    3.99
  -4   0   4   83.87    5.44
   4   0   4   91.96    6.26
  -4   0   4   80.27    5.85
   4   0   4   90.82    6.32
  -5   0   4   24.86    1.57
   5   0   4   38.01    3.95
  -5   0  -4   24.32    2.37
   5   0  -4   25.53    1.24
  -5   0   4   25.66    1.83
   5   0   4   24.40    2.04
  -5   0   4   23.26    2.31
  -6   0   4  628.45   69.69
   6   0   4  753.82   91.70
   6   0  -4  622.38   64.83
   6   0  -4  613.35   61.66
  -6   0  -4  732.29   90.00
  -6   0   4  671.35   78.01
   6   0   4  717.99   86.68
   6   0   4  769.60   88.45
   6   0  -4  691.22   81.72
  -7   0  -4    0.21    0.69
  -7   0   4    0.04    0.25
  -7   0  -4   -0.57    0.62
  -7   0  -4    0.29    0.55
  -7   0   4    0.48    0.40
   7   0   4    0.98    0.55
   7   0  -4    0.13    0.52
  -8   0  -4  518.40   56.90
  -8   0   4  382.57   38.93
  -8   0  -4  429.11   48.51
  -8   0  -4  446.52   48.56
  -8   0   4  353.63   38.68
   8   0   4  456.54   48.07
   8   0  -4  413.00   45.06
  -9   0  -4    1.35    0.99
  -9   0   4    2.73    0.70
  -9   0  -4    2.57    0.93
  -9   0  -4    1.17    0.87
  -9   0   4    2.88    0.80
   9   0   4    2.58    1.27
   9   0  -4    2.13    0.89
 -10   0  -4    9.07    1.58
 -10   0   4    6.10    0.78
 -10   0  -4    9.99    1.56
 -10   0  -4    7.86    1.41
 -10   0   4    8.59    1.23
  10   0   4   11.56    1.41
  10   0  -4   10.11    1.50
 -11   0  -4  200.74   19.83
 -11   0   4  129.85   11.83
 -11   0  -4  161.88   15.86
 -11   0  -4  164.38   15.92
 -11   0   4  152.59   15.01
  11   0   4  179.58   17.43
  11   0  -4  145.02   14.30
 -12   0  -4   45.93    5.48
 -12   0   4   29.92    2.58
 -12   0  -4   35.10    3.71
 -12   0  -4   38.66    4.00
 -12   0   4   36.24    3.64
  12   0   4   37.25    3.72
  12   0  -4   43.99    4.49
 -13   0  -4    1.56    1.04
 -13   0   4    1.25    0.72
 -13   0  -4    1.26    0.96
 -13   0  -4    2.88    1.04
 -13   0   4    2.64    0.92
  13   0   4    1.52    0.91
  13   0  -4    2.68    1.10
 -14   0  -4  155.25   15.47
 -14   0   4   95.63    9.22
 -14   0  -4  145.13   15.67
 -14   0  -4  145.82   14.51
 -14   0   4  126.26   12.85
  14   0   4  143.82   14.05
  14   0  -4  120.62   13.30
 -15   0  -4    0.29    0.94
 -15   0   4    0.09    0.42
 -15   0  -4    0.91    0.83
 -15   0  -4    0.04    0.92
 -15   0   4   -0.51    0.76
  15   0   4    1.45    0.89
  15   0  -4    0.63    0.91
 -16   0  -4   38.38    4.55
 -16   0  -4   30.21    3.87
 -16   0  -4   38.67    4.61
 -16   0   4   32.93    3.92
  16   0   4   34.42    4.24
  16   0  -4   36.65    5.47
 -17   0  -4    1.31    0.94
 -17   0  -4   -0.40    0.77
 -17   0  -4    2.07    1.01
 -17   0   4   -0.51    0.89
  17   0   4   -0.51    0.89
  17   0  -4   -0.53    0.97
 -18   0  -4   15.68    2.61
 -18   0   4   20.87    2.97
  18   0   4   21.67    3.25
  18   0   4   20.46    2.99
  18   0  -4   20.21    3.10
  19   0   4    4.58    1.45
 -19   0  -4    5.15    1.40
 -19   0   4    4.15    1.51
  19   0   4    7.38    1.84
  19   0   4    4.46    1.51
  19   0  -4    1.60    1.47
  20   0   4   33.53    4.61
 -20   0   4   33.28    4.48
  20   0   4   42.73    5.47
  20   0   4   40.87    5.10
  20   0  -4   34.65    4.74
  21   0   4    9.39    2.79
 -21   0   4   11.06    2.31
  21   0   4   13.12    2.79
  21   0   4   12.65    2.53
  21   0  -4   14.08    2.67
  22   0   4    4.35    1.54
 -22   0   4    5.44    1.78
  22   0   4    3.23    1.89
  22   0   4    6.17    1.62
  22   0  -4    5.49    1.83
 -23   0   4   13.00    2.92
  23   0   4   15.17    2.95
  23   0   4   15.80    3.02
  23   0  -4   15.12    3.18
   0   0   5    0.18    0.50
   0   0  -5    0.12    0.48
   0   0   5    0.30    0.11
   0   0   5   -0.16    0.47
  -1   0   5  374.70   36.79
   1   0   5  398.02   40.06
   1   0  -5  349.06   34.66
  -1   0  -5  413.13   41.06
  -1   0   5  369.78   29.56
   1   0   5  374.43   31.16
  -1   0   5  387.56   37.09
   1   0   5  412.08   39.46
  -2   0   5  183.18   14.46
   2   0   5  186.91   16.32
  -2   0  -5  162.22   14.62
   2   0  -5  178.58   14.51
  -2   0   5  170.79   11.34
   2   0   5  177.07   12.36
  -2   0   5  174.50   13.88
   2   0   5  187.11   15.12
  -3   0   5  117.16    8.61
   3   0   5  132.37   11.05
  -3   0  -5  128.95   10.80
   3   0  -5  131.09    9.08
  -3   0   5  113.19    7.44
   3   0   5  127.32    8.71
  -3   0   5  123.74    9.38
   3   0   5  140.64   10.85
  -4   0   5  231.79   18.63
   4   0   5  242.35   22.51
  -4   0  -5  219.45   20.93
   4   0  -5  238.88   18.52
  -4   0   5  196.83   15.60
   4   0   5  223.89   18.36
  -4   0   5  214.83   18.67
   4   0   5  247.83   21.32
  -5   0   5   46.85    3.13
   5   0   5   60.93    5.17
   5   0  -5   53.44    3.08
  -5   0  -5   56.26    5.67
  -5   0   5   46.26    3.20
   5   0   5   51.67    3.84
  -5   0   5   54.00    4.24
   5   0   5   57.75    4.05
  -6   0   5    2.61    0.42
   6   0   5    2.98    0.95
   6   0  -5    2.62    0.32
  -6   0  -5    3.58    1.00
  -6   0   5    1.90    0.51
   6   0   5    2.66    0.69
  -6   0   5    2.71    0.74
   6   0   5    2.59    0.65
  -7   0   5  427.11   43.12
   7   0   5  547.41   61.00
   7   0  -5  354.92   32.56
   7   0  -5  388.97   34.89
  -7   0  -5  583.01   64.30
  -7   0   5  474.62   49.89
   7   0   5  528.88   56.19
   7   0   5  529.91   54.89
   7   0  -5  500.90   53.22
  -8   0   5  203.04   17.71
   8   0   5  251.54   25.23
  -8   0  -5  265.24   26.60
  -8   0   5  226.62   21.08
   8   0   5  258.38   25.84
   8   0   5  259.82   23.80
  -9   0   5  155.54   13.50
   9   0   5  215.20   20.98
  -9   0  -5  209.28   20.51
  -9   0   5  177.73   16.38
   9   0   5  224.71   20.73
   9   0   5  202.13   18.13
   9   0  -5  205.83   19.33
 -10   0   5  129.82   11.18
  10   0   5  148.62   14.93
 -10   0  -5  164.47   16.23
 -10   0   5  152.66   14.06
  10   0   5  172.61   16.10
  10   0   5  185.04   16.42
  10   0  -5  151.78   14.52
 -11   0   5  170.55   15.81
  11   0   5  217.95   22.62
 -11   0  -5  226.00   24.56
 -11   0   5  196.15   19.39
  11   0   5  241.25   23.60
  11   0   5  246.82   24.32
 -12   0   5   76.13    6.35
  12   0   5   91.59    9.18
 -12   0  -5   96.15    9.39
 -12   0   5   89.39    8.20
  12   0   5   96.51    9.21
  12   0   5  104.35    9.38
  12   0  -5   73.39    7.57
 -13   0   5  311.12   36.24
  13   0   5  392.34   47.80
 -13   0  -5  424.00   50.80
 -13   0   5  355.83   42.25
  13   0   5  441.07   51.58
  13   0   5  448.84   50.97
  13   0  -5  397.29   47.84
 -14   0   5    7.73    0.99
  14   0   5   10.80    1.85
 -14   0  -5   10.89    1.93
 -14   0   5    7.96    1.50
  14   0   5    8.14    1.78
  14   0   5    9.62    1.67
  15   0   5  404.26   51.67
 -15   0  -5  396.64   51.77
 -15   0   5  340.82   43.02
  15   0   5  445.74   55.02
  15   0   5  424.31   53.81
  15   0  -5  402.88   52.55
  16   0   5   17.36    2.83
 -16   0  -5   23.51    3.13
 -16   0   5   18.40    2.52
  16   0   5   23.49    3.18
  16   0   5   18.37    2.69
  16   0  -5   18.47    2.99
  17   0   5   62.43    7.56
 -17   0  -5   65.78    7.71
 -17   0   5   60.00    6.99
  17   0   5   83.07    8.92
  17   0   5   79.90    8.15
  17   0  -5   65.10    7.89
  18   0   5   60.17    7.17
 -18   0  -5   56.23    8.16
 -18   0   5   56.09    6.69
  18   0   5   76.01    8.54
  18   0   5   67.92    7.65
  18   0  -5   70.30    8.09
  19   0   5   -0.15    0.96
 -19   0  -5    1.12    0.98
 -19   0   5    0.79    0.95
  19   0   5    0.27    1.06
  19   0   5   -0.13    1.08
  19   0  -5    3.15    1.74
  20   0   5   32.48    4.53
 -20   0  -5   29.94    4.64
 -20   0   5   34.31    4.49
  20   0   5   38.55    5.33
  20   0   5   47.15    5.33
  20   0  -5   36.88    5.16
  21   0   5   11.73    2.30
 -21   0   5   10.02    2.17
  21   0   5   13.78    2.64
  21   0   5   13.23    3.19
  21   0  -5   11.75    2.43
  22   0   5    4.04    1.54
 -22   0   5    5.04    1.58
  22   0   5    4.78    1.86
  22   0   5    4.10    1.68
  22   0  -5    3.52    2.43
 -23   0   5    7.79    2.11
  23   0   5    8.85    3.15
  23   0   5    7.34    2.03
  23   0  -5    8.43    2.17
  -4   0   6   22.35    1.77
   4   0   6   25.36    2.59
   4   0  -6   22.14    1.59
  -4   0  -6   25.33    2.61
  -4   0   6   19.36    1.32
   4   0   6   21.66    1.60
  -4   0   6   24.77    2.06
   4   0   6   25.25    2.02
  -5   0   6  529.34   59.41
   5   0   6  588.16   70.94
  -5   0  -6  556.20   69.08
   5   0  -6  567.41   61.61
  -5   0   6  537.75   58.12
   5   0   6  569.33   64.45
  -5   0   6  593.22   67.77
   5   0   6  593.55   66.48
  -6   0   6    3.57    0.53
   6   0   6    6.24    1.17
   6   0  -6    3.56    0.39
  -6   0  -6    5.23    1.24
  -6   0   6    4.14    0.60
   6   0   6    3.79    1.05
  -6   0   6    5.09    1.46
   6   0   6    8.16    1.09
  -7   0   6   17.24    1.34
   7   0   6   21.43    2.45
  -7   0  -6   28.21    3.47
  -7   0   6   19.82    1.96
   7   0   6   16.22    1.68
  -7   0   6   21.54    2.19
   7   0   6   19.79    1.87
  -8   0   6    1.97    0.35
   8   0   6   -0.24    0.90
   8   0  -6    1.09    0.15
   8   0  -6    1.30    0.11
  -8   0  -6    2.85    0.95
  -8   0   6    1.51    0.52
   8   0   6    1.71    0.65
   8   0   6    2.82    0.70
   8   0  -6    2.16    0.73
  -9   0   6   33.20    2.51
   9   0   6   45.46    4.58
  -9   0  -6   44.71    4.53
  -9   0   6   38.73    3.18
   9   0   6   44.34    4.48
   9   0  -6   44.35    4.54
 -10   0   6    1.37    0.37
  10   0   6    1.11    0.94
 -10   0  -6    2.27    1.02
 -10   0   6    1.17    0.64
  10   0   6    1.02    0.78
  10   0   6    1.47    0.74
  10   0  -6    1.51    0.87
 -11   0   6   47.85    3.88
  11   0   6   66.46    6.88
 -11   0  -6   78.23    7.44
 -11   0   6   56.18    5.13
  11   0   6   69.11    6.22
  11   0   6   74.75    6.40
  11   0  -6   60.93    6.01
 -12   0   6   61.67    5.70
  12   0   6   85.41    8.73
 -12   0  -6   89.53    9.16
 -12   0   6   78.76    7.20
  12   0   6   88.01    8.27
  12   0   6   93.70    8.29
  12   0  -6   76.83    7.88
 -13   0   6    3.07    0.86
  13   0   6    4.36    1.36
 -13   0  -6    4.02    1.32
 -13   0   6    4.18    1.00
  13   0   6    4.75    1.22
  13   0   6    6.31    1.67
  13   0  -6    3.95    1.34
  14   0   6  142.31   15.73
 -14   0  -6  147.02   16.33
 -14   0   6  118.13   12.54
  14   0   6  138.04   14.70
  14   0   6  165.21   16.38
  14   0  -6  142.32   14.95
  15   0   6   37.51    4.77
 -15   0  -6   45.12    6.41
 -15   0   6   35.78    4.03
  15   0   6   47.61    5.20
  15   0   6   45.20    4.98
  15   0  -6   36.06    4.84
  16   0   6   50.33    6.10
 -16   0  -6   49.00    6.35
 -16   0   6   40.20    4.75
  16   0   6   50.14    5.97
  16   0   6   61.64    6.39
  16   0  -6   42.14    5.72
  17   0   6   19.56    3.00
 -17   0  -6   16.18    2.84
 -17   0   6   14.33    2.97
  17   0   6   21.05    2.97
  17   0   6   22.16    3.00
  17   0  -6   16.08    2.91
  18   0   6   12.72    2.65
 -18   0  -6   11.89    2.62
 -18   0   6   12.00    2.34
  18   0   6   17.00    2.80
  18   0   6   16.75    2.79
  18   0  -6   14.44    2.84
  19   0   6   21.30    4.35
 -19   0  -6   17.33    3.03
 -19   0   6   18.14    3.71
  19   0   6   23.20    3.29
  19   0   6   19.48    3.02
  19   0  -6   16.53    3.06
  20   0   6    1.20    1.16
 -20   0  -6    0.94    1.00
 -20   0   6    0.30    0.94
  20   0   6    0.29    1.72
  20   0   6    1.36    1.05
  20   0  -6   -0.50    1.13
  21   0   6    3.65    1.58
 -21   0  -6    1.98    1.42
 -21   0   6    4.20    2.08
  21   0   6    7.04    1.81
  21   0   6    4.20    1.48
  21   0  -6    2.39    1.62
  22   0   6   16.84    3.19
 -22   0   6   17.33    3.17
  22   0   6   22.08    3.69
  22   0   6   26.42    3.89
  22   0  -6   18.12    3.25
   0   0   7    3.02    0.80
   0   0  -7    2.45    0.71
   0   0   7    1.19    0.26
   0   0   7    1.94    0.76
  -1   0   7  226.61   20.94
   1   0   7  233.04   23.55
   1   0  -7  263.83   23.85
  -1   0  -7  221.89   21.74
  -1   0   7  208.24   14.66
   1   0   7  219.87   15.77
  -1   0   7  231.88   20.73
   1   0   7  243.64   21.98
  -2   0   7  102.17    8.37
   2   0   7  120.05   10.35
  -2   0  -7  120.95   10.53
   2   0  -7  111.32    8.96
  -2   0   7  103.86    6.32
   2   0   7   94.80    6.02
  -2   0   7  110.46    8.78
   2   0   7  110.17    8.88
  -3   0   7 1040.51  147.28
   3   0   7 1203.20  176.24
  -3   0  -7 1108.51  165.62
   3   0  -7  997.73  143.89
  -3   0   7  963.80  126.82
   3   0   7 1014.80  135.99
  -3   0   7 1083.28  151.33
   3   0   7 1201.16  170.10
  -4   0   7    5.08    0.76
   4   0   7    7.72    1.34
  -4   0  -7    7.77    1.34
   4   0  -7    6.09    0.76
  -4   0   7    4.60    0.50
   4   0   7    5.77    0.65
  -4   0   7    6.68    0.99
   4   0   7    8.15    1.10
  -5   0   7    3.37    0.56
   5   0   7    3.89    1.71
   5   0  -7    3.66    0.52
  -5   0  -7    5.03    1.15
  -5   0   7    3.30    0.46
   5   0   7    3.30    0.54
  -5   0   7    3.96    0.83
   5   0   7    3.17    1.06
  -6   0   7   10.67    0.99
   6   0   7   12.32    1.89
   6   0  -7   11.81    0.93
  -6   0  -7   14.01    1.94
  -6   0   7   10.83    1.17
   6   0   7   13.64    1.24
  -6   0   7   13.20    1.83
   6   0   7   10.80    1.36
  -7   0   7    4.86    0.81
   7   0   7    7.21    1.27
   7   0  -7    4.67    0.45
  -7   0  -7    4.03    1.24
  -7   0   7    5.00    0.69
   7   0   7    4.92    0.78
  -7   0   7    4.26    1.02
   7   0   7    4.58    0.91
  -8   0   7   35.90    2.80
   8   0   7   50.65    4.84
  -8   0  -7   44.33    4.65
  -8   0   7   39.00    3.25
   8   0   7   44.31    4.21
  -8   0   7   48.24    4.48
   8   0   7   54.85    4.31
  -9   0   7    0.94    0.38
   9   0   7   -0.01    1.48
  -9   0  -7    2.12    1.60
  -9   0   7    1.72    0.80
   9   0   7    1.31    0.67
   9   0   7    3.03    0.73
   9   0  -7    1.06    0.76
 -10   0   7    0.50    0.33
  10   0   7    1.44    0.94
 -10   0  -7    0.11    0.92
 -10   0   7   -0.02    0.72
  10   0   7   -0.02    0.93
  10   0   7    0.72    0.98
  10   0  -7   -0.37    0.72
 -11   0   7  168.94   16.26
  11   0   7  256.14   27.45
 -11   0  -7  247.49   26.70
 -11   0   7  201.14   20.32
  11   0   7  243.36   24.29
  11   0   7  244.75   23.67
  11   0  -7  216.84   22.64
 -12   0   7    2.36    0.73
  12   0   7    3.54    1.40
 -12   0  -7    3.72    1.47
 -12   0   7    2.02    0.81
  12   0   7    5.60    1.24
  12   0  -7    4.06    1.20
  13   0   7    0.58    0.94
 -13   0  -7   -0.28    0.90
 -13   0   7    0.23    0.61
  13   0   7    0.63    0.77
  13   0   7    0.94    0.78
  13   0  -7   -0.68    0.78
  14   0   7    1.12    1.02
 -14   0  -7   -0.38    0.97
 -14   0   7    0.17    0.70
  14   0   7   -0.67    0.85
  14   0   7    1.16    0.82
  14   0  -7    0.10    0.95
  15   0   7   62.54    7.36
 -15   0  -7   59.92    7.42
 -15   0   7   53.27    5.64
  15   0   7   67.20    7.04
  15   0   7   60.86    6.94
  15   0  -7   51.75    6.09
  16   0   7   23.82    3.68
 -16   0  -7   26.21    3.96
 -16   0   7   21.50    2.97
  16   0   7   31.01    3.81
  16   0   7   27.51    3.31
  16   0  -7   27.63    3.86
  17   0   7    0.83    1.04
 -17   0  -7    0.04    1.00
 -17   0   7    0.18    0.76
  17   0   7    0.32    0.93
  17   0   7   -0.62    0.88
  17   0  -7    1.20    0.98
  18   0   7    1.44    1.20
 -18   0  -7    0.67    1.13
 -18   0   7    0.19    0.91
  18   0   7    0.39    1.07
  18   0   7    1.45    1.01
  18   0  -7    1.10    1.08
  19   0   7  107.26   13.23
 -19   0  -7   99.47   14.23
 -19   0   7   92.54   11.32
  19   0   7  114.56   13.40
  19   0   7  115.20   12.83
  19   0  -7  116.12   15.35
  20   0   7    5.82    2.38
 -20   0  -7    2.87    1.51
 -20   0   7    4.40    1.37
  20   0   7    4.95    1.63
  20   0   7    5.07    1.53
  20   0  -7    4.04    1.84
  21   0   7   18.32    3.28
 -21   0  -7   18.73    3.71
 -21   0   7   16.54    3.70
  21   0   7   26.52    4.79
  21   0   7   22.10    3.42
  21   0  -7   21.42    3.78
  22   0   7   12.65    2.69
 -22   0  -7    9.69    2.71
 -22   0   7   13.08    2.56
  22   0   7   14.45    2.73
  22   0   7   16.82    2.83
  22   0  -7   16.21    3.35
  -4   0   8  105.09    9.02
   4   0   8  128.83   11.58
   4   0  -8   96.36    8.14
  -4   0  -8  133.85   12.48
  -4   0   8   98.36    6.87
   4   0   8  108.28    7.74
  -4   0   8  112.76    9.37
   4   0   8  131.27   10.76
  -5   0   8   42.25    3.24
   5   0   8   45.64    4.51
   5   0  -8   34.94    2.77
  -5   0  -8   46.92    4.78
  -5   0   8   38.36    2.63
   5   0   8   38.02    2.77
  -5   0   8   46.11    3.86
   5   0   8   52.43    4.17
  -6   0   8    1.15    0.42
   6   0   8   -0.08    0.80
   6   0  -8    0.88    0.32
  -6   0  -8   -0.03    0.86
  -6   0   8    0.84    0.29
   6   0   8    0.43    0.36
  -6   0   8    1.56    0.70
   6   0   8    1.26    0.58
  -7   0   8    3.56    0.51
   7   0   8    2.64    1.10
   7   0  -8    1.40    0.32
  -7   0  -8    3.44    1.12
  -7   0   8    1.60    0.45
   7   0   8    2.50    0.55
  -7   0   8    3.15    0.79
   7   0   8    3.31    0.74
  -8   0   8   25.89    2.37
   8   0   8   32.25    3.58
   8   0  -8   23.09    1.61
  -8   0  -8   34.34    3.87
  -8   0   8   25.07    2.08
   8   0   8   26.36    2.42
  -8   0   8   31.50    3.08
   8   0   8   30.43    2.76
  -9   0   8    0.02    0.32
  -9   0  -8    0.69    0.88
  -9   0   8    0.33    0.40
   9   0   8    0.12    0.49
  -9   0   8   -0.67    0.68
   9   0   8    0.05    0.59
 -10   0   8   67.78    5.71
  10   0   8   94.69    9.70
 -10   0  -8  100.99   10.33
 -10   0   8   73.55    6.56
  10   0   8   88.43    7.93
  10   0   8  102.33    8.77
  10   0  -8   90.14    8.92
 -11   0   8  134.48   13.13
  11   0   8  179.59   19.53
 -11   0  -8  271.91   28.56
 -11   0   8  146.57   14.73
  11   0   8  184.81   18.69
  11   0   8  211.85   20.81
  11   0  -8  189.04   19.60
  12   0   8    0.93    0.97
 -12   0  -8    0.43    1.00
 -12   0   8   -0.24    0.55
  12   0   8    0.43    0.63
  12   0   8   -0.09    0.70
  12   0  -8   -0.51    0.85
  13   0   8    6.40    1.67
 -13   0  -8    6.18    1.72
 -13   0   8    3.65    1.02
  13   0   8    3.32    1.13
  13   0   8    5.86    1.76
  13   0  -8    5.83    1.42
  14   0   8   16.07    2.96
 -14   0  -8   21.86    3.49
 -14   0   8   17.30    2.67
  14   0   8   15.98    2.29
  14   0   8   19.56    2.53
  14   0  -8   19.67    3.04
  15   0   8   30.99    4.38
 -15   0  -8   37.92    5.08
 -15   0   8   25.17    3.09
  15   0   8   31.28    3.78
  15   0   8   34.73    3.84
  15   0  -8   30.38    4.11
  16   0   8   41.13    5.33
 -16   0  -8   38.12    5.57
 -16   0   8   35.84    4.21
  16   0   8   38.60    4.56
  16   0   8   44.94    4.86
  16   0  -8   34.23    4.74
  17   0   8    3.86    1.57
 -17   0  -8    6.13    1.80
 -17   0   8    2.96    1.12
  17   0   8    5.90    1.37
  17   0   8    7.02    2.06
  17   0  -8    3.78    1.62
  18   0   8    5.75    1.76
 -18   0  -8    7.11    1.96
 -18   0   8    4.94    1.39
  18   0   8    4.38    1.52
  18   0   8    5.19    1.51
  18   0  -8    4.42    1.70
  19   0   8    3.99    1.68
 -19   0  -8    3.44    1.77
 -19   0   8    4.01    1.25
  19   0   8    5.56    1.48
  19   0   8    3.93    1.44
  19   0  -8    3.56    1.61
  20   0   8    7.58    2.01
 -20   0  -8    4.97    2.05
  20   0   8    7.77    1.84
  20   0   8    8.07    1.87
  20   0  -8    7.84    2.86
  21   0   8    7.66    2.20
 -21   0  -8    7.47    3.09
  21   0   8   10.20    2.25
  21   0   8    9.89    2.11
  21   0  -8    6.05    2.24
   0   0   9    0.42    0.59
   0   0  -9    0.19    0.58
   0   0   9    0.04    0.11
   0   0   9   -0.02    0.55
  -1   0   9  147.41   13.89
   1   0   9  161.19   14.75
   1   0  -9  154.92   14.26
  -1   0  -9  148.44   14.49
  -1   0   9  125.07    8.23
   1   0   9  126.89    8.48
  -1   0   9  153.73   13.18
   1   0   9  167.03   15.22
  -2   0   9   39.74    3.55
   2   0   9   44.94    4.31
   2   0  -9   38.52    3.70
  -2   0  -9   40.54    4.23
  -2   0   9   38.24    2.31
   2   0   9   35.61    2.04
  -2   0   9   45.44    3.73
   2   0   9   47.90    4.10
  -3   0   9   66.08    5.64
   3   0   9   77.37    7.06
   3   0  -9   75.80    6.76
  -3   0  -9   72.29    7.29
  -3   0   9   63.07    4.08
   3   0   9   63.88    4.02
  -3   0   9   79.54    6.26
   3   0   9   82.07    6.71
  -4   0   9    3.38    0.74
   4   0   9    5.50    1.17
   4   0  -9    2.16    0.64
  -4   0  -9    4.74    1.73
  -4   0   9    2.72    0.35
   4   0   9    3.52    0.40
  -4   0   9    4.28    0.88
   4   0   9    3.70    0.91
  -5   0   9   42.17    3.48
   5   0   9   59.85    5.38
   5   0  -9   38.44    3.66
  -5   0  -9   48.74    5.14
  -5   0   9   36.31    2.61
   5   0   9   45.16    3.14
  -5   0   9   53.40    4.46
   5   0   9   55.54    4.65
  -6   0   9    0.60    0.38
   6   0   9   -0.42    0.83
   6   0  -9    0.67    0.34
  -6   0  -9    1.08    0.85
  -6   0   9    0.06    0.25
   6   0   9   -0.18    0.46
  -6   0   9    0.29    0.59
   6   0   9    0.06    0.67
  -7   0   9  148.40   13.51
   7   0   9  218.87   21.71
   7   0  -9  149.76   13.72
  -7   0  -9  227.36   22.85
  -7   0   9  152.09   13.39
   7   0   9  171.19   15.05
  -7   0   9  191.80   18.05
   7   0   9  214.08   19.04
  -8   0   9   53.75    4.48
   8   0   9   59.36    6.49
  -8   0  -9   55.67    6.22
  -8   0   9   41.50    3.60
   8   0   9   57.15    4.99
  -8   0   9   55.02    5.23
   8   0   9   55.03    4.88
  -9   0   9   29.11    2.52
   9   0   9   41.95    5.78
  -9   0  -9   38.36    4.46
  -9   0   9   28.87    2.67
   9   0   9   34.53    3.12
  -9   0   9   52.73    5.26
   9   0   9   39.70    3.75
 -10   0   9    6.51    0.79
  10   0   9   11.85    2.15
 -10   0  -9   11.92    2.26
 -10   0   9    8.23    1.04
  10   0   9    9.55    1.26
  10   0   9    8.76    1.94
  10   0  -9    9.12    1.58
  11   0   9   75.47    8.17
 -11   0  -9   72.71    8.21
 -11   0   9   47.14    4.74
  11   0   9   68.74    6.25
  11   0   9   75.90    6.77
  11   0  -9   67.70    7.13
  12   0   9   74.95    8.76
 -12   0  -9   68.72    8.37
 -12   0   9   59.06    5.70
  12   0   9   71.11    7.83
  12   0   9   76.09    7.17
  12   0  -9   65.81    7.25
  13   0   9   -1.16    1.03
 -13   0  -9   -0.25    1.71
 -13   0   9    0.20    0.52
  13   0   9    0.52    0.73
  13   0   9    1.00    0.78
  13   0  -9    0.25    0.88
  14   0   9   15.31    2.74
 -14   0  -9   14.55    2.82
 -14   0   9    8.91    1.55
  14   0   9   12.74    1.97
  14   0   9   18.53    2.75
  14   0  -9   14.96    2.29
  15   0   9   53.94    7.27
 -15   0  -9   65.84    8.11
  15   0   9   58.65    6.39
  15   0   9   68.23    6.77
  15   0  -9   65.18    8.69
  16   0   9    0.88    1.16
 -16   0  -9    1.21    1.31
  16   0   9    0.35    0.81
  16   0   9    0.45    0.84
  16   0  -9   -0.77    1.18
  17   0   9   21.50    3.44
 -17   0  -9   19.78    3.71
  17   0   9   19.28    2.83
  17   0   9   21.83    2.88
  17   0  -9   19.70    3.14
  18   0   9   24.09    3.90
 -18   0  -9   20.22    3.98
  18   0   9   21.30    3.27
  18   0   9   30.36    4.19
  18   0  -9   23.43    3.95
  19   0   9   10.69    2.43
 -19   0  -9    9.11    2.60
  19   0   9    7.46    1.91
  19   0   9    9.15    1.82
  19   0  -9   10.64    2.33
  20   0   9    2.06    1.55
 -20   0  -9    2.46    1.60
  20   0   9    1.72    1.28
  20   0   9    3.39    1.27
  20   0  -9    2.05    1.49
  -4   0  10  213.14   20.03
   4   0  10  240.83   24.74
   4   0 -10  191.56   19.27
  -4   0 -10  248.35   26.10
  -4   0  10  162.65   13.90
   4   0  10  182.81   15.08
  -4   0  10  235.29   21.70
   4   0  10  267.51   24.85
  -5   0  10   -0.15    0.47
   5   0  10   -0.04    0.86
   5   0 -10    0.26    0.41
  -5   0 -10    0.38    0.90
  -5   0  10    0.32    0.23
   5   0  10    0.27    0.26
  -5   0  10    0.77    0.67
   5   0  10    0.25    0.76
  -6   0  10  171.46   15.31
   6   0  10  219.04   21.96
   6   0 -10  150.96   14.20
  -6   0 -10  214.78   22.12
  -6   0  10  125.38   11.13
   6   0  10  156.52   13.38
  -6   0  10  197.29   18.26
   6   0  10  212.98   19.66
  -7   0  10   14.60    1.51
   7   0  10   21.87    2.80
  -7   0 -10   18.16    2.93
   7   0  10   13.30    1.31
  -7   0  10   18.19    2.21
   7   0  10   18.31    2.28
  -8   0  10    3.26    0.68
   8   0  10    6.69    1.54
  -8   0 -10    1.15    1.39
   8   0  10    3.06    0.64
  -8   0  10    4.30    1.26
   8   0  10    4.36    1.10
  -9   0  10    1.47    0.55
   9   0  10    5.80    1.45
  -9   0 -10    3.41    1.51
   9   0  10    2.90    0.69
  -9   0  10    3.80    1.10
   9   0  10    2.57    0.95
 -10   0  10  105.91   10.22
  10   0  10  150.91   16.81
 -10   0 -10  164.28   19.72
  10   0  10  125.01   11.85
 -10   0  10  149.88   15.49
  10   0  10  153.65   14.78
  11   0  10    1.95    1.40
 -11   0 -10    5.35    1.70
  11   0  10    2.88    0.80
  11   0  10    1.92    1.03
  11   0 -10    3.38    1.90
  12   0  10   61.91    7.49
 -12   0 -10   60.70    7.68
  12   0  10   48.51    5.05
  12   0  10   65.84    6.57
  12   0 -10   58.87    6.47
  13   0  10    3.89    2.25
 -13   0 -10    2.85    1.47
  13   0  10    0.43    0.83
  13   0  10    1.94    1.01
  13   0 -10    1.85    1.20
  14   0  10    4.50    1.78
 -14   0 -10    5.09    1.84
  14   0  10    3.85    1.12
  14   0  10    5.02    1.30
  14   0 -10    6.40    1.59
  15   0  10   12.15    2.39
 -15   0 -10   11.49    3.50
  15   0  10    8.21    1.60
  15   0  10   12.02    2.53
  15   0 -10   10.17    2.22
  16   0  10    1.84    1.53
 -16   0 -10    2.11    1.53
  16   0  10    1.57    1.01
  16   0  10    2.58    1.12
  16   0 -10    2.95    1.43
  17   0  10   22.98    3.90
 -17   0 -10   24.47    4.25
  17   0  10   21.91    3.06
  17   0  10   24.54    3.42
  18   0  10   22.03    4.86
 -18   0 -10   16.08    3.63
  18   0  10   15.79    2.57
  18   0  10   22.14    3.01
  18   0 -10   20.68    4.54
  19   0  10    1.62    1.76
 -19   0 -10    0.23    1.40
  19   0  10   -0.17    0.86
  19   0  10    0.94    0.91
  19   0 -10   -0.43    1.10
  20   0  10   13.26    3.02
 -20   0 -10    8.79    2.78
  20   0  10   12.91    2.39
  20   0  10   15.59    3.15
  20   0 -10   11.86    2.93
   0   0  11   -0.74    0.64
   0   0 -11    0.47    0.66
   0   0  11    0.33    0.60
  -1   0  11    9.24    1.53
   1   0  11   11.84    1.80
   1   0 -11    8.90    1.53
  -1   0 -11    7.78    1.69
  -1   0  11   10.98    1.56
   1   0  11   10.89    1.65
  -2   0  11   55.97    5.47
   2   0  11   64.07    6.50
   2   0 -11   53.63    5.64
  -2   0 -11   61.18    6.62
  -2   0  11   68.40    6.04
  -3   0  11   53.97    5.00
   3   0  11   64.15    7.42
   3   0 -11   39.58    4.35
  -3   0 -11   58.42    6.36
  -3   0  11   58.83    5.31
   3   0  11   55.50    5.38
  -4   0  11    6.44    1.12
   4   0  11    8.42    1.70
   4   0 -11    6.04    1.12
  -4   0 -11    7.12    2.37
   4   0  11    6.30    0.73
  -4   0  11    7.85    1.30
   4   0  11    9.17    1.51
  -5   0  11   75.45    6.51
   5   0  11   95.19    9.63
   5   0 -11   61.46    6.01
  -5   0 -11   85.97    9.23
   5   0  11   64.48    4.93
  -5   0  11   76.00    7.18
   5   0  11   88.98    8.11
  -6   0  11    2.92    1.11
   6   0  11    3.89    2.25
   6   0 -11    4.15    1.17
  -6   0 -11    7.17    1.88
   6   0  11    4.46    0.60
  -6   0  11    6.88    1.23
   6   0  11    7.05    1.38
  -7   0  11    4.51    0.82
   7   0  11    5.89    1.71
  -7   0 -11    6.80    1.75
   7   0  11    3.98    0.65
  -7   0  11    5.28    1.30
   7   0  11    6.16    1.46
  -8   0  11  169.28   16.64
   8   0  11  219.68   24.57
  -8   0 -11  229.47   25.85
   8   0  11  173.57   16.06
  -8   0  11  219.49   22.11
   8   0  11  172.53   19.18
  -9   0  11   23.79    2.31
   9   0  11   35.21    4.43
  -9   0 -11   35.22    5.68
   9   0  11   23.25    2.23
  -9   0  11   33.88    4.50
   9   0  11   38.33    3.85
  10   0  11    8.15    2.05
 -10   0 -11    7.95    2.03
  10   0  11    7.20    1.03
 -10   0  11    5.79    1.65
  10   0  11    9.28    1.52
  11   0  11   12.62    2.61
 -11   0 -11   14.06    2.67
  11   0  11   11.41    1.49
  11   0 -11   13.39    2.12
  12   0  11   43.39    6.39
 -12   0 -11   36.06    6.66
  12   0  11   28.14    3.15
  12   0  11   37.77    4.05
  12   0 -11   37.76    4.68
  13   0  11   30.79    4.32
 -13   0 -11   28.68    4.58
  13   0  11   22.50    2.68
  13   0  11   33.85    4.27
  13   0 -11   27.51    3.83
  14   0  11    0.35    1.38
 -14   0 -11    2.13    1.47
  14   0  11    0.75    0.73
  14   0  11    1.52    0.99
  14   0 -11    1.65    1.17
  15   0  11    1.60    1.54
 -15   0 -11    2.68    1.90
  15   0  11    4.10    1.03
  15   0  11    2.16    1.20
  15   0 -11    3.00    1.30
  16   0  11    9.75    2.39
 -16   0 -11    6.79    2.46
  16   0  11    7.22    1.50
  16   0  11    8.85    1.84
  16   0 -11   10.33    2.20
  17   0  11   29.02    4.76
 -17   0 -11   33.61    6.47
  17   0  11   22.27    3.17
  17   0  11   32.91    4.12
  17   0 -11   28.80    4.52
  18   0  11    3.45    1.78
 -18   0 -11    5.09    1.95
  18   0  11    3.05    1.16
  18   0  11    4.39    1.37
  18   0 -11    4.41    1.55
  19   0  11    0.42    1.32
 -19   0 -11    0.69    1.48
  19   0  11    0.25    0.82
  19   0  11    0.64    0.92
  19   0 -11    0.33    1.27
  -4   0  12   31.11    3.21
   4   0  12   40.27    4.65
   4   0 -12   31.18    3.53
  -4   0 -12   42.95    5.03
  -4   0  12   33.06    3.57
   4   0  12   41.54    4.28
  -5   0  12   16.60    2.02
   5   0  12   23.95    3.14
   5   0 -12   14.32    2.25
  -5   0 -12   22.08    3.19
  -5   0  12   16.86    2.27
   5   0  12   19.27    2.52
  -6   0  12  117.96   12.52
   6   0  12  150.98   16.87
  -6   0 -12  148.91   17.49
  -6   0  12  139.06   14.48
   6   0  12  155.48   15.66
  -7   0  12   42.91    4.06
   7   0  12   57.64    6.55
  -7   0 -12   58.06    8.29
   7   0  12   38.44    3.15
  -7   0  12   54.53    5.46
   7   0  12   57.89    6.79
  -8   0  12  146.77   15.04
   8   0  12  227.50   27.05
  -8   0 -12  232.02   26.21
   8   0  12  153.48   14.67
  -8   0  12  209.33   21.81
   8   0  12  233.25   24.15
   9   0  12    7.44    2.11
  -9   0 -12    9.05    2.28
   9   0  12    7.76    0.99
  -9   0  12    8.22    1.69
   9   0  12    9.35    1.72
  10   0  12    4.10    1.58
 -10   0 -12    5.36    1.84
  10   0  12    2.37    0.96
 -10   0  12    4.62    1.37
  10   0  12    4.83    1.33
  11   0  12   31.17    5.57
 -11   0 -12   35.34    5.88
  11   0  12   24.88    2.59
 -11   0  12   27.95    3.86
  11   0  12   36.68    4.20
  11   0 -12   28.61    3.76
  12   0  12   64.50    7.79
 -12   0 -12   63.50    8.15
  12   0  12   41.48    4.43
  12   0  12   56.07    6.10
  12   0 -12   62.41    6.93
  13   0  12    7.73    2.20
 -13   0 -12    7.52    2.49
  13   0  12    5.26    1.11
  13   0  12    7.73    1.61
  13   0 -12    8.70    1.80
  14   0  12   81.09   10.46
 -14   0 -12   93.63   13.50
  14   0  12   69.82    8.27
  14   0  12   75.81    8.39
  14   0 -12   78.67    9.36
  15   0  12    8.68    2.25
 -15   0 -12    3.15    2.49
  15   0  12    5.58    1.33
  15   0  12    8.97    1.78
  15   0 -12    5.65    1.80
  16   0  12   68.90    9.48
 -16   0 -12   78.59   10.58
  16   0  12   55.10    6.42
  16   0  12   69.62    7.85
  17   0  12    1.21    1.51
 -17   0 -12    1.63    1.67
  17   0  12    1.38    0.85
  17   0  12    2.64    1.11
  17   0 -12    0.67    1.28
   0   0  13    1.12    1.42
   0   0 -13   -0.40    1.32
   0   0  13    1.18    0.86
  -1   0  13   15.16    2.05
   1   0  13   14.03    2.81
   1   0 -13   10.70    1.97
  -1   0 -13   10.85    2.88
  -1   0  13   15.08    2.14
   1   0  13   14.74    2.10
  -2   0  13   47.33    5.96
   2   0  13   59.52    6.58
   2   0 -13   51.24    5.79
  -2   0 -13   54.86    6.54
  -2   0  13   55.09    5.65
   2   0  13   62.80    6.27
  -3   0  13   10.59    1.63
   3   0  13   13.90    2.33
   3   0 -13   11.27    1.72
  -3   0 -13   11.90    3.27
  -3   0  13   11.77    1.79
   3   0  13   13.31    2.12
  -4   0  13    0.40    0.62
   4   0  13    1.15    0.94
   4   0 -13    0.51    0.65
  -4   0 -13    0.75    1.62
  -4   0  13    0.03    0.75
   4   0  13   -1.39    0.86
  -5   0  13    2.86    0.79
   5   0  13    1.89    1.25
  -5   0 -13    1.45    1.36
  -5   0  13    1.65    1.04
   5   0  13    1.87    1.15
  -6   0  13    5.60    1.43
   6   0  13    7.60    1.97
  -6   0 -13    7.38    2.09
  -6   0  13    5.70    1.46
   6   0  13    8.29    1.63
  -7   0  13    0.50    0.54
   7   0  13    1.46    1.14
  -7   0 -13    1.59    1.22
  -7   0  13    1.03    0.97
   7   0  13   -0.85    1.50
   8   0  13   22.69    3.51
  -8   0 -13   18.64    3.38
  -8   0  13   18.42    2.80
   8   0  13   18.79    2.79
   9   0  13    9.70    2.34
  -9   0 -13    8.94    2.34
  -9   0  13   10.01    1.98
   9   0  13   12.33    2.16
  10   0  13   18.93    3.27
 -10   0 -13   23.14    4.04
 -10   0  13   18.55    2.88
  10   0  13   20.75    3.14
  11   0  13    1.51    1.26
 -11   0 -13    0.06    1.30
 -11   0  13    0.49    0.98
  11   0  13   -0.46    0.91
  12   0  13    0.78    1.37
 -12   0 -13    1.26    1.56
  12   0  13    2.49    1.17
  12   0 -13    0.73    1.05
  13   0  13    3.13    1.71
 -13   0 -13    2.37    2.91
  13   0  13    2.99    1.40
  13   0 -13    3.38    1.47
  14   0  13   37.23    5.50
 -14   0 -13   40.67    6.39
  14   0  13   32.47    4.31
  14   0 -13   31.86    4.81
  15   0  13   13.80    2.98
 -15   0 -13   10.07    3.08
  15   0  13   10.81    2.04
  15   0 -13    9.54    2.41
  16   0  13    3.20    1.87
 -16   0 -13    3.24    2.78
  16   0  13    2.12    1.26
  16   0 -13    2.94    1.50
  -4   0  14   50.28    5.55
   4   0  14   60.12    7.02
  -4   0 -14   48.36    6.86
  -4   0  14   59.30    6.14
   4   0  14   69.97    7.24
  -5   0  14   12.95    1.80
   5   0  14   17.44    3.74
  -5   0 -14   13.95    2.72
  -5   0  14   17.02    2.34
   5   0  14   16.81    2.68
  -6   0  14    3.15    0.91
   6   0  14    3.08    1.52
  -6   0 -14    5.21    1.71
  -6   0  14    5.03    1.29
   6   0  14    4.78    1.43
   7   0  14    8.34    2.99
  -7   0 -14    6.43    2.17
  -7   0  14    6.09    1.62
   7   0  14    7.53    1.74
   8   0  14   83.05   10.60
  -8   0 -14   93.42   12.18
  -8   0  14   75.83    8.71
   8   0  14   96.49   10.42
   9   0  14   -1.29    1.24
  -9   0 -14    1.37    1.42
  -9   0  14    1.85    1.04
   9   0  14    0.45    1.05
  10   0  14   51.73    6.98
 -10   0 -14   50.87    7.26
 -10   0  14   42.55    5.69
  10   0  14   52.20    6.43
  11   0  14   -0.94    1.24
 -11   0 -14    0.23    1.36
 -11   0  14    0.14    0.97
  11   0  14    0.63    0.97
  12   0  14    0.32    1.32
 -12   0 -14    1.35    2.30
  12   0  14   -0.40    1.08
  12   0 -14    1.22    1.04
  13   0  14   11.19    2.50
 -13   0 -14   11.48    2.72
  13   0  14    4.34    1.74
  13   0 -14    7.14    1.99
  14   0  14    4.33    2.17
 -14   0 -14    4.39    2.34
  14   0  14    4.12    2.34
  14   0 -14    4.88    1.72
  15   0  14   -1.59    1.83
 -15   0 -14   -0.73    1.37
  15   0  14    0.74    1.01
  15   0 -14    0.39    1.01
   0   0  15    0.14    0.96
   0   0 -15    0.24    1.06
   0   0  15    2.39    1.04
  -1   0  15   22.26    3.99
   1   0  15   23.90    3.46
  -1   0 -15   23.46    3.83
   1   0 -15   24.71    3.67
  -1   0  15   31.80    3.65
   1   0  15   31.33    3.78
  -2   0  15   -0.41    0.80
   2   0  15    1.43    0.96
   2   0 -15   -0.55    0.83
  -2   0 -15    0.78    1.03
  -2   0  15    0.62    0.77
   2   0  15   -0.12    0.88
  -3   0  15    2.74    1.52
   3   0  15    2.37    1.46
  -3   0 -15    2.74    1.59
  -3   0  15    5.95    1.42
  -4   0  15    6.77    1.89
   4   0  15   11.55    2.20
  -4   0 -15    7.12    2.42
  -4   0  15   12.73    2.03
  -5   0  15    8.02    1.45
   5   0  15   11.28    2.30
  -5   0 -15   11.97    2.64
  -5   0  15   12.92    2.09
   5   0  15   15.01    2.47
   6   0  15   13.32    2.57
  -6   0 -15    9.66    2.67
  -6   0  15   13.85    2.25
   6   0  15   14.26    2.53
   7   0  15    0.44    1.08
  -7   0 -15   -0.55    1.14
  -7   0  15   -0.19    0.83
   7   0  15    0.46    0.89
   8   0  15    1.16    1.42
  -8   0 -15    3.55    1.79
  -8   0  15    2.41    1.24
   8   0  15    1.30    1.22
   9   0  15   -1.29    1.77
  -9   0 -15    1.40    1.40
  -9   0  15    0.78    1.01
   9   0  15   -0.23    0.91
  10   0  15   22.49    3.97
 -10   0 -15   25.95    4.90
 -10   0  15   24.62    3.62
  10   0  15   21.53    4.35
  11   0  15    1.74    1.47
 -11   0 -15    0.49    1.71
 -11   0  15    2.26    1.38
  11   0  15    0.39    1.11
  12   0  15    2.21    1.49
 -12   0 -15   -0.08    1.58
  12   0  15    0.58    1.11
  12   0 -15    0.31    1.04
  13   0  15   11.35    4.18
 -13   0 -15   12.76    3.20
  13   0  15   12.93    2.67
  13   0 -15   12.20    2.64
   4   0  16  117.42   15.66
  -4   0 -16  123.54   16.98
  -4   0  16  121.78   13.89
   4   0  16  153.01   17.05
   5   0  16   12.27    2.52
  -5   0 -16   15.94    3.14
  -5   0  16   13.39    2.31
   6   0  16   36.22    6.56
  -6   0 -16   36.84    6.08
  -6   0  16   36.45    4.67
   6   0  16   41.30    5.56
   7   0  16    3.54    1.86
  -7   0 -16    7.47    2.28
  -7   0  16    6.63    1.69
   7   0  16    4.81    1.75
   8   0  16   18.78    3.26
  -8   0 -16   17.73    4.96
  -8   0  16   17.14    2.79
   9   0  16    4.20    1.72
  -9   0 -16    3.01    2.08
  -9   0  16    1.75    1.36
   9   0  16    2.54    1.39
  10   0  16    1.25    1.53
 -10   0 -16    0.29    1.75
 -10   0  16    2.99    1.37
  10   0  16    2.47    1.37
   0   0  17    0.35    0.90
   0   0  17    0.16    0.96
  -1   0  17  180.94   22.63
   1   0  17  201.95   25.48
  -1   0 -17  168.37   24.52
  -1   0  17  237.90   26.20
  -2   0  17   11.77    2.78
   2   0  17   11.44    2.53
  -2   0 -17   11.48    2.90
  -2   0  17   15.94    2.45
   3   0  17    8.44    2.02
  -3   0 -17    6.15    2.17
  -3   0  17    7.68    1.86
   3   0  17    7.96    2.01
   4   0  17    4.39    1.49
  -4   0 -17    1.58    1.63
  -4   0  17    3.94    1.34
   4   0  17    3.32    1.39
   5   0  17   36.68    5.51
  -5   0 -17   37.52    6.33
   5   0  17   44.02    5.71
   6   0  17    1.40    1.46
  -6   0 -17    2.01    1.62
  -6   0  17    2.72    1.78
   6   0  17    2.21    1.35
   7   0  17   37.52    5.66
  -7   0 -17   31.40    5.79
  -7   0  17   33.71    4.72
   7   0  17   44.12    5.78
   0   1   0    0.20    0.11
   0  -1   0    0.23    0.11
   0   1   0    0.14    0.18
   0   1   0    0.07    0.13
   0   1   0    0.06    0.07
   0  -1   0    0.21    0.06
   0  -1   0    0.17    0.06
   0  -1   0    0.24    0.04
  -1   1   0    0.10    0.18
   1  -1   0    0.07    0.15
   1   1   0   -0.01    0.14
  -1  -1   0    0.14    0.09
  -1  -1   0   -0.18    0.27
   1   1   0    0.26    0.25
  -1   1   0    0.41    0.13
   1  -1   0    0.08    0.11
  -1   1   0    0.54    0.15
   1  -1   0    0.10    0.20
   1   1   0    0.24    0.11
  -1  -1   0    0.08    0.11
   1   1   0    0.10    0.08
  -1  -1   0    0.04    0.11
   1  -1   0   -0.26    0.25
  -1   1   0    0.01    0.13
  -2   1   0  353.05   29.54
   2   1   0  369.77   28.15
  -2  -1   0  349.26   26.86
  -2  -1   0  437.28   37.35
   2   1   0  340.67   29.09
  -2   1   0  361.79   28.45
   2  -1   0  329.93   25.90
  -2   1   0  375.92   30.64
   2   1   0  356.67   29.13
  -2  -1   0  345.39   28.66
   2   1   0  390.10   30.68
  -2  -1   0  330.79   27.03
   2  -1   0  346.75   29.04
  -2   1   0  311.11   26.88
  -3  -1   0    0.25    0.21
   3   1   0    0.44    0.17
  -3   1   0    0.23    0.34
  -3  -1   0    0.23    0.35
  -3   1   0    0.39    0.23
   3  -1   0   -0.22    0.15
  -3  -1   0   -0.42    0.36
  -3   1   0   -0.12    0.38
   3   1   0    0.63    0.35
   3   1   0    0.02    0.30
   3  -1   0   -0.34    0.35
  -4  -1   0 5046.90 1271.69
  -4   1   0 4984.80 1278.79
  -4  -1   0 5201.16 1341.44
  -4   1   0 4818.12 1222.06
  -4  -1   0 5150.80 1300.20
  -4   1   0 4987.42 1293.16
   4   1   0 5001.60 1269.58
   4  -1   0 4803.10 1241.67
  -5  -1   0    0.29    0.41
  -5   1   0    0.25    0.44
  -5  -1   0    0.06    0.35
  -5   1   0    0.31    0.26
  -5  -1   0    0.57    0.48
  -5   1   0    0.48    0.51
   5   1   0    0.10    0.41
   5  -1   0   -0.07    0.50
  -6  -1   0 1967.78  342.89
  -6   1   0 2049.16  359.51
  -6  -1   0 2105.70  372.10
  -6   1   0 2059.19  355.50
  -6  -1   0 2052.05  363.18
  -6   1   0 2074.47  368.35
   6   1   0 1882.39  334.93
   6  -1   0 2151.88  386.35
  -7  -1   0    0.15    0.49
  -7   1   0   -0.04    0.44
  -7  -1   0    0.56    0.43
  -7   1   0    0.21    0.28
  -7  -1   0    0.27    0.54
  -7   1   0    0.14    0.54
   7   1   0    0.34    0.51
   7  -1   0   -0.16    0.60
  -8   1   0    9.24    1.09
  -8  -1   0    8.38    0.93
  -8   1   0    7.30    0.74
  -8  -1   0    9.27    1.20
  -8   1   0    7.58    1.25
   8   1   0    6.80    1.05
   8  -1   0    8.78    1.27
  -9  -1   0    0.35    0.53
  -9   1   0   -0.18    0.49
  -9  -1   0    0.07    0.41
  -9   1   0    0.82    0.52
  -9  -1   0   -0.21    0.59
  -9   1   0    0.09    0.66
   9   1   0    0.79    0.62
   9  -1   0   -0.89    0.64
 -10  -1   0  626.94   77.88
 -10   1   0  696.42   87.77
 -10  -1   0  621.84   79.25
 -10   1   0  653.72   80.27
 -10  -1   0  752.82   97.47
 -10   1   0  730.28   93.40
  10   1   0  749.76   95.52
  10  -1   0  704.67   90.25
 -11  -1   0   -0.16    0.39
 -11   1   0    0.09    0.51
 -11  -1   0   -0.26    0.40
 -11   1   0    0.05    0.32
 -11  -1   0   -0.85    0.69
 -11   1   0   -0.54    0.66
  11   1   0   -0.14    0.66
  11  -1   0   -0.19    0.69
 -12  -1   0  116.66   10.24
 -12   1   0  122.88   11.34
 -12  -1   0  116.47   11.31
 -12   1   0  128.95   10.92
 -12  -1   0  140.15   13.13
 -12   1   0  145.07   13.51
  12   1   0  139.14   13.93
  12  -1   0  137.97   13.12
 -13  -1   0   -0.29    0.44
 -13   1   0    0.23    0.55
 -13  -1   0   -0.26    0.42
 -13   1   0   -0.28    0.38
 -13  -1   0   -0.14    0.73
 -13   1   0    0.62    0.72
  13   1   0   -0.04    0.67
  13  -1   0   -0.26    0.75
 -14  -1   0  123.83   11.44
 -14   1   0  121.07   11.68
 -14  -1   0  121.75   12.13
 -14   1   0  112.93   10.44
 -14  -1   0  155.57   14.85
 -14   1   0  137.62   13.74
  14   1   0  138.58   13.77
  14  -1   0  156.09   15.27
 -15  -1   0    0.55    0.53
 -15   1   0    0.88    0.69
 -15  -1   0    0.41    0.49
 -15   1   0   -0.23    0.41
 -15  -1   0    0.91    1.39
 -15   1   0    0.13    0.82
  15   1   0    0.00    0.81
  15  -1   0    0.53    0.92
 -16  -1   0   64.91    6.21
 -16   1   0   70.20    7.10
 -16  -1   0   72.05    7.54
 -16   1   0   63.35    6.66
 -16  -1   0   87.95    8.97
 -16   1   0   91.16    9.33
  16   1   0   84.65    8.61
  16  -1   0   87.16    8.85
 -17  -1   0    0.70    0.55
 -17   1   0    0.34    0.71
 -17  -1   0    0.37    1.02
 -17   1   0    0.72    1.09
  17   1   0   -0.44    0.91
  17  -1   0    0.80    1.08
 -18  -1   0    2.35    0.80
 -18   1   0    2.55    0.92
 -18  -1   0    4.00    1.52
 -18   1   0    3.50    1.44
  18   1   0    4.33    1.49
  18  -1   0    5.95    1.53
 -19   1   0   -0.14    0.57
 -19  -1   0   -0.63    0.96
 -19   1   0   -0.09    0.90
  19   1   0    0.25    0.97
  19  -1   0    0.81    0.92
 -20   1   0    0.33    0.68
 -20  -1   0    0.95    1.08
 -20   1   0   -0.86    1.53
  20   1   0    0.75    1.04
  20  -1   0    0.08    1.11
 -21  -1   0    0.56    1.02
 -21   1   0   -0.22    1.05
  21   1   0   -0.66    0.96
  21  -1   0   -0.36    1.11
 -22   1   0  126.15   16.41
  22   1   0  134.05   16.70
  22   1   0  127.11   16.34
  22  -1   0  141.58   17.29
 -23   1   0    0.61    1.10
  23   1   0   -1.54    1.07
  23  -1   0    0.09    1.00
  23   1   0    0.85    1.03
 -24   1   0    0.61    1.39
  24   1   0    2.40    2.43
  24   1   0    2.89    1.37
  24  -1   0    1.26    1.42
  -4  -1   1  994.92  122.43
  -4   1  -1 1085.59  146.16
   4   1   1 1093.92  145.69
  -4  -1   1 1089.72  141.35
  -4   1  -1 1081.92  141.81
   4  -1  -1  955.71  117.59
  -4  -1   1 1073.63  140.87
  -4   1  -1 1046.42  140.11
   4   1   1 1243.37  164.55
   4   1   1 1106.65  146.13
   4  -1  -1 1154.22  153.96
   4   1  -1  931.36  115.12
  -4   1   1 1092.33  144.86
   4   1  -1  973.87  128.61
  -4  -1  -1 1174.34  158.56
  -4   1   1 1067.49  127.81
  -4   1   1 1134.11  150.81
   4  -1   1 1093.50  146.29
   4   1  -1 1113.46  147.50
  -5  -1   1    0.57    0.23
  -5   1  -1    0.08    0.54
  -5  -1   1    0.92    0.34
  -5   1  -1    0.51    0.40
   5  -1  -1    0.26    0.13
  -5  -1   1    0.07    0.48
  -5   1  -1    0.98    0.57
   5   1   1    0.36    0.50
   5  -1  -1    1.01    0.58
  -5  -1  -1   -0.19    0.49
   5   1  -1    0.37    0.20
  -5   1   1   -0.10    0.39
  -5  -1  -1    0.70    0.51
  -5   1   1    0.80    0.19
  -5  -1  -1    0.87    0.54
  -5   1   1    1.11    0.52
   5  -1   1    1.05    0.60
   5   1  -1    0.44    0.44
  -6  -1   1   29.05    2.16
  -6  -1   1   27.40    2.05
  -6   1  -1   30.56    2.28
  -6  -1   1   28.76    2.52
  -6   1  -1   30.48    2.61
   6   1   1   34.08    2.76
   6  -1  -1   30.35    2.74
  -6  -1  -1   31.33    2.47
  -6   1   1   27.99    2.31
  -6  -1  -1   31.58    2.66
  -6   1   1   29.03    1.65
  -6  -1  -1   29.94    2.63
  -6   1   1   30.43    2.65
   6  -1   1   28.39    2.61
   6   1  -1   27.14    2.32
  -7  -1   1  405.83   41.22
  -7   1  -1  466.54   50.20
  -7  -1   1  446.09   45.84
  -7   1  -1  460.42   47.91
  -7  -1   1  472.61   51.00
  -7   1  -1  459.01   49.19
   7   1   1  503.43   53.40
   7  -1  -1  484.34   51.88
  -7  -1  -1  465.78   48.15
  -7   1   1  469.21   49.17
  -7  -1  -1  468.50   50.06
  -7   1   1  424.13   41.05
  -7  -1  -1  490.43   52.56
  -7   1   1  458.82   49.99
   7  -1   1  483.95   52.14
   7   1  -1  502.15   52.93
  -8  -1   1  125.03    9.78
  -8   1  -1  122.98   10.61
  -8  -1   1  119.38    9.25
  -8   1  -1  124.77   10.48
  -8  -1   1  129.01   11.14
  -8   1  -1  139.80   11.58
   8   1   1  136.17   11.52
   8  -1  -1  140.89   11.98
  -8  -1  -1  122.52    9.70
  -8   1   1  142.54   11.89
  -8  -1  -1  127.36   10.63
  -8   1   1  126.33    8.82
  -8  -1  -1  127.36   11.05
  -8   1   1  130.77   11.17
   8  -1   1  135.75   11.61
   8   1  -1  145.64   12.10
  -9  -1   1   10.53    1.01
  -9   1  -1   12.15    1.57
  -9  -1   1   10.94    1.10
  -9   1  -1   12.47    1.70
  -9  -1   1   11.36    1.54
  -9   1  -1   12.45    1.65
   9   1   1   15.22    2.23
   9  -1  -1   10.94    2.20
  -9  -1  -1   11.25    1.20
  -9   1   1    9.47    1.23
  -9  -1  -1   11.50    1.38
  -9   1   1   11.87    1.09
  -9  -1  -1   14.81    2.35
  -9   1   1   11.93    1.63
   9  -1   1   10.30    1.55
   9   1  -1   10.49    1.58
 -10  -1   1   76.75    6.33
 -10   1  -1   81.44    7.12
 -10  -1   1   75.09    6.03
 -10   1  -1   80.54    6.59
 -10  -1   1   83.49    7.42
 -10   1  -1   89.03    7.91
  10   1   1  120.57   10.33
  10  -1  -1   94.09    8.28
 -10  -1  -1   76.97    6.41
 -10   1   1   81.58    6.91
 -10  -1  -1   74.75    6.60
 -10   1   1   71.65    5.21
 -10   1   1   79.45    7.34
  10  -1   1   97.16    8.45
  10   1  -1   85.73    7.65
 -11  -1   1  175.86   15.04
 -11   1  -1  190.40   17.65
 -11  -1   1  159.48   14.46
 -11   1  -1  166.75   15.29
 -11  -1   1  199.38   18.58
 -11   1  -1  204.43   19.32
  11   1   1  184.84   17.91
  11  -1  -1  182.95   17.95
 -11  -1  -1  164.14   15.07
 -11   1   1  155.96   14.65
 -11  -1  -1  188.98   17.60
 -11   1   1  160.19   13.53
 -11  -1  -1  209.02   20.27
 -11   1   1  202.88   18.91
  11  -1   1  195.71   18.56
  11   1  -1  189.15   17.86
 -12  -1   1  147.62   13.78
 -12   1  -1  167.48   15.92
 -12  -1   1  150.81   14.37
 -12   1  -1  166.43   15.81
 -12  -1   1  184.76   17.42
 -12   1  -1  201.45   18.98
  12   1   1  193.66   18.35
  12  -1  -1  199.78   19.25
 -12  -1  -1  158.69   14.66
 -12   1   1  146.67   14.00
 -12  -1  -1  152.39   14.60
 -12   1   1  141.48   12.31
 -12  -1  -1  174.03   16.92
 -12   1   1  182.26   17.51
  12  -1   1  231.54   21.82
  12   1  -1  167.17   16.30
 -13  -1   1    6.75    0.88
 -13   1  -1    6.58    1.12
 -13  -1   1    6.68    0.85
 -13   1  -1    6.35    1.23
 -13  -1   1    7.13    1.30
 -13   1  -1    8.76    1.51
  13   1   1    7.15    1.46
  13  -1  -1    9.33    1.51
 -13  -1  -1    5.32    0.99
 -13   1   1    5.40    0.98
 -13  -1  -1    6.28    1.01
 -13   1   1    4.95    0.71
 -13  -1  -1    7.84    1.53
 -13   1   1    6.52    1.37
  13  -1   1    7.25    1.38
  13   1  -1    7.45    1.36
 -14  -1   1    8.34    1.07
 -14   1  -1   12.33    1.59
 -14  -1   1    7.51    1.01
 -14   1  -1    9.46    1.24
 -14  -1   1   11.46    1.71
 -14   1  -1   11.72    2.62
  14   1   1   12.76    1.82
  14  -1  -1   10.78    2.41
 -14  -1  -1    9.76    1.30
 -14   1   1    9.00    1.30
 -14  -1  -1    9.53    1.71
 -14   1   1    8.47    0.94
 -14  -1  -1   11.44    1.77
 -14   1   1   10.18    1.77
  14  -1   1   10.71    1.77
  14   1  -1    9.94    1.71
 -15  -1   1   17.50    1.82
 -15   1  -1   20.86    2.93
 -15  -1   1   15.21    2.13
 -15   1  -1   18.62    1.97
 -15  -1   1   26.64    2.96
 -15   1  -1   23.18    3.05
  15   1   1   24.72    3.14
  15  -1  -1   22.63    2.99
 -15  -1  -1   19.09    2.58
 -15   1   1   19.12    2.18
 -15  -1  -1   16.75    2.15
 -15   1   1   14.05    1.50
 -15  -1  -1   23.90    3.07
 -15   1   1   23.73    2.85
  15  -1   1   22.64    2.77
  15   1  -1   21.68    2.69
 -16  -1   1   36.69    3.66
 -16   1  -1   41.77    4.48
 -16   1  -1   36.84    3.90
 -16  -1   1   48.59    5.36
 -16   1  -1   49.16    5.43
  16  -1  -1   45.47    5.33
 -16  -1  -1   39.23    4.05
 -16   1   1   46.93    5.10
 -16  -1  -1   40.79    4.40
 -16  -1  -1   50.11    5.44
 -16   1   1   49.31    5.64
  16  -1   1   51.34    5.66
  16   1  -1   46.40    5.35
 -17  -1   1    0.39    0.55
 -17   1  -1    0.58    1.11
 -17   1  -1    0.16    0.53
 -17  -1   1    1.23    1.46
 -17   1  -1    1.07    1.08
  17   1   1    0.37    0.96
  17  -1  -1   -0.26    1.07
 -17  -1  -1    0.06    0.64
 -17   1   1    0.27    0.66
 -17  -1  -1    0.36    0.64
 -17  -1  -1    1.26    1.12
 -17   1   1   -0.52    1.06
  17  -1   1   -0.03    1.13
  17   1  -1    0.73    1.05
 -18   1  -1   23.66    2.96
 -18  -1   1   27.29    3.67
 -18   1  -1   29.83    3.99
  18   1   1   30.84    4.09
  18  -1  -1   31.70    4.16
 -18  -1  -1   26.36    3.23
 -18   1   1   21.81    2.76
 -18  -1  -1   28.83    3.93
 -18   1   1   28.73    4.02
  18  -1   1   32.93    4.34
  18   1  -1   26.55    3.73
 -19   1  -1    1.41    0.86
 -19  -1   1    0.48    1.12
 -19   1  -1    1.97    1.30
  19   1   1    1.66    1.20
  19  -1  -1    0.98    1.22
 -19  -1  -1    0.82    0.85
 -19   1   1    0.95    1.07
 -19  -1  -1   -0.38    1.16
 -19   1   1    0.99    1.24
  19   1  -1    1.03    1.10
 -20   1  -1    0.73    0.82
 -20  -1   1    0.80    1.07
 -20   1  -1    1.13    1.22
  20   1   1   -0.31    1.12
  20   1   1    0.81    1.01
  20  -1  -1    0.89    1.17
 -20  -1  -1    1.23    1.16
 -20   1   1    1.79    1.14
  20  -1   1    0.17    1.20
  20   1  -1    0.80    1.11
 -21   1  -1    4.96    1.31
 -21  -1   1    6.76    1.84
 -21   1  -1    4.85    1.93
  21   1   1    7.68    1.95
  21   1   1    6.62    1.74
  21  -1  -1    7.20    1.90
 -21   1   1    5.94    2.68
  21  -1   1    5.47    1.75
  21   1  -1    8.00    2.73
 -22  -1   1    6.39    2.30
 -22   1  -1    7.84    2.29
  22   1   1   11.99    2.47
  22   1   1    9.07    2.23
  22  -1  -1    9.62    2.26
 -22   1   1   10.43    2.39
  22  -1   1   10.09    3.21
  22   1  -1   11.16    2.36
 -23   1  -1    1.85    1.48
  23   1   1    1.54    2.30
  23   1   1    2.59    1.42
  23  -1  -1    2.13    1.46
 -23   1   1    0.84    1.38
  23   1  -1    1.42    1.39
  23  -1   1    1.68    1.31
  23   1  -1    1.73    1.40
 -24   1  -1    0.21    1.40
  24   1   1    1.75    1.36
  24   1   1    2.47    1.31
  24  -1  -1    2.08    1.41
 -24   1   1    2.51    1.48
  24   1  -1    0.03    1.34
  24  -1   1    0.75    1.20
  24   1  -1    1.11    1.36
   0   1  -2    1.34    0.33
   0  -1   2    0.59    0.26
   0   1   2    1.05    0.38
   0  -1  -2    1.54    0.42
   0   1  -2    1.14    0.34
   0  -1   2    0.74    0.09
   0   1   2    1.00    0.18
   0   1   2    1.34    0.35
   0  -1   2    0.93    0.29
  -1  -1   2  131.20    8.04
  -1   1  -2  138.84    9.41
   1   1   2  142.10    9.75
  -1  -1   2  138.85    8.27
   1  -1  -2  139.23    8.81
  -1   1  -2  136.07    9.66
  -1   1  -2  127.50    7.75
   1   1   2  141.82    8.23
  -1  -1   2  140.13    8.47
   1   1   2  139.78    8.85
  -1   1   2  145.31    9.35
  -1  -1  -2  135.83    9.85
  -1   1   2  121.25    8.18
   1   1  -2  114.26    7.28
   1   1  -2  112.69    5.80
   1  -1   2  125.81    7.59
  -1   1   2  139.12    7.77
   1   1  -2  128.77    6.34
  -1   1   2  137.48    8.75
   1  -1   2  136.07    8.23
  -2   1  -2    9.12    0.97
  -2  -1   2    7.83    0.51
   2   1   2    8.14    0.93
   2  -1  -2    7.51    0.52
  -2   1  -2    9.51    1.32
  -2  -1   2    7.63    0.47
  -2   1  -2   10.11    1.01
   2   1   2    8.43    0.69
  -2  -1   2    7.73    0.61
   2   1   2    8.99    0.92
  -2   1   2    7.55    0.68
   2   1  -2    6.99    0.40
  -2   1   2    6.34    0.46
  -2  -1  -2    8.86    1.09
   2   1  -2    6.72    0.48
  -2   1   2    8.61    0.65
  -2   1   2    8.53    0.80
   2  -1   2    8.46    0.71
  -3   1  -2 5106.25 1332.01
  -3  -1   2 5675.94 1692.61
   3   1   2 5628.32 1446.93
   3  -1  -2 5720.00 1502.97
  -3   1  -2 4746.86 1218.11
  -3  -1   2 4396.68 1511.46
  -3  -1   2 4808.08 1220.50
  -3   1  -2 4840.74 1249.22
   3   1   2 5289.76 1345.24
  -3  -1   2 4550.11 1154.53
   3   1   2 5409.36 1371.66
  -3   1   2 4791.45 1209.16
   3   1  -2 4886.66 1710.23
  -3   1   2 4796.65 1879.38
  -3  -1  -2 5610.27 1464.44
   3   1  -2 5251.29 1361.42
  -3   1   2 4703.33 1198.07
  -3   1   2 5208.13 1347.39
   3  -1   2 5302.02 1362.32
  -4   1  -2    2.80    0.67
  -4  -1   2    2.17    0.20
   4   1   2    2.77    0.59
  -4   1  -2    2.72    0.61
  -4  -1   2    1.55    0.45
  -4   1  -2    2.20    0.57
   4   1   2    2.59    0.57
   4   1   2    2.33    0.53
   4  -1  -2    2.98    1.00
  -4   1   2    2.16    0.44
   4   1  -2    1.47    0.21
   4   1  -2    1.67    0.29
  -4  -1  -2    1.45    0.69
   4   1  -2    1.74    0.21
  -4   1   2    2.50    0.81
   4  -1   2    2.52    0.62
   4   1  -2    2.74    0.55
  -5   1  -2  861.20  105.10
  -5  -1   2  754.59   84.97
   5   1   2  838.77  103.13
  -5   1  -2  818.38   98.28
  -5  -1   2  829.46   98.33
  -5   1  -2  869.90  105.88
   5   1   2  829.00  100.23
   5   1   2  902.47  107.47
   5  -1  -2  727.68   89.50
  -5   1   2  859.08  100.75
   5   1  -2  717.51   81.88
  -5   1   2  730.68   76.14
   5   1  -2  751.02   90.12
  -5  -1  -2  897.83  111.40
  -5   1   2  687.55   71.48
   5   1  -2  800.27   87.35
  -5   1   2  822.89   99.32
   5  -1   2  836.03  101.62
   5   1  -2  715.39   88.84
  -6   1  -2    3.63    1.27
  -6  -1   2    2.60    0.46
   6   1   2    3.43    0.71
  -6  -1   2    2.36    0.36
  -6   1  -2    3.07    0.67
  -6  -1   2    3.09    0.63
  -6   1  -2    1.96    0.74
   6   1   2    2.40    0.83
   6   1   2    2.97    0.71
   6  -1  -2    1.88    0.73
  -6   1   2    2.49    0.52
  -6  -1  -2    3.41    0.80
  -6   1   2    2.86    0.17
  -6   1   2    3.01    0.68
   6  -1   2    2.80    0.76
   6   1  -2    3.07    0.69
  -7   1  -2  410.93   42.03
  -7  -1   2  368.78   33.62
  -7  -1   2  376.32   35.65
  -7   1  -2  401.90   40.61
   7  -1  -2  289.20   24.24
  -7  -1   2  392.81   39.43
  -7   1  -2  393.80   39.92
   7   1   2  436.57   43.21
   7  -1  -2  402.72   40.52
  -7  -1  -2  464.49   46.72
  -7   1   2  388.10   38.30
  -7   1   2  344.26   34.28
  -7  -1  -2  401.42   41.87
  -7   1   2  374.92   31.29
  -7  -1  -2  456.21   45.39
  -7   1   2  386.08   39.35
   7  -1   2  406.01   41.65
   7   1  -2  400.60   40.20
  -8   1  -2   54.19    4.60
  -8  -1   2   50.16    3.33
  -8  -1   2   51.55    3.38
  -8   1  -2   53.71    4.40
  -8  -1   2   52.35    4.40
  -8   1  -2   53.07    4.51
   8   1   2   55.84    4.53
   8  -1  -2   56.94    4.98
  -8  -1  -2   65.19    5.27
  -8   1   2   47.71    3.74
  -8  -1  -2   56.86    5.48
  -8   1   2   53.11    3.07
  -8  -1  -2   62.44    5.17
  -8   1   2   56.78    4.77
   8  -1   2   62.28    5.05
   8   1  -2   51.65    4.41
  -9   1  -2  198.36   18.51
  -9  -1   2  165.87   13.75
  -9  -1   2  167.37   13.79
  -9   1  -2  189.25   17.17
  -9   1  -2  186.33   17.73
   9   1   2  195.59   18.20
   9  -1  -2  192.55   18.27
  -9  -1  -2  188.15   17.00
  -9   1   2  187.27   16.88
  -9   1   2  189.11   14.11
  -9  -1  -2  200.17   18.62
  -9  -1  -2  206.26   19.13
  -9   1   2  191.37   17.73
   9  -1   2  206.97   19.04
   9   1  -2  197.48   18.37
 -10   1  -2  271.55   27.42
 -10  -1   2  241.36   22.21
 -10  -1   2  222.32   20.92
 -10   1  -2  273.23   27.28
 -10  -1   2  288.08   28.76
 -10   1  -2  291.49   29.12
  10   1   2  302.50   29.69
  10  -1  -2  318.91   31.45
 -10  -1  -2  266.84   26.33
 -10   1   2  257.46   25.18
 -10   1   2  245.83   21.38
 -10  -1  -2  283.70   28.85
 -10  -1  -2  292.70   30.46
 -10   1   2  293.35   29.52
  10  -1   2  290.21   29.04
  10   1  -2  267.06   27.46
 -11   1  -2  111.76   10.83
 -11  -1   2   97.18    7.71
 -11  -1   2   87.51    7.21
 -11   1  -2  108.52    9.50
 -11  -1   2  115.04   10.17
 -11   1  -2  111.98   10.16
  11   1   2  115.39   10.13
  11  -1  -2  106.63   10.07
 -11  -1  -2  102.09    9.01
 -11   1   2   97.95    8.30
 -11   1   2   87.48    6.53
 -11  -1  -2  110.92    9.98
 -11   1   2  120.42   11.31
  11  -1   2  117.28   11.42
  11   1  -2   91.00    8.84
 -12   1  -2    3.05    0.91
 -12  -1   2    2.69    0.77
 -12  -1   2    2.84    0.49
 -12   1  -2    3.27    0.80
 -12   1  -2    3.06    1.06
 -12  -1   2    4.42    1.02
  12   1   2    2.90    0.93
  12  -1  -2    3.38    1.09
 -12  -1  -2    2.15    0.72
 -12   1   2    2.52    0.69
 -12   1   2    1.84    0.44
 -12  -1  -2    2.84    0.92
 -12  -1  -2    2.77    1.48
 -12   1   2    3.47    0.97
  12  -1   2    2.45    1.05
  12   1  -2    2.95    1.08
 -13   1  -2   87.54    8.14
 -13  -1   2   74.36    6.23
 -13  -1   2   66.89    5.87
 -13   1  -2   83.98    7.65
 -13  -1   2   97.48    8.76
 -13   1  -2   99.40    9.72
  13   1   2   91.93    8.53
  13  -1  -2   80.84    8.43
 -13  -1  -2   89.62    8.05
 -13   1   2   76.60    6.86
 -13  -1  -2   82.74    7.96
 -13  -1  -2   86.37    8.45
 -13   1   2   98.78    9.17
  13  -1   2   97.64    9.02
  13   1  -2   91.62    8.87
 -14   1  -2    1.43    1.26
 -14  -1   2    1.88    0.51
 -14  -1   2    0.82    0.43
 -14   1  -2    1.42    0.97
 -14  -1   2    1.41    0.85
 -14   1  -2    1.30    1.08
  14   1   2    0.92    0.89
  14  -1  -2    0.67    1.01
 -14  -1  -2    1.58    0.69
 -14   1   2    0.83    0.62
 -14   1   2    1.38    0.33
 -14  -1  -2    1.41    0.73
 -14  -1  -2    1.76    1.06
 -14   1   2    2.15    1.44
  14  -1   2    2.10    0.98
  14   1  -2    1.94    0.91
 -15   1  -2   85.13    8.54
 -15  -1   2   71.93    6.57
 -15   1  -2   80.49    8.03
 -15  -1   2   87.35    8.91
 -15   1  -2   95.96    9.91
  15   1   2   92.24    9.24
  15  -1  -2  108.19   10.86
 -15  -1  -2  105.81   10.10
 -15   1   2   80.63    7.70
 -15  -1  -2   78.43    8.07
 -15  -1  -2  103.44   10.24
 -15   1   2  101.75    9.98
  15  -1   2   96.41    9.77
  15   1  -2   85.07    8.96
 -16   1  -2   -0.24    0.72
 -16  -1   2    1.19    0.71
 -16   1  -2    0.55    0.67
 -16  -1   2    0.54    0.91
 -16   1  -2   -0.58    0.91
  16   1   2    2.07    0.93
  16  -1  -2    1.14    0.97
 -16  -1  -2    0.70    0.74
 -16   1   2   -0.39    0.56
 -16  -1  -2    0.95    0.67
 -16  -1  -2   -0.29    0.99
 -16   1   2   -0.11    0.91
  16  -1   2    1.01    0.96
  16   1  -2    0.52    0.92
 -17   1  -2   11.40    1.77
 -17   1  -2   10.51    1.59
 -17  -1   2   11.08    1.97
 -17   1  -2   11.03    3.02
  17   1   2    9.25    1.92
 -17  -1  -2    9.30    1.75
 -17   1   2    9.23    1.45
 -17  -1  -2   10.71    1.60
 -17  -1  -2   15.10    2.33
 -17   1   2   12.94    2.19
  17  -1   2   10.09    2.06
  17   1  -2    6.64    1.91
 -18   1  -2    0.97    0.93
 -18   1  -2    1.35    0.71
 -18  -1   2    1.23    1.71
 -18   1  -2    1.79    1.29
  18   1   2    1.06    1.17
  18   1   2    2.84    1.64
  18  -1  -2    2.18    1.24
 -18  -1  -2    1.86    0.97
 -18   1   2    2.02    0.74
 -18  -1  -2    0.63    1.15
 -18  -1  -2   -0.14    1.16
 -18   1   2    1.30    1.20
  18  -1   2    0.35    1.04
  18   1  -2    2.01    1.19
 -19   1  -2    2.44    1.50
  19   1   2    1.80    0.94
 -19  -1   2    1.33    1.21
 -19   1  -2    2.82    1.40
  19   1   2    3.38    1.51
  19   1   2    3.01    1.24
  19  -1  -2    3.59    1.43
 -19   1   2    2.29    1.29
  19  -1   2    3.03    1.36
  19   1  -2    1.26    1.24
 -20   1  -2    5.04    1.27
 -20  -1   2    8.21    1.79
 -20   1  -2    6.30    1.78
  20   1   2    6.26    1.94
  20   1   2    3.26    1.54
  20  -1  -2    7.72    2.02
 -20   1   2    8.32    1.87
  20  -1   2    5.10    1.76
  20   1  -2    9.19    1.91
 -21   1  -2   19.09    3.38
 -21  -1   2   20.94    3.31
 -21   1  -2   19.19    3.47
  21   1   2   25.81    3.84
  21   1   2   21.55    3.37
  21  -1  -2   22.14    3.55
 -21   1   2   23.65    3.56
  21  -1   2   25.37    3.62
  21   1  -2   22.67    3.55
 -22  -1   2    0.48    1.29
 -22   1  -2    1.60    1.28
  22   1   2    3.00    1.33
  22   1   2    2.41    1.28
  22  -1  -2    0.31    1.25
 -22   1   2    0.84    1.33
  22  -1   2    1.32    1.33
  22   1  -2    1.06    1.22
 -23  -1   2   15.65    3.09
 -23   1  -2   17.99    3.49
  23   1   2   19.52    3.37
  23   1   2   17.00    3.08
  23  -1  -2   18.66    3.24
 -23   1   2   14.14    3.23
  23  -1   2   22.64    3.64
  23   1  -2   18.08    3.34
 -24   1  -2   -0.12    1.37
  24   1   2    1.72    1.36
  24   1   2    1.37    1.20
  24  -1  -2    1.25    1.35
 -24   1   2    0.32    1.27
  24   1  -2   -0.57    1.23
  24  -1   2    1.26    1.30
  24   1  -2    1.78    1.41
  -4   1  -3  593.24   64.66
  -4  -1   3  521.37   48.34
   4   1   3  558.03   60.79
   4  -1  -3  498.17   47.19
  -4   1  -3  547.21   59.53
  -4   1  -3  554.85   58.81
  -4  -1   3  546.45   55.41
   4   1   3  549.38   56.88
  -4  -1   3  523.73   55.19
   4   1   3  547.01   55.84
  -4   1   3  521.42   51.76
   4   1  -3  429.94   42.73
  -4  -1  -3  529.78   59.00
  -4   1   3  471.48   43.62
   4   1  -3  505.77   47.82
  -4   1   3  506.63   52.76
  -4   1   3  542.45   57.37
   4  -1   3  614.64   64.07
  -5   1  -3   60.87    5.84
  -5  -1   3   59.28    3.34
   5   1   3   61.01    5.62
  -5   1  -3   60.83    5.17
  -5   1  -3   65.16    5.08
  -5  -1   3   60.40    4.33
   5   1   3   67.20    5.64
   5   1   3   68.74    4.99
   5  -1  -3   65.19    4.80
  -5   1   3   56.47    5.01
   5   1  -3   56.13    3.53
  -5  -1  -3   64.15    5.98
   5   1  -3   59.11    3.21
  -5   1   3   57.93    4.36
   5  -1   3   61.76    6.27
   5   1  -3   55.82    5.52
  -6   1  -3  365.32   36.78
  -6  -1   3  298.52   25.68
   6   1   3  364.95   36.48
  -6   1  -3  355.70   35.57
  -6   1  -3  355.41   35.11
  -6  -1   3  394.08   37.20
   6   1   3  352.35   34.86
   6   1   3  369.72   35.10
   6  -1  -3  375.70   36.31
  -6   1   3  314.34   29.29
   6   1  -3  309.99   28.58
  -6  -1  -3  388.65   39.63
   6   1  -3  318.90   25.71
  -6   1   3  368.24   35.01
   6  -1   3  361.21   35.35
   6   1  -3  367.27   35.04
  -7   1  -3   -0.05    0.58
  -7  -1   3    0.60    0.36
   7   1   3   -0.12    0.61
  -7   1  -3   -0.35    0.57
  -7   1  -3   -0.23    0.61
  -7  -1   3    0.26    0.47
   7   1   3   -0.34    0.65
   7   1   3    1.30    0.61
   7  -1  -3    1.24    0.64
  -7   1   3    0.83    0.43
   7   1  -3    0.30    0.27
  -7  -1  -3   -0.38    0.65
   7   1  -3    0.15    0.13
  -7   1   3    0.03    0.55
   7  -1   3   -0.64    0.63
   7   1  -3    0.65    0.63
  -8   1  -3    0.30    0.63
  -8  -1   3    0.74    0.28
   8   1   3    0.90    0.70
  -8   1  -3    0.15    0.58
  -8   1  -3   -0.03    0.70
  -8  -1   3    0.53    0.48
   8   1   3   -0.16    0.70
   8   1   3   -1.22    0.89
   8  -1  -3    1.61    0.98
  -8   1   3    0.57    0.41
  -8  -1  -3    1.02    1.06
   8   1  -3    0.40    0.19
  -8   1   3    0.14    0.54
   8  -1   3   -0.09    0.61
   8   1  -3   -0.23    0.60
  -9   1  -3    6.07    1.15
  -9  -1   3    3.96    0.49
   9   1   3    5.38    1.03
  -9   1  -3    7.45    1.16
  -9   1  -3    4.60    1.12
  -9  -1   3    5.16    0.93
   9   1   3    4.34    1.13
   9   1   3    4.63    1.01
   9  -1  -3    3.81    1.06
  -9   1   3    4.67    0.71
  -9  -1  -3    5.08    1.16
   9   1  -3    4.76    0.42
  -9   1   3    5.30    1.08
   9  -1   3    6.68    1.22
   9   1  -3    5.30    1.44
 -10   1  -3  120.53   11.00
 -10  -1   3  103.06    7.91
  10   1   3  107.77    9.94
 -10  -1   3   85.25    6.52
 -10   1  -3  119.49   10.92
 -10   1  -3  127.23   11.50
 -10  -1   3  113.59   10.05
  10   1   3  137.45   12.07
  10   1   3  122.89   10.70
  10  -1  -3  124.97   11.42
 -10   1   3  111.47    9.80
 -10  -1  -3  122.61   11.40
 -10   1   3  120.88   10.62
  10  -1   3  132.82   11.59
  10   1  -3  108.19   10.61
 -11   1  -3   77.31    6.83
 -11  -1   3   58.08    4.37
 -11  -1   3   55.59    4.03
 -11   1  -3   71.33    7.02
 -11   1  -3   42.70    5.22
  11   1   3   76.62    6.50
  11  -1  -3   67.88    6.42
 -11  -1  -3   75.51    6.83
 -11   1   3   63.41    5.32
 -11  -1  -3   71.25    6.65
 -11   1   3   78.54    6.82
  11  -1   3   77.58    6.84
 -12   1  -3   40.17    3.95
 -12  -1   3   30.79    2.55
 -12   1  -3   40.84    3.90
 -12   1  -3   39.40    4.13
 -12  -1   3   44.41    4.11
  12   1   3   43.53    4.06
  12  -1  -3   59.96    5.81
 -12  -1  -3   47.22    4.49
 -12   1   3   36.67    3.26
 -12  -1  -3   40.35    4.08
 -12  -1  -3   43.64    4.33
 -12   1   3   35.29    3.63
  12  -1   3   45.99    4.29
  12   1  -3   32.37    3.68
 -13   1  -3   46.51    5.38
 -13  -1   3   34.62    2.90
 -13   1  -3   41.42    4.27
 -13   1  -3   46.75    4.77
 -13  -1   3   46.62    4.66
  13   1   3   47.66    4.68
  13  -1  -3   38.88    4.42
 -13  -1  -3   46.47    4.84
 -13   1   3   39.59    4.05
 -13  -1  -3   44.11    4.46
 -13  -1  -3   42.02    4.48
 -13   1   3   44.04    4.40
  13  -1   3   43.40    4.41
  13   1  -3   46.05    4.68
 -14   1  -3  108.01   10.19
 -14  -1   3   70.17    6.34
 -14   1  -3   97.01    9.31
 -14   1  -3  105.10   10.47
 -14  -1   3   96.17    9.41
  14   1   3   71.88    8.20
  14   1   3  101.68    9.61
  14  -1  -3  105.10   10.59
 -14   1   3   83.04    7.73
 -14  -1  -3   89.22    9.17
 -14   1   3  102.03    9.84
  14  -1   3  109.63   10.50
  14   1  -3   95.33    9.63
 -15   1  -3   10.23    1.68
 -15  -1   3    8.11    1.03
  15   1   3    9.55    1.70
 -15   1  -3   12.92    1.70
 -15   1  -3   12.73    2.09
 -15  -1   3   13.69    1.89
  15   1   3   10.76    2.04
  15   1   3   13.58    1.85
  15  -1  -3   13.40    2.19
 -15   1   3    8.45    1.28
 -15  -1  -3    9.75    1.79
 -15   1   3   11.54    1.80
  15  -1   3   10.77    1.98
  15   1  -3   11.49    1.99
 -16   1  -3    1.26    0.90
  16   1   3   -0.01    0.76
 -16   1  -3    0.01    0.74
 -16   1  -3   -0.05    1.02
 -16  -1   3   -0.08    0.90
  16   1   3   -0.70    1.06
  16   1   3    2.54    0.86
  16  -1  -3   -0.12    1.73
 -16   1   3    0.71    0.61
 -16  -1  -3    1.28    0.86
 -16   1   3   -0.39    0.98
  16  -1   3    2.11    1.13
  16   1  -3   -0.17    1.03
 -17   1  -3   87.07    9.33
  17   1   3   84.37    9.23
 -17   1  -3   80.19    8.92
 -17   1  -3  100.05   10.74
 -17  -1   3  100.42   10.57
  17   1   3  111.18   11.40
  17   1   3   93.63    9.89
  17  -1  -3   97.61   10.82
 -17   1   3   67.84    7.27
 -17  -1  -3   76.89    8.92
 -17   1   3   97.84   10.39
  17  -1   3  100.07   10.64
  17   1  -3   85.74    9.38
 -18   1  -3    1.03    0.72
  18   1   3   -0.91    0.67
 -18   1  -3    1.02    0.69
 -18   1  -3   -1.30    1.37
 -18  -1   3    0.32    0.79
  18   1   3    0.08    0.97
  18   1   3   -1.02    0.80
  18  -1  -3   -1.01    0.80
 -18  -1  -3    0.35    1.00
 -18   1   3   -0.34    0.89
  18  -1   3    0.94    0.96
 -19   1  -3    0.32    1.23
  19   1   3    1.35    0.89
 -19   1  -3    0.38    1.06
 -19  -1   3    0.46    1.54
  19   1   3   -0.22    1.17
  19   1   3   -0.15    0.93
  19  -1  -3    0.07    0.98
 -19  -1  -3    1.35    0.77
 -19   1   3    1.17    1.09
  19  -1   3   -0.47    1.00
  19   1  -3    0.00    0.93
 -20   1  -3    6.72    1.63
  20   1   3    5.38    1.44
 -20   1  -3    8.66    2.02
 -20  -1   3    8.38    1.90
  20   1   3    7.15    2.01
  20   1   3   11.18    1.97
  20  -1  -3    8.49    2.11
 -20   1   3    7.55    1.90
  20  -1   3    9.26    2.06
  20   1  -3    8.10    1.97
 -21   1  -3    1.29    0.86
 -21   1  -3    0.55    1.14
 -21  -1   3    0.36    1.04
  21   1   3   -1.37    1.10
  21   1   3   -0.36    0.95
  21  -1  -3    1.72    2.02
 -21   1   3   -0.82    1.02
  21  -1   3    1.18    1.06
  21   1  -3    0.67    1.02
 -22   1  -3    0.53    1.05
 -22   1  -3    0.82    1.29
 -22  -1   3    1.18    1.20
  22   1   3    1.05    1.30
  22   1   3    2.09    1.24
  22  -1  -3    0.33    1.26
 -22   1   3    0.57    1.12
  22  -1   3    0.75    1.17
  22   1  -3    0.70    1.19
 -23  -1   3    8.15    2.14
 -23   1  -3    9.83    2.55
  23   1   3    9.42    2.36
  23   1   3    9.49    2.09
  23  -1  -3    6.61    2.21
 -23   1   3    7.66    2.11
  23  -1   3    8.50    2.14
  23   1  -3    8.54    2.24
   0   1   4    0.40    0.52
   0  -1   4    0.93    0.49
   0  -1  -4    1.14    0.50
   0   1  -4   -0.06    0.42
   0  -1   4    0.24    0.10
   0   1   4    0.60    0.18
   0  -1   4    0.66    0.09
   0   1   4    1.21    0.46
   0  -1   4    0.60    0.42
   1   1   4  222.19   18.72
  -1  -1   4  209.36   16.63
   1  -1  -4  249.28   20.09
  -1   1  -4  189.11   16.21
   1   1   4  202.79   13.96
  -1  -1   4  212.50   16.62
   1   1   4  222.63   18.25
  -1   1   4  219.15   17.68
   1  -1   4  213.54   17.81
  -1  -1  -4  226.32   19.05
   1   1  -4  214.61   17.04
   1  -1   4  195.03   14.08
  -1   1   4  212.63   14.02
   1   1  -4  191.47   11.59
   1  -1   4  204.68   13.90
  -1   1   4  210.08   16.46
   1  -1   4  225.61   17.58
  -2  -1   4  296.47   25.46
   2   1   4  323.38   29.74
   2  -1  -4  304.57   27.01
  -2   1  -4  304.05   28.83
  -2  -1   4  271.60   19.84
   2   1   4  301.39   23.93
  -2  -1   4  292.45   24.87
   2   1   4  327.44   28.15
  -2   1   4  306.52   26.45
   2  -1   4  310.81   28.49
  -2  -1  -4  328.10   30.45
   2   1  -4  291.73   24.91
  -2   1   4  305.11   23.81
   2   1  -4  256.74   18.08
   2  -1   4  302.91   24.00
  -2   1   4  295.40   25.14
   2  -1   4  300.97   25.40
  -3   1  -4    1.24    0.68
  -3  -1   4    0.75    0.26
   3   1   4    2.59    0.69
   3  -1  -4    0.47    0.27
  -3   1  -4    1.34    0.69
  -3   1  -4    0.87    0.37
  -3  -1   4    0.96    0.20
   3   1   4    0.37    0.30
  -3  -1   4    1.04    0.42
   3   1   4    1.18    0.43
  -3   1   4    0.32    0.37
  -3  -1  -4    1.00    0.68
   3   1  -4    1.40    0.44
  -3   1   4    0.13    0.27
   3   1  -4    0.78    0.17
  -3   1   4    1.60    0.48
   3  -1   4    0.52    0.41
  -4   1  -4 1139.14  152.55
  -4  -1   4  946.61  118.17
   4   1   4 1050.08  144.27
   4  -1  -4 1039.68  130.27
  -4   1  -4  953.46  132.61
  -4   1  -4  971.66  128.19
  -4  -1   4  983.39  125.95
   4   1   4 1172.39  152.03
  -4  -1   4 1016.46  131.57
   4   1   4 1021.10  132.09
  -4   1   4  987.69  126.76
  -4  -1  -4 1017.03  141.77
  -4   1   4  875.05  112.62
   4   1  -4  951.24  120.15
  -4   1   4  905.84  117.97
  -4   1   4  966.14  129.38
   4  -1   4 1028.83  134.66
  -5   1  -4   18.27    1.86
  -5  -1   4   16.58    1.09
   5   1   4   18.55    1.94
   5  -1  -4   15.05    0.78
  -5   1  -4   15.98    1.79
  -5   1  -4   17.70    1.56
  -5  -1   4   14.74    1.14
   5   1   4   16.02    1.44
  -5  -1   4   16.42    1.52
   5   1   4   16.87    1.37
  -5   1   4   16.32    1.26
  -5  -1  -4   16.77    1.93
  -5   1   4   14.18    0.67
   5   1  -4   16.04    0.88
  -5   1   4   17.44    1.37
  -5   1   4   15.99    1.63
   5  -1   4   17.72    1.94
  -6   1  -4   93.13    7.72
  -6  -1   4   82.14    5.17
   6   1   4   93.41    7.78
  -6   1  -4  101.25    8.37
  -6   1  -4   88.85    7.05
  -6  -1   4   86.62    6.13
   6   1   4   93.59    7.14
   6   1   4  104.98    7.40
   6  -1  -4   86.50    6.74
  -6   1   4   84.55    5.90
  -6  -1  -4   95.43    8.08
   6   1  -4   80.79    4.63
  -6   1   4   78.97    6.12
   6  -1   4   97.29    7.46
   6   1  -4   74.82    6.04
  -7   1  -4   17.77    2.02
  -7  -1   4   17.96    1.14
   7   1   4   21.50    2.34
  -7   1  -4   20.17    2.14
  -7   1  -4   19.50    2.40
  -7  -1   4   17.66    1.60
   7   1   4   23.03    2.22
   7   1   4   22.53    1.96
   7  -1  -4   23.95    2.20
  -7   1   4   19.33    1.84
   7   1  -4   15.95    1.17
  -7  -1  -4   25.06    3.14
   7   1  -4   17.65    0.99
  -7   1   4   18.73    1.77
   7  -1   4   23.00    2.10
   7   1  -4   20.52    1.96
  -8   1  -4   17.65    2.00
  -8  -1   4   15.61    1.09
   8   1   4   20.12    2.82
  -8   1  -4   16.27    2.00
  -8   1  -4   13.57    1.69
  -8  -1   4   21.95    2.20
   8   1   4   22.74    2.83
   8   1   4   22.34    2.03
   8  -1  -4   18.18    2.06
  -8   1   4   15.67    1.42
  -8  -1  -4   18.12    2.23
  -8   1   4   17.97    1.75
   8  -1   4   16.83    1.86
   8   1  -4   16.26    1.79
  -9   1  -4    0.73    0.71
  -9  -1   4    0.13    0.24
   9   1   4    1.53    0.69
  -9   1  -4   -0.34    0.67
  -9   1  -4    0.23    0.98
  -9  -1   4    0.20    0.54
   9   1   4    1.65    0.70
   9   1   4    0.36    0.64
   9  -1  -4    1.71    0.78
  -9   1   4    0.44    0.38
   9   1  -4    0.28    0.15
  -9  -1  -4    1.13    0.80
   9   1  -4    0.18    0.12
  -9   1   4    0.69    0.57
   9  -1   4    0.14    0.62
   9   1  -4    0.81    0.62
 -10   1  -4   11.73    2.32
 -10  -1   4   11.45    1.17
  10   1   4   12.56    1.70
 -10   1  -4   13.62    1.85
 -10   1  -4   10.73    2.26
 -10  -1   4   10.61    1.88
  10   1   4   12.71    1.68
  10   1   4   14.98    1.68
  10  -1  -4   14.96    1.93
 -10   1   4   10.86    1.19
 -10  -1  -4   13.37    1.99
 -10   1   4   13.47    1.63
  10  -1   4   12.75    1.67
  10   1  -4   10.61    2.19
 -11   1  -4    0.78    0.62
 -11  -1   4    0.15    0.26
  11   1   4   -0.30    0.64
 -11   1  -4    1.14    0.64
 -11   1  -4    0.73    0.67
 -11  -1   4    0.21    0.53
  11   1   4    0.40    0.65
  11   1   4    0.35    0.63
  11  -1  -4    0.15    0.64
 -11   1   4    0.34    0.40
 -11  -1  -4    0.97    0.74
  11   1  -4    0.02    0.12
  11   1  -4    0.10    0.07
 -11   1   4    0.26    0.58
  11  -1   4    0.75    0.68
  11   1  -4   -0.89    0.61
 -12   1  -4   36.60    3.65
 -12  -1   4   24.15    2.05
  12   1   4   34.50    4.19
 -12   1  -4   33.22    3.33
 -12   1  -4   35.19    3.57
 -12  -1   4   31.76    3.09
  12   1   4   38.75    4.63
  12   1   4   32.12    3.15
  12  -1  -4   32.68    3.57
 -12   1   4   25.36    2.41
 -12  -1  -4   34.89    4.31
 -12   1   4   38.95    3.65
  12  -1   4   38.12    3.59
 -13   1  -4  149.87   14.32
 -13  -1   4   96.03    8.64
  13   1   4  147.77   15.43
 -13   1  -4  135.88   13.59
 -13   1  -4  145.07   14.28
 -13  -1   4  124.54   12.37
  13   1   4  149.19   14.74
  13   1   4  143.30   13.56
  13  -1  -4  146.84   14.45
 -13   1   4  110.50   10.45
 -13  -1  -4  149.36   15.03
 -13   1   4  132.75   13.03
  13  -1   4  151.20   15.38
 -14   1  -4  136.81   13.59
 -14  -1   4   93.29    9.14
  14   1   4  145.78   15.93
 -14   1  -4  159.87   15.99
 -14   1  -4  136.36   14.05
 -14  -1   4  150.37   14.48
  14   1   4  150.33   15.08
  14   1   4  137.10   14.62
  14  -1  -4  121.07   13.28
 -14   1   4  104.47   10.19
 -14   1   4  131.95   14.11
  14  -1   4  147.24   14.23
  14   1  -4  117.52   12.45
 -15   1  -4  105.68   10.66
  15   1   4   99.28   10.53
 -15   1  -4   96.29   10.32
 -15   1  -4  110.01   12.99
 -15  -1   4   95.48    9.78
  15   1   4  123.14   13.59
  15   1   4  120.23   11.67
  15  -1  -4  100.00   11.01
 -15   1   4   81.37    8.10
 -15  -1  -4  105.77   11.25
 -15   1   4   97.55   10.30
  15  -1   4  115.79   11.50
  15   1  -4   99.09   10.75
 -16   1  -4   13.50    2.81
  16   1   4   10.45    1.94
 -16   1  -4   11.89    1.95
 -16   1  -4   12.68    2.29
 -16  -1   4   11.94    2.03
  16   1   4    7.08    1.94
  16   1   4   13.73    2.09
  16  -1  -4   13.25    2.28
 -16   1   4    8.87    1.42
 -16  -1  -4    9.75    2.63
 -16   1   4   14.73    2.15
  16  -1   4   11.27    2.07
  16   1  -4    9.99    2.13
 -17   1  -4  103.20   11.09
  17   1   4   88.48    9.99
 -17   1  -4  100.88   10.94
 -17   1  -4  107.46   11.63
 -17  -1   4   59.23    7.80
  17   1   4  103.18   11.09
  17   1   4  114.32   11.60
  17  -1  -4  104.09   11.56
 -17  -1  -4   87.23   10.30
 -17   1   4  106.74   11.15
  17  -1   4  104.83   10.96
  17   1  -4   91.69   10.32
 -18   1  -4    4.68    1.45
  18   1   4    4.47    1.37
 -18   1  -4    4.53    1.51
 -18   1  -4    6.60    1.70
 -18  -1   4    4.81    1.59
  18   1   4    8.15    1.77
  18   1   4    6.22    1.54
  18  -1  -4    5.92    1.75
 -18  -1  -4    4.65    1.46
 -18   1   4    5.88    1.52
  18  -1   4    5.94    2.41
  18   1  -4    7.08    1.75
 -19   1  -4    8.29    1.76
  19   1   4    7.82    1.73
 -19   1  -4    6.99    1.63
 -19   1  -4    8.90    2.08
 -19  -1   4    7.60    1.85
  19   1   4    9.33    1.94
  19   1   4    9.35    1.79
  19  -1  -4    9.15    2.15
 -19  -1  -4    5.48    1.60
  19  -1   4    9.06    1.88
  19   1  -4    6.30    1.76
 -20   1  -4    3.79    1.47
  20   1   4    2.23    1.22
 -20   1  -4    5.70    1.64
 -20  -1   4    4.11    1.38
  20   1   4    4.09    1.59
  20   1   4    3.11    1.27
  20  -1  -4    4.28    1.52
 -20  -1  -4    3.46    1.27
 -20   1   4    4.47    1.53
  20  -1   4    2.43    1.40
 -21   1  -4    0.30    1.08
  21   1   4    0.45    0.95
 -21   1  -4    0.05    1.26
 -21  -1   4    1.00    0.98
  21   1   4    0.71    1.76
  21   1   4    1.98    1.06
 -21   1   4   -0.49    1.68
  21  -1   4    1.21    1.13
  21   1  -4    0.48    1.15
 -22  -1   4    8.34    3.06
  22   1   4   10.38    2.51
  22   1   4   13.29    2.42
  22  -1  -4   13.42    2.65
  22  -1   4    8.71    2.26
 -22   1   4   12.51    2.49
  22  -1   4   11.45    2.79
  22  -1   4   13.03    2.59
  22   1  -4   12.54    2.77
 -23  -1   4    2.21    1.30
  23   1   4    1.23    1.42
  23   1   4    0.98    1.22
  23  -1  -4    2.24    1.51
  23  -1   4    0.66    1.14
 -23   1   4    0.47    1.31
  23  -1   4    2.11    1.45
  23  -1   4    1.22    1.28
  23   1  -4    1.46    1.35
  -4  -1   5   49.07    3.11
   4   1   5   54.20    4.70
   4  -1  -5   54.88    3.41
  -4   1  -5   55.24    4.79
  -4  -1   5   45.07    2.83
   4   1   5   45.20    3.24
  -4  -1   5   44.10    3.53
   4   1   5   58.17    4.57
  -4   1   5   46.80    3.43
   4  -1   5   54.31    4.70
  -4  -1  -5   47.11    4.24
   4   1  -5   57.16    3.51
  -4   1   5   48.58    3.14
   4  -1   5   48.21    3.51
  -4   1   5   46.15    3.72
   4  -1   5   48.37    3.68
  -5  -1   5   29.97    1.84
   5   1   5   33.34    3.09
   5  -1  -5   27.56    1.88
  -5   1  -5   25.01    2.70
  -5  -1   5   28.39    1.86
   5   1   5   29.54    2.65
  -5  -1   5   29.60    2.48
   5   1   5   34.92    2.50
  -5   1   5   28.71    2.18
  -5  -1  -5   32.42    3.24
   5   1  -5   30.12    1.83
  -5   1   5   28.86    2.18
  -5   1   5   30.21    2.59
   5  -1   5   34.46    2.68
  -6   1  -5   31.60    3.15
  -6  -1   5   20.03    1.30
   6   1   5   28.94    2.78
   6  -1  -5   22.42    1.19
  -6   1  -5   29.47    2.92
  -6   1  -5   22.83    2.09
  -6  -1   5   23.70    1.73
   6   1   5   26.58    2.18
  -6  -1   5   24.69    2.29
   6   1   5   25.97    2.19
  -6   1   5   24.20    1.85
  -6  -1  -5   28.24    2.97
   6   1  -5   22.75    1.33
  -6   1   5   21.80    1.81
  -6   1   5   26.60    2.47
   6  -1   5   26.93    2.23
  -7   1  -5   38.15    3.68
  -7  -1   5   26.52    1.66
   7   1   5   30.75    3.14
  -7   1  -5   34.75    3.37
  -7   1  -5   29.63    2.73
  -7  -1   5   26.82    2.13
   7   1   5   32.86    3.31
   7   1   5   31.34    2.62
   7  -1  -5   31.16    2.93
  -7   1   5   27.76    2.14
  -7  -1  -5   34.14    3.47
   7   1  -5   31.79    1.77
  -7   1   5   28.03    2.42
   7  -1   5   27.62    2.58
   7   1  -5   29.52    2.61
  -8   1  -5  462.15   50.14
  -8  -1   5  343.87   33.04
   8   1   5  404.78   45.30
  -8   1  -5  429.39   47.17
  -8   1  -5  413.87   44.92
  -8  -1   5  360.00   38.25
   8   1   5  406.80   43.32
   8   1   5  459.13   46.76
   8  -1  -5  429.48   47.95
  -8   1   5  354.63   36.55
  -8  -1  -5  453.87   51.70
   8   1  -5  334.55   29.96
  -8   1   5  363.19   39.08
   8  -1   5  458.36   47.19
   8   1  -5  426.14   44.99
  -9   1  -5   25.86    2.76
   9   1   5   21.98    2.58
  -9   1  -5   25.16    2.68
  -9   1  -5   19.90    2.23
  -9  -1   5   18.67    2.20
   9   1   5   23.60    2.34
   9   1   5   23.31    2.30
   9  -1  -5   19.73    2.30
  -9   1   5   22.06    2.18
  -9  -1  -5   25.80    3.15
  -9   1   5   20.43    2.08
   9  -1   5   24.82    2.51
   9   1  -5   18.31    2.14
 -10   1  -5  127.72   11.51
 -10  -1   5   82.74    6.46
  10   1   5  120.16   11.29
 -10   1  -5  112.64   10.79
 -10   1  -5  100.01    9.56
 -10  -1   5   95.61    8.52
  10   1   5  125.13   10.95
  10   1   5  111.24    9.65
  10  -1  -5  107.63   10.03
 -10   1   5  101.09    8.77
 -10  -1  -5  130.91   12.29
 -10   1   5  115.11    9.99
  10  -1   5  124.37   10.70
 -11   1  -5    8.96    1.59
 -11  -1   5    6.10    0.65
  11   1   5    8.82    1.55
 -11   1  -5    8.32    1.48
 -11   1  -5    8.68    1.49
 -11  -1   5    9.53    1.62
  11   1   5   10.72    1.47
  11   1   5    8.99    1.41
  11  -1  -5    8.50    1.48
 -11   1   5    6.23    0.88
 -11  -1  -5    9.10    1.59
 -11   1   5    7.17    1.17
  11  -1   5    9.03    1.38
  11   1  -5    9.92    1.60
 -12   1  -5   76.08    7.27
 -12  -1   5   50.38    4.12
  12   1   5   63.75    6.50
 -12   1  -5   76.08    7.28
 -12   1  -5   71.49    6.80
 -12  -1   5   64.61    6.01
  12   1   5   79.45    8.03
  12   1   5   78.95    7.02
  12  -1  -5   70.20    8.14
 -12   1   5   52.89    4.70
 -12  -1  -5   73.71    7.58
 -12   1   5   67.55    6.38
  12  -1   5   76.38    6.96
  12   1  -5   67.24    6.51
 -13   1  -5   89.36    9.08
  13   1   5   80.98    9.56
 -13   1  -5   86.09    8.82
 -13   1  -5   87.89    8.86
  13   1   5   90.33    8.74
  13   1   5   86.39    8.16
  13  -1  -5   83.86    9.31
 -13   1   5   65.01    6.13
 -13  -1  -5   88.31   10.19
 -13   1   5   79.45    7.86
  13  -1   5   88.65    8.58
  13   1  -5   85.05    8.80
 -14   1  -5   45.99    5.07
  14   1   5   39.85    5.60
 -14   1  -5   47.40    5.13
 -14   1  -5   46.42    5.03
 -14  -1   5   42.09    4.45
  14   1   5   49.86    5.14
  14   1   5   47.17    4.79
  14  -1  -5   45.13    5.37
 -14   1   5   35.12    3.50
 -14  -1  -5   40.28    5.17
 -14   1   5   41.91    4.53
  14  -1   5   42.92    4.52
  14   1  -5   35.42    4.46
 -15   1  -5    5.42    1.39
  15   1   5    5.65    1.94
 -15   1  -5    4.97    1.37
 -15   1  -5    3.30    1.38
 -15  -1   5    3.60    1.22
  15   1   5    5.21    1.42
  15   1   5    5.56    1.35
  15  -1  -5    3.96    1.44
 -15   1   5    2.19    0.71
 -15   1   5    4.88    1.28
  15  -1   5    3.50    1.25
  15   1  -5    5.15    1.46
 -16   1  -5   83.70    9.48
  16   1   5   67.97    7.92
 -16   1  -5   67.67    7.95
 -16   1  -5   74.13    8.27
 -16  -1   5   60.92    6.84
  16   1   5   75.68    8.48
  16   1   5   72.99    7.61
  16  -1  -5   63.53    7.93
 -16  -1  -5   68.30    7.87
 -16   1   5   68.90    8.31
  16  -1   5   74.91    7.87
  16   1  -5   56.64    7.09
 -17   1  -5    9.86    2.11
  17   1   5    7.76    1.69
 -17   1  -5    7.29    1.78
 -17   1  -5    7.66    1.91
 -17  -1   5    6.83    1.54
  17   1   5    9.28    2.69
  17   1   5    9.02    1.81
  17  -1  -5    9.77    2.10
 -17  -1  -5    7.08    2.53
 -17   1   5    6.65    1.69
  17  -1   5    9.15    1.93
  17   1  -5    5.48    1.76
 -18   1  -5    7.64    1.94
  18   1   5    5.98    1.66
 -18   1  -5    7.65    1.72
 -18   1  -5    8.70    2.02
 -18  -1   5    6.85    1.60
  18   1   5    5.60    1.75
  18   1   5    8.23    1.83
  18  -1  -5    6.52    2.63
 -18  -1  -5    8.08    1.78
 -18   1   5    7.03    1.68
  18  -1   5   10.39    1.96
  18   1  -5    5.18    1.84
 -19   1  -5   20.11    3.18
  19   1   5   15.85    2.73
 -19   1  -5   17.82    2.87
 -19   1  -5   21.66    3.26
 -19  -1   5   18.36    2.82
  19   1   5   18.96    3.08
  19   1   5   16.00    2.69
  19  -1  -5   16.74    3.23
 -19  -1  -5   16.71    2.91
 -19   1   5   15.14    2.60
  19  -1   5   19.37    2.99
  19   1  -5   17.31    3.00
  20   1   5   -0.21    0.92
 -20   1  -5   -0.13    0.92
 -20  -1   5   -0.46    1.51
  20   1   5    2.70    1.30
  20   1   5    0.05    1.11
  20  -1  -5   -0.76    1.26
  20  -1   5    1.35    1.11
 -20  -1  -5    1.46    1.04
 -20   1   5    0.76    1.15
  20  -1   5    2.39    1.30
  20  -1   5    0.97    1.08
  20   1  -5    0.88    1.82
  21   1   5   -0.10    0.87
 -21  -1   5    0.69    0.97
  21   1   5    1.92    1.28
  21   1   5    0.80    1.04
  21  -1  -5    1.57    1.80
  21  -1   5    0.28    1.01
 -21   1   5    1.76    1.13
  21  -1   5    0.31    1.19
  21  -1   5   -1.16    1.03
  21   1  -5    0.16    1.04
  22   1   5    1.56    0.82
 -22  -1   5   -0.09    0.91
  22   1   5   -1.03    1.06
  22   1   5   -0.46    1.02
  22  -1  -5    0.35    1.09
  22  -1   5   -0.07    1.04
 -22   1   5   -0.40    1.02
  22  -1   5   -0.88    1.14
  22  -1   5    0.83    1.10
  22   1  -5    0.24    1.06
 -23  -1   5    0.78    1.10
  23   1   5    2.09    2.03
  23   1   5    1.25    1.17
  23  -1  -5    1.23    1.33
  23  -1   5    1.56    1.17
 -23   1   5    0.26    1.16
  23  -1   5   -1.39    1.28
  23  -1   5    1.47    1.85
  23   1  -5    1.20    1.25
   0   1   6    2.42    0.69
   0  -1   6    1.70    0.64
   0  -1  -6    0.67    0.63
   0   1  -6    1.18    0.91
   0   1   6    0.96    0.22
   0   1   6    1.50    0.64
   0  -1   6    1.06    0.64
   1   1   6  317.39   31.68
  -1  -1   6  345.03   32.37
   1  -1  -6  318.25   31.72
  -1   1  -6  293.14   29.45
  -1  -1   6  288.64   21.10
   1   1   6  313.46   24.76
  -1  -1   6  315.59   29.34
   1   1   6  322.65   30.36
  -1   1   6  341.73   32.40
   1  -1   6  316.87   31.41
  -1  -1  -6  305.94   30.42
   1   1  -6  352.71   33.41
  -1   1   6  292.45   22.57
   1  -1   6  321.48   24.82
   1   1  -6  259.55   20.42
  -2  -1   6  186.96   15.77
   2   1   6  210.18   19.14
   2  -1  -6  190.61   16.28
  -2   1  -6  190.13   18.22
  -2  -1   6  185.27   12.25
   2   1   6  179.52   12.83
  -2  -1   6  189.18   15.67
   2   1   6  211.52   17.69
  -2   1   6  189.84   15.96
   2  -1   6  197.77   18.09
  -2  -1  -6  207.42   18.51
   2   1  -6  233.94   19.17
  -2   1   6  211.35   14.82
   2   1  -6  158.40    9.90
   2  -1   6  180.39   12.84
  -2   1   6  200.32   16.73
   2  -1   6  208.28   17.42
  -3  -1   6  102.68    7.57
   3   1   6  109.32    9.37
   3  -1  -6   86.63    7.00
  -3   1  -6  118.15    9.99
  -3  -1   6   95.49    5.79
   3   1   6  102.15    6.90
  -3  -1   6  104.09    7.87
   3   1   6  117.37    9.05
  -3   1   6  109.94    8.37
   3  -1   6  114.03    9.64
  -3  -1  -6  115.12    9.64
   3   1  -6  113.18    8.63
  -3   1   6   95.36    6.37
   3  -1   6  102.50    6.92
  -3   1   6  105.56    8.10
   3  -1   6  112.41    8.43
  -4  -1   6   36.61    2.51
   4   1   6   42.87    4.64
   4  -1  -6   38.08    2.66
  -4   1  -6   54.54    5.18
  -4  -1   6   35.11    2.22
   4   1   6   35.41    2.38
  -4  -1   6   38.21    3.42
   4   1   6   41.00    3.18
  -4   1   6   40.64    3.39
   4  -1   6   39.36    3.74
  -4  -1  -6   39.10    3.67
   4   1  -6   38.27    2.62
  -4   1   6   36.22    2.65
   4  -1   6   33.73    2.36
  -4   1   6   36.77    3.08
   4  -1   6   37.70    2.90
  -5  -1   6  679.20   78.62
   5   1   6  741.28   94.91
  -5   1  -6  836.83  105.74
  -5  -1   6  614.41   70.88
   5   1   6  686.44   81.84
  -5  -1   6  710.40   87.89
   5   1   6  722.06   85.91
  -5   1   6  618.87   75.14
   5  -1   6  765.25   98.22
  -5  -1  -6  692.44   89.75
   5   1  -6  704.35   80.95
  -5   1   6  648.09   75.98
   5  -1   6  665.06   80.45
  -5   1   6  718.84   88.42
   5  -1   6  778.49   92.68
   6   1   6   27.81    2.92
   6  -1  -6   27.70    1.66
  -6   1  -6   28.40    3.00
  -6  -1   6   26.11    2.05
   6   1   6   27.89    2.24
  -6  -1   6   29.08    2.97
   6   1   6   30.12    2.40
  -6   1   6   26.27    2.02
   6  -1   6   36.26    4.05
  -6  -1  -6   31.43    3.26
   6   1  -6   22.58    1.52
  -6   1   6   26.04    2.26
   6  -1   6   26.81    2.26
  -6   1   6   30.22    2.75
   6  -1   6   31.74    2.53
  -7  -1   6   65.30    4.52
   7   1   6   80.96    7.47
   7  -1  -6   61.58    3.78
  -7   1  -6   87.66    7.83
  -7  -1   6   71.18    5.55
   7   1   6   79.53    6.26
  -7  -1   6   82.18    6.68
   7   1   6   87.26    6.51
  -7   1   6   70.35    5.36
   7  -1   6   86.51    7.73
  -7  -1  -6   96.43    8.50
   7   1  -6   70.63    4.58
  -7   1   6   69.16    5.45
   7  -1   6   75.01    6.24
  -7   1   6   82.74    6.96
   7  -1   6   86.80    6.64
  -8  -1   6   65.36    4.97
   8   1   6   94.11    8.83
  -8   1  -6   95.18    8.76
  -8  -1   6   74.31    5.96
   8   1   6   91.34    7.56
   8   1   6  101.31    7.83
   8  -1  -6   94.70    7.92
  -8   1   6   70.61    5.55
   8  -1   6   93.95    8.71
  -8  -1  -6   98.73    9.39
   8   1  -6   84.49    5.19
  -8   1   6   78.44    6.52
   8  -1   6   89.27    7.64
   8  -1   6   95.33    7.60
   8   1  -6   81.86    7.02
  -9  -1   6   17.29    1.29
   9   1   6   21.93    2.51
  -9   1  -6   28.56    2.94
  -9  -1   6   18.00    1.69
   9   1   6   22.68    2.49
   9   1   6   22.16    2.06
   9  -1  -6   21.31    2.91
  -9   1   6   18.48    1.58
  -9  -1  -6   24.54    2.89
   9   1  -6   17.39    0.95
  -9   1   6   18.10    1.83
   9  -1   6   24.44    2.24
   9   1  -6   18.13    2.09
 -10   1  -6   90.39    8.36
 -10  -1   6   51.63    4.07
  10   1   6   67.34    6.66
 -10   1  -6   75.19    7.37
 -10   1  -6   63.44    6.09
 -10  -1   6   57.20    4.99
  10   1   6   71.92    6.27
  10  -1  -6   68.70    6.43
 -10   1   6   54.78    4.54
 -10  -1  -6   82.20    7.84
 -10   1   6   64.57    5.62
  10  -1   6   76.57    6.40
  10   1  -6   69.54    6.39
 -11   1  -6  427.61   46.23
 -11  -1   6  231.00   23.64
  11   1   6  328.91   36.88
 -11   1  -6  364.01   39.60
 -11   1  -6  319.37   35.04
 -11  -1   6  273.20   29.64
  11   1   6  320.95   33.78
  11   1   6  338.17   35.00
  11  -1  -6  300.64   33.32
 -11   1   6  253.83   26.86
 -11  -1  -6  373.05   41.87
 -11   1   6  304.20   32.84
  11  -1   6  375.01   38.40
  11   1  -6  296.78   32.58
 -12   1  -6   92.36    9.40
  12   1   6   76.21    8.88
 -12   1  -6   88.27    9.08
 -12   1  -6   74.79    7.54
 -12  -1   6   66.60    6.28
  12   1   6   69.94    7.87
  12   1   6   80.50    8.36
  12  -1  -6   83.27    8.40
 -12   1   6   54.39    5.13
 -12  -1  -6   88.12    9.18
 -12   1   6   64.86    6.39
  12  -1   6   93.82    8.51
 -13   1  -6  108.82   10.95
  13   1   6   81.41    8.95
 -13   1  -6   84.22    8.76
 -13   1  -6   86.24    8.72
 -13  -1   6   72.81    7.31
  13   1   6   92.51    9.01
  13   1   6   83.99    8.04
  13  -1  -6   83.30    8.91
 -13   1   6   62.27    5.88
 -13  -1  -6   92.92   10.01
 -13   1   6   81.00    7.95
  13  -1   6   87.53    8.55
 -14   1  -6   -0.40    1.10
  14   1   6    0.42    0.95
 -14   1  -6    1.94    1.06
 -14   1  -6   -0.38    0.98
 -14  -1   6    1.22    0.76
  14   1   6   -0.15    0.88
  14   1   6    0.94    0.86
  14  -1  -6    0.70    0.94
 -14   1   6    0.76    0.77
 -14  -1  -6    0.61    1.03
 -14   1   6    1.23    0.84
  14  -1   6    2.10    1.00
  14   1  -6    0.51    0.96
 -15   1  -6    4.38    1.48
  15   1   6    3.57    1.24
 -15   1  -6    2.11    1.25
 -15   1  -6    4.83    1.37
 -15  -1   6    1.78    1.00
  15   1   6    5.59    1.30
  15   1   6    0.08    1.03
  15  -1  -6    3.54    1.37
 -15  -1  -6    2.06    1.26
 -15   1   6    2.25    1.03
  15  -1   6    3.70    1.23
  15   1  -6    0.15    1.11
  16   1   6   -0.15    1.44
 -16   1  -6    1.07    1.40
 -16  -1   6    0.60    0.68
  16   1   6   -1.05    0.94
  16   1   6   -0.34    0.85
  16  -1  -6    0.44    1.00
  16  -1   6    0.45    1.00
 -16  -1  -6    0.43    1.02
 -16   1   6    0.80    0.89
  16  -1   6    0.09    0.96
  16  -1   6    2.65    1.44
  16   1  -6   -0.50    1.39
  17   1   6    3.62    1.95
 -17   1  -6    4.30    1.40
 -17  -1   6    2.68    1.09
  17   1   6    2.88    1.38
  17   1   6    4.82    1.43
  17  -1  -6    3.29    1.52
  17  -1   6    4.28    1.42
 -17  -1  -6    1.97    1.34
 -17   1   6    3.29    1.24
  17  -1   6    3.88    1.51
  17  -1   6    5.11    1.44
  17   1  -6    2.19    1.37
  18   1   6    3.83    1.46
 -18   1  -6    5.55    1.66
 -18  -1   6    4.30    1.88
  18   1   6    8.49    1.82
  18   1   6    4.59    1.57
  18  -1  -6    5.22    1.64
  18  -1   6    6.60    1.73
 -18  -1  -6    4.92    1.64
 -18   1   6    6.10    2.17
  18  -1   6    5.35    1.83
  18  -1   6    4.13    1.57
  18   1  -6    4.89    1.64
  19   1   6   48.52    6.37
 -19   1  -6   42.66    6.14
 -19  -1   6   49.21    6.10
  19   1   6   61.45    8.20
  19   1   6   61.52    6.93
  19  -1  -6   60.88    7.57
  19  -1   6   54.83    6.98
 -19  -1  -6   46.70    6.70
 -19   1   6   49.36    6.17
  19  -1   6   59.48    7.18
  19  -1   6   67.59    7.30
  19   1  -6   52.74    7.03
  20   1   6    1.19    1.03
 -20   1  -6   -0.02    1.03
 -20  -1   6    2.61    0.98
  20   1   6    0.65    1.13
  20   1   6    0.80    1.09
  20  -1  -6   -0.70    1.30
  20  -1   6    2.34    1.74
 -20  -1  -6    1.25    1.03
 -20   1   6   -0.32    1.12
  20  -1   6    0.29    1.19
  20  -1   6    2.39    1.15
  20   1  -6   -2.51    1.77
  21   1   6    3.78    1.46
 -21   1  -6    4.62    1.46
 -21  -1   6    5.40    1.43
  21   1   6    3.94    1.55
  21   1   6    5.30    1.52
  21  -1  -6    3.74    1.71
  21  -1   6    3.08    1.54
 -21  -1  -6    2.16    1.44
 -21   1   6    2.66    1.42
  21  -1   6    3.40    1.64
  21  -1   6    3.87    1.51
  21   1  -6    2.05    1.53
  22   1   6   16.79    3.93
 -22  -1   6   14.84    2.89
  22   1   6   20.89    3.33
  22   1   6   18.72    3.05
  22  -1  -6   15.91    3.39
  22  -1   6   16.46    3.17
 -22   1   6   15.88    2.96
  22  -1   6   15.70    3.11
  22  -1   6   19.07    4.46
  22   1  -6   15.03    3.13
  -4  -1   7   52.97    3.98
   4   1   7   64.49    5.78
   4  -1  -7   58.84    4.34
  -4   1  -7   73.03    6.35
  -4  -1   7   50.91    3.30
   4   1   7   59.06    4.05
  -4  -1   7   60.95    4.76
   4   1   7   61.93    5.03
  -4   1   7   54.91    4.74
   4  -1   7   61.56    5.60
  -4  -1  -7   61.32    5.54
   4   1  -7   48.54    3.85
  -4   1   7   50.45    3.55
   4  -1   7   50.85    3.59
  -4   1   7   62.17    4.87
   4  -1   7   60.88    4.69
  -5  -1   7  217.49   18.85
   5   1   7  252.18   26.35
   5  -1  -7  233.68   20.41
  -5   1  -7  230.14   23.55
  -5  -1   7  211.64   17.74
   5   1   7  200.74   17.50
  -5  -1   7  246.53   22.53
   5   1   7  260.76   23.41
  -5   1   7  229.52   20.59
   5  -1   7  251.30   26.59
  -5  -1  -7  269.85   26.37
   5   1  -7  221.12   19.37
  -5   1   7  202.51   17.62
   5  -1   7  211.56   18.82
  -5   1   7  241.11   22.14
   5  -1   7  250.91   22.33
  -6  -1   7    6.69    0.69
   6   1   7    8.46    1.44
   6  -1  -7    7.84    0.84
  -6   1  -7    9.32    1.54
  -6  -1   7    6.90    0.63
   6   1   7    8.10    0.92
  -6  -1   7    8.71    1.54
   6   1   7    7.22    1.03
  -6   1   7    7.53    0.88
   6  -1   7    8.70    1.48
  -6  -1  -7    8.62    1.51
   6   1  -7    6.98    0.69
  -6   1   7    6.78    0.75
   6  -1   7    6.26    0.84
  -6   1   7    7.67    1.19
   6  -1   7   11.56    1.70
  -7  -1   7   41.81    2.88
   7   1   7   57.34    5.44
   7  -1  -7   38.24    2.55
  -7   1  -7   57.25    6.00
  -7  -1   7   42.59    3.12
   7   1   7   48.36    3.76
  -7  -1   7   51.35    4.29
   7   1   7   59.81    4.56
  -7   1   7   44.71    3.35
   7  -1   7   57.41    5.51
  -7  -1  -7   54.53    5.34
   7   1  -7   42.98    2.84
  -7   1   7   46.03    3.60
   7  -1   7   50.53    4.15
  -7   1   7   49.78    4.40
   7  -1   7   52.40    4.18
  -8  -1   7    4.90    0.57
   8   1   7    9.89    1.52
  -8   1  -7    7.94    1.44
  -8  -1   7    3.98    0.63
   8   1   7    7.03    0.98
  -8  -1   7    7.24    1.21
   8   1   7    6.52    1.01
  -8   1   7    5.47    0.74
   8  -1   7    6.28    1.42
  -8  -1  -7    6.50    1.45
   8   1  -7    5.38    0.47
  -8   1   7    4.65    1.14
   8  -1   7    6.10    1.26
  -8   1   7    7.52    1.29
   8  -1   7    7.70    1.45
  -9  -1   7    3.17    0.43
   9   1   7    4.20    1.26
  -9   1  -7    3.51    1.74
  -9  -1   7    2.78    0.57
   9   1   7    2.97    0.80
   9   1   7    5.00    0.91
   9  -1  -7    3.48    1.01
  -9   1   7    4.34    0.87
   9  -1   7    6.32    1.28
  -9  -1  -7    5.81    1.86
   9   1  -7    2.93    0.34
  -9   1   7    3.27    0.71
   9  -1   7    2.85    0.84
   9  -1   7    3.69    0.83
   9   1  -7    3.99    1.32
  10   1   7   20.72    2.72
 -10   1  -7   21.05    2.87
 -10  -1   7   17.13    2.12
  10   1   7   23.16    2.43
  10   1   7   20.38    2.26
  10  -1  -7   18.20    2.45
 -10   1   7   15.71    1.91
  10  -1   7   18.52    2.72
 -10  -1  -7   24.69    3.11
 -10   1   7   17.04    1.89
  10  -1   7   20.18    2.23
  10  -1   7   21.02    2.22
  10   1  -7   21.51    2.46
 -11  -1   7   40.80    3.52
  11   1   7   60.94    6.37
 -11   1  -7   66.43    6.65
 -11  -1   7   47.43    4.32
  11   1   7   64.23    5.78
  11   1   7   64.72    6.24
  11  -1  -7   55.81    5.57
 -11   1   7   48.60    4.59
  11  -1   7   64.08    7.70
 -11  -1  -7   73.78    7.47
 -11   1   7   54.99    5.07
  11   1  -7   54.07    5.42
  12   1   7   37.82    5.40
 -12   1  -7   41.70    4.68
 -12  -1   7   30.26    3.00
  12   1   7   22.35    3.01
  12   1   7   42.41    4.03
  12  -1  -7   36.85    4.11
 -12   1   7   26.56    2.62
  12  -1   7   43.82    4.85
 -12  -1  -7   37.14    4.64
 -12   1   7   34.05    3.33
  12  -1   7   40.14    4.82
  12  -1   7   43.26    4.14
  12   1  -7   36.04    3.92
  13   1   7    4.35    1.40
 -13   1  -7    4.10    1.45
 -13  -1   7    2.88    0.90
  13   1   7    3.51    1.14
  13   1   7    3.57    1.03
  13  -1  -7    2.90    1.43
 -13   1   7    2.69    0.67
  13  -1   7    3.69    1.46
 -13  -1  -7    4.45    1.50
 -13   1   7    4.72    1.10
  13  -1   7    4.00    1.21
  13  -1   7    4.25    1.22
  13   1  -7    4.61    1.92
  14   1   7   57.22    6.74
 -14   1  -7   61.93    7.33
 -14  -1   7   50.78    6.08
  14   1   7   55.18    5.93
  14   1   7   70.89    6.92
  14  -1  -7   62.07    7.23
  14  -1   7   63.12    7.29
 -14  -1  -7   61.36    8.77
 -14   1   7   54.83    5.90
  14  -1   7   64.29    6.82
  14  -1   7   63.57    6.53
  14   1  -7   62.12    7.50
  15   1   7   21.32    3.08
 -15   1  -7   22.90    3.33
 -15  -1   7   20.93    2.62
  15   1   7   23.46    3.02
  15   1   7   25.34    3.06
  15  -1  -7   20.44    3.09
  15  -1   7   20.71    4.20
 -15  -1  -7   22.62    3.70
 -15   1   7   17.69    2.55
  15  -1   7   26.35    4.10
  15  -1   7   27.12    3.34
  15   1  -7   19.75    3.61
  16   1   7   20.22    2.99
 -16   1  -7   18.57    3.00
 -16  -1   7   20.37    3.07
  16   1   7   20.36    2.81
  16   1   7   24.81    2.89
  16  -1  -7   22.30    3.44
  16  -1   7   19.14    3.24
 -16  -1  -7   20.06    3.27
 -16   1   7   15.81    2.30
  16  -1   7   14.76    2.52
  16  -1   7   23.52    2.90
  16   1  -7   16.63    2.99
  17   1   7    2.30    1.15
 -17   1  -7    1.32    1.29
 -17  -1   7    0.77    0.84
  17   1   7    0.57    1.05
  17   1   7    2.07    1.03
  17  -1  -7    1.51    1.20
  17  -1   7   -0.69    1.20
 -17  -1  -7    3.21    1.29
 -17   1   7    1.71    0.97
  17  -1   7    0.92    1.19
  17  -1   7    1.45    1.09
  17   1  -7    2.87    1.23
  18   1   7   10.42    2.27
 -18   1  -7   11.02    2.33
 -18  -1   7    7.62    2.20
  18   1   7   10.87    2.06
  18   1   7    9.57    2.64
  18  -1   7   13.62    2.54
 -18  -1  -7    8.80    2.26
 -18   1   7   11.51    2.57
  18  -1   7   10.22    2.15
  18  -1   7   11.13    2.11
  18   1  -7   12.49    2.29
  19   1   7    1.47    1.23
 -19   1  -7    0.79    1.23
 -19  -1   7    0.71    0.95
  19   1   7    1.03    1.14
  19   1   7    0.92    1.12
  19  -1  -7    1.08    1.32
  19  -1   7    2.25    1.28
 -19  -1  -7    1.16    1.22
 -19   1   7    0.05    1.10
  19  -1   7    1.47    1.20
  19  -1   7    2.28    1.03
  19   1  -7    2.79    1.34
  20   1   7    0.80    1.20
 -20   1  -7    1.40    1.24
 -20  -1   7    1.15    1.01
  20   1   7    1.41    1.18
  20   1   7    1.89    1.06
  20  -1  -7    1.29    1.45
  20  -1   7    2.16    1.31
 -20  -1  -7   -0.21    1.30
 -20   1   7    1.71    1.11
  20  -1   7    1.85    1.36
  20  -1   7    1.19    1.06
  20   1  -7    1.94    1.36
  21   1   7    1.15    1.19
 -21   1  -7   -0.39    1.66
 -21  -1   7    0.42    0.88
  21   1   7   -1.09    1.58
  21   1   7   -0.44    0.96
  21  -1  -7   -0.09    1.20
  21  -1   7    1.24    1.12
 -21  -1  -7    1.36    1.13
 -21   1   7    1.56    1.06
  21  -1   7    1.48    1.81
  21  -1   7    0.20    1.04
  21   1  -7   -0.75    1.12
  22   1   7    2.00    1.39
 -22  -1   7    1.38    1.13
  22   1   7    3.70    1.46
  22   1   7    4.02    1.37
  22  -1  -7    2.93    2.49
  22  -1   7    1.54    1.48
 -22  -1  -7   -0.46    1.92
 -22   1   7    1.12    1.25
  22  -1   7    3.26    1.50
  22  -1   7    1.69    1.26
  22   1  -7    3.63    1.60
   0   1   8    0.06    0.99
   0  -1   8    1.07    0.63
   0  -1  -8    1.16    1.04
   0   1  -8    0.13    0.65
   0   1   8    0.30    0.18
   0  -1   8    0.57    0.15
   0   1   8    0.97    0.66
   0  -1   8    0.64    0.63
   1   1   8  364.70   37.72
  -1  -1   8  331.36   33.98
   1  -1  -8  321.45   33.56
  -1   1  -8  375.86   39.08
  -1  -1   8  292.73   23.20
   1   1   8  325.78   27.64
  -1  -1   8  360.98   35.00
   1   1   8  390.53   38.24
  -1   1   8  347.84   35.18
   1  -1   8  353.32   36.61
  -1  -1  -8  339.37   36.60
   1   1  -8  286.04   30.70
  -1   1   8  288.78   24.08
   1  -1   8  241.72   19.55
  -1   1   8  372.20   35.74
   1  -1   8  392.26   37.71
  -2  -1   8  217.80   20.87
   2   1   8  276.86   26.74
   2  -1  -8  195.58   19.72
  -2   1  -8  258.62   25.26
  -2  -1   8  189.05   14.09
   2   1   8  231.33   18.03
  -2  -1   8  250.05   22.41
   2   1   8  263.09   24.18
  -2   1   8  336.62   30.06
   2  -1   8  255.32   24.93
  -2  -1  -8  241.84   24.07
   2   1  -8  211.37   20.62
  -2   1   8  202.05   15.93
   2  -1   8  208.69   15.74
  -2   1   8  255.94   23.94
   2  -1   8  278.12   25.26
  -3  -1   8   10.83    1.12
   3   1   8   11.56    1.65
   3  -1  -8    8.74    1.16
  -3   1  -8   11.34    2.21
   3   1   8    9.48    0.68
  -3  -1   8    9.80    1.14
   3   1   8   10.37    1.34
  -3   1   8   10.73    1.24
   3  -1   8   10.71    1.54
  -3  -1  -8   10.52    1.66
   3   1  -8    9.84    1.17
  -3   1   8    9.68    0.77
   3  -1   8    8.83    0.67
  -3   1   8    8.90    1.22
   3  -1   8   11.58    1.40
  -4  -1   8    6.21    0.85
   4   1   8   12.68    1.67
   4  -1  -8    9.01    1.02
  -4   1  -8    7.95    1.40
  -4  -1   8    6.99    0.51
   4   1   8    8.85    0.75
  -4  -1   8   10.09    1.16
   4   1   8   10.46    1.33
  -4   1   8    9.85    1.10
   4  -1   8    9.22    1.59
  -4  -1  -8    8.19    1.53
   4   1  -8    8.33    0.99
  -4   1   8    9.71    0.81
   4  -1   8    8.29    0.68
  -4   1   8    9.85    1.25
   4  -1   8   10.27    1.37
  -5  -1   8    3.63    0.55
   5   1   8    4.75    1.18
   5  -1  -8    3.04    0.55
  -5   1  -8    4.45    1.11
  -5  -1   8    2.88    0.34
   5   1   8    3.37    0.50
  -5  -1   8    4.66    0.88
   5   1   8    4.93    1.29
  -5   1   8    3.62    0.68
   5  -1   8    4.10    1.10
  -5  -1  -8    3.59    1.08
   5   1  -8    2.62    0.54
  -5   1   8    2.15    0.59
   5  -1   8    3.28    0.47
  -5   1   8    0.93    0.78
   5  -1   8    4.96    0.82
  -6  -1   8   22.61    1.74
   6   1   8   27.59    3.05
   6  -1  -8   22.16    1.77
  -6   1  -8   29.41    3.18
   6   1   8   21.58    1.74
  -6  -1   8   28.19    2.63
   6   1   8   28.92    2.56
  -6   1   8   22.94    1.98
   6  -1   8   27.32    3.04
  -6  -1  -8   26.48    3.01
   6   1  -8   23.76    1.86
  -6   1   8   18.93    1.60
   6  -1   8   22.96    1.86
  -6   1   8   28.55    2.67
   6  -1   8   30.05    2.51
  -7  -1   8   87.64    6.72
   7   1   8  118.16   11.11
   7  -1  -8   77.98    6.14
  -7   1  -8  130.88   12.21
  -7  -1   8   81.87    6.40
   7   1   8  105.61    8.23
  -7  -1   8  111.46    9.30
   7   1   8  116.86    9.50
  -7   1   8   92.94    7.60
   7  -1   8  119.95   11.10
  -7  -1  -8  114.24   11.22
   7   1  -8   94.75    7.11
  -7   1   8   96.68    7.81
   7  -1   8   92.27    7.70
  -7   1   8  116.04   10.61
   7  -1   8  118.56    9.64
  -8  -1   8    0.65    0.31
   8   1   8    0.35    1.44
   8  -1  -8    0.56    0.20
  -8   1  -8    2.68    1.01
  -8  -1   8    1.06    0.36
   8   1   8    1.52    0.54
  -8  -1   8    2.00    0.79
   8   1   8    1.20    0.70
  -8   1   8    1.33    0.48
   8  -1   8    2.79    1.04
  -8  -1  -8    2.12    1.06
   8   1  -8    0.80    0.37
  -8   1   8    1.72    0.47
   8  -1   8    1.47    0.54
  -8   1   8    1.43    0.79
   8  -1   8    0.81    0.65
  -9  -1   8    2.81    0.49
   9   1   8    2.20    1.27
  -9   1  -8    5.17    1.39
  -9  -1   8    2.15    0.53
   9   1   8    2.84    0.75
  -9  -1   8    4.43    1.11
   9   1   8    3.52    0.85
  -9   1   8    3.95    0.68
   9  -1   8    3.36    1.31
  -9  -1  -8    3.95    1.97
  -9   1   8    2.31    1.00
   9  -1   8    2.94    0.73
  -9   1   8    4.82    1.14
   9  -1   8    2.00    0.89
  10   1   8   34.71    4.22
 -10   1  -8   36.68    4.31
 -10  -1   8   26.32    2.48
  10   1   8   32.03    3.11
  10   1   8   35.46    3.29
  10  -1  -8   36.75    3.89
 -10   1   8   27.84    2.49
  10  -1   8   35.63    4.20
 -10  -1  -8   39.14    4.80
 -10   1   8   30.26    2.83
  10  -1   8   33.57    3.28
  10  -1   8   38.85    3.57
  10   1  -8   33.38    3.53
 -11   1  -8   25.42    3.30
 -11  -1   8   17.08    1.81
  11   1   8   19.09    2.20
  11   1   8   21.12    2.41
  11  -1  -8   20.85    2.62
 -11   1   8   14.85    1.60
  11  -1   8   21.00    2.93
 -11  -1  -8   22.47    3.32
 -11   1   8   17.76    2.00
  11  -1   8   22.09    2.45
  11  -1   8   22.21    2.39
  11   1  -8   21.56    2.66
  12   1   8   38.66    4.77
 -12   1  -8   45.65    5.42
 -12  -1   8   27.90    2.90
  12   1   8   39.39    3.89
  12   1   8   54.88    5.42
  12  -1  -8   35.59    4.36
 -12   1   8   28.67    2.79
  12  -1   8   43.00    6.00
 -12  -1  -8   39.72    5.13
 -12   1   8   33.66    3.32
  12  -1   8   35.93    3.85
  12  -1   8   46.66    4.92
  12   1  -8   43.01    4.50
  13   1   8    9.79    2.13
 -13   1  -8   11.77    2.11
 -13  -1   8    7.27    1.17
  13   1   8    9.36    1.61
  13   1   8    9.93    1.56
  13  -1  -8    9.67    1.83
 -13   1   8    6.90    1.01
  13  -1   8   12.66    2.18
 -13  -1  -8   10.64    2.27
 -13   1   8    9.90    1.46
  13  -1   8    9.38    1.67
  13  -1   8   10.81    1.65
  13   1  -8    8.97    1.69
  14   1   8    5.39    1.63
 -14   1  -8    4.37    1.67
 -14  -1   8    4.33    1.43
  14   1   8    3.80    1.30
  14   1   8    4.35    1.25
  14  -1  -8    4.39    1.54
  14  -1   8    3.84    1.68
 -14  -1  -8    6.41    1.82
 -14   1   8    2.58    1.02
  14  -1   8    2.75    1.19
  14  -1   8    5.91    1.35
  14   1  -8    4.23    2.20
  15   1   8   54.42    6.64
 -15   1  -8   50.14    6.17
 -15  -1   8   40.62    4.54
  15   1   8   47.45    5.35
  15   1   8   54.07    5.37
  15  -1  -8   51.95    6.06
  15  -1   8   46.96    6.18
 -15  -1  -8   50.45    6.66
 -15   1   8   38.52    4.48
  15   1  -8   48.36    6.52
  16   1   8   -0.82    1.02
 -16   1  -8   -0.77    0.95
 -16  -1   8    0.54    0.91
  16   1   8    0.73    0.87
  16   1   8   -0.60    0.73
  16  -1  -8    0.45    1.00
  16  -1   8    0.93    1.72
 -16  -1  -8   -0.36    1.09
 -16   1   8   -0.40    0.68
  16  -1   8   -0.29    0.90
  16  -1   8    0.57    0.90
  16   1  -8   -1.44    1.33
  17   1   8    2.35    1.26
 -17   1  -8    1.11    1.30
 -17  -1   8    0.48    0.79
  17   1   8   -0.06    1.00
  17   1   8    1.73    0.99
  17  -1  -8    0.48    1.17
  17  -1   8    2.72    1.29
 -17  -1  -8    1.26    1.24
 -17   1   8    1.74    0.93
  17  -1   8    1.28    1.07
  17  -1   8    0.92    0.98
  17   1  -8    2.55    1.24
  18   1   8   24.85    3.62
 -18   1  -8   18.72    3.54
  18   1   8   21.37    3.15
  18   1   8   25.54    3.05
  18  -1  -8   21.11    3.45
  18  -1   8   23.25    3.66
 -18  -1  -8   20.38    3.61
 -18   1   8   18.80    2.82
  18  -1   8   23.08    3.35
  18  -1   8   23.80    3.28
  18   1  -8   15.34    3.13
  19   1   8   12.14    2.62
 -19   1  -8   13.17    2.82
  19   1   8   16.15    2.62
  19   1   8   13.65    2.35
  19  -1   8   16.83    2.92
 -19  -1  -8   13.09    2.90
 -19   1   8   12.16    2.25
  19  -1   8   11.45    2.39
  19  -1   8   15.76    2.53
  19   1  -8   13.46    2.60
  20   1   8   16.54    3.12
 -20   1  -8   12.77    2.96
  20   1   8   19.03    2.93
  20   1   8   16.60    3.26
  20  -1  -8   14.40    2.92
  20  -1   8   18.98    3.11
 -20  -1  -8   11.23    2.84
 -20   1   8   12.12    2.51
  20  -1   8   17.69    3.05
  20  -1   8   16.70    2.86
  20   1  -8   14.70    2.98
  21   1   8    1.14    1.50
 -21   1  -8    3.67    1.58
  21   1   8    1.93    1.48
  21  -1  -8    3.34    1.66
  21  -1   8    6.60    1.82
 -21  -1  -8    1.95    1.55
 -21   1   8    2.72    1.34
  21  -1   8    4.45    1.61
  21  -1   8    3.45    1.48
  21   1  -8    0.15    2.33
  -4  -1   9   15.41    1.65
   4   1   9   26.77    2.86
   4  -1  -9   19.31    2.28
  -4   1  -9   19.65    2.55
  -4  -1   9   16.48    1.04
   4   1   9   19.21    1.35
  -4  -1   9   22.57    2.08
   4   1   9   23.04    2.29
  -4   1   9   21.30    2.02
   4  -1   9   23.20    3.36
  -4  -1  -9   23.49    2.77
   4   1  -9   22.20    1.93
  -4   1   9   19.15    1.38
   4  -1   9   19.39    1.32
  -4   1   9   22.01    2.17
   4  -1   9   24.50    2.32
  -5  -1   9   18.35    1.72
   5   1   9   25.90    2.89
   5  -1  -9   18.31    1.81
  -5   1  -9   26.83    3.04
   5   1   9   21.09    1.53
  -5  -1   9   24.03    2.20
   5   1   9   24.78    2.48
  -5   1   9   19.50    1.89
   5  -1   9   26.00    3.00
  -5  -1  -9   22.86    2.98
   5   1  -9   18.18    1.74
  -5   1   9   19.01    1.71
   5  -1   9   19.50    1.48
  -5   1   9   26.18    2.40
   5  -1   9   24.83    2.35
  -6  -1   9    1.94    0.48
   6   1   9    2.58    1.23
  -6   1  -9    2.99    1.20
  -6  -1   9    1.38    0.31
   6   1   9    2.36    0.53
  -6  -1   9    3.11    0.82
   6   1   9    2.18    0.83
  -6   1   9    2.83    0.60
   6  -1   9    2.21    1.15
  -6  -1  -9    2.37    1.13
   6   1  -9    1.63    0.46
  -6   1   9    2.57    0.47
   6  -1   9    2.30    0.45
  -6   1   9    1.68    1.36
   6  -1   9    3.18    1.23
  -7  -1   9    6.77    0.99
   7   1   9    6.56    1.53
   7  -1  -9    4.26    0.63
  -7   1  -9    7.73    1.56
  -7  -1   9    5.78    0.62
   7   1   9    6.90    0.83
  -7  -1   9    8.60    1.31
   7   1   9    4.53    1.25
  -7   1   9    6.66    0.90
   7  -1   9    6.82    1.56
  -7  -1  -9    8.53    1.75
   7   1  -9    5.59    0.68
  -7   1   9    5.19    0.74
   7  -1   9    6.67    0.79
  -7   1   9    9.28    1.39
   7  -1   9    9.59    1.78
  -8  -1   9   15.72    1.39
   8   1   9   22.09    3.02
  -8   1  -9   20.80    2.82
   8   1   9   17.82    1.77
  -8  -1   9   19.76    2.31
   8   1   9   20.87    2.23
  -8   1   9   13.90    1.52
   8  -1   9   19.77    2.86
  -8  -1  -9   20.45    3.12
  -8   1   9   15.65    1.58
   8  -1   9   16.03    1.63
  -8   1   9   18.13    2.36
   8  -1   9   21.74    2.17
  -9  -1   9   13.94    1.44
   9   1   9   16.64    2.55
  -9   1  -9   13.75    2.44
  -9  -1   9    9.98    1.14
   9   1   9   17.23    1.73
  -9  -1   9   17.67    2.90
   9   1   9   16.04    1.91
  -9   1   9   13.59    1.40
   9  -1   9   14.99    2.36
  -9  -1  -9   13.92    2.57
  -9   1   9   12.09    1.82
   9  -1   9   14.11    1.64
  -9   1   9   15.44    2.86
   9  -1   9   17.08    1.96
  10   1   9   32.01    4.09
 -10   1  -9   34.50    4.32
 -10  -1   9   25.96    2.66
  10   1   9   31.14    2.87
  10   1   9   38.97    3.69
  10  -1  -9   34.64    3.75
 -10   1   9   25.57    2.36
  10  -1   9   36.16    4.28
 -10  -1  -9   36.00    4.71
 -10   1   9   26.11    2.62
  10  -1   9   32.65    3.09
  10  -1   9   34.17    3.55
  10   1  -9   33.06    3.51
  11   1   9    0.78    0.98
 -11   1  -9   -1.07    0.95
 -11  -1   9   -0.37    0.38
  11   1   9    0.63    0.55
  11   1   9    0.51    0.73
  11  -1  -9   -0.17    0.80
 -11   1   9   -0.12    0.40
  11  -1   9   -0.24    0.94
 -11  -1  -9    0.90    1.04
 -11   1   9   -0.20    0.46
  11  -1   9   -0.05    0.54
  11  -1   9   -1.03    1.08
  11   1  -9    0.66    0.79
  12   1   9   -0.44    1.01
 -12   1  -9    0.23    1.04
  12   1   9    0.52    0.62
  12   1   9   -0.68    0.64
  12  -1  -9    0.66    0.90
 -12   1   9    0.44    0.42
  12  -1   9   -1.54    1.55
 -12  -1  -9    1.17    1.11
 -12   1   9    0.10    0.51
  12  -1   9   -0.45    0.69
  12  -1   9    0.99    0.76
  12   1  -9   -0.59    0.87
  13   1   9    3.62    1.68
 -13   1  -9    3.65    1.74
  13   1   9    4.70    1.19
  13   1   9    5.43    1.32
  13  -1  -9    5.14    1.59
  13  -1   9    6.68    1.85
 -13  -1  -9    4.81    1.95
 -13   1   9    3.89    1.02
  13  -1   9    5.69    1.23
  13  -1   9    5.58    1.88
  13   1  -9    3.24    1.94
  14   1   9    6.38    1.72
 -14   1  -9    8.48    2.63
  14   1   9    4.40    1.25
  14   1   9    7.77    1.39
  14  -1  -9    5.37    1.59
  14  -1   9    7.06    1.90
 -14  -1  -9    7.95    2.03
 -14   1   9    3.71    1.08
  14  -1   9    5.56    1.26
  14  -1   9    7.52    1.48
  14   1  -9    1.77    1.34
  15   1   9    5.23    1.81
 -15   1  -9    7.59    2.01
  15   1   9    5.63    1.26
  15   1   9    6.10    1.34
  15  -1  -9    4.54    1.60
  15  -1   9    5.08    1.89
 -15  -1  -9    7.28    1.98
 -15   1   9    4.67    1.12
  15  -1   9    5.92    1.38
  15  -1   9    5.48    1.36
  15   1  -9    1.44    1.57
  16   1   9    0.28    1.32
 -16   1  -9   -0.27    2.00
  16   1   9    1.74    0.92
  16   1   9    0.87    0.93
  16  -1  -9   -0.23    1.22
  16  -1   9    3.27    1.33
 -16  -1  -9    1.65    1.34
 -16   1   9    1.35    0.79
  16  -1   9    2.04    0.92
  16  -1   9    2.29    1.50
  16   1  -9   -0.56    1.00
  17   1   9    2.13    1.36
 -17   1  -9    2.44    1.39
  17   1   9    0.69    1.05
  17   1   9    2.10    1.05
  17  -1  -9    1.70    1.26
  17  -1   9    2.25    2.12
 -17  -1  -9    1.91    1.47
 -17   1   9    0.84    0.89
  17  -1   9    1.98    1.04
  17  -1   9    2.54    0.98
  17   1  -9   -0.46    1.13
  18   1   9    2.42    1.43
 -18   1  -9    2.26    1.46
  18   1   9    1.38    1.05
  18   1   9    1.73    1.04
  18  -1  -9    1.48    1.40
  18  -1   9   -0.49    1.45
 -18  -1  -9    1.78    1.40
  18  -1   9    2.36    1.11
  18  -1   9    1.02    1.09
  18   1  -9    2.91    1.34
  19   1   9    3.96    1.60
 -19   1  -9    1.84    1.72
  19   1   9    2.87    1.29
  19   1   9    4.16    1.30
  19  -1  -9    3.61    1.52
  19  -1   9    0.97    1.55
 -19  -1  -9    0.23    2.62
  19  -1   9    3.45    1.34
  19  -1   9    5.24    1.35
  19   1  -9    2.78    1.53
  20   1   9    3.17    1.68
 -20   1  -9    2.82    1.77
  20   1   9    4.20    1.56
  20   1   9    4.59    1.37
  20  -1  -9    5.14    2.41
  20  -1   9    1.67    1.69
 -20  -1  -9    5.05    1.89
  20  -1   9    3.23    1.41
  20  -1   9    4.79    1.51
  20   1  -9    4.86    1.65
   0   1  10    0.45    0.66
   0  -1  10   -0.23    0.64
   0  -1 -10    0.12    0.68
   0   1 -10   -0.10    0.64
   0  -1  10    0.20    0.09
   0   1  10    0.11    0.15
   0   1  10    0.09    0.62
   0  -1  10    0.92    0.66
   1   1  10   37.60    3.92
  -1  -1  10   37.91    3.56
   1  -1 -10   38.88    3.95
  -1   1 -10   54.07    5.25
   1   1  10   32.20    1.94
  -1  -1  10   40.40    3.54
   1   1  10   38.23    3.56
  -1   1  10   42.91    3.96
   1  -1  10   35.47    3.74
  -1  -1 -10   40.36    4.15
   1   1 -10   28.58    3.27
  -1   1  10   31.09    1.92
  -1   1  10   43.00    3.73
   1  -1  10   42.47    3.88
  -2  -1  10    9.72    1.31
   2   1  10    9.27    1.61
   2  -1 -10    8.11    1.36
  -2   1 -10    7.93    1.59
   2   1  10    7.73    0.62
  -2  -1  10    8.67    1.27
   2   1  10   11.20    1.56
  -2   1  10    9.70    1.31
   2  -1  10   10.00    1.69
  -2  -1 -10    9.73    1.63
   2   1 -10    6.84    1.15
  -2   1  10    7.07    0.59
  -2   1  10    8.89    1.36
   2  -1  10    9.51    2.05
  -3  -1  10  156.77   14.87
   3   1  10  178.84   18.22
   3  -1 -10  150.54   15.33
  -3   1 -10  170.35   18.06
   3   1  10  142.29   10.97
  -3  -1  10  168.21   15.35
   3   1  10  185.78   17.61
  -3   1  10  167.97   15.87
   3  -1  10  181.65   18.44
  -3  -1 -10  183.37   19.01
   3   1 -10  197.94   18.80
  -3   1  10  147.28   11.66
  -3   1  10  177.74   16.34
   3  -1  10  180.51   17.11
  -4  -1  10    0.47    0.44
   4   1  10    0.40    0.84
   4  -1 -10   -0.38    0.44
  -4   1 -10   -0.99    0.78
   4   1  10    0.18    0.22
  -4  -1  10    0.16    0.55
  -4   1  10   -0.22    0.72
   4  -1  10    0.56    1.26
  -4  -1 -10   -0.39    0.80
   4   1 -10    0.49    0.49
  -4   1  10    0.15    0.37
   4  -1  10    0.01    0.19
  -4   1  10    0.31    0.59
   4  -1  10   -0.11    0.65
  -5  -1  10   87.78    7.41
   5   1  10  113.47   10.99
   5  -1 -10   94.15    8.80
  -5   1 -10   95.90    9.98
   5   1  10   82.77    6.17
   5   1  10  109.07    9.70
  -5   1  10   94.51    8.06
   5  -1  10  114.45   11.25
  -5  -1 -10   96.28   10.46
   5   1 -10   87.36    7.81
  -5   1  10   80.74    6.31
   5  -1  10   81.70    6.18
  -5   1  10  111.39    9.65
   5  -1  10  113.39   10.08
  -6  -1  10   39.75    3.47
   6   1  10   55.53    5.96
  -6   1 -10   50.71    5.73
   6   1  10   43.35    3.23
  -6  -1  10   51.80    4.69
   6   1  10   57.24    5.33
  -6   1  10   47.73    4.13
   6  -1  10   55.13    5.76
  -6  -1 -10   50.45    5.86
   6   1 -10   45.29    4.26
  -6   1  10   37.85    3.03
   6  -1  10   36.18    2.90
  -6   1  10   55.53    4.99
   6  -1  10   61.78    5.37
  -7  -1  10  128.82   11.37
   7   1  10  160.86   16.77
  -7   1 -10  166.60   17.51
   7   1  10  135.67   11.75
  -7  -1  10  145.08   13.91
   7   1  10  169.59   15.99
  -7   1  10  137.77   12.86
   7  -1  10  165.77   17.08
  -7  -1 -10  156.80   16.92
   7   1 -10  117.12   10.91
  -7   1  10  112.92   10.18
   7  -1  10  119.54   10.45
  -7   1  10  168.27   16.61
   7  -1  10  176.06   16.29
   8   1  10   58.02    6.30
  -8   1 -10   57.72    6.70
   8   1  10   47.83    4.36
  -8  -1  10   50.79    5.13
   8   1  10   59.72    5.64
  -8   1  10   46.71    4.10
   8  -1  10   55.74    6.36
  -8  -1 -10   64.01    7.09
  -8   1  10   40.41    3.62
   8  -1  10   45.81    4.38
  -8   1  10   56.05    5.64
   8  -1  10   54.28    5.17
   9   1  10   58.82    6.47
  -9   1 -10   62.95    7.29
   9   1  10   49.63    4.31
  -9  -1  10   52.09    5.41
   9   1  10   56.38    5.39
  -9   1  10   47.62    4.25
   9  -1  10   60.65    6.84
  -9  -1 -10   70.41    7.91
  -9   1  10   48.07    4.23
   9  -1  10   45.20    4.05
  -9   1  10   59.14    6.09
   9  -1  10   52.77    5.15
  10   1  10   35.92    4.49
 -10   1 -10   37.71    4.58
  10   1  10   28.25    2.70
 -10  -1  10   36.38    4.00
  10   1  10   35.29    3.47
 -10   1  10   23.56    2.42
  10  -1  10   33.81    4.35
 -10  -1 -10   36.06    4.73
 -10   1  10   21.50    2.37
  10  -1  10   25.92    2.68
 -10   1  10   33.72    3.94
  10  -1  10   30.80    4.05
  10  -1  10   30.72    3.37
  11   1  10   40.34    5.00
 -11   1 -10   39.61    5.05
  11   1  10   32.86    3.27
  11   1  10   40.66    4.11
  11  -1 -10   43.99    5.55
 -11   1  10   26.32    2.67
  11  -1  10   39.21    4.88
 -11  -1 -10   42.87    5.71
 -11   1  10   27.09    2.90
  11  -1  10   38.18    3.58
  11  -1  10   41.09    4.09
  12   1  10   35.24    4.69
 -12   1 -10   39.49    5.25
  12   1  10   30.10    3.24
  12   1  10   33.11    3.79
  12  -1  10   35.10    5.82
 -12  -1 -10   44.60    5.56
  12  -1  10   30.99    3.48
  12  -1  10   37.57    4.00
  12   1 -10   29.38    3.82
  13   1  10   26.90    4.26
 -13   1 -10   26.82    4.13
  13   1  10   23.18    2.65
  13   1  10   28.10    3.27
  13  -1 -10   25.86    3.60
  13  -1  10   27.95    4.13
 -13  -1 -10   34.04    4.97
  13  -1  10   27.18    3.05
  13  -1  10   27.37    3.28
  13   1 -10   25.93    3.44
  14   1  10   24.85    3.77
 -14   1 -10   24.02    3.79
  14   1  10   20.46    2.56
  14   1  10   26.13    2.99
  14  -1 -10   19.61    3.11
  14  -1  10   29.20    3.83
 -14  -1 -10   24.71    4.16
  14  -1  10   21.70    2.78
  14  -1  10   21.57    2.86
  14   1 -10   18.95    2.94
  15   1  10   11.23    3.04
 -15   1 -10   11.77    2.49
  15   1  10    6.28    1.36
  15   1  10   10.64    1.73
  15  -1 -10    3.20    1.67
  15  -1  10    7.54    2.14
 -15  -1 -10   10.97    2.60
  15  -1  10    6.90    1.44
  15  -1  10   11.39    1.74
  15   1 -10    8.20    1.95
  16   1  10    6.44    2.52
 -16   1 -10    4.49    1.87
  16   1  10    3.34    1.17
  16   1  10    4.66    1.26
  16  -1 -10   -0.99    1.44
  16  -1  10    2.19    1.61
 -16  -1 -10    5.03    1.78
  16  -1  10    3.44    1.18
  16  -1  10    5.36    1.39
  16   1 -10    4.04    1.50
  17   1  10   24.99    4.76
 -17   1 -10   18.99    3.74
  17   1  10   17.31    2.53
  17   1  10   20.65    3.03
  17  -1 -10   23.05    4.47
  17  -1  10   21.63    3.56
 -17  -1 -10   21.43    3.78
  17  -1  10   19.13    2.90
  17  -1  10   21.75    3.02
  17   1 -10   22.97    3.20
  18   1  10    0.66    1.28
 -18   1 -10   -0.06    1.39
  18   1  10    2.02    0.95
  18   1  10   -0.18    0.97
  18  -1 -10    1.23    1.24
  18  -1  10    1.86    1.39
 -18  -1 -10    1.22    1.38
  18  -1  10    0.56    0.95
  18  -1  10    2.04    1.01
  18   1 -10    1.00    1.21
  19   1  10    1.22    1.12
 -19   1 -10   -0.08    1.22
  19   1  10    0.37    0.93
  19  -1 -10    0.65    1.08
  19  -1  10    0.30    1.21
 -19  -1 -10    1.80    1.98
  19  -1  10    0.32    0.86
  19  -1  10   -0.75    0.86
  19   1 -10   -0.31    1.01
  20   1  10    0.45    1.15
 -20   1 -10   -1.19    1.27
  20   1  10    0.12    0.87
  20   1  10    1.16    0.91
  20  -1 -10   -0.31    1.17
  20  -1  10   -0.02    1.23
 -20  -1 -10   -0.34    1.31
  20  -1  10    1.48    0.92
  20  -1  10    0.84    0.95
  20   1 -10   -0.08    1.09
  -4  -1  11  167.66   16.40
   4   1  11  212.99   22.46
   4  -1 -11  181.60   18.77
  -4   1 -11  215.12   22.91
   4   1  11  168.86   14.22
  -4  -1  11  195.76   18.32
   4   1  11  209.34   20.52
  -4   1  11  192.40   19.45
   4  -1  11  204.36   21.41
  -4  -1 -11  217.55   23.34
   4   1 -11  157.82   16.49
   4  -1  11  138.11   11.28
   4  -1  11  225.71   21.59
  -5  -1  11    0.33    0.49
   5   1  11   -1.30    1.38
   5  -1 -11    0.64    0.52
  -5   1 -11    0.11    1.03
   5   1  11    0.47    0.30
  -5  -1  11   -1.14    0.98
   5   1  11    0.07    0.78
  -5   1  11    0.63    0.55
   5  -1  11    0.71    0.96
  -5  -1 -11    0.24    0.89
   5   1 -11    0.36    0.51
   5  -1  11    0.14    0.23
  -5   1  11   -0.49    0.73
   5  -1  11   -0.15    0.73
  -6  -1  11  102.76    9.38
   6   1  11  147.55   15.15
  -6   1 -11  156.31   15.88
   6   1  11  101.25    8.15
  -6  -1  11  123.34   11.70
   6   1  11  128.92   12.37
  -6   1  11  123.95   11.58
   6  -1  11  126.00   13.73
  -6  -1 -11  130.77   15.56
   6   1 -11   97.45    9.95
   6  -1  11   89.90    7.85
  -6   1  11  134.14   12.51
   6  -1  11  142.62   13.29
  -7  -1  11   37.59    3.73
   7   1  11   50.24    6.00
  -7   1 -11   51.13    6.11
   7   1  11   40.39    3.20
  -7  -1  11   47.71    4.84
   7   1  11   50.19    5.11
  -7   1  11   40.32    3.70
   7  -1  11   51.17    6.04
  -7  -1 -11   48.35    6.08
   7  -1  11   35.60    2.96
  -7   1  11   45.86    4.83
   7  -1  11   49.67    5.01
  -8  -1  11   10.30    1.45
   8   1  11   13.08    2.45
  -8   1 -11   13.04    2.55
   8   1  11   10.21    1.19
  -8  -1  11   11.30    1.93
   8   1  11   17.44    2.37
  -8   1  11   10.13    1.41
   8  -1  11   14.32    2.60
  -8  -1 -11   15.62    2.78
   8  -1  11   11.89    1.23
  -8   1  11   11.51    2.03
   8  -1  11   15.01    2.20
   9   1  11   17.38    3.66
  -9   1 -11   17.70    3.12
   9   1  11   13.62    1.59
  -9  -1  11   17.19    3.08
   9   1  11   17.92    2.36
  -9   1  11   12.17    1.79
   9  -1  11   14.27    2.68
  -9  -1 -11   16.04    3.13
   9  -1  11   12.56    1.44
  -9   1  11   16.27    2.53
   9  -1  11   16.90    2.27
  10   1  11   43.63    5.41
 -10   1 -11   45.84    5.90
  10   1  11   34.91    3.30
 -10  -1  11   43.57    4.77
  10   1  11   48.38    4.85
 -10   1  11   27.51    2.96
  10  -1  11   46.89    5.76
 -10  -1 -11   45.60    5.93
  10  -1  11   33.99    3.27
 -10   1  11   40.70    4.90
  10  -1  11   46.56    4.58
  11   1  11   20.07    3.23
 -11   1 -11   17.81    3.13
  11   1  11   14.26    1.71
  11   1  11   19.21    2.47
  11  -1 -11   15.08    2.38
  11  -1  11   18.46    4.04
 -11  -1 -11   18.44    3.43
  11  -1  11   14.54    1.76
  11  -1  11   19.06    2.42
  11   1 -11   19.53    2.52
  12   1  11   51.96    6.70
 -12   1 -11   53.37    7.02
  12   1  11   41.04    4.31
  12   1  11   54.24    6.42
  12  -1 -11   52.31    6.21
  12  -1  11   57.26    6.92
 -12  -1 -11   53.12    7.52
  12  -1  11   38.92    4.13
  12  -1  11   54.95    5.59
  12   1 -11   50.88    5.91
  13   1  11    3.30    2.50
 -13   1 -11    4.54    1.79
  13   1  11    5.22    0.99
  13   1  11    3.85    1.19
  13  -1 -11    5.13    1.59
  13  -1  11    5.46    1.75
 -13  -1 -11    5.08    1.94
  13  -1  11    2.42    0.91
  13  -1  11    4.51    1.25
  13   1 -11    3.11    1.30
  14   1  11   52.58    6.75
 -14   1 -11   54.62    7.33
  14   1  11   40.25    4.47
  14   1  11   54.64    6.82
  14  -1 -11   49.01    6.07
  14  -1  11   56.07    7.02
 -14  -1 -11   59.29    8.87
  14  -1  11   38.23    4.47
  14  -1  11   56.22    5.83
  14   1 -11   41.28    5.29
  15   1  11    0.28    1.14
 -15   1 -11    1.09    1.29
  15   1  11    0.11    0.71
  15   1  11   -0.55    0.85
  15  -1 -11    0.27    1.09
  15  -1  11    0.47    1.26
 -15  -1 -11    2.04    1.34
  15  -1  11    0.32    0.73
  15  -1  11   -0.02    0.86
  15   1 -11    1.70    1.01
  16   1  11    6.81    2.13
 -16   1 -11    6.60    2.43
  16   1  11    7.42    1.51
  16   1  11    8.05    1.73
  16  -1 -11    5.44    2.04
  16  -1  11    8.77    2.34
 -16  -1 -11    8.99    2.51
  16  -1  11    7.40    1.52
  16  -1  11   10.84    1.90
  16   1 -11    7.13    1.91
  17   1  11    0.45    1.18
 -17   1 -11    0.22    1.33
  17   1  11    0.40    0.77
  17   1  11    1.31    1.35
  17  -1 -11   -0.24    1.13
  17  -1  11    1.20    1.15
 -17  -1 -11    0.82    1.24
  17  -1  11   -0.30    0.76
  17  -1  11   -0.26    0.84
  17   1 -11    0.14    1.01
  18   1  11    7.20    2.15
 -18   1 -11    7.40    2.29
  18   1  11    7.73    1.58
  18   1  11   10.05    1.90
  18  -1 -11    8.61    2.08
  18  -1  11    7.65    2.35
 -18  -1 -11    8.94    2.60
  18  -1  11    5.81    1.58
  18  -1  11    6.97    1.69
  18   1 -11    7.16    1.84
  19   1  11    2.84    1.51
 -19   1 -11    1.87    1.57
  19   1  11    1.64    1.00
  19   1  11    1.71    1.06
  19  -1 -11   -0.51    1.41
  19  -1  11    2.59    1.72
 -19  -1 -11    0.77    2.29
  19  -1  11    0.50    0.96
  19  -1  11    0.97    1.06
  19   1 -11    2.98    1.40
   0   1  12    0.56    0.74
   0  -1  12    0.72    0.71
   0  -1 -12   -0.82    0.76
   0   1 -12   -0.34    0.80
   0   1  12   -0.76    0.71
   0  -1  12   -0.36    0.67
   1   1  12   13.30    2.14
  -1  -1  12   14.01    1.90
   1  -1 -12   12.65    2.15
  -1   1 -12   13.40    2.30
  -1  -1  12   16.47    2.54
   1   1  12   16.38    2.11
  -1   1  12   13.85    1.99
   1  -1  12   14.03    2.14
  -1  -1 -12   12.41    2.20
   1   1 -12   12.02    1.94
  -1   1  12   15.79    2.03
   1  -1  12   15.27    2.02
  -2  -1  12    4.42    0.99
   2   1  12    2.75    1.24
   2  -1 -12    3.47    1.68
  -2   1 -12    3.13    1.32
  -2  -1  12    2.80    1.08
   2   1  12    4.57    1.21
  -2   1  12    3.98    1.03
   2  -1  12    4.95    1.30
  -2  -1 -12    3.88    1.38
   2   1 -12    2.30    1.06
  -2   1  12    3.36    1.15
   2  -1  12    6.49    1.36
  -3  -1  12    0.12    0.57
   3   1  12    0.05    1.53
   3  -1 -12    0.09    0.66
  -3   1 -12    0.13    0.87
  -3  -1  12   -0.38    0.67
   3   1  12    0.45    0.80
  -3   1  12   -0.49    0.64
   3  -1  12    1.19    0.90
  -3  -1 -12    1.16    0.98
   3   1 -12    0.85    0.65
  -3   1  12    0.45    1.16
   3  -1  12    1.00    0.83
  -4  -1  12    9.50    1.80
   4   1  12   14.17    2.28
   4  -1 -12    9.91    1.58
  -4   1 -12   15.34    2.38
   4   1  12    9.13    0.81
  -4  -1  12   12.41    1.70
   4   1  12   11.06    2.01
  -4   1  12   12.17    1.60
   4  -1  12   14.32    2.26
  -4  -1 -12   15.31    2.51
   4   1 -12   10.95    1.65
  -4   1  12   10.79    1.75
   4  -1  12   15.46    2.08
  -5  -1  12   20.42    2.17
   5   1  12   23.40    3.26
   5  -1 -12   15.85    2.10
  -5   1 -12   26.44    4.30
   5   1  12   18.76    1.46
  -5  -1  12   22.78    3.24
   5   1  12   30.83    3.22
  -5   1  12   21.54    2.36
   5  -1  12   24.90    3.28
  -5  -1 -12   23.18    3.45
   5   1 -12   16.85    2.20
  -5   1  12   23.16    2.77
   5  -1  12   25.68    3.05
  -6  -1  12   22.83    2.38
   6   1  12   34.19    4.22
  -6   1 -12   34.14    4.30
   6   1  12   24.09    1.89
  -6  -1  12   28.57    3.19
   6   1  12   30.73    3.60
  -6   1  12   25.45    2.60
   6  -1  12   27.67    3.86
  -6  -1 -12   29.35    4.28
  -6   1  12   24.90    3.26
   6  -1  12   26.83    3.33
  -7  -1  12    9.23    1.16
   7   1  12   12.87    2.38
  -7   1 -12   14.86    2.63
   7   1  12    8.20    0.93
  -7  -1  12   12.62    1.84
   7   1  12   11.24    1.94
  -7   1  12    9.23    1.31
   7  -1  12   13.46    2.30
  -7  -1 -12   12.04    2.53
  -7   1  12   10.84    1.84
   7  -1  12   15.30    2.13
   8   1  12    0.36    1.11
  -8   1 -12   -0.49    1.18
   8   1  12    0.57    0.39
  -8  -1  12    0.38    0.90
   8   1  12    1.24    0.98
  -8   1  12    0.35    0.53
   8  -1  12    1.12    1.13
  -8  -1 -12   -0.22    1.18
  -8   1  12    0.48    0.85
   8  -1  12    0.01    0.86
   9   1  12   21.88    3.13
  -9   1 -12   18.69    4.17
   9   1  12   14.82    1.57
  -9  -1  12   17.52    2.44
   9   1  12   17.71    2.59
  -9   1  12   11.93    1.56
   9  -1  12   18.69    2.98
  -9  -1 -12   19.77    3.25
  -9   1  12   18.43    2.67
   9  -1  12   18.97    2.47
  10   1  12    1.66    1.22
 -10   1 -12   -0.63    1.19
  10   1  12    0.36    0.47
 -10  -1  12    0.90    0.90
  10   1  12    0.93    1.00
  10  -1  12    0.44    1.19
 -10  -1 -12    0.19    1.25
 -10   1  12    1.49    1.03
  10  -1  12    0.45    0.91
  11   1  12    6.64    1.94
 -11   1 -12    7.11    2.05
  11   1  12    4.86    0.90
 -11  -1  12    5.79    1.55
  11   1  12    4.84    1.48
  11  -1 -12    6.11    1.53
  11  -1  12    5.13    2.80
 -11  -1 -12    6.70    2.09
  11  -1  12    4.44    0.87
 -11   1  12    5.41    1.67
  11  -1  12    8.54    1.52
  11   1 -12    5.63    1.46
  12   1  12    2.16    1.49
 -12   1 -12    2.60    1.58
  12   1  12    1.77    0.67
  12   1  12    2.93    1.17
  12  -1 -12    2.94    1.32
  12  -1  12    1.91    1.63
 -12  -1 -12    1.82    1.74
  12  -1  12    2.40    0.70
  12  -1  12    1.36    1.03
  12   1 -12    2.86    1.24
  13   1  12    8.67    2.37
 -13   1 -12   11.57    2.65
  13   1  12    7.21    1.22
  13   1  12    8.28    1.70
  13  -1 -12    9.12    2.10
  13  -1  12   13.05    2.67
 -13  -1 -12    9.90    2.66
  13  -1  12    7.58    1.33
  13  -1  12   11.40    1.88
  13   1 -12   10.12    2.01
  14   1  12    1.26    1.49
 -14   1 -12    3.29    1.69
  14   1  12    2.01    1.16
  14   1  12    1.14    1.07
  14  -1 -12    2.19    1.40
  14  -1  12    2.52    1.68
 -14  -1 -12    3.94    1.75
  14  -1  12    2.49    0.82
  14  -1  12    1.96    1.13
  14   1 -12    1.83    1.23
  15   1  12   23.56    4.05
 -15   1 -12   24.31    4.58
  15   1  12   20.06    2.70
  15   1  12   24.08    3.16
  15  -1  12   27.87    4.24
 -15  -1 -12   24.63    4.74
  15  -1  12   16.54    2.31
  15  -1  12   23.58    3.12
  15   1 -12   20.21    3.21
  16   1  12    1.77    1.55
 -16   1 -12    1.80    1.63
  16   1  12    1.33    0.82
  16   1  12    1.83    1.08
  16  -1 -12   -0.38    1.24
  16  -1 -12    0.02    1.91
  16  -1  12    1.52    1.57
 -16  -1 -12    4.24    1.80
  16  -1  12    1.74    0.83
  16  -1  12    3.37    1.14
  16   1 -12    0.51    1.28
  17   1  12    2.75    1.39
 -17   1 -12    0.19    1.38
  17   1  12    0.93    0.75
  17   1  12    0.96    0.94
  17  -1 -12    1.03    1.76
  17  -1  12    2.66    1.47
 -17  -1 -12    0.89    1.46
  17  -1  12   -0.19    0.69
  17  -1  12   -0.03    0.94
  17   1 -12   -0.16    1.15
  -4  -1  13    3.52    0.98
   4   1  13    3.76    2.10
   4  -1 -13    4.16    1.13
  -4   1 -13    3.50    1.44
  -4  -1  13    3.61    1.13
   4   1  13    2.58    1.39
  -4   1  13    4.09    1.06
   4  -1  13    3.84    1.51
  -4  -1 -13    3.33    1.65
   4   1 -13    3.33    1.40
  -4   1  13    4.35    1.32
   4  -1  13    3.59    1.37
  -5  -1  13   13.65    1.73
   5   1  13   16.70    2.61
  -5   1 -13   17.45    2.84
  -5  -1  13    7.75    1.78
   5   1  13   18.38    3.44
  -5   1  13   14.70    1.86
   5  -1  13   18.53    2.80
  -5  -1 -13   13.15    2.76
  -5   1  13   15.90    2.27
   5  -1  13   18.41    2.54
  -6  -1  13    8.44    1.20
   6   1  13   10.79    2.17
  -6   1 -13   10.50    2.20
  -6  -1  13   11.09    1.76
   6   1  13    8.33    1.77
  -6   1  13    7.08    1.27
   6  -1  13    7.33    1.96
  -6  -1 -13   10.19    2.37
  -6   1  13   10.42    1.79
   6  -1  13    7.57    1.78
   7   1  13    9.67    2.11
  -7   1 -13    7.70    3.10
  -7  -1  13   10.49    1.73
   7   1  13    8.09    1.77
  -7   1  13    6.95    1.17
   7  -1  13    9.51    2.10
  -7  -1 -13   11.42    2.64
  -7   1  13    7.62    1.74
   7  -1  13   11.73    1.93
   8   1  13   26.50    3.87
  -8   1 -13   24.78    3.94
  -8  -1  13   21.75    2.84
   8   1  13   29.81    3.47
  -8   1  13   16.57    2.13
   8  -1  13   29.82    3.95
  -8  -1 -13   26.33    5.32
  -8   1  13   24.46    3.03
   8  -1  13   30.73    3.61
   9   1  13    0.90    1.12
  -9   1 -13    0.72    1.10
  -9  -1  13   -0.29    0.80
   9   1  13    0.33    0.85
   9  -1  13    0.87    1.16
  -9  -1 -13    0.33    1.21
  -9   1  13   -0.26    0.88
   9  -1  13   -0.64    0.85
  10   1  13   23.72    3.68
 -10   1 -13   23.98    3.99
 -10  -1  13   17.04    2.80
  10   1  13   21.53    3.00
  10  -1  13   22.52    3.78
 -10  -1 -13   23.10    4.30
 -10   1  13   19.40    3.11
  10  -1  13   22.90    3.23
  11   1  13   17.99    3.05
 -11   1 -13   13.84    2.95
 -11  -1  13   13.14    2.47
  11   1  13   12.26    2.31
  11  -1  13   14.92    3.02
 -11  -1 -13   15.64    3.25
 -11   1  13   13.31    2.66
  11  -1  13   14.03    3.24
  12   1  13    2.05    1.73
 -12   1 -13    6.34    1.94
  12   1  13    4.60    1.43
  12  -1 -13    4.12    1.41
  12  -1  13    5.16    1.86
 -12  -1 -13    3.68    1.87
  12  -1  13    1.78    1.35
  12   1 -13    2.26    1.25
  13   1  13    3.18    1.59
 -13   1 -13    0.80    1.55
  13   1  13    1.57    1.20
  13  -1 -13    2.73    1.32
  13  -1  13    2.03    1.64
 -13  -1 -13    2.01    1.69
  13  -1  13    2.11    1.84
  13   1 -13    0.96    1.80
  14   1  13   25.38    4.22
 -14   1 -13   25.52    4.62
  14   1  13   16.36    2.27
  14   1  13   28.19    3.99
  14  -1 -13   25.56    3.95
  14  -1  13   29.12    4.43
 -14  -1 -13   28.11    4.85
  14  -1  13   28.55    3.58
  14   1 -13   26.00    3.64
  15   1  13    0.78    1.21
 -15   1 -13   -0.08    1.38
  15   1  13    0.15    0.56
  15   1  13    0.16    0.85
  15  -1 -13    0.86    1.08
  15  -1  13    0.59    1.28
 -15  -1 -13   -0.67    1.43
  15  -1  13    0.41    0.92
  15   1 -13   -0.43    0.99
  16   1  13   24.35    4.32
 -16   1 -13   26.78    4.79
  16   1  13   16.59    2.51
  16   1  13   29.74    3.78
  16  -1 -13   22.35    3.80
  16  -1  13   31.89    4.92
 -16  -1 -13   22.82    4.66
  16  -1  13   27.98    3.60
  16   1 -13   24.88    3.84
   0   1  14    0.97    0.83
   0  -1  14   -0.68    0.76
   0  -1 -14    1.10    0.92
   0   1 -14   -1.57    1.35
   0   1  14   -0.12    0.78
   0  -1  14    0.84    0.80
   1   1  14   14.13    2.40
  -1  -1  14   13.28    2.19
   1  -1 -14   13.35    2.56
  -1   1 -14   15.45    3.24
  -1  -1  14   18.77    2.40
   1   1  14   19.95    2.54
  -1   1  14   15.27    2.33
   1  -1  14   14.81    2.39
  -1  -1 -14   17.03    2.89
   1   1 -14   14.47    2.43
  -1   1  14   17.47    2.41
   1  -1  14   16.57    2.37
  -2  -1  14    9.64    1.67
   2   1  14   12.10    3.08
   2  -1 -14    9.83    2.47
  -2   1 -14   11.83    3.09
  -2  -1  14   13.55    2.56
   2   1  14   11.66    2.00
  -2   1  14   10.20    1.74
   2  -1  14   11.03    2.00
  -2  -1 -14   11.10    2.32
   2   1 -14   10.36    1.84
  -2   1  14   12.63    1.96
   2  -1  14   13.47    2.13
  -3  -1  14   15.46    2.09
   3   1  14   19.86    2.86
   3  -1 -14   13.62    2.27
  -3   1 -14   20.58    3.95
   3   1  14   23.08    2.84
  -3   1  14   18.65    2.40
   3  -1  14   19.26    2.93
  -3  -1 -14   15.48    3.07
   3   1 -14   16.55    2.43
  -3   1  14   20.29    2.59
   3  -1  14   22.74    3.68
  -4  -1  14    1.83    0.72
   4   1  14    1.61    1.14
  -4   1 -14    0.72    1.26
  -4  -1  14    0.94    0.92
   4   1  14    0.57    1.15
  -4   1  14    0.31    0.73
   4  -1  14    1.13    1.11
  -4  -1 -14    1.21    1.85
  -4   1  14    1.88    1.08
   4  -1  14    0.06    0.99
  -5  -1  14    0.14    0.54
   5   1  14    0.98    1.51
  -5   1 -14   -1.34    1.07
  -5  -1  14    0.60    0.87
   5   1  14    0.86    0.98
  -5   1  14    0.08    0.61
   5  -1  14    1.87    1.07
  -5  -1 -14    0.32    1.13
  -5   1  14   -0.10    0.83
   5  -1  14   -0.25    0.93
   6   1  14    8.47    1.97
  -6   1 -14    9.48    2.15
  -6  -1  14    7.68    1.62
   6   1  14   10.63    2.57
  -6   1  14    5.93    1.11
   6  -1  14    6.03    1.91
  -6  -1 -14    9.01    2.27
  -6   1  14    6.79    1.56
   6  -1  14    7.77    1.73
   7   1  14    2.17    2.02
  -7   1 -14    2.23    1.39
  -7  -1  14    0.71    0.97
   7   1  14    0.76    1.04
  -7   1  14    1.54    0.66
   7  -1  14    0.55    1.94
  -7  -1 -14    2.32    1.40
  -7   1  14    1.05    1.05
   7  -1  14    1.02    1.12
   8   1  14    0.43    1.23
  -8   1 -14    1.79    1.41
  -8  -1  14    0.41    0.93
   8   1  14    1.74    1.05
   8  -1  14    0.36    1.26
  -8  -1 -14    2.51    1.55
  -8   1  14    2.16    1.07
   8  -1  14   -0.42    1.56
   9   1  14   18.23    3.28
  -9   1 -14   23.63    5.05
  -9  -1  14   14.88    2.59
   9   1  14   16.13    3.54
   9  -1  14   20.38    3.56
  -9  -1 -14   19.50    3.74
  -9   1  14   18.04    2.79
   9  -1  14   16.35    2.74
  10   1  14   22.01    3.56
 -10   1 -14   19.03    3.55
 -10  -1  14   18.63    2.84
  10   1  14   17.36    2.84
  10  -1  14   16.23    3.19
 -10  -1 -14   16.72    3.73
 -10   1  14   14.48    2.87
  10  -1  14   18.19    3.00
  11   1  14   67.66    8.45
 -11   1 -14   50.22    7.63
 -11  -1  14   48.38    6.26
  11   1  14   59.44    7.13
  11  -1  14   55.52    7.61
 -11  -1 -14   56.15    8.15
 -11   1  14   56.09    7.00
  11  -1  14   35.06    5.41
  12   1  14    1.78    1.35
 -12   1 -14   -0.45    1.37
  12   1  14    0.07    1.07
  12  -1  14   -1.08    1.25
 -12  -1 -14   -2.34    1.51
  12  -1  14   -0.95    1.09
  12   1 -14   -0.59    0.90
  13   1  14   -0.34    1.15
 -13   1 -14   -1.05    1.26
  13   1  14   -0.65    0.93
  13  -1 -14    1.46    1.11
  13  -1  14   -0.12    1.20
 -13  -1 -14   -0.69    1.31
  13  -1  14    1.16    0.95
  13   1 -14   -0.42    0.94
  14   1  14    8.60    2.82
 -14   1 -14   11.53    2.87
  14   1  14    9.16    2.18
  14  -1 -14    6.03    2.24
  14  -1  14   11.75    2.63
 -14  -1 -14    9.75    2.87
  14  -1  14   10.98    2.19
  14   1 -14    8.04    2.03
  -4  -1  15  142.05   16.86
   4   1  15  185.07   22.33
  -4   1 -15  187.27   23.81
  -4  -1  15  187.42   20.50
   4   1  15  201.90   22.52
  -4   1  15  160.05   18.81
   4  -1  15  173.16   21.80
  -4  -1 -15  197.93   25.49
  -4   1  15  215.20   23.01
   4  -1  15  204.91   23.08
   5   1  15    2.80    1.12
  -5   1 -15   -0.39    1.08
  -5  -1  15    0.04    0.84
   5   1  15   -0.45    0.98
  -5   1  15    0.10    0.65
   5  -1  15    0.43    1.05
  -5  -1 -15    0.98    1.18
  -5   1  15    0.07    0.83
   5  -1  15    0.28    0.99
   6   1  15    5.87    1.94
  -6   1 -15   10.52    3.12
  -6  -1  15    4.24    1.44
   6   1  15    6.01    1.81
  -6   1  15    5.30    1.16
   6  -1  15    8.47    1.90
  -6  -1 -15    5.61    2.16
  -6   1  15    9.03    1.83
   6  -1  15    6.83    1.73
   7   1  15    9.34    2.37
  -7   1 -15   10.44    2.53
  -7  -1  15   12.27    2.04
   7   1  15   10.82    2.24
   7  -1  15   12.32    2.56
  -7  -1 -15   12.05    3.08
  -7   1  15   12.73    2.18
   7  -1  15    9.24    2.17
   8   1  15   25.23    4.15
  -8   1 -15   28.00    4.62
  -8  -1  15   26.91    3.74
   8   1  15   28.21    3.93
   8  -1  15   23.18    4.05
  -8  -1 -15   30.03    4.81
  -8   1  15   23.88    3.63
   8  -1  15   28.87    3.99
   9   1  15   34.97    6.21
  -9   1 -15   31.23    5.20
  -9  -1  15   27.02    4.05
   9   1  15   32.89    4.49
   9  -1  15   34.69    5.30
  -9  -1 -15   32.32    5.52
  -9   1  15   35.02    4.63
   9  -1  15   34.09    4.60
  10   1  15   15.53    2.93
 -10   1 -15   13.21    2.96
 -10  -1  15    9.17    2.21
  10   1  15   11.37    2.56
  10  -1  15   12.92    2.85
 -10  -1 -15   12.02    3.33
 -10   1  15   12.55    2.50
  10  -1  15   12.65    2.46
  11   1  15    1.75    1.55
 -11   1 -15    6.01    2.63
 -11  -1  15    2.25    1.25
  11   1  15    2.53    1.36
  11  -1  15    0.90    1.58
 -11  -1 -15    1.58    1.74
 -11   1  15    2.30    1.38
  11  -1  15    0.71    1.24
  12   1  15   14.82    3.26
 -12   1 -15   16.58    3.79
  12   1  15   15.93    2.83
  12  -1 -15   15.28    2.71
  12  -1  15   14.71    3.20
 -12  -1 -15   12.97    3.28
  12  -1  15   17.06    3.01
  12   1 -15   13.64    2.49
  13   1  15    0.06    1.81
 -13   1 -15   -0.88    1.31
  13   1  15    0.06    0.96
  13  -1 -15   -0.04    1.10
  13  -1  15   -0.89    1.23
 -13  -1 -15   -0.18    1.48
  13  -1  15   -0.74    1.02
  13   1 -15    1.33    1.04
   0   1  16    1.38    0.96
   0  -1  16    0.37    0.84
   0  -1 -16    0.79    1.02
   0   1 -16   -0.25    0.96
   0   1  16   -0.13    0.91
  -1  -1  16   36.20    4.55
   1   1  16   42.19    5.17
  -1   1 -16   35.12    5.02
   1   1  16   50.25    5.43
  -1   1  16   34.20    4.49
   1  -1  16   35.31    4.82
  -1  -1 -16   34.65    5.24
   1   1 -16   34.64    4.82
  -1   1  16   46.62    4.93
  -2  -1  16    2.10    1.06
   2   1  16    3.43    1.49
  -2   1 -16    3.33    1.54
  -2  -1  16    4.28    1.24
   2   1  16    4.21    1.36
  -2   1  16    2.43    1.17
   2  -1  16    5.56    1.49
  -2  -1 -16    5.23    1.58
  -2   1  16    4.20    1.31
   2  -1  16    2.66    1.36
   3   1  16   13.54    2.48
  -3   1 -16   10.09    2.43
  -3  -1  16   11.46    2.04
  -3   1  16    9.74    1.88
   3  -1  16   10.44    2.26
  -3  -1 -16    9.60    2.45
   3  -1  16   13.82    2.22
   4   1  16   12.97    2.57
  -4   1 -16   11.18    2.66
  -4  -1  16   12.72    2.06
  -4   1  16    9.91    1.80
   4  -1  16   11.53    2.52
  -4  -1 -16   14.31    3.79
   4  -1  16   14.21    2.34
   5   1  16   33.81    5.27
  -5   1 -16   33.08    5.36
  -5  -1  16   37.44    4.58
   5   1  16   39.51    4.89
   5  -1  16   30.74    4.82
  -5  -1 -16   36.61    7.27
  -5   1  16   34.75    4.42
   5  -1  16   41.41    5.31
   6   1  16    0.75    1.24
  -6   1 -16    1.50    1.39
  -6  -1  16    0.50    0.98
   6   1  16    0.38    1.11
   6  -1  16    1.35    1.18
  -6  -1 -16    1.20    1.37
  -6   1  16    0.39    1.01
   6  -1  16    0.46    1.09
   7   1  16   23.93    4.27
  -7   1 -16   14.77    3.54
  -7  -1  16   21.50    3.13
   7   1  16   24.47    4.43
   7  -1  16   20.47    3.55
  -7  -1 -16   26.91    4.59
  -7   1  16   25.16    3.57
   7  -1  16   24.42    3.73
   8   1  16    2.80    2.28
  -8   1 -16    2.33    1.71
  -8  -1  16    2.35    1.17
   8   1  16    1.91    1.36
   8  -1  16    3.39    1.49
  -8  -1 -16    1.04    1.61
  -8   1  16    0.72    1.19
   8  -1  16    1.91    1.25
   9   1  16   16.57    3.39
  -9   1 -16   18.76    3.79
  -9  -1  16   15.97    2.79
   9   1  16   15.64    3.15
   9  -1  16   16.39    3.34
  -9  -1 -16   15.62    3.78
  -9   1  16   18.40    3.05
   9  -1  16   19.39    3.24
  10   1  16   10.60    2.71
 -10   1 -16   11.41    3.10
 -10  -1  16   11.14    2.37
  10   1  16    8.26    2.23
  10  -1  16   10.13    2.64
 -10  -1 -16    8.61    3.12
 -10   1  16   10.06    2.27
  10  -1  16   10.56    2.45
   4   1  17    4.00    1.62
  -4   1 -17    4.40    1.93
  -4  -1  17    0.47    1.31
   4   1  17    7.83    1.78
   4  -1  17    5.25    1.71
  -4  -1 -17    5.50    2.03
  -4   1  17    7.07    1.66
   4  -1  17    7.33    1.71
   5   1  17    5.01    2.62
  -5   1 -17    5.01    2.12
  -5  -1  17    7.13    2.20
   5   1  17    7.24    1.75
   5  -1  17    4.48    1.86
  -5  -1 -17    5.55    2.11
  -5   1  17    5.29    1.68
   5  -1  17    5.80    1.66
   6   1  17    4.70    1.84
  -6   1 -17    3.29    1.95
  -6  -1  17    5.40    1.50
   6   1  17    6.19    1.76
   6  -1  17    4.32    1.87
  -6  -1 -17    5.84    2.08
   6  -1  17    2.97    2.47
   7   1  17    1.04    1.25
  -7   1 -17    0.61    1.39
  -7  -1  17    0.61    1.06
   7   1  17    1.17    1.20
   7  -1  17   -0.37    1.16
  -7  -1 -17    0.12    1.41
  -7   1  17    0.20    1.02
   7  -1  17    0.69    1.07
  -4   2   0   76.19    5.84
   4   2   0   76.91    4.64
  -4  -2   0   67.42    5.43
  -4   2   0   71.05    4.50
  -4   2   0   71.95    5.54
   4   2   0   79.21    6.17
   4   2   0   74.25    4.81
   4  -2   0   73.46    5.58
  -5   2   0   -0.29    0.48
   5   2   0   -0.17    0.26
  -5  -2   0   -0.17    0.47
  -5   2   0    0.32    0.27
   5   2   0   -0.22    0.46
   5  -2   0   -0.81    0.52
  -6   2   0  111.11    9.01
   6   2   0  102.38    7.13
  -6  -2   0  111.05    9.58
  -6   2   0   96.57    6.84
  -6   2   0  101.90    8.43
   6   2   0  121.53    9.31
   6   2   0  113.70    8.47
   6  -2   0  115.34    9.15
  -7   2   0    0.53    0.78
   7   2   0   -0.09    0.27
  -7  -2   0   -0.01    0.49
  -7   2   0    0.13    0.28
  -7   2   0   -0.02    0.50
   7   2   0    0.18    0.49
   7   2   0   -0.13    0.44
   7  -2   0    0.81    0.59
  -8  -2   0  687.27   80.86
  -8   2   0  618.57   77.09
  -8  -2   0  852.95  103.44
  -8   2   0  672.84   78.78
  -8   2   0  652.78   82.30
   8   2   0  693.68   85.25
   8   2   0  623.40   79.33
   8  -2   0  737.81   91.81
  -9  -2   0    0.41    0.39
  -9   2   0    0.92    0.56
  -9  -2   0    0.15    0.48
  -9   2   0   -0.18    0.35
  -9  -2   0    0.14    0.63
  -9   2   0    0.14    0.66
   9   2   0   -0.15    0.53
   9  -2   0    0.03    0.63
 -10  -2   0  126.85   10.21
 -10   2   0  110.14   10.00
 -10  -2   0  114.17   10.25
 -10   2   0  112.49    8.97
 -10  -2   0  131.77   11.55
 -10   2   0  127.09   12.24
  10   2   0  117.87   10.63
  10  -2   0  130.92   11.72
 -11  -2   0    1.14    0.70
 -11   2   0    0.67    0.57
 -11  -2   0    0.06    0.47
 -11   2   0   -0.05    0.33
 -11  -2   0    0.79    0.73
 -11   2   0   -0.24    0.74
  11   2   0    0.19    0.65
  11  -2   0    0.59    0.71
 -12  -2   0   14.22    1.77
 -12   2   0   12.60    2.27
 -12  -2   0   11.71    1.84
 -12   2   0   13.02    1.20
 -12  -2   0   13.45    1.83
 -12   2   0   14.12    2.09
  12   2   0   12.52    1.68
  12  -2   0   15.70    2.01
 -13  -2   0    0.00    0.39
 -13   2   0    0.26    0.54
 -13  -2   0   -0.24    0.46
 -13   2   0    0.02    0.34
 -13  -2   0    0.94    0.71
 -13   2   0   -0.45    0.74
  13   2   0   -0.43    0.61
  13  -2   0   -0.06    1.10
 -14  -2   0   44.36    3.93
 -14   2   0   44.53    4.40
 -14  -2   0   39.19    4.00
 -14   2   0   35.11    3.19
 -14  -2   0   51.71    5.05
 -14   2   0   46.81    4.95
  14   2   0   45.33    4.65
  14  -2   0   55.66    5.51
 -15  -2   0   -0.85    0.51
 -15   2   0   -0.17    0.66
 -15  -2   0    0.66    0.53
 -15   2   0    0.19    0.40
 -15  -2   0   -0.88    0.81
 -15   2   0   -0.47    0.84
  15   2   0   -0.51    0.73
  15  -2   0   -0.23    0.90
 -16  -2   0  118.06   11.81
 -16   2   0  113.43   11.81
 -16  -2   0   93.86   10.62
 -16  -2   0  136.79   14.22
 -16   2   0  141.30   14.64
  16   2   0  139.79   15.42
  16  -2   0  130.66   14.22
 -17   2   0    0.51    0.76
  17   2   0    0.01    0.56
 -17   2   0    0.39    1.03
  17   2   0   -0.07    0.96
  17   2   0    0.80    1.05
  17  -2   0   -0.75    1.11
 -18   2   0   16.00    2.97
 -18   2   0   17.63    2.87
  18   2   0   15.41    2.71
  18   2   0   18.26    2.94
  18  -2   0   16.56    3.93
 -19   2   0    0.20    0.75
 -19   2   0    1.49    1.22
  19   2   0   -0.15    1.00
  19  -2   0   -0.20    1.03
 -20   2   0   11.90    2.06
 -20   2   0   16.58    2.85
  20   2   0   14.72    2.69
  20   2   0   16.29    2.65
  20  -2   0   17.57    2.94
 -21   2   0   -0.17    0.74
 -21   2   0    0.16    1.11
  21   2   0   -0.56    1.03
  21   2   0   -0.65    0.97
  21  -2   0    0.49    1.18
 -22   2   0   12.25    2.70
  22   2   0   13.73    2.63
  22   2   0   11.94    3.22
  22  -2   0   13.27    2.90
 -23   2   0   -0.33    1.28
  23   2   0    0.32    1.09
  23   2   0   -0.77    0.94
 -24   2   0    5.90    1.90
  24   2   0    2.84    1.74
  24   2   0    4.15    1.68
  24  -2   0    6.88    2.01
   0   2  -1    0.81    0.30
   0  -2   1    0.75    0.26
   0   2   1    1.05    0.33
   0  -2  -1    1.36    0.53
   0   2  -1    0.68    0.31
   0  -2   1    0.39    0.11
   0   2   1    0.83    0.19
   0   2   1    0.66    0.18
   0  -2  -1    1.19    0.27
   0  -2   1    0.81    0.11
   0   2  -1    0.64    0.12
  -1   2  -1   17.69    1.35
  -1  -2   1   16.17    0.80
   1   2   1   16.68    1.11
   1  -2  -1   15.42    1.29
  -1   2  -1   17.39    1.17
  -1   2  -1   19.24    1.01
  -1  -2   1   16.46    0.70
  -1  -2   1   17.97    0.73
   1   2   1   17.93    0.90
  -1   2  -1   15.20    0.87
   1   2  -1   15.47    0.83
  -1   2   1   19.15    1.26
  -1  -2  -1   18.55    1.70
   1   2  -1   18.43    1.17
  -1   2   1   19.44    1.17
   1   2  -1   17.94    0.76
  -1   2   1   16.44    0.98
   1   2  -1   16.92    0.71
  -1  -2  -1   15.41    0.72
   1  -2   1   16.98    0.92
  -2   2  -1  257.72   20.98
  -2  -2   1  218.92   14.64
   2   2   1  261.88   20.00
  -2   2  -1  243.95   18.95
  -2   2  -1  239.31   18.44
   2   2   1  270.69   19.68
   2   2   1  271.06   19.07
   2  -2  -1  263.51   20.21
   2   2  -1  233.09   15.61
  -2   2   1  267.86   20.89
  -2  -2  -1  270.40   23.27
   2   2  -1  229.26   17.64
  -2   2   1  259.85   18.43
  -2   2   1  281.97   20.76
   2   2  -1  269.71   18.95
   2   2  -1  233.76   16.25
  -2  -2  -1  236.52   17.37
   2  -2   1  281.49   21.42
   2   2  -1  216.94   15.14
  -3   2  -1  627.05   68.85
   3   2   1  661.01   69.45
  -3  -2   1  548.74   51.37
  -3  -2   1  640.70   69.39
  -3   2  -1  603.19   63.58
  -3   2  -1  671.95   71.01
   3   2   1  640.49   66.57
   3   2   1  644.42   65.61
   3  -2  -1  602.06   64.61
  -3   2   1  628.44   67.63
   3   2  -1  587.63   54.80
  -3  -2  -1  689.28   77.12
  -3   2   1  599.90   60.05
  -3   2   1  672.74   70.74
   3   2  -1  643.59   65.78
   3  -2   1  636.58   67.88
   3   2  -1  568.26   58.62
  -4   2  -1  439.35   44.52
   4   2   1  475.93   45.79
  -4  -2   1  414.99   41.72
  -4   2  -1  480.34   45.96
  -4   2  -1  465.82   45.96
   4   2   1  481.79   46.53
   4   2   1  522.27   49.29
   4  -2  -1  472.18   47.22
   4   2  -1  399.76   34.62
  -4   2   1  475.23   47.06
   4   2  -1  425.75   36.40
  -4  -2  -1  456.00   47.33
  -4   2   1  477.96   42.50
  -4   2   1  459.46   45.10
   4   2  -1  540.92   51.10
   4  -2   1  469.34   46.64
   4   2  -1  383.55   37.11
  -5   2  -1   26.94    2.26
   5   2   1   25.73    1.84
  -5  -2   1   23.64    1.90
  -5   2  -1   26.28    1.93
  -5   2  -1   29.77    2.37
   5   2   1   27.66    2.11
   5   2   1   28.48    2.06
   5  -2  -1   25.49    2.62
   5   2  -1   23.29    1.33
  -5   2   1   25.69    2.08
   5   2  -1   25.82    1.37
  -5  -2  -1   25.66    2.37
  -5   2   1   23.96    1.34
  -5   2   1   27.64    2.27
   5   2  -1   26.55    2.03
   5  -2   1   27.20    2.32
   5   2  -1   27.46    1.90
  -6   2  -1  252.99   23.03
   6   2   1  242.38   21.05
  -6  -2   1  236.79   21.39
  -6   2  -1  239.77   20.78
  -6   2  -1  262.75   23.51
   6   2   1  271.36   23.98
   6   2   1  234.33   20.72
  -6   2   1  234.51   21.05
  -6  -2  -1  263.89   24.50
  -6   2   1  244.46   19.21
  -6   2   1  266.86   23.92
   6   2  -1  245.06   22.05
   6  -2   1  260.76   23.88
   6   2  -1  247.16   21.77
  -7  -2   1  113.15    7.59
  -7   2  -1  111.23    9.55
   7   2   1  106.23    8.42
  -7  -2   1  116.52    9.13
  -7   2  -1  116.07    8.79
  -7  -2   1  124.90    9.97
  -7   2  -1  124.00   10.24
   7   2   1  128.39   10.22
   7   2   1  124.43    9.74
   7  -2  -1  154.86   12.97
  -7   2   1  109.04    9.09
  -7  -2  -1  121.57   10.28
  -7   2   1  109.64    7.40
  -7   2   1  115.14    9.69
   7  -2   1  123.63   10.45
   7   2  -1  120.69   10.21
  -8  -2   1   40.61    2.59
  -8   2  -1   46.88    3.97
   8   2   1   47.01    3.55
  -8  -2   1   42.60    3.31
  -8   2  -1   45.74    3.48
  -8  -2   1   47.65    4.51
  -8   2  -1   49.33    4.19
   8   2   1   47.36    3.94
   8   2   1   40.70    3.42
   8  -2  -1   46.96    4.12
  -8   2   1   44.70    3.84
  -8  -2  -1   51.48    4.43
  -8   2   1   48.31    2.98
  -8   2   1   51.94    4.94
   8  -2   1   48.34    4.28
   8   2  -1   45.12    3.67
  -9  -2   1  109.71    8.06
  -9   2  -1  130.19   11.31
   9   2   1  116.20   10.07
  -9  -2   1  106.46    9.06
  -9   2  -1  122.87    9.91
  -9  -2   1  126.62   10.67
  -9   2  -1  132.49   11.46
   9   2   1  144.15   12.24
   9   2   1  132.39   11.75
   9  -2  -1  141.94   12.30
  -9   2   1  119.26   10.19
  -9  -2  -1  118.58   10.64
  -9   2   1  108.06    7.93
  -9   2   1  139.28   12.98
   9  -2   1  135.65   12.70
   9   2  -1  105.49    9.42
 -10  -2   1   24.26    1.84
 -10   2  -1   28.34    2.73
  10   2   1   28.24    2.38
 -10  -2   1   21.87    2.51
 -10   2  -1   26.85    2.34
 -10  -2   1   26.28    2.65
 -10   2  -1   28.96    2.83
  10   2   1   27.82    2.89
  10  -2  -1   28.40    3.00
 -10   2   1   27.58    2.58
 -10  -2  -1   30.51    2.92
 -10   2   1   24.49    1.79
 -10   2   1   28.99    3.59
  10  -2   1   29.83    2.96
  10   2  -1   28.10    2.69
 -11  -2   1    5.54    0.69
 -11   2  -1    7.61    1.33
  11   2   1    9.59    1.12
 -11  -2   1    6.79    1.02
 -11   2  -1    7.79    0.95
 -11  -2   1    9.91    1.39
 -11   2  -1    9.55    1.46
  11   2   1    9.58    1.49
  11  -2  -1   10.91    2.36
 -11   2   1    7.77    1.18
 -11  -2  -1    8.31    1.27
 -11   2   1    7.76    0.78
 -11   2   1    8.86    1.44
  11  -2   1    9.09    1.50
  11   2  -1    8.07    1.26
 -12  -2   1   92.30    7.41
 -12   2  -1  105.22    9.71
  12   2   1   98.63    8.79
 -12  -2   1   90.13    8.39
 -12   2  -1   92.37    8.07
 -12  -2   1  122.33   10.75
 -12   2  -1  130.00   11.74
  12   2   1  122.65   11.32
  12  -2  -1  115.94   10.86
 -12   2   1  100.21    9.05
 -12  -2  -1  102.36    9.67
 -12   2   1   85.61    6.96
 -12   2   1  122.40   11.17
  12  -2   1  129.07   11.66
  12   2  -1  109.88    9.82
 -13  -2   1  120.43   10.52
 -13   2  -1  142.31   13.59
  13   2   1  136.34   12.47
 -13  -2   1  113.35   11.22
 -13   2  -1  136.12   13.02
 -13  -2   1  160.22   14.92
 -13   2  -1  166.85   16.94
  13   2   1  161.01   15.41
  13   2   1  156.12   15.54
  13  -2  -1  151.17   14.79
 -13   2   1  146.15   14.21
 -13  -2  -1  120.01   12.22
 -13   2   1  115.98    9.80
 -13   2   1  169.00   15.90
  13  -2   1  162.15   15.56
  13   2  -1  156.18   15.90
 -14  -2   1    6.47    0.85
 -14   2  -1    7.01    1.35
  14   2   1    7.14    1.05
 -14  -2   1    8.00    1.40
 -14   2  -1    6.10    1.05
 -14  -2   1   11.46    2.13
 -14   2  -1    8.60    1.64
  14   2   1   11.39    1.66
  14   2   1    6.35    1.40
  14  -2  -1    7.79    1.56
 -14   2   1    6.63    1.16
 -14  -2  -1    6.83    1.21
 -14   2   1    5.59    0.73
 -14   2   1    7.99    2.25
  14  -2   1    9.25    1.62
  14   2  -1    7.43    1.45
 -15  -2   1    5.07    0.82
 -15   2  -1    5.38    1.25
  15   2   1    6.67    1.01
 -15  -2   1    4.97    1.00
 -15   2  -1    5.30    0.96
 -15  -2   1    6.05    1.43
 -15   2  -1    7.62    1.65
  15   2   1    8.72    1.63
  15   2   1    6.54    1.44
  15  -2  -1    5.21    1.57
 -15   2   1    6.47    1.23
 -15  -2  -1    6.28    1.18
 -15   2   1    8.33    1.68
  15  -2   1    7.77    1.67
  15   2  -1    9.46    2.28
 -16  -2   1   40.30    3.90
 -16   2  -1   43.24    5.63
  16   2   1   44.87    4.61
 -16   2  -1   43.22    4.37
 -16  -2   1   58.68    6.07
 -16   2  -1   59.58    6.35
  16   2   1   60.95    6.30
  16   2   1   48.88    5.37
  16  -2  -1   59.71    6.32
 -16   2   1   48.76    5.11
 -16  -2  -1   46.36    5.06
 -16   2   1   56.35    6.05
  16  -2   1   53.29    5.82
  16   2  -1   52.83    5.55
 -17   2  -1    0.85    1.07
  17   2   1    2.30    1.14
 -17  -2   1    1.65    1.24
  17   2   1    4.76    1.40
  17   2   1    1.17    1.10
  17  -2  -1    2.84    1.34
 -17   2   1    1.82    0.85
 -17  -2  -1    1.94    0.92
 -17   2   1    2.67    1.29
  17  -2   1    1.38    1.29
  17   2  -1    2.58    1.18
 -18   2  -1   12.08    1.99
  18   2   1   11.39    1.72
 -18  -2   1   14.06    2.37
 -18   2  -1   16.25    2.75
  18   2   1   15.35    2.59
  18   2   1   14.18    2.25
  18  -2  -1   14.43    2.60
 -18   2   1   11.68    1.88
 -18   2   1   19.22    2.68
  18  -2   1   14.22    2.71
  18   2  -1   10.94    2.16
 -19   2  -1    9.36    1.78
 -19   2  -1   10.17    2.28
  19   2   1   10.36    2.24
  19   2   1   11.18    2.11
  19  -2  -1   14.12    2.41
 -19   2   1    7.22    1.56
 -19   2   1   13.07    2.34
  19   2  -1   10.24    2.15
  19  -2   1   16.85    2.69
  19   2  -1    9.59    1.99
 -20   2  -1   10.02    2.04
 -20   2  -1   15.71    2.89
  20   2   1   18.65    2.73
  20   2   1   14.13    2.48
  20  -2  -1   18.48    2.82
 -20   2   1   12.15    2.13
 -20   2   1   16.76    2.86
  20   2  -1   18.83    2.91
  20  -2   1   17.19    3.70
  20   2  -1   16.50    2.82
 -21   2  -1    9.22    1.80
 -21   2  -1   11.98    2.68
  21   2   1   13.81    2.60
  21   2   1   14.63    2.56
  21  -2  -1   18.35    3.65
 -21   2   1   13.39    2.67
  21   2  -1   14.07    2.57
  21  -2   1   11.62    2.53
  21   2  -1    9.18    2.35
 -22   2  -1    2.58    1.14
 -22   2  -1    2.05    1.50
  22   2   1    4.46    1.55
  22   2   1    2.43    1.34
  22  -2  -1    2.52    1.52
 -22   2   1    2.32    1.50
  22   2  -1    2.03    1.38
  22  -2   1    3.90    1.54
  22   2  -1    0.17    2.20
 -23   2  -1    3.79    1.62
  23   2   1    0.60    1.40
  23   2   1    2.50    1.29
  23  -2  -1    2.93    2.16
 -23   2   1    4.50    1.59
  23   2  -1    1.83    1.36
  23  -2   1    2.34    1.53
  23   2  -1    1.71    1.40
 -24   2  -1    6.14    1.86
  24   2   1    4.76    1.64
  24   2   1    2.06    1.46
  24  -2  -1    3.29    1.87
 -24   2   1    3.81    1.77
  24   2  -1    2.96    1.57
  24  -2   1    4.10    1.75
  24   2  -1    3.25    1.60
  -4   2  -2  324.51   30.95
   4   2   2  345.32   31.50
  -4   2  -2  331.34   30.31
  -4   2  -2  308.63   28.29
   4   2   2  339.79   29.90
   4   2   2  330.60   28.73
   4  -2  -2  330.55   30.34
  -4   2   2  328.57   29.43
  -4   2   2  267.15   22.76
  -4  -2  -2  338.14   32.32
  -4   2   2  322.35   25.12
   4   2  -2  324.77   27.02
  -4   2   2  345.06   30.38
   4   2  -2  346.82   29.34
   4  -2   2  365.20   32.41
   4   2  -2  316.42   27.27
  -5  -2   2  112.99    6.01
  -5   2  -2  126.36   10.41
   5   2   2  119.39    9.48
  -5   2  -2  128.00   10.47
  -5  -2   2  119.90    8.71
  -5   2  -2  125.13    9.75
   5   2   2  131.26    9.82
   5   2   2  128.38    9.42
   5  -2  -2   99.09    8.42
  -5   2   2  118.78    9.00
   5   2  -2  103.35    5.28
  -5   2   2  104.46    6.91
  -5  -2  -2  134.90   11.17
  -5   2   2  125.05    7.52
   5   2  -2  123.55    8.05
  -5   2   2  133.84   10.06
   5  -2   2  127.15    9.83
   5   2  -2  125.47    9.48
  -6  -2   2    1.47    0.16
  -6   2  -2    1.00    0.76
   6   2   2    2.47    0.65
  -6  -2   2    1.17    0.45
  -6   2  -2    1.96    0.65
   6  -2  -2    1.30    0.17
  -6  -2   2    1.72    0.54
  -6   2  -2    1.19    0.68
   6   2   2    2.28    0.71
   6   2   2    2.02    0.55
   6  -2  -2    2.31    0.74
  -6   2   2    2.33    0.65
   6   2  -2    1.64    0.14
  -6  -2  -2    1.85    0.72
  -6   2   2    1.52    0.19
  -6   2   2    2.77    0.68
   6  -2   2    3.30    0.77
   6   2  -2    1.69    0.49
  -7  -2   2  162.67   11.43
  -7   2  -2  190.81   16.83
   7   2   2  184.94   15.55
  -7  -2   2  185.47   14.69
  -7   2  -2  179.34   15.09
   7  -2  -2  144.30   10.14
  -7  -2   2  178.73   14.75
  -7   2  -2  197.92   16.88
   7   2   2  214.72   17.79
   7   2   2  187.35   15.27
  -7   2   2  179.53   15.04
   7   2  -2  141.68   10.13
  -7  -2  -2  194.06   17.25
  -7   2   2  172.38   11.80
  -7   2   2  196.79   16.66
   7  -2   2  181.00   15.72
   7   2  -2  156.97   13.46
  -8  -2   2    0.40    0.21
  -8   2  -2    1.12    1.15
   8   2   2    0.27    0.56
  -8  -2   2    0.33    0.60
  -8   2  -2    0.07    0.54
  -8  -2   2    1.20    0.60
  -8   2  -2    1.39    0.64
   8   2   2    0.55    0.69
   8   2   2    0.50    0.57
   8  -2  -2   -0.23    0.65
  -8   2   2    0.90    0.53
  -8  -2  -2   -0.47    0.67
  -8   2   2    0.46    0.18
  -8   2   2    0.74    0.67
   8  -2   2   -0.07    0.70
   8   2  -2    0.56    0.53
  -9   2  -2  154.44   14.26
   9   2   2  142.80   12.53
  -9  -2   2  139.73   12.29
  -9   2  -2  142.23   12.58
  -9  -2   2  156.25   14.21
  -9   2  -2  152.31   13.74
   9   2   2  164.54   14.43
   9   2   2  146.31   12.83
   9  -2  -2  163.58   14.76
  -9   2   2  140.79   12.36
  -9  -2  -2  159.51   14.52
  -9   2   2  120.00    8.62
  -9   2   2  146.03   14.18
   9  -2   2  181.13   15.99
   9   2  -2  166.06   14.29
 -10  -2   2   19.86    1.42
 -10   2  -2   22.63    2.54
  10   2   2   22.38    2.24
 -10  -2   2   18.27    1.65
 -10   2  -2   20.27    2.05
 -10  -2   2   23.58    2.91
 -10   2  -2   24.00    2.60
  10   2   2   26.03    2.63
  10   2   2   22.84    2.31
  10  -2  -2   23.49    2.79
 -10   2   2   22.99    2.71
 -10  -2  -2   22.17    2.45
 -10   2   2   20.93    1.32
 -10   2   2   21.70    2.49
  10  -2   2   26.12    2.75
  10   2  -2   24.89    3.00
 -11  -2   2    7.09    0.73
 -11   2  -2    9.13    1.47
  11   2   2    7.05    1.18
 -11  -2   2    7.53    0.96
 -11   2  -2    8.41    1.16
 -11  -2   2    8.57    1.35
 -11   2  -2    8.12    1.44
  11   2   2    7.51    1.42
  11   2   2    8.31    1.36
  11  -2  -2    9.18    1.54
 -11   2   2    8.87    1.27
 -11  -2  -2    7.49    1.30
 -11   2   2    7.05    0.62
 -11   2   2   13.55    2.19
  11  -2   2    9.84    1.64
  11   2  -2   10.37    1.44
 -12  -2   2   11.32    1.17
 -12   2  -2   12.83    1.72
  12   2   2   11.45    1.46
 -12  -2   2    9.78    1.19
 -12   2  -2   12.45    1.49
 -12  -2   2   13.00    1.72
 -12   2  -2   14.70    2.05
  12   2   2   10.83    1.55
  12  -2  -2   12.77    1.89
 -12   2   2   11.48    1.40
 -12  -2  -2    9.55    1.58
 -12   2   2   10.09    0.81
 -12   2   2   17.39    1.98
  12  -2   2   16.98    2.13
  12   2  -2   11.82    1.68
 -13  -2   2    5.25    0.71
 -13   2  -2    6.62    1.34
  13   2   2    5.68    1.11
 -13  -2   2    5.11    0.81
 -13   2  -2    6.39    1.06
 -13  -2   2    8.55    1.37
 -13   2  -2    8.40    1.51
  13   2   2    7.97    1.96
  13   2   2    8.05    1.29
  13  -2  -2    6.40    1.52
 -13   2   2    7.23    1.12
 -13  -2  -2    6.98    1.32
 -13   2   2    5.34    0.56
 -13   2   2    7.50    1.51
  13  -2   2    7.89    1.63
  13   2  -2    7.45    1.31
 -14  -2   2    4.42    0.89
 -14   2  -2    4.93    1.27
  14   2   2    4.13    1.00
 -14  -2   2    4.30    0.77
 -14   2  -2    4.04    0.98
 -14  -2   2    4.74    1.24
 -14   2  -2    7.63    1.49
  14   2   2    6.32    2.03
  14   2   2    4.78    1.22
  14  -2  -2    7.03    2.28
 -14   2   2    4.92    0.98
 -14  -2  -2    3.74    1.09
 -14   2   2    5.71    1.30
  14   2  -2    3.52    1.15
 -15  -2   2   10.99    1.18
 -15   2  -2   14.58    2.06
  15   2   2   16.35    1.97
 -15   2  -2   12.56    1.65
 -15  -2   2   16.47    2.11
 -15   2  -2   17.85    2.49
  15   2   2    6.92    1.90
  15   2   2   13.23    2.03
  15  -2  -2   15.69    2.43
 -15   2   2   12.58    1.72
 -15  -2  -2   12.79    1.90
 -15   2   2   12.44    2.09
  15  -2   2   18.13    2.41
  15   2  -2   15.84    2.24
 -16   2  -2   34.11    3.94
  16   2   2   27.18    3.20
 -16   2  -2   25.44    3.02
 -16  -2   2   35.90    4.87
 -16   2  -2   36.29    4.36
  16   2   2   35.05    4.20
  16   2   2   35.82    4.01
  16  -2  -2   32.06    3.95
 -16   2   2   26.26    3.72
 -16  -2  -2   28.51    3.49
 -16   2   2   35.41    4.28
  16  -2   2   35.05    4.18
  16   2  -2   26.83    3.54
 -17   2  -2   34.83    4.26
  17   2   2   31.03    3.77
 -17   2  -2   34.97    3.87
 -17  -2   2   45.68    5.05
 -17   2  -2   43.68    5.22
  17   2   2   44.09    5.06
  17   2   2   43.92    4.84
  17  -2  -2   39.82    5.10
 -17   2   2   34.05    3.80
 -17  -2  -2   28.34    3.79
 -17   2   2   42.17    4.97
  17  -2   2   42.42    5.19
  17   2  -2   42.57    4.92
 -18   2  -2    0.44    0.80
  18   2   2    0.55    1.06
 -18  -2   2   -0.23    0.95
 -18   2  -2   -0.69    1.05
  18   2   2    0.64    1.02
  18   2   2    0.26    0.85
  18  -2  -2    0.95    1.02
 -18   2   2    0.64    0.70
 -18  -2  -2   -0.47    0.71
 -18   2   2    0.78    1.05
  18  -2   2   -0.18    1.05
  18   2  -2    0.28    0.95
 -19   2  -2    8.64    1.65
  19   2   2    7.36    1.42
 -19  -2   2    8.38    1.85
 -19   2  -2    8.90    2.08
  19   2   2    7.78    1.92
  19   2   2    9.69    1.90
  19  -2  -2    8.95    2.08
 -19   2   2    6.03    1.42
 -19   2   2   10.97    2.04
  19  -2   2   12.13    2.89
  19   2  -2    9.21    1.85
 -20   2  -2   -0.64    0.80
 -20   2  -2    2.01    1.66
  20   2   2   -0.74    0.95
  20   2   2    0.91    0.91
  20  -2  -2    0.55    1.18
  20   2  -2    0.87    1.00
  20  -2   2    0.69    1.11
  20   2  -2   -0.21    0.93
 -21   2  -2    6.98    1.67
 -21   2  -2    9.24    2.11
  21   2   2    0.49    1.65
  21   2   2    9.62    1.92
  21  -2  -2    7.74    2.16
 -21   2   2    5.60    2.00
  21   2  -2    9.53    1.93
  21  -2   2    6.43    1.87
  21   2  -2    6.25    1.79
 -22   2  -2    1.47    0.91
 -22   2  -2   -0.10    1.30
  22   2   2    0.09    1.19
  22   2   2    0.48    1.10
  22  -2  -2    3.07    1.33
 -22   2   2   -0.51    2.11
  22   2  -2    1.58    1.15
  22  -2   2    0.06    1.25
  22   2  -2    1.02    1.09
 -23   2  -2    5.58    1.82
  23   2   2    5.13    1.82
  23   2   2    4.58    1.51
  23  -2  -2    2.92    1.81
 -23   2   2    5.46    1.98
  23   2  -2    3.24    1.60
  23  -2   2    4.90    1.84
  23   2  -2    3.62    1.64
   0   2  -3    0.54    0.33
   0   2   3    0.49    0.40
   0  -2  -3   -0.23    0.45
   0   2  -3    0.36    0.34
   0   2  -3    0.05    0.08
   0  -2   3    0.04    0.04
   0   2   3    0.08    0.27
   0   2   3    0.18    0.33
   0  -2   3    0.12    0.42
  -1   2  -3  199.30   16.23
   1   2   3  206.70   16.39
   1  -2  -3  200.50   16.12
  -1   2  -3  203.05   16.04
  -1   2  -3  181.10   12.36
   1   2   3  207.29   14.04
  -1  -2   3  188.01   10.94
  -1  -2   3  189.40   13.66
   1   2   3  204.19   15.30
   1   2  -3  216.59   16.23
  -1  -2  -3  180.16   15.04
   1   2  -3  190.78   14.80
   1  -2   3  175.96   11.70
   1   2  -3  195.82   11.05
  -1   2   3  202.23   13.34
  -1   2   3  186.96   13.86
   1  -2   3  205.48   14.53
  -2   2  -3  114.11    8.77
  -2  -2   3  112.35    7.09
   2   2   3  121.07    9.88
  -2  -2   3  119.95    7.39
   2  -2  -3  116.67    9.00
  -2   2  -3  120.51    9.24
  -2   2  -3  115.50    7.85
   2   2   3  141.24    9.09
  -2  -2   3  112.49    7.16
   2   2   3  121.15    8.26
  -2   2   3  109.76    7.95
  -2  -2  -3  119.38    9.47
   2   2  -3  111.58    7.96
  -2   2   3  168.73   10.29
   2   2  -3  110.83    5.96
  -2   2   3  120.51    8.45
   2  -2   3  123.21    8.03
  -3  -2   3  102.74    5.99
  -3   2  -3  113.42    8.84
  -3  -2   3  109.72    6.23
   3   2   3  115.67    8.89
   3  -2  -3  116.30    7.91
  -3   2  -3  127.58    9.44
  -3   2  -3  119.53    8.71
   3   2   3  111.81    7.43
   3   2   3  128.48    8.41
  -3   2   3  107.71    7.54
  -3  -2  -3  111.35    9.03
   3   2  -3   99.40    6.56
   3   2  -3   88.60    5.60
  -3   2   3  110.90    7.34
   3   2  -3   98.46    5.93
  -3   2   3  115.94    8.26
   3  -2   3  118.85    8.17
  -4   2  -3  110.12    8.80
  -4  -2   3   98.73    5.16
   4   2   3  121.69   10.32
   4  -2  -3  101.50    6.66
  -4   2  -3  121.04   10.11
  -4   2  -3  109.78    8.21
   4   2   3  119.50    8.41
  -4  -2   3  105.01    7.44
   4   2   3  117.26    8.12
  -4   2   3  109.69    7.92
  -4   2   3   92.32    6.39
  -4  -2  -3  123.43   11.22
   4   2  -3   90.23    6.05
  -4   2   3  102.81    7.34
   4   2  -3  114.72    7.39
  -4   2   3  111.35    8.36
   4  -2   3  124.68    8.94
  -5   2  -3  418.32   44.25
  -5  -2   3  395.68   31.60
   5   2   3  436.14   43.96
  -5   2  -3  422.47   42.74
  -5  -2   3  413.29   38.52
  -5   2  -3  393.30   39.11
   5   2   3  381.96   37.16
   5   2   3  458.13   43.84
  -5   2   3  389.79   37.85
   5   2  -3  340.39   28.20
  -5   2   3  310.07   28.10
  -5  -2  -3  449.57   46.57
   5   2  -3  413.00   36.76
  -5   2   3  382.99   31.57
  -5   2   3  397.82   38.35
   5  -2   3  377.91   37.49
   5   2  -3  457.37   42.92
  -6   2  -3    0.24    1.14
  -6  -2   3    0.56    0.16
   6   2   3    1.75    0.72
  -6   2  -3    1.85    0.65
  -6  -2   3    0.31    0.41
  -6   2  -3    1.15    0.60
   6   2   3    2.14    0.66
   6   2   3    1.70    0.53
   6  -2  -3    0.40    0.62
  -6   2   3    1.46    0.58
   6   2  -3    0.66    0.13
  -6   2   3    0.51    0.15
  -6  -2  -3    1.79    0.79
   6   2  -3    0.72    0.26
  -6   2   3    0.72    0.55
   6  -2   3    0.11    0.64
   6   2  -3    0.93    0.70
  -7   2  -3  112.63    9.82
  -7  -2   3   83.84    4.87
   7   2   3  107.74    8.63
  -7   2  -3  109.29    8.87
  -7  -2   3   97.52    7.39
  -7   2  -3  101.46    8.11
   7   2   3  112.46    8.65
   7   2   3   94.85    7.26
   7  -2  -3  107.36    8.55
  -7   2   3   99.02    7.58
   7   2  -3   82.80    4.75
  -7  -2  -3  115.10    9.59
  -7   2   3   79.60    4.26
   7   2  -3   87.88    5.51
  -7   2   3   95.08    7.65
   7  -2   3  108.98    8.57
   7   2  -3  105.27    7.98
  -8   2  -3  328.20   32.90
  -8  -2   3  254.86   21.38
   8   2   3  302.55   29.93
  -8   2  -3  326.32   31.74
  -8  -2   3  296.71   28.60
  -8   2  -3  301.21   29.44
   8   2   3  328.56   31.33
   8   2   3  304.09   28.62
   8  -2  -3  329.12   32.23
  -8   2   3  283.12   26.89
  -8   2   3  233.90   19.10
  -8  -2  -3  326.98   34.50
  -8   2   3  271.72   20.44
   8   2  -3  291.31   24.18
  -8   2   3  306.99   29.92
   8  -2   3  335.89   32.66
   8   2  -3  286.84   27.68
  -9   2  -3   40.86    3.84
  -9  -2   3   33.30    2.05
   9   2   3   41.51    3.61
  -9   2  -3   40.36    3.51
  -9  -2   3   39.31    3.34
  -9   2  -3   41.82    3.75
   9   2   3   46.95    4.00
   9   2   3   43.44    3.49
  -9   2   3   38.83    3.73
  -9  -2  -3   44.33    4.25
  -9   2   3   36.13    1.82
   9   2  -3   35.29    2.31
  -9   2   3   45.79    3.91
   9  -2   3   44.85    4.05
   9   2  -3   49.80    3.96
 -10   2  -3   56.91    5.09
 -10  -2   3   41.40    2.71
  10   2   3   48.86    4.40
 -10   2  -3   52.85    4.53
 -10  -2   3   46.09    4.05
 -10   2  -3   51.14    4.59
  10   2   3   58.19    4.88
  10   2   3   49.99    4.25
 -10   2   3   45.92    3.85
 -10  -2  -3   53.02    5.06
 -10   2   3   39.56    2.11
 -10   2   3   56.40    4.83
  10  -2   3   58.30    5.64
  10   2  -3   43.88    4.06
 -11  -2   3  176.16   14.79
 -11   2  -3  251.69   24.14
  11   2   3  202.22   20.08
 -11  -2   3  153.26   14.41
 -11   2  -3  220.61   21.24
 -11  -2   3  237.76   22.21
 -11   2  -3  215.68   21.20
  11   2   3  230.06   21.69
 -11   2   3  215.03   20.91
 -11  -2  -3  230.55   23.07
 -11   2   3  166.54   12.89
 -11   2   3  245.18   23.15
  11  -2   3  266.14   24.86
  11   2  -3  220.96   21.23
 -12   2  -3  115.07   10.70
 -12  -2   3   79.81    6.55
  12   2   3  103.39    9.61
 -12  -2   3   80.32    7.02
 -12   2  -3  101.67    9.45
 -12  -2   3  109.41    9.88
 -12   2  -3  112.92   10.59
  12   2   3  123.76   11.15
  12   2   3  110.46   10.03
  12  -2  -3  111.11   11.53
 -12   2   3  106.85    9.53
 -12  -2  -3  118.79   11.89
 -12   2   3  111.48   10.34
  12  -2   3  125.08   11.21
  12   2  -3  113.44   10.61
 -13   2  -3    4.11    1.01
 -13  -2   3    2.06    0.40
  13   2   3    1.66    0.88
 -13  -2   3    1.93    0.49
 -13   2  -3    3.18    0.87
 -13  -2   3    2.96    0.95
 -13   2  -3    1.89    1.07
  13   2   3    3.08    1.09
  13   2   3    3.44    1.43
  13  -2  -3    3.87    1.16
 -13   2   3    2.79    0.78
 -13  -2  -3    2.93    0.96
 -13   2   3    2.73    1.56
  13  -2   3    3.52    1.07
  13   2  -3    2.89    1.00
 -14  -2   3    1.44    0.41
 -14   2  -3    2.75    1.06
  14   2   3    2.60    0.89
 -14   2  -3    1.10    0.84
 -14  -2   3    2.14    0.95
 -14   2  -3    4.72    1.23
  14   2   3    2.44    1.11
  14   2   3    2.74    0.98
  14  -2  -3    1.53    1.19
 -14   2   3    1.95    0.82
 -14  -2  -3    2.89    1.05
 -14   2   3    5.48    1.15
  14  -2   3    3.10    1.07
  14   2  -3    3.46    1.58
 -15   2  -3    1.37    0.88
  15   2   3    0.17    0.71
 -15   2  -3    0.40    0.70
 -15  -2   3    0.57    0.80
 -15   2  -3    1.60    1.11
  15   2   3    0.40    0.90
  15   2   3    0.25    0.76
  15  -2  -3    0.10    0.97
 -15   2   3    0.49    0.65
 -15  -2  -3    0.73    0.79
 -15   2   3    1.48    0.93
  15  -2   3   -1.05    0.89
  15   2  -3    1.16    0.91
 -16   2  -3   12.32    1.96
  16   2   3   12.03    1.74
 -16   2  -3    9.46    2.12
 -16  -2   3   11.63    1.94
 -16   2  -3   10.68    2.97
  16   2   3   14.69    2.25
  16   2   3   13.75    2.05
  16  -2  -3   16.12    2.56
 -16   2   3   10.18    1.56
 -16  -2  -3    9.82    1.84
 -16   2   3   12.34    2.19
  16  -2   3   13.70    2.28
  16   2  -3   10.27    1.90
 -17   2  -3   51.46    5.94
  17   2   3   49.98    5.46
 -17   2  -3   48.05    5.31
 -17  -2   3   50.33    5.78
 -17   2  -3   61.81    7.05
  17   2   3   69.01    7.24
  17   2   3   58.61    6.26
  17  -2  -3   60.44    7.05
 -17   2   3   52.63    5.40
 -17  -2  -3   50.13    6.02
 -17   2   3   53.39    6.31
  17  -2   3   63.21    7.82
  17   2  -3   52.60    7.06
 -18   2  -3   -0.16    0.82
  18   2   3    0.58    0.70
 -18   2  -3    0.10    0.65
 -18  -2   3    1.14    0.90
 -18   2  -3   -0.28    1.00
  18   2   3    3.41    1.58
  18   2   3    0.17    1.31
  18  -2  -3   -0.03    0.98
 -18   2   3    0.21    0.59
 -18  -2  -3    0.02    0.75
 -18   2   3   -0.48    0.91
  18  -2   3    0.52    0.97
  18   2  -3   -1.37    0.82
 -19   2  -3   12.80    2.30
  19   2   3    9.92    1.85
 -19  -2   3   13.64    2.26
 -19   2  -3   13.72    2.52
  19   2   3   13.97    2.37
  19   2   3   15.30    2.34
  19  -2  -3   14.73    2.57
 -19  -2  -3    9.99    2.00
 -19   2   3   13.55    2.36
  19  -2   3   15.28    2.56
  19   2  -3   13.83    3.33
 -20   2  -3    5.71    1.60
 -20  -2   3    6.20    1.61
 -20   2  -3    6.89    1.92
  20   2   3    6.17    1.74
  20   2   3    7.92    1.66
  20  -2  -3    4.20    1.81
 -20   2   3    5.47    1.73
  20  -2   3    6.59    1.75
  20   2  -3    5.11    1.74
 -21   2  -3   11.98    2.28
 -21   2  -3   13.33    3.47
  21   2   3   14.95    2.73
  21   2   3   13.02    2.45
  21  -2  -3   10.89    2.64
 -21   2   3   14.37    2.77
  21   2  -3   14.87    2.75
  21  -2   3   15.31    2.76
  21   2  -3   12.98    2.42
 -22   2  -3   12.13    2.54
 -22   2  -3   15.23    2.95
  22   2   3   16.79    2.91
  22   2   3   15.59    2.76
  22  -2  -3   15.27    3.13
 -22   2   3   12.33    2.81
  22   2  -3   13.41    2.64
  22  -2   3   15.57    2.81
  22   2  -3   15.45    2.72
 -23   2  -3   -0.44    0.81
 -23   2  -3    1.28    1.19
  23   2   3   -1.02    1.52
  23   2   3    1.93    0.94
  23  -2  -3   -0.65    1.22
 -23   2   3    1.05    1.09
  23   2  -3   -2.22    1.60
  23  -2   3   -0.43    1.07
  23   2  -3   -0.28    0.99
  -4   2  -4    2.90    0.87
  -4  -2   4    1.08    0.20
   4   2   4    2.77    0.94
   4  -2  -4    0.80    0.55
  -4   2  -4    0.57    0.77
  -4   2  -4    0.94    0.50
   4   2   4    2.74    0.80
  -4  -2   4    1.14    0.46
   4   2   4    2.07    0.59
  -4   2   4    1.19    0.51
  -4  -2  -4    1.23    0.83
   4   2  -4    0.38    0.31
  -4   2   4    0.91    0.44
  -4   2   4    3.10    0.69
   4  -2   4    2.58    0.65
  -5   2  -4  632.92   70.60
  -5  -2   4  499.16   47.43
   5   2   4  606.75   68.46
   5  -2  -4  549.79   56.03
  -5   2  -4  588.71   66.24
  -5  -2   4  508.39   52.90
  -5   2  -4  545.37   61.10
   5   2   4  572.18   61.22
  -5  -2   4  552.02   59.10
   5   2   4  585.75   61.36
  -5   2   4  528.91   57.43
   5   2  -4  430.04   43.97
  -5  -2  -4  622.58   72.42
  -5   2   4  453.87   46.97
   5   2  -4  525.20   53.27
  -5   2   4  528.48   57.34
  -5   2   4  628.96   68.33
   5  -2   4  582.57   62.96
  -6   2  -4  279.77   26.98
  -6  -2   4  232.82   17.31
   6   2   4  275.44   26.39
  -6   2  -4  309.09   29.47
  -6  -2   4  261.21   23.12
  -6   2  -4  249.65   23.05
   6   2   4  292.57   26.73
   6   2   4  290.90   25.43
   6  -2  -4  265.94   24.78
  -6   2   4  249.01   22.24
   6   2  -4  236.45   18.86
  -6  -2  -4  301.30   29.94
  -6   2   4  218.90   17.02
   6   2  -4  251.42   20.68
  -6   2   4  245.29   17.09
  -6   2   4  264.66   23.93
   6  -2   4  310.58   29.46
  -7   2  -4   23.21    2.39
  -7  -2   4   16.88    1.02
   7   2   4   22.44    2.34
  -7   2  -4   19.74    2.12
  -7  -2   4   19.13    1.56
  -7   2  -4   19.71    1.94
   7   2   4   21.65    2.50
   7   2   4   23.17    1.97
   7  -2  -4   23.19    2.23
  -7   2   4   20.73    1.72
  -7  -2  -4   25.08    2.68
   7   2  -4   17.44    1.06
  -7   2   4   24.36    2.12
   7   2  -4   21.97    2.31
  -8   2  -4  113.14    9.86
  -8  -2   4   83.28    5.33
   8   2   4  102.51    9.20
  -8   2  -4  114.50   10.79
  -8  -2   4   93.05    7.47
  -8   2  -4   97.04    8.34
   8   2   4  110.03    9.03
   8   2   4  109.87    8.54
   8  -2  -4  106.68    9.05
  -8   2   4   92.80    7.49
  -8  -2  -4  111.38   11.20
   8   2  -4   85.31    5.42
  -8   2   4   85.11    7.62
   8  -2   4  108.51    8.92
   8   2  -4   93.92    7.83
  -9   2  -4   33.35    3.22
  -9  -2   4   23.50    1.41
   9   2   4   27.88    2.88
  -9   2  -4   28.62    2.88
  -9  -2   4   27.82    2.43
  -9   2  -4   27.35    2.79
   9   2   4   30.95    2.83
   9   2   4   31.53    2.80
  -9   2   4   27.08    2.39
  -9  -2  -4   34.39    3.58
   9   2  -4   23.89    1.45
  -9   2   4   31.32    2.89
   9  -2   4   30.80    2.96
   9   2  -4   28.05    2.74
 -10   2  -4    0.11    0.75
 -10  -2   4    0.45    0.20
  10   2   4    1.46    0.71
 -10   2  -4    2.00    0.75
 -10  -2   4    0.62    0.52
  10   2   4    0.77    0.69
  10   2   4   -0.20    0.59
  10  -2  -4    0.30    0.77
 -10   2   4   -0.06    0.53
 -10  -2  -4    2.48    0.81
  10   2  -4    0.56    0.16
 -10   2   4    0.88    0.68
  10  -2   4    1.40    0.72
  10   2  -4   -0.24    0.58
 -11   2  -4    2.09    0.93
 -11  -2   4    2.11    0.32
  11   2   4    1.18    0.84
 -11   2  -4    2.96    0.84
 -11  -2   4    3.83    1.08
 -11   2  -4    2.27    0.99
  11   2   4    2.53    1.37
  11   2   4    2.96    0.85
  11  -2  -4    2.70    0.99
 -11   2   4    1.29    0.67
 -11  -2  -4    2.82    1.06
 -11   2   4    2.49    0.79
  11  -2   4    2.42    0.93
  11   2  -4    2.51    0.90
 -12   2  -4   10.97    1.74
  12   2   4    5.35    1.25
 -12   2  -4    8.01    1.37
 -12  -2   4    8.65    1.28
 -12   2  -4   10.29    1.65
  12   2   4   10.29    1.55
  12   2   4    7.66    1.36
  12  -2  -4    8.44    1.79
 -12   2   4    6.45    1.05
 -12  -2  -4    8.71    1.61
 -12   2   4    6.86    1.36
  12  -2   4    7.63    1.48
  12   2  -4    6.05    1.30
 -13   2  -4   46.27    4.80
  13   2   4   40.18    4.21
 -13   2  -4   43.07    4.52
 -13  -2   4   45.65    4.36
 -13   2  -4   41.64    4.78
  13   2   4   49.86    4.92
  13   2   4   45.81    4.39
  13  -2  -4   40.43    4.58
 -13   2   4   40.09    3.81
 -13  -2  -4   45.88    4.96
 -13   2   4   41.81    4.31
  13  -2   4   44.73    4.64
  13   2  -4   45.16    4.59
 -14   2  -4    1.01    1.40
  14   2   4    0.22    1.26
 -14   2  -4    0.63    1.18
 -14  -2   4    0.89    0.77
 -14   2  -4    0.43    0.88
  14   2   4    0.39    0.90
  14   2   4    0.75    0.83
 -14   2   4    0.87    0.94
 -14  -2  -4    1.39    1.36
 -14   2   4    0.01    0.91
  14  -2   4    2.16    0.97
  14   2  -4    0.15    0.82
 -15   2  -4   16.03    2.16
  15   2   4   13.17    2.47
 -15   2  -4   12.30    1.94
 -15  -2   4   13.03    2.40
 -15   2  -4   13.00    2.26
  15   2   4   11.49    2.10
  15   2   4   11.34    1.81
  15  -2  -4   11.62    2.21
 -15   2   4   11.00    1.50
 -15  -2  -4    8.85    1.88
 -15   2   4   11.66    2.00
  15  -2   4   13.85    2.13
  15   2  -4    8.15    1.93
 -16   2  -4   15.55    2.49
  16   2   4   11.40    1.92
 -16   2  -4   14.40    2.17
 -16  -2   4   12.97    2.07
 -16   2  -4   15.32    2.64
  16   2   4   17.99    2.54
  16   2   4   17.14    2.37
  16  -2  -4   16.66    2.85
 -16   2   4   10.16    1.64
 -16  -2  -4   15.19    2.44
 -16   2   4   13.73    2.36
  16  -2   4   16.58    2.45
  16   2  -4   16.35    2.48
 -17   2  -4   13.77    2.90
  17   2   4   10.51    1.80
 -17   2  -4    8.67    1.75
 -17  -2   4    8.96    1.73
 -17   2  -4   11.31    2.18
  17   2   4   11.33    2.11
  17   2   4   10.57    1.81
  17  -2  -4   12.05    2.31
 -17   2   4    9.23    1.52
 -17  -2  -4    9.46    1.98
 -17   2   4   12.89    2.08
  17  -2   4   14.51    2.29
  17   2  -4    9.78    2.07
 -18   2  -4    2.81    1.13
  18   2   4    0.50    0.97
 -18   2  -4    2.66    1.02
 -18  -2   4    1.05    1.08
 -18   2  -4    0.88    1.31
  18   2   4    3.01    1.33
  18   2   4    2.05    1.10
  18  -2  -4    2.41    1.42
 -18  -2  -4    1.18    1.01
 -18   2   4    1.75    1.15
  18  -2   4    1.44    1.23
  18   2  -4    2.20    1.14
 -19   2  -4    0.76    0.99
  19   2   4    0.17    0.74
 -19   2  -4    1.17    1.22
 -19  -2   4   -0.13    0.85
 -19   2  -4   -1.10    1.59
  19   2   4   -0.95    0.97
  19   2   4   -0.81    0.82
  19  -2  -4    0.06    1.07
 -19  -2  -4    1.76    0.99
 -19   2   4   -0.50    1.02
  19  -2   4    0.27    0.96
  19   2  -4    0.72    0.91
 -20   2  -4    8.46    1.93
  20   2   4    8.10    1.68
 -20  -2   4    9.79    1.98
 -20   2  -4    9.40    2.30
  20   2   4   14.77    2.42
  20   2   4   10.42    1.94
  20  -2  -4    8.90    2.31
 -20  -2  -4    6.66    1.92
 -20   2   4   10.49    2.14
  20  -2   4    9.23    2.12
  20   2  -4   12.18    2.23
 -21   2  -4   -0.02    0.94
 -21  -2   4    0.48    0.94
 -21   2  -4   -0.69    1.08
  21   2   4    0.95    0.99
  21   2   4   -0.22    0.91
  21  -2  -4   -0.13    1.12
 -21   2   4    0.12    1.47
  21   2  -4    0.04    0.97
  21  -2   4   -1.16    0.99
  21   2  -4   -1.09    0.90
 -22   2  -4    1.65    1.20
 -22   2  -4    3.03    1.50
  22   2   4    3.57    1.39
  22   2   4    2.22    1.27
  22  -2  -4    1.92    1.51
 -22   2   4    0.86    1.38
  22   2  -4    0.55    1.23
  22  -2   4    2.98    1.43
  22   2  -4    0.88    1.35
 -23   2  -4   -0.06    1.04
 -23   2  -4    0.36    1.22
  23   2   4    0.70    1.06
  23   2   4    1.07    1.52
  23  -2  -4    0.38    1.78
 -23   2   4   -0.26    1.58
  23   2  -4    0.66    1.01
  23  -2   4    0.15    1.05
  23   2  -4   -1.04    1.01
   0   2   5    2.36    0.69
   0  -2   5    2.54    0.63
   0  -2  -5    1.77    0.69
   0   2  -5    2.13    1.00
   0   2   5    2.02    0.32
   0   2   5    2.98    0.68
   0  -2   5    1.30    0.54
   1   2   5  939.79  118.63
  -1  -2   5  965.98  117.91
   1  -2  -5  856.16  108.47
  -1   2  -5  880.44  111.21
   1   2   5  596.37   70.03
  -1  -2   5  923.92  111.24
   1   2   5  980.85  120.41
  -1   2   5  848.60  105.20
   1  -2   5  899.38  115.43
  -1  -2  -5  875.79  112.58
   1   2  -5 1032.49  125.77
   1  -2   5  686.72   80.04
  -1   2   5  855.27   95.53
   1  -2   5  837.97   93.57
  -1   2   5  649.57   81.96
   1  -2   5  940.72  113.86
  -2   2  -5   39.45    3.17
   2   2   5   31.59    3.03
  -2  -2   5   30.00    2.12
   2  -2  -5   34.01    2.54
  -2   2  -5   32.16    2.69
  -2   2  -5   28.30    1.68
   2   2   5   31.14    2.02
  -2  -2   5   29.75    2.11
   2   2   5   33.90    2.61
  -2   2   5   31.08    2.42
  -2  -2  -5   29.75    2.82
   2   2  -5   28.80    2.30
  -2   2   5   29.35    1.71
  -2   2   5   29.46    2.29
   2  -2   5   29.85    2.19
  -3   2  -5  521.01   56.95
   3   2   5  535.87   58.58
  -3  -2   5  507.95   50.54
   3  -2  -5  483.43   50.53
  -3   2  -5  578.73   61.98
  -3   2  -5  482.19   48.45
   3   2   5  492.80   48.83
  -3  -2   5  479.96   48.59
   3   2   5  560.43   57.76
  -3   2   5  503.67   52.75
  -3  -2  -5  502.76   56.37
   3   2  -5  499.94   51.12
   3   2  -5  374.65   34.12
  -3   2   5  518.92   50.63
   3   2  -5  437.31   38.71
  -3   2   5  522.62   53.75
   3  -2   5  522.71   53.40
  -4   2  -5    3.00    0.87
  -4  -2   5    2.76    0.50
   4   2   5    3.40    0.93
   4  -2  -5    2.63    0.64
  -4   2  -5    1.81    0.81
  -4   2  -5    2.56    0.69
  -4  -2   5    2.08    0.28
   4   2   5    1.40    0.49
  -4  -2   5    2.42    0.80
   4   2   5    1.77    0.60
  -4   2   5    1.91    0.56
  -4  -2  -5    3.37    0.99
   4   2  -5    1.73    0.43
  -4   2   5    2.32    0.50
  -4   2   5    4.33    1.15
   4  -2   5    2.48    0.63
  -5   2  -5  121.18   10.55
  -5  -2   5  105.74    6.86
   5   2   5  132.05   11.29
   5  -2  -5  105.11    7.65
  -5   2  -5  125.49   11.07
  -5   2  -5  115.87    9.03
  -5  -2   5  108.03    7.38
   5   2   5  124.09    9.26
  -5  -2   5  112.89    8.77
   5   2   5  131.13    9.61
  -5   2   5  115.74    8.92
  -5  -2  -5  125.67   11.15
   5   2  -5  108.38    7.62
  -5   2   5  131.22    9.49
  -5   2   5  125.32   10.61
   5  -2   5  133.66   10.09
  -6   2  -5   22.45    2.39
  -6  -2   5   18.66    1.11
   6   2   5   19.13    2.15
   6  -2  -5   17.81    1.28
  -6   2  -5   25.40    3.19
  -6   2  -5   19.09    1.74
  -6  -2   5   18.35    1.31
   6   2   5   22.07    1.78
  -6  -2   5   20.55    1.88
   6   2   5   21.11    1.71
  -6   2   5   21.04    1.74
  -6  -2  -5   25.17    2.61
   6   2  -5   17.75    1.14
  -6   2   5   20.22    1.68
  -6   2   5   22.47    2.23
   6  -2   5   22.23    1.92
  -7   2  -5  407.40   42.43
  -7  -2   5  296.16   24.98
   7   2   5  361.21   37.74
  -7   2  -5  363.82   37.70
  -7  -2   5  314.20   29.82
  -7   2  -5  342.64   34.41
   7   2   5  348.10   33.97
   7   2   5  374.29   35.46
   7  -2  -5  372.58   36.76
  -7   2   5  316.47   30.72
  -7  -2  -5  402.51   42.11
  -7   2   5  276.77   22.51
   7   2  -5  321.00   27.69
  -7   2   5  279.65   21.27
  -7   2   5  302.51   30.12
   7  -2   5  384.84   37.29
   7   2  -5  319.67   31.43
  -8   2  -5   18.66    2.13
  -8  -2   5   12.73    0.81
   8   2   5   17.41    2.05
  -8   2  -5   14.40    1.93
  -8   2  -5   14.54    1.65
  -8  -2   5   14.36    1.29
   8   2   5   17.13    1.72
   8   2   5   17.24    1.61
  -8   2   5   14.60    1.44
  -8  -2  -5   21.49    2.41
   8   2  -5   13.04    0.84
  -8   2   5   16.67    1.67
   8  -2   5   21.34    2.05
   8   2  -5   16.21    1.72
  -9   2  -5    1.46    0.90
  -9  -2   5    0.92    0.29
   9   2   5    1.41    1.21
  -9   2  -5    2.18    0.87
  -9  -2   5    1.06    0.58
  -9   2  -5    1.67    0.74
   9   2   5    2.83    0.78
   9   2   5    1.45    0.66
   9  -2  -5    2.67    0.83
  -9   2   5    2.09    0.53
  -9  -2  -5    1.10    0.95
   9   2  -5    1.18    0.20
  -9   2   5    2.05    0.69
   9  -2   5    0.81    1.11
   9   2  -5    1.13    0.64
 -10   2  -5  244.86   24.59
  10   2   5  229.29   23.69
 -10   2  -5  243.31   24.74
 -10   2  -5  210.63   21.29
 -10  -2   5  204.17   19.56
  10   2   5  246.55   23.34
  10  -2  -5  223.91   22.35
 -10   2   5  205.28   19.69
 -10  -2  -5  258.68   26.56
  10   2  -5  165.86   13.04
 -10   2   5  226.24   23.08
  10  -2   5  260.66   24.51
  10   2  -5  222.60   22.14
 -11   2  -5    1.02    0.95
 -11  -2   5    1.22    0.24
  11   2   5    1.99    0.84
 -11   2  -5    2.03    0.89
 -11   2  -5    1.74    0.80
 -11  -2   5    1.84    0.62
  11   2   5    2.07    1.23
  11   2   5    2.76    0.78
  11  -2  -5    2.99    0.90
 -11   2   5    1.72    0.56
 -11  -2  -5    2.54    0.99
  11   2  -5    0.97    0.25
 -11   2   5    1.48    0.72
  11  -2   5    3.28    1.21
  11   2  -5    1.17    0.80
 -12   2  -5   11.63    2.40
  12   2   5    7.40    2.20
 -12   2  -5    9.92    1.65
 -12   2  -5    8.15    1.48
 -12  -2   5    8.29    1.61
  12   2   5   12.29    1.56
  12   2   5    7.00    1.84
  12  -2  -5    7.55    1.63
 -12   2   5    7.04    1.12
 -12  -2  -5   10.17    1.79
 -12   2   5    8.08    1.46
  12  -2   5   11.72    1.71
  12   2  -5    7.97    1.93
 -13   2  -5    7.63    1.57
  13   2   5    6.66    1.50
 -13   2  -5    8.32    1.61
 -13   2  -5    9.13    2.27
 -13  -2   5    7.75    1.28
  13   2   5    7.85    1.50
  13   2   5    7.91    1.48
  13  -2  -5    7.89    1.60
 -13   2   5    7.64    1.47
 -13  -2  -5    7.76    1.73
 -13   2   5    7.60    1.48
  13  -2   5    8.83    1.53
  13   2  -5    8.11    2.23
 -14   2  -5    6.49    1.44
  14   2   5    4.33    1.28
 -14   2  -5    6.21    2.01
 -14  -2   5    4.38    1.06
 -14   2  -5    4.15    1.41
  14   2   5    4.56    1.27
  14   2   5    7.41    1.31
  14  -2  -5    4.78    1.48
 -14   2   5    4.86    1.00
 -14  -2  -5    5.84    1.60
 -14   2   5    2.89    1.18
  14  -2   5    5.88    1.37
  14   2  -5    6.22    1.32
 -15   2  -5    5.14    1.53
  15   2   5    3.83    1.39
 -15   2  -5    7.47    1.51
 -15  -2   5    7.12    1.29
 -15   2  -5    6.49    1.66
  15   2   5    5.13    1.38
  15   2   5    5.62    1.38
  15  -2  -5    6.44    1.72
 -15   2   5    4.35    1.00
 -15  -2  -5    6.25    1.62
 -15   2   5    6.18    1.42
  15  -2   5    6.90    1.56
  15   2  -5    6.86    1.54
 -16   2  -5   24.34    3.27
  16   2   5   22.57    3.03
 -16   2  -5   20.16    3.19
 -16  -2   5   20.91    2.80
 -16   2  -5   24.84    3.44
  16   2   5   26.86    3.31
  16   2   5   25.89    4.09
  16  -2  -5   29.55    3.83
 -16   2   5   18.90    2.89
 -16  -2  -5   24.98    3.58
 -16   2   5   22.90    3.07
  16  -2   5   25.80    3.36
  16   2  -5   25.49    3.36
 -17   2  -5    4.55    2.08
  17   2   5    3.61    1.23
 -17   2  -5    3.27    1.22
 -17   2  -5    2.55    1.38
 -17  -2   5    3.02    1.15
  17   2   5    4.76    1.37
  17   2   5    3.81    1.16
  17  -2  -5    2.88    1.47
 -17  -2  -5    1.78    1.32
 -17   2   5    2.59    1.29
  17  -2   5    3.34    1.31
  17   2  -5    2.35    1.28
 -18   2  -5   28.85    4.08
  18   2   5   26.36    4.34
 -18   2  -5   29.50    4.71
 -18  -2   5   29.97    3.68
 -18   2  -5   34.56    4.40
  18   2   5   31.89    4.04
  18   2   5   35.58    4.19
  18  -2  -5   39.05    4.98
 -18  -2  -5   25.20    4.14
 -18   2   5   29.29    3.94
  18  -2   5   31.19    4.08
  18   2  -5   27.00    4.95
 -19   2  -5    1.95    1.00
  19   2   5    0.56    0.84
 -19   2  -5   -0.21    0.86
 -19  -2   5    0.01    0.83
 -19   2  -5   -0.55    0.97
  19   2   5   -0.90    0.89
  19   2   5   -1.25    0.88
  19  -2  -5   -0.56    1.05
 -19  -2  -5   -0.21    0.85
 -19   2   5   -0.00    0.88
  19  -2   5    0.16    0.90
  19   2  -5    0.10    0.97
 -20   2  -5   24.41    4.44
  20   2   5   20.78    3.17
 -20   2  -5   19.67    3.22
 -20   2  -5   28.89    3.96
 -20  -2   5   22.33    3.17
  20   2   5   29.15    3.74
  20   2   5   23.19    3.41
  20  -2  -5   23.56    3.97
 -20  -2  -5   16.42    3.36
 -20   2   5   26.35    3.75
  20  -2   5   25.98    3.59
  20   2  -5   23.84    3.44
 -21   2  -5    1.19    1.25
  21   2   5    0.80    0.97
 -21   2  -5    2.94    1.37
 -21  -2   5    0.14    1.01
  21   2   5    1.86    1.16
  21   2   5   -0.50    1.53
  21  -2  -5    0.49    1.38
 -21   2   5    0.28    1.20
  21  -2   5    2.01    1.23
  21   2  -5    0.07    1.62
 -22   2  -5    3.18    1.54
 -22   2  -5    3.27    1.59
  22   2   5    2.82    1.43
  22   2   5    0.42    1.20
  22  -2  -5    3.40    1.52
 -22   2   5    0.98    1.46
  22   2  -5    1.49    1.18
  22  -2   5    2.65    1.39
  22   2  -5    2.02    1.34
  23   2   5   -0.23    1.18
  23   2   5    0.65    1.05
  23  -2  -5   -0.06    1.30
  23  -2   5    1.06    1.18
 -23   2   5    0.38    1.28
  23   2  -5    0.76    1.10
  23  -2   5    2.32    1.46
  23  -2   5    1.98    1.29
  23   2  -5    1.91    1.25
  -4  -2   6   97.20    7.02
   4   2   6  110.75   10.03
   4  -2  -6   88.76    7.07
  -4   2  -6  121.02   10.78
  -4  -2   6   96.53    6.00
   4   2   6  102.37    7.45
  -4  -2   6  102.50    7.86
   4   2   6  114.30    9.76
  -4   2   6  102.60    8.27
   4  -2   6   99.96    9.00
  -4  -2  -6   99.89    9.49
   4   2  -6   96.20    7.36
  -4   2   6   97.62    7.22
  -4   2   6  110.14   10.07
   4  -2   6  109.16    8.37
  -5   2  -6   30.11    3.27
  -5  -2   6   22.26    1.50
   5   2   6   29.07    2.99
   5  -2  -6   20.53    1.90
  -5   2  -6   31.03    3.65
  -5   2  -6   24.04    1.93
  -5  -2   6   21.62    1.48
   5   2   6   25.37    2.00
  -5  -2   6   26.60    2.24
   5   2   6   25.53    2.15
  -5   2   6   22.61    1.92
  -5  -2  -6   27.07    3.00
   5   2  -6   25.69    1.88
  -5   2   6   20.63    1.71
  -5   2   6   24.17    2.33
   5  -2   6   27.11    2.30
  -6   2  -6   -0.10    1.36
  -6  -2   6    0.29    0.21
   6   2   6    0.11    0.82
   6  -2  -6    0.64    0.29
  -6   2  -6    1.24    0.80
  -6   2  -6    0.98    0.52
  -6  -2   6    0.43    0.26
   6   2   6    0.53    0.47
  -6  -2   6    1.60    0.67
   6   2   6    1.74    0.62
  -6   2   6    0.89    0.46
  -6  -2  -6    1.65    0.91
   6   2  -6    0.46    0.28
  -6   2   6    0.60    0.43
  -6   2   6    1.15    0.71
   6  -2   6    1.48    0.58
  -7   2  -6   28.21    2.98
  -7  -2   6   23.96    1.45
   7   2   6   28.76    3.09
  -7   2  -6   32.89    3.24
  -7   2  -6   27.53    2.40
  -7  -2   6   23.27    1.81
   7   2   6   29.08    2.40
  -7  -2   6   26.88    2.94
   7   2   6   29.99    2.45
  -7   2   6   26.34    2.18
  -7  -2  -6   31.12    3.47
   7   2  -6   25.47    1.67
  -7   2   6   24.40    2.20
  -7   2   6   30.52    3.01
   7  -2   6   31.01    2.56
  -8   2  -6    3.66    1.07
  -8  -2   6    1.64    0.36
   8   2   6    3.01    1.04
  -8   2  -6    3.46    1.44
  -8   2  -6    2.68    1.06
  -8  -2   6    2.00    0.50
   8   2   6    3.28    0.72
   8   2   6    3.44    0.72
   8  -2  -6    4.12    0.87
  -8   2   6    2.20    0.58
  -8  -2  -6    1.82    1.68
   8   2  -6    2.48    0.29
  -8   2   6    3.28    1.00
   8  -2   6    3.65    0.85
   8   2  -6    2.01    1.09
  -9   2  -6  291.57   28.85
  -9  -2   6  180.41   15.72
   9   2   6  242.23   25.56
  -9   2  -6  266.16   26.92
  -9   2  -6  262.35   26.31
  -9  -2   6  221.51   21.32
   9   2   6  246.74   23.41
   9   2   6  247.86   23.27
  -9   2   6  210.37   19.90
  -9  -2  -6  278.73   29.36
   9   2  -6  212.97   17.58
  -9   2   6  215.12   21.44
   9  -2   6  277.98   26.85
   9   2  -6  249.75   24.48
 -10   2  -6    2.50    1.00
 -10  -2   6    1.01    0.24
  10   2   6    1.37    0.91
 -10   2  -6    2.75    0.91
 -10   2  -6    2.71    1.15
 -10  -2   6    1.57    0.52
  10   2   6    0.64    0.69
  10   2   6    2.23    0.73
  10  -2  -6    1.01    0.93
 -10   2   6    1.49    0.52
 -10  -2  -6    1.38    1.01
  10   2  -6    0.68    0.27
  10   2  -6    0.88    0.18
 -10   2   6    1.11    0.71
  10  -2   6    1.44    0.75
  10   2  -6    0.75    0.69
 -11   2  -6   88.50    8.73
 -11  -2   6   58.14    4.51
  11   2   6   82.91    9.18
 -11   2  -6   93.27    9.73
 -11   2  -6   78.52    8.36
 -11  -2   6   72.35    6.31
  11   2   6   96.96    9.02
  11   2   6   75.80    6.68
  11  -2  -6   79.72    7.78
 -11   2   6   65.62    5.92
 -11  -2  -6   84.39    8.70
 -11   2   6   72.48    6.83
  11  -2   6   93.59    8.37
  11   2  -6   76.51    7.39
 -12   2  -6   36.49    4.14
  12   2   6   29.93    3.59
 -12   2  -6   30.38    3.53
 -12   2  -6   28.47    3.40
 -12  -2   6   23.97    2.58
  12   2   6   34.57    3.49
  12   2   6   30.13    3.17
  12  -2  -6   30.94    3.82
 -12   2   6   21.98    2.30
 -12  -2  -6   33.23    4.09
 -12   2   6   25.52    2.95
  12  -2   6   33.59    3.53
  12   2  -6   30.80    3.50
 -13   2  -6   16.58    2.58
  13   2   6   14.12    2.26
 -13   2  -6   16.43    2.36
 -13   2  -6   12.60    2.10
 -13  -2   6   12.04    2.10
  13   2   6   14.36    2.00
  13   2   6   16.99    2.06
  13  -2  -6   17.22    2.57
 -13   2   6   12.71    1.54
 -13  -2  -6   14.81    2.48
 -13   2   6   14.81    2.08
  13  -2   6   17.57    2.23
  13   2  -6   11.76    1.88
 -14   2  -6    6.85    1.63
  14   2   6    7.61    1.69
 -14   2  -6    9.01    2.46
 -14   2  -6    6.00    1.56
 -14  -2   6    8.17    1.36
  14   2   6    8.96    1.60
  14   2   6    6.88    1.42
  14  -2  -6    6.83    1.64
 -14   2   6    5.29    1.39
 -14  -2  -6    9.22    1.94
 -14   2   6    7.81    1.51
  14  -2   6    8.29    1.54
  14   2  -6    6.72    1.56
 -15   2  -6    0.86    1.12
  15   2   6    0.31    1.06
 -15   2  -6    2.21    1.10
 -15   2  -6    1.58    1.12
 -15  -2   6    1.41    0.83
  15   2   6    3.09    1.06
  15   2   6    1.52    1.01
  15  -2  -6    0.07    1.22
 -15   2   6    1.83    0.69
 -15  -2  -6    1.15    1.18
 -15   2   6    0.42    1.01
  15  -2   6    1.74    1.14
  15   2  -6    0.69    1.01
 -16   2  -6   -0.13    1.16
  16   2   6    0.03    1.00
 -16   2  -6    0.78    1.00
 -16   2  -6    1.22    1.05
 -16  -2   6    0.27    1.13
  16   2   6    0.52    1.60
  16   2   6   -0.00    0.92
  16  -2  -6    2.10    1.09
 -16   2   6    0.43    0.64
 -16  -2  -6    0.63    1.11
 -16   2   6    1.02    0.98
  16  -2   6    0.25    0.99
  16   2  -6    0.68    0.98
 -17   2  -6    4.55    2.67
  17   2   6    8.00    1.67
 -17   2  -6    4.46    1.48
 -17   2  -6    5.24    2.22
 -17  -2   6    4.53    1.31
  17   2   6    3.85    2.15
  17   2   6    8.76    1.50
  17  -2  -6    2.81    2.51
 -17  -2  -6    5.09    1.74
 -17   2   6    6.44    2.08
  17  -2   6    8.16    1.66
  17   2  -6    4.16    1.46
 -18   2  -6    2.70    1.40
  18   2   6    0.60    1.13
 -18   2  -6    1.14    1.03
 -18   2  -6   -0.35    1.11
 -18  -2   6    0.70    0.90
  18   2   6    0.39    1.01
  18   2   6    0.24    1.01
  18  -2  -6    0.53    1.27
 -18  -2  -6    1.02    1.13
 -18   2   6    0.39    1.00
  18  -2   6    1.94    1.13
  18   2  -6    0.53    1.08
 -19   2  -6   13.98    2.86
  19   2   6   10.23    2.19
 -19   2  -6   11.92    2.43
 -19   2  -6   15.35    2.66
 -19  -2   6   11.72    2.55
  19   2   6   10.40    2.15
  19   2   6   12.29    2.11
  19  -2  -6   13.97    2.67
 -19  -2  -6   11.95    2.47
 -19   2   6    9.33    2.04
  19  -2   6   15.06    2.54
  19   2  -6   11.91    2.30
 -20   2  -6   -0.95    1.01
  20   2   6   -0.28    1.24
 -20   2  -6   -0.62    0.81
 -20   2  -6    1.71    0.99
 -20  -2   6   -0.78    0.77
  20   2   6    0.30    0.94
  20   2   6    0.95    0.80
  20  -2  -6    0.15    1.08
 -20  -2  -6    0.91    0.90
 -20   2   6   -0.18    1.21
  20  -2   6    0.52    0.90
  20   2  -6   -1.36    0.85
  21   2   6    9.41    2.09
 -21   2  -6    7.58    2.11
 -21  -2   6    9.13    2.06
  21   2   6   13.30    2.40
  21   2   6    9.72    1.98
  21  -2  -6   11.16    3.89
  21  -2   6   11.66    2.34
 -21  -2  -6    7.19    2.24
 -21   2   6    9.83    2.16
  21  -2   6    8.93    2.45
  21  -2   6   14.30    2.56
  21   2  -6   13.83    2.43
  22   2   6    2.74    1.56
  22   2   6    3.88    1.39
  22  -2  -6    2.61    1.73
  22  -2   6    3.51    1.59
 -22   2   6    3.05    1.51
  22   2  -6    1.57    1.32
  22  -2   6    4.40    1.80
  22  -2   6    3.92    1.68
  22   2  -6    4.07    1.62
   0   2   7    0.48    0.60
   0  -2   7    1.16    0.57
   0  -2  -7   -0.24    0.62
   0   2  -7    0.99    0.58
   0  -2   7    0.18    0.10
   0   2   7    0.42    0.23
   0   2   7    1.08    0.60
   0  -2   7    0.36    0.55
   1   2   7  111.17    9.69
  -1  -2   7   98.16    8.33
   1  -2  -7  104.29    9.25
  -1   2  -7  104.20    9.17
   1   2   7  114.40    7.36
  -1  -2   7  110.80    8.79
  -1   2   7  111.34    9.28
   1  -2   7  110.09    9.62
  -1  -2  -7  121.05   10.42
   1   2  -7  103.83    8.82
  -1   2   7   98.86    6.30
   1  -2   7  100.29    5.65
  -1   2   7  113.15    8.98
   1  -2   7  119.45    9.56
   2   2   7   48.57    4.56
  -2  -2   7   43.77    3.64
   2  -2  -7   49.88    4.10
  -2   2  -7   57.84    4.99
   2   2   7   40.09    2.55
  -2  -2   7   48.10    4.14
   2   2   7   47.10    3.96
  -2   2   7   44.10    4.20
   2  -2   7   48.91    4.35
  -2  -2  -7   50.24    4.65
   2   2  -7   48.85    4.00
  -2   2   7   43.64    2.67
   2  -2   7   43.09    2.42
  -2   2   7   47.53    3.79
   2  -2   7   48.76    3.95
  -3  -2   7  389.48   41.85
   3   2   7  492.03   54.72
   3  -2  -7  412.03   45.52
  -3   2  -7  525.81   58.67
   3   2   7  431.49   41.90
  -3  -2   7  420.24   43.89
   3   2   7  477.34   51.15
  -3   2   7  435.60   46.80
   3  -2   7  476.17   53.85
  -3  -2  -7  444.26   51.89
   3   2  -7  457.19   49.12
  -3   2   7  384.59   37.70
   3  -2   7  388.75   38.21
  -3   2   7  480.35   50.30
   3  -2   7  477.69   50.40
  -4  -2   7   55.17    4.11
   4   2   7   71.82    6.46
   4  -2  -7   58.26    4.56
  -4   2  -7   62.66    5.96
   4   2   7   62.87    4.29
  -4  -2   7   63.72    4.85
   4   2   7   70.32    6.33
  -4   2   7   62.30    5.02
   4  -2   7   63.85    5.97
  -4  -2  -7   73.34    6.61
   4   2  -7   59.40    4.59
  -4   2   7   57.23    4.11
   4  -2   7   57.45    4.06
  -4   2   7   66.76    5.33
   4  -2   7   64.24    5.00
  -5  -2   7   61.54    4.43
   5   2   7   98.59    9.33
   5  -2  -7   73.76    5.92
  -5   2  -7   81.90    7.39
  -5  -2   7   61.38    3.85
   5   2   7   72.44    5.18
  -5  -2   7   74.23    5.86
   5   2   7   87.84    7.01
  -5   2   7   73.31    5.90
   5  -2   7   75.35    7.00
  -5  -2  -7   77.85    7.51
   5   2  -7   73.85    5.42
  -5   2   7   72.21    5.34
   5  -2   7   68.70    5.22
   5  -2   7   82.82    6.27
  -6  -2   7  178.51   14.80
   6   2   7  246.09   24.02
   6  -2  -7  208.55   17.82
  -6   2  -7  227.67   22.68
  -6  -2   7  178.22   14.67
   6   2   7  221.82   19.05
  -6  -2   7  214.70   20.05
   6   2   7  237.78   20.89
  -6   2   7  207.68   18.61
   6  -2   7  233.75   23.27
  -6  -2  -7  233.37   23.64
   6   2  -7  180.51   15.74
  -6   2   7  188.16   17.28
   6  -2   7  201.61   18.38
  -6   2   7  234.84   21.43
   6  -2   7  240.88   20.99
  -7  -2   7   41.41    2.77
   7   2   7   56.61    5.51
   7  -2  -7   42.56    2.98
  -7   2  -7   62.38    6.44
  -7  -2   7   44.62    3.16
   7   2   7   54.62    4.11
  -7  -2   7   51.94    4.39
   7   2   7   47.81    4.01
  -7   2   7   50.68    4.06
   7  -2   7   61.96    5.79
  -7  -2  -7   59.10    5.92
   7   2  -7   47.31    3.51
  -7   2   7   48.04    4.25
   7  -2   7   51.35    4.21
  -7   2   7   55.21    5.63
   7  -2   7   63.19    4.71
  -8   2  -7   12.53    1.94
  -8  -2   7    6.91    0.58
   8   2   7   11.28    2.24
  -8   2  -7   10.92    1.65
  -8   2  -7    7.82    1.11
  -8  -2   7    7.43    0.76
   8   2   7   10.32    1.15
  -8  -2   7    8.63    1.34
   8   2   7   10.79    1.67
  -8   2   7    8.85    1.06
  -8  -2  -7   12.40    1.96
   8   2  -7    7.65    0.78
  -8   2   7    6.17    0.97
  -8   2   7   10.05    1.52
   8  -2   7   11.17    1.26
  -9   2  -7   85.61    7.85
   9   2   7   65.78    6.68
  -9   2  -7   69.67    6.78
  -9   2  -7   61.40    5.64
  -9  -2   7   49.16    4.04
   9   2   7   76.65    6.57
   9   2   7   64.07    5.39
   9  -2  -7   58.74    6.17
  -9   2   7   55.14    4.58
  -9  -2  -7   74.42    8.58
   9   2  -7   48.66    3.28
  -9   2   7   50.82    4.58
   9  -2   7   71.02    5.87
   9   2  -7   62.31    5.68
 -10   2  -7   55.65    5.96
  10   2   7   45.84    5.03
 -10   2  -7   49.21    5.26
 -10   2  -7   48.03    4.54
 -10  -2   7   35.25    3.16
  10   2   7   48.89    4.30
  10   2   7   53.65    4.63
  10  -2  -7   54.23    5.24
 -10   2   7   38.31    3.44
 -10  -2  -7   51.63    5.70
 -10   2   7   47.25    4.24
  10  -2   7   51.05    4.48
  10   2  -7   46.39    4.57
 -11   2  -7   74.53    7.80
  11   2   7   59.44    6.34
 -11   2  -7   63.84    6.61
 -11   2  -7   54.79    5.44
 -11  -2   7   44.68    4.12
  11   2   7   66.80    5.93
  11   2   7   62.97    5.67
  11  -2  -7   57.07    6.12
 -11   2   7   49.54    4.39
 -11  -2  -7   66.86    7.44
 -11   2   7   55.97    5.34
  11  -2   7   65.80    5.83
  11   2  -7   55.07    5.38
 -12   2  -7    0.42    1.07
  12   2   7    0.85    0.88
 -12   2  -7    0.95    0.94
 -12   2  -7    1.00    0.80
 -12  -2   7    0.93    0.53
  12   2   7    0.14    0.67
  12   2   7    0.26    0.64
  12  -2  -7    1.20    0.89
 -12   2   7    0.14    0.51
 -12  -2  -7   -0.73    0.98
 -12   2   7    0.11    0.64
  12  -2   7    0.10    0.73
  12   2  -7    0.36    0.78
 -13   2  -7   -0.18    1.10
  13   2   7    0.55    0.97
 -13   2  -7    0.52    0.93
 -13   2  -7   -0.59    0.83
 -13  -2   7    0.65    0.78
  13   2   7   -0.81    0.75
  13   2   7    0.29    0.69
  13  -2  -7    1.04    0.98
 -13   2   7    0.82    0.47
 -13  -2  -7    0.87    1.04
 -13   2   7    0.37    0.69
  13  -2   7    1.08    0.81
  13   2  -7   -0.36    0.80
 -14   2  -7   12.47    2.44
  14   2   7    7.98    1.91
 -14   2  -7    9.42    1.94
 -14   2  -7    7.99    1.69
 -14  -2   7    8.40    1.34
  14   2   7    8.47    2.18
  14   2   7    9.83    1.61
  14  -2  -7    5.27    1.83
 -14   2   7    6.19    1.19
 -14  -2  -7    8.45    2.13
 -14   2   7    8.01    1.52
  14  -2   7    9.71    1.74
  14   2  -7    9.87    1.71
 -15   2  -7   28.56    4.12
  15   2   7   22.98    3.32
 -15   2  -7   24.10    3.53
 -15   2  -7   22.12    3.18
 -15  -2   7   20.06    2.52
  15   2   7   28.96    4.28
  15   2   7   27.12    3.70
  15  -2  -7   25.59    3.53
 -15   2   7   18.22    2.68
 -15  -2  -7   22.66    4.53
 -15   2   7   20.51    2.80
  15  -2   7   25.63    3.24
  15   2  -7   26.25    3.42
 -16   2  -7   -0.36    1.18
  16   2   7    0.23    0.99
 -16   2  -7    1.78    1.03
 -16   2  -7    1.47    0.99
 -16  -2   7    1.86    1.08
  16   2   7    0.16    0.91
  16   2   7    0.96    0.87
  16  -2  -7    1.41    1.26
 -16  -2  -7    0.23    1.08
 -16   2   7    0.24    0.81
  16  -2   7   -0.16    0.88
  16   2  -7   -0.62    0.89
 -17   2  -7    0.98    1.50
  17   2   7    3.54    1.53
 -17   2  -7    4.69    1.46
 -17   2  -7   -0.18    1.26
 -17  -2   7    4.64    1.14
  17   2   7    8.02    1.49
  17   2   7    5.41    1.31
  17  -2  -7    2.84    1.48
  17  -2   7    5.19    1.60
 -17  -2  -7    5.40    1.70
 -17   2   7    3.36    1.20
  17  -2   7   -0.66    1.30
  17  -2   7    2.98    1.39
  17   2  -7    5.37    1.95
  18   2   7    0.20    1.02
 -18   2  -7   -0.56    0.95
 -18  -2   7    1.14    0.71
  18   2   7    0.61    0.97
  18   2   7    0.25    0.81
  18  -2  -7    1.88    1.63
  18  -2   7    1.02    1.15
 -18  -2  -7    0.73    1.08
 -18   2   7    1.01    0.87
  18  -2   7    0.07    1.03
  18  -2   7   -1.09    0.90
  18   2  -7   -1.24    0.88
  19   2   7   47.55    6.35
 -19   2  -7   43.65    6.29
 -19  -2   7   43.83    6.11
  19   2   7   55.18    6.42
  19   2   7   54.52    6.11
  19  -2  -7   53.87    6.96
  19  -2   7   54.59    7.09
 -19  -2  -7   46.29    6.77
 -19   2   7   44.80    5.63
  19  -2   7   53.29    6.74
  19  -2   7   65.64    7.28
  19   2  -7   48.75    6.64
  20   2   7    0.77    0.95
 -20   2  -7    0.42    0.92
 -20  -2   7   -1.06    0.73
  20   2   7   -0.93    0.93
  20   2   7    0.59    0.82
  20  -2  -7   -0.70    1.05
  20  -2   7    0.13    1.05
 -20  -2  -7    1.07    1.07
 -20   2   7    0.23    0.84
  20  -2   7    0.71    1.03
  20  -2   7    0.31    1.03
  20   2  -7    0.27    0.95
  21   2   7    5.48    1.69
 -21   2  -7    4.61    1.80
  21   2   7    3.60    1.51
  21  -2  -7    8.42    2.19
  21  -2   7    8.50    2.78
 -21  -2  -7    5.72    1.89
 -21   2   7    4.24    1.65
  21  -2   7    5.23    2.59
  21  -2   7    6.72    1.84
  21   2  -7    6.02    1.79
  22   2   7    3.24    1.56
  22   2   7    4.10    2.22
  22   2   7    5.82    1.55
  22  -2  -7    3.33    2.04
  22  -2   7    2.31    1.90
 -22  -2  -7    3.62    1.72
 -22   2   7    4.91    1.77
  22  -2   7    6.53    1.99
  22  -2   7    7.04    1.73
  22   2  -7    5.12    1.76
  -4  -2   8   94.47    7.59
   4   2   8  112.83   10.66
   4  -2  -8  104.96    8.83
  -4   2  -8  107.68   10.43
   4   2   8  102.98    7.51
  -4  -2   8  108.53    8.77
  -4   2   8  111.40    9.26
   4  -2   8  113.58   10.43
  -4  -2  -8  104.68   10.32
   4   2  -8  108.96    8.80
  -4   2   8   95.43    7.20
   4  -2   8   88.40    6.48
  -4   2   8  113.71    9.55
   4  -2   8  122.23   10.04
  -5  -2   8    3.20    0.67
   5   2   8    2.31    1.15
   5  -2  -8    2.10    0.73
  -5   2  -8    2.62    1.06
  -5  -2   8    2.62    0.25
   5   2   8    3.00    0.50
  -5  -2   8    3.21    0.75
   5   2   8    3.69    0.87
  -5   2   8    2.40    0.70
   5  -2   8    3.97    1.07
  -5  -2  -8    4.91    1.22
   5   2  -8    2.92    0.56
  -5   2   8    3.41    0.55
   5  -2   8    2.18    0.46
  -5   2   8    3.73    0.91
   5  -2   8    3.64    0.76
  -6  -2   8    0.91    0.42
   6   2   8   -0.66    0.75
   6  -2  -8   -0.05    0.28
  -6   2  -8   -0.27    0.75
  -6  -2   8    0.07    0.18
   6   2   8    1.14    0.54
  -6  -2   8    1.04    0.55
   6   2   8    0.42    0.60
  -6   2   8   -0.04    0.43
   6  -2   8    1.06    1.10
  -6  -2  -8    1.19    0.90
   6   2  -8   -0.08    0.29
  -6   2   8    0.13    0.34
   6  -2   8    0.20    0.56
  -6   2   8   -0.40    0.63
   6  -2   8   -0.27    0.47
  -7  -2   8   11.91    1.17
   7   2   8   15.55    2.21
   7  -2  -8   11.04    0.99
  -7   2  -8   16.03    2.19
  -7  -2   8   11.94    0.93
   7   2   8   15.03    1.34
  -7  -2   8   13.18    1.57
   7   2   8   16.48    1.77
  -7   2   8   13.29    1.40
   7  -2   8   17.28    2.26
  -7  -2  -8   18.52    2.55
   7   2  -8   10.11    1.02
  -7   2   8   14.17    1.37
   7  -2   8   13.22    1.39
  -7   2   8   16.90    1.96
   7  -2   8   15.62    1.63
  -8  -2   8   12.91    1.00
   8   2   8   17.34    2.45
  -8   2  -8   16.17    2.43
  -8  -2   8   11.72    1.08
   8   2   8   16.28    1.59
  -8  -2   8   14.87    1.90
   8   2   8   18.10    1.88
  -8   2   8   17.97    2.09
   8  -2   8   15.07    2.39
  -8  -2  -8   19.18    2.83
  -8   2   8   13.51    1.49
   8  -2   8   15.27    1.68
  -8   2   8   19.36    2.31
   8  -2   8   17.27    1.84
   9   2   8   78.10    8.31
  -9   2  -8   84.62    8.72
   9   2   8   73.86    6.28
  -9  -2   8   74.91    7.25
   9   2   8   84.85    7.23
  -9   2   8   73.94    6.42
   9  -2   8   96.98   10.55
  -9  -2  -8   91.66    9.61
  -9   2   8   60.06    5.63
   9  -2   8   70.58    6.40
  -9   2   8   81.05    8.01
   9  -2   8   81.11    7.12
   9   2  -8   66.56    6.39
  10   2   8   11.86    1.97
 -10   2  -8    8.71    1.84
 -10  -2   8    6.67    0.91
  10   2   8    9.33    1.29
  10   2   8   11.73    1.50
  10  -2  -8   11.42    1.85
 -10   2   8    8.12    1.08
  10  -2   8    8.89    1.92
 -10  -2  -8   10.17    2.17
 -10   2   8    7.66    1.24
  10  -2   8   10.41    1.89
  10  -2   8   11.36    1.53
  10   2  -8    9.42    1.58
  11   2   8   -0.18    0.94
 -11   2  -8    0.29    0.92
 -11  -2   8    0.10    0.39
  11   2   8    0.43    0.89
  11   2   8   -0.48    0.59
  11  -2  -8   -0.07    0.81
 -11   2   8   -0.17    0.42
  11  -2   8    2.11    0.95
 -11  -2  -8    0.99    1.09
 -11   2   8   -0.16    0.55
  11  -2   8    0.04    0.62
  11  -2   8   -0.00    0.66
  11   2  -8    0.35    0.70
  12   2   8   10.34    1.91
 -12   2  -8    7.00    1.82
 -12  -2   8    5.61    0.92
  12   2   8    8.80    1.42
  12   2   8    7.42    1.44
  12  -2  -8    7.68    1.65
 -12   2   8    7.76    1.37
  12  -2   8    8.80    1.93
 -12  -2  -8    8.83    1.99
 -12   2   8    6.11    1.17
  12  -2   8    8.07    1.52
  12  -2   8    7.83    1.41
  13   2   8   -0.32    0.91
 -13   2  -8    0.42    0.96
 -13  -2   8    0.30    0.75
  13   2   8    0.36    0.70
  13   2   8    1.14    0.73
  13  -2  -8    0.74    0.93
 -13   2   8   -0.14    0.48
  13  -2   8    1.17    1.03
 -13  -2  -8    1.03    1.62
 -13   2   8   -0.13    0.65
  13  -2   8   -0.57    0.77
  13  -2   8    0.00    0.71
  13   2  -8   -0.64    0.79
  14   2   8   13.19    3.12
 -14   2  -8   10.91    2.28
 -14  -2   8    9.69    1.43
  14   2   8   11.78    2.58
  14   2   8   14.46    1.99
  14  -2  -8   12.46    2.32
 -14   2   8    7.55    1.29
  14  -2   8   11.61    2.43
 -14  -2  -8   12.47    2.53
 -14   2   8   10.53    1.71
  14  -2   8   10.14    1.97
  14  -2   8   14.71    2.97
  14   2  -8   11.65    2.13
  15   2   8    3.46    1.33
 -15   2  -8    1.89    2.09
 -15  -2   8    2.51    0.80
  15   2   8    1.75    1.03
  15   2   8    2.35    1.07
  15  -2  -8    3.48    1.48
  15  -2   8    2.27    1.46
 -15  -2  -8    2.99    1.50
 -15   2   8    2.76    1.07
  15  -2   8    1.72    1.13
  15  -2   8    2.33    1.11
  15   2  -8    2.47    1.05
  16   2   8   17.43    3.00
 -16   2  -8   15.45    3.10
  16   2   8   21.33    2.86
  16   2   8   21.36    2.68
  16  -2  -8   21.24    3.13
  16  -2   8   18.90    3.22
 -16  -2  -8   18.84    3.42
 -16   2   8   20.21    3.21
  16  -2   8   20.57    2.95
  16  -2   8   21.50    3.00
  16   2  -8   17.27    2.91
  17   2   8    0.52    1.39
 -17   2  -8    3.75    1.40
  17   2   8    3.26    1.16
  17   2   8    2.47    1.00
  17  -2  -8    2.41    1.45
  17  -2   8    0.83    2.18
 -17  -2  -8    2.49    1.61
 -17   2   8    2.08    1.08
  17  -2   8    1.39    1.22
  17  -2   8    3.97    1.26
  17   2  -8    2.48    1.21
  18   2   8    0.16    0.89
 -18   2  -8   -0.57    0.95
  18   2   8   -1.16    0.78
  18   2   8    0.35    0.75
  18  -2  -8    0.86    1.06
  18  -2   8    0.20    1.00
 -18  -2  -8   -1.15    1.78
 -18   2   8    0.68    0.73
  18  -2   8    0.19    0.86
  18  -2   8   -0.03    0.81
  19   2   8    4.84    2.16
 -19   2  -8    3.47    1.56
  19   2   8    3.74    1.36
  19   2   8    3.53    1.28
  19  -2  -8    2.50    2.36
  19  -2   8    4.48    1.76
 -19  -2  -8    2.92    1.72
 -19   2   8    1.68    1.23
  19  -2   8    4.48    1.48
  19  -2   8    5.91    1.48
  19   2  -8    2.76    1.45
  20   2   8    4.90    1.66
 -20   2  -8    7.50    2.64
  20   2   8    6.67    1.52
  20   2   8    5.87    1.41
  20  -2  -8    0.80    1.70
  20  -2   8    4.08    1.84
 -20  -2  -8    4.30    1.76
 -20   2   8    3.63    1.36
  20  -2   8    5.30    1.57
  20  -2   8    0.85    1.35
  20   2  -8    2.96    1.65
  21   2   8    8.44    2.23
 -21   2  -8    6.50    2.26
  21   2   8    8.96    2.26
  21   2   8   12.63    2.15
  21  -2  -8   13.21    2.71
  21  -2   8   12.77    2.74
 -21  -2  -8   10.56    2.65
 -21   2   8    8.98    2.09
  21  -2   8   14.37    2.68
  21   2  -8    8.21    2.36
   0   2   9    0.79    1.03
   0  -2   9    1.48    0.61
   0  -2  -9    0.97    0.69
   0   2  -9    0.35    0.63
   0   2   9    0.23    0.19
   0   2   9    0.62    0.63
   0  -2   9   -0.32    0.58
   1   2   9   69.90    6.13
  -1  -2   9   66.68    5.60
   1  -2  -9   51.18    5.20
  -1   2  -9   60.50    5.75
   1   2   9   60.01    3.67
  -1  -2   9   66.55    5.31
   1   2   9   62.44    5.48
  -1   2   9   63.89    5.50
   1  -2   9   68.84    6.84
  -1  -2  -9   60.62    6.12
   1   2  -9   72.13    6.15
  -1   2   9   57.30    3.55
   1  -2   9   51.92    2.71
  -1   2   9   64.28    5.39
   1  -2   9   70.61    5.91
   2   2   9    0.25    0.64
  -2  -2   9    0.43    0.73
   2  -2  -9   -0.44    0.52
  -2   2  -9   -0.10    0.65
   2   2   9   -0.22    0.21
  -2  -2   9    0.60    0.47
   2   2   9   -0.34    0.54
  -2   2   9   -0.60    0.54
   2  -2   9    0.79    0.95
  -2  -2  -9   -0.93    0.72
   2   2  -9    0.35    0.49
  -2   2   9    0.02    0.19
   2  -2   9    0.17    0.09
  -2   2   9   -0.29    0.52
   2  -2   9    0.19    0.56
  -3  -2   9    2.00    0.64
   3   2   9    2.97    1.03
   3  -2  -9    2.88    0.72
  -3   2  -9    2.77    1.04
   3   2   9    2.30    0.36
  -3  -2   9    2.09    0.69
   3   2   9    4.61    0.98
  -3   2   9    3.55    1.16
   3  -2   9    4.91    1.05
  -3  -2  -9    3.10    1.11
   3   2  -9    2.42    0.65
  -3   2   9    2.38    0.40
   3  -2   9    2.12    0.28
  -3   2   9    3.19    0.80
   3  -2   9    3.21    0.85
  -4  -2   9   25.99    2.26
   4   2   9   34.73    4.35
   4  -2  -9   27.65    2.63
  -4   2  -9   28.70    3.33
   4   2   9   29.06    1.98
  -4  -2   9   31.23    2.68
  -4   2   9   34.44    2.89
   4  -2   9   35.36    3.50
  -4  -2  -9   33.52    3.92
   4   2  -9   26.62    2.86
  -4   2   9   28.03    2.09
   4  -2   9   24.65    1.67
  -4   2   9   35.21    3.07
   4  -2   9   34.35    3.58
  -5  -2   9    0.77    0.61
   5   2   9    1.33    0.89
   5  -2  -9    0.90    0.43
  -5   2  -9    2.22    0.92
   5   2   9    0.88    0.33
  -5  -2   9    0.81    0.58
   5   2   9    1.43    0.71
  -5   2   9    0.05    0.80
   5  -2   9    1.45    0.87
  -5  -2  -9    0.48    1.01
   5   2  -9    0.88    0.67
  -5   2   9    0.69    0.36
   5  -2   9    0.91    0.32
  -5   2   9    0.83    1.07
   5  -2   9    1.28    0.74
  -6  -2   9   33.33    2.71
   6   2   9   48.42    5.08
   6  -2  -9   33.31    2.90
  -6   2  -9   48.84    5.14
   6   2   9   41.87    3.06
  -6  -2   9   40.27    3.62
   6   2   9   46.07    4.30
  -6   2   9   39.39    3.40
   6  -2   9   47.37    4.86
  -6  -2  -9   47.06    5.39
   6   2  -9   40.94    3.35
  -6   2   9   38.78    3.06
   6  -2   9   34.85    2.79
  -6   2   9   48.17    4.41
   6  -2   9   46.78    3.97
  -7  -2   9    0.82    0.48
   7   2   9    0.17    0.91
   7  -2  -9   -0.09    0.28
  -7   2  -9    1.43    0.95
   7   2   9    0.29    0.41
  -7  -2   9    0.58    0.68
   7   2   9    1.36    0.73
  -7   2   9   -0.37    0.53
   7  -2   9    1.20    0.93
  -7  -2  -9   -0.11    1.00
   7   2  -9    0.46    0.33
  -7   2   9    0.19    0.39
   7  -2   9   -0.09    0.40
  -7   2   9    0.85    0.79
   7  -2   9    0.12    0.62
  -8  -2   9    0.50    0.29
   8   2   9    0.18    1.03
  -8   2  -9    0.86    1.08
   8   2   9    0.61    0.54
  -8  -2   9    1.32    0.78
   8   2   9    0.49    0.74
  -8   2   9    1.43    0.85
   8  -2   9    1.18    1.01
  -8  -2  -9    1.05    1.20
   8   2  -9    0.55    0.31
  -8   2   9    0.56    0.50
   8  -2   9    1.87    0.54
  -8   2   9    1.33    0.98
   8  -2   9    1.28    0.76
   9   2   9   28.68    3.76
  -9   2  -9   32.87    4.21
   9   2   9   31.25    2.81
  -9  -2   9   33.02    3.47
   9   2   9   34.94    3.87
  -9   2   9   28.85    2.70
   9  -2   9   38.56    4.35
  -9  -2  -9   32.87    4.70
  -9   2   9   27.52    2.73
   9  -2   9   28.17    3.14
  -9   2   9   35.69    3.99
   9  -2   9   36.15    3.38
  10   2   9   54.76    6.16
 -10   2  -9   57.09    6.49
  10   2   9   47.67    4.27
  10   2   9   52.42    4.95
  10  -2  -9   50.39    5.17
 -10   2   9   38.91    3.70
  10  -2   9   61.43    7.56
 -10  -2  -9   61.49    7.01
 -10   2   9   42.97    4.13
  10  -2   9   48.09    4.67
  10  -2   9   60.84    5.34
  10   2  -9   42.29    4.44
  11   2   9   17.20    2.86
 -11   2  -9   21.32    3.04
  11   2   9   15.93    1.93
  11   2   9   18.89    2.29
  11  -2  -9   19.63    2.66
 -11   2   9   14.94    1.75
  11  -2   9   16.71    2.78
 -11  -2  -9   16.47    3.07
 -11   2   9   14.78    1.82
  11  -2   9   15.81    1.97
  11  -2   9   20.78    2.44
  11   2  -9   16.88    2.91
  12   2   9   26.28    4.58
 -12   2  -9   24.67    3.31
  12   2   9   18.25    2.26
  12   2   9   23.83    3.25
  12  -2  -9   24.64    3.07
 -12   2   9   15.40    1.79
  12  -2   9   23.52    3.39
 -12  -2  -9   21.14    3.52
 -12   2   9   16.60    2.03
  12  -2   9   17.06    2.23
  12  -2   9   23.04    2.72
  12   2  -9   20.90    2.69
  13   2   9    3.16    1.36
 -13   2  -9    0.80    1.44
  13   2   9    2.57    0.93
  13   2   9    3.15    1.05
  13  -2  -9    2.21    1.26
 -13   2   9    1.90    0.71
  13  -2   9    3.23    1.46
 -13  -2  -9    4.67    2.34
 -13   2   9    3.05    0.89
  13  -2   9    3.51    1.44
  13  -2   9    1.78    1.08
  13   2  -9    1.69    1.10
  14   2   9    7.16    2.04
 -14   2  -9    8.47    2.22
  14   2   9    8.80    2.18
  14   2   9    8.19    2.24
  14  -2  -9    9.41    1.92
  14  -2   9   12.17    2.45
 -14  -2  -9    7.89    2.25
 -14   2   9    5.67    1.33
  14  -2   9    9.78    2.22
  14  -2   9   10.13    1.68
  14   2  -9    7.37    1.74
  15   2   9   28.69    4.09
 -15   2  -9   31.92    4.43
  15   2   9   26.42    3.18
  15   2   9   30.64    3.50
  15  -2  -9   31.10    3.99
  15  -2   9   29.79    4.37
 -15  -2  -9   31.50    4.64
 -15   2   9   21.70    3.01
  15  -2   9   27.22    4.18
  15  -2   9   31.83    4.30
  15   2  -9   27.73    3.69
  16   2   9    2.27    1.29
 -16   2  -9    1.65    1.33
  16   2   9    3.77    1.13
  16   2   9    0.98    0.93
  16  -2  -9    3.22    1.50
  16  -2   9    1.60    1.47
 -16  -2  -9    1.19    2.21
 -16   2   9    1.21    1.31
  16  -2   9    3.00    1.59
  16  -2   9    0.31    1.04
  16   2  -9    2.28    1.06
  17   2   9    1.60    1.30
 -17   2  -9    2.38    1.43
  17   2   9    2.80    1.09
  17   2   9    2.69    1.09
  17  -2  -9    1.69    1.39
  17  -2   9    3.10    1.52
 -17  -2  -9    2.79    1.51
 -17   2   9    1.84    0.98
  17  -2   9    1.80    1.16
  17  -2   9    2.01    1.04
  17   2  -9    2.40    1.34
  18   2   9   12.88    2.55
 -18   2  -9   12.19    2.60
  18   2   9   11.09    2.03
  18   2   9   13.11    2.04
  18  -2  -9   11.35    2.62
  18  -2   9   13.43    2.66
 -18  -2  -9   12.97    2.92
 -18   2   9    8.67    1.97
  18  -2   9   12.88    2.38
  18  -2   9   14.21    2.22
  18   2  -9   11.94    2.40
  19   2   9    0.72    1.05
 -19   2  -9   -1.36    1.11
  19   2   9    0.10    0.83
  19   2   9    0.39    0.79
  19  -2  -9    0.17    1.12
  19  -2   9    0.63    1.16
 -19  -2  -9    1.42    1.21
 -19   2   9   -0.27    0.77
  19  -2   9   -0.60    0.95
  19  -2   9    0.10    0.88
  19   2  -9    0.96    1.50
  20   2   9    4.00    1.66
 -20   2  -9    6.73    1.96
  20   2   9    3.66    1.27
  20   2   9    3.36    1.33
  20  -2   9    3.37    1.82
 -20  -2  -9    3.06    1.80
  20  -2   9    3.54    1.60
  20  -2   9    5.36    1.39
  20   2  -9    3.53    1.51
  -4  -2  10   14.61    1.48
   4   2  10   14.18    2.17
   4  -2 -10   10.90    1.45
  -4   2 -10   16.75    2.30
   4   2  10   11.99    0.99
  -4  -2  10   14.53    1.67
   4   2  10   14.97    2.48
  -4   2  10   14.08    1.61
   4  -2  10   16.47    2.22
  -4  -2 -10   14.80    2.36
   4   2 -10   14.31    1.63
   4  -2  10   10.44    0.82
  -4   2  10   14.71    1.78
   4  -2  10   15.04    1.87
  -5  -2  10   60.93    5.46
   5   2  10   89.39    8.62
   5  -2 -10   61.98    5.62
  -5   2 -10   67.36    7.26
   5   2  10   70.26    5.27
   5   2  10   63.86    4.58
  -5  -2  10   79.58    7.44
   5   2  10   80.71    7.38
  -5   2  10   73.46    6.30
   5  -2  10   82.47    8.18
  -5  -2 -10   72.49    8.41
   5   2 -10   68.19    5.97
  -5   2  10   60.86    4.81
   5  -2  10   55.77    4.18
  -5   2  10   78.26    6.97
   5  -2  10   80.70    7.80
  -6  -2  10   20.82    1.92
   6   2  10   30.09    3.66
   6  -2 -10   17.99    1.94
  -6   2 -10   28.14    3.50
   6   2  10   26.11    1.95
  -6  -2  10   28.86    2.69
   6   2  10   30.46    3.14
  -6   2  10   23.89    2.34
   6  -2  10   31.73    3.56
  -6  -2 -10   33.25    3.98
   6   2 -10   20.58    2.09
  -6   2  10   18.25    1.96
   6  -2  10   20.07    1.68
   6  -2  10   31.64    3.11
  -7  -2  10   14.49    1.37
   7   2  10   20.72    2.84
  -7   2 -10   22.58    2.95
   7   2  10   17.07    1.57
  -7  -2  10   17.94    2.15
   7   2  10   20.68    2.46
  -7   2  10   19.18    1.96
   7  -2  10   21.36    3.76
  -7  -2 -10   23.38    3.36
   7   2 -10   13.88    1.53
  -7   2  10   16.41    1.61
   7  -2  10   12.71    1.34
  -7   2  10   19.50    2.43
   7  -2  10   18.60    2.83
   8   2  10   57.14    6.76
  -8   2 -10   71.23    7.38
   8   2  10   49.22    4.36
  -8  -2  10   55.41    5.47
   8   2  10   66.33    6.98
  -8   2  10   51.39    4.67
   8  -2  10   62.34    6.77
  -8  -2 -10   67.69    7.85
  -8   2  10   47.48    4.32
   8  -2  10   45.34    4.14
  -8   2  10   61.17    6.03
   8  -2  10   58.96    5.48
   9   2  10    2.64    1.39
  -9   2 -10    1.91    1.42
   9   2  10    1.93    0.72
  -9  -2  10    3.06    1.08
   9   2  10    3.09    1.21
  -9   2  10    3.83    1.11
   9  -2  10    3.90    1.42
  -9  -2 -10    4.10    1.62
  -9   2  10    1.75    0.91
   9  -2  10    1.19    0.67
  -9   2  10    2.70    1.29
   9  -2  10    2.11    0.94
 -10   2 -10   -0.20    1.11
  10   2  10    0.34    0.51
 -10  -2  10    0.50    0.83
  10   2  10    0.55    0.79
 -10   2  10    1.18    0.54
  10  -2  10   -0.26    1.04
 -10  -2 -10    0.56    1.29
 -10   2  10   -0.25    0.54
  10  -2  10   -0.08    0.51
 -10   2  10   -0.35    0.93
  10  -2  10   -0.01    0.75
  10   2 -10    0.61    0.73
  11   2  10   39.70    6.24
 -11   2 -10   40.77    5.42
  11   2  10   34.14    3.33
  11   2  10   40.10    4.17
 -11   2  10   31.08    3.09
  11  -2  10   40.57    5.23
 -11  -2 -10   41.34    5.64
 -11   2  10   28.78    3.18
  11  -2  10   34.86    3.58
  11  -2  10   47.94    5.40
  11   2 -10   36.67    4.34
  12   2  10   45.91    6.04
 -12   2 -10   52.29    7.70
  12   2  10   43.10    4.36
  12   2  10   50.42    5.16
  12  -2 -10   45.12    5.41
  12  -2  10   54.07    6.47
 -12  -2 -10   50.48    6.70
 -12   2  10   37.29    3.94
  12  -2  10   42.31    4.47
  12  -2  10   49.90    5.10
  12   2 -10   45.18    5.10
  13   2  10    8.09    1.98
 -13   2 -10    6.01    1.85
  13   2  10    5.71    1.17
  13   2  10    7.75    1.42
  13  -2 -10    2.75    1.49
  13  -2  10    5.95    1.88
 -13  -2 -10    9.62    3.07
 -13   2  10    3.95    1.09
  13  -2  10    6.35    1.19
  13  -2  10    9.81    2.09
  13   2 -10    5.45    1.44
  14   2  10    0.99    1.40
 -14   2 -10    3.65    1.52
  14   2  10    2.79    1.43
  14   2  10    2.61    1.14
  14  -2 -10    3.08    1.36
  14  -2  10    2.87    1.58
 -14  -2 -10    1.89    1.59
 -14   2  10    2.65    0.91
  14  -2  10    2.73    1.05
  14  -2  10    5.79    1.23
  14   2 -10    2.02    1.17
  15   2  10    6.71    1.77
 -15   2 -10    4.86    1.67
  15   2  10    3.34    1.04
  15   2  10    6.00    1.32
  15  -2 -10   -0.04    1.36
  15  -2  10    3.95    1.70
 -15  -2 -10    6.00    1.89
  15  -2  10    3.02    1.05
  15  -2  10    5.52    1.35
  15   2 -10    3.13    1.31
  16   2  10    0.22    1.16
 -16   2 -10    1.36    1.74
  16   2  10    0.56    0.75
  16   2  10   -0.33    0.79
  16  -2 -10   -1.29    1.14
  16  -2  10    1.04    1.16
 -16  -2 -10    1.97    1.81
  16  -2  10    0.07    0.74
  16  -2  10    0.83    1.26
  16   2 -10   -0.41    1.01
  17   2  10    4.13    1.78
 -17   2 -10    1.67    1.64
  17   2  10    3.65    1.26
  17   2  10    5.31    1.41
  17  -2 -10    4.85    1.75
  17  -2  10    3.86    1.82
 -17  -2 -10    3.30    2.05
  17  -2  10    2.62    1.25
  17  -2  10    5.12    1.39
  17   2 -10    3.08    1.43
  18   2  10   10.53    2.48
 -18   2 -10   13.35    3.90
  18   2  10    9.67    1.81
  18   2  10   11.26    2.12
  18  -2 -10   11.84    2.48
  18  -2  10   11.59    3.70
 -18  -2 -10    9.59    2.68
  18  -2  10    9.45    1.96
  18  -2  10   11.91    2.26
  18   2 -10    8.84    2.20
  19   2  10    0.86    1.39
 -19   2 -10    1.00    1.43
  19   2  10    1.79    1.07
  19   2  10    2.51    1.08
  19  -2 -10    0.57    1.46
  19  -2  10    2.22    1.46
 -19  -2 -10    1.64    1.71
  19  -2  10    1.41    1.06
  19  -2  10    2.43    1.17
  19   2 -10    0.63    1.22
   0   2  11    0.09    0.75
   0  -2  11    0.71    1.06
   0  -2 -11    0.89    0.81
   0   2 -11    0.16    0.76
   0   2  11    0.29    0.32
   0  -2  11    0.21    0.63
   1   2  11   45.34    4.92
  -1  -2  11   45.52    4.54
   1  -2 -11   43.83    4.74
  -1   2 -11   52.17    5.41
   1   2  11   37.10    2.50
  -1  -2  11   50.77    4.46
   1   2  11   51.07    4.74
  -1   2  11   53.12    5.11
   1  -2  11   54.58    5.99
  -1  -2 -11   38.01    4.91
   1   2 -11   41.28    4.52
  -1   2  11   39.10    2.63
  -1   2  11   49.06    4.67
   1  -2  11   55.61    5.05
   2   2  11   51.23    5.23
  -2  -2  11   45.25    4.32
   2  -2 -11   41.41    5.26
  -2   2 -11   45.40    5.87
   2   2  11   40.39    2.75
  -2  -2  11   51.05    4.66
   2   2  11   51.25    5.70
  -2   2  11   52.15    4.85
   2  -2  11   49.67    5.02
  -2  -2 -11   48.20    5.49
   2   2 -11   42.82    4.37
  -2   2  11   37.91    2.91
  -2   2  11   47.82    4.59
   2  -2  11   56.00    5.11
  -3  -2  11   20.63    2.69
   3   2  11   23.12    2.99
   3  -2 -11   20.11    2.41
  -3   2 -11   26.09    3.20
   3   2  11   21.28    1.54
  -3  -2  11   22.08    2.25
   3   2  11   26.23    2.98
  -3   2  11   20.64    2.40
   3  -2  11   24.93    2.96
  -3  -2 -11   22.74    3.28
   3   2 -11   18.52    2.44
  -3   2  11   17.02    1.49
  -3   2  11   25.10    2.69
   3  -2  11   25.10    2.70
  -4  -2  11    0.99    0.52
   4   2  11    1.16    1.53
   4  -2 -11    1.41    0.62
  -4   2 -11    0.42    0.87
   4   2  11    0.43    0.29
  -4  -2  11    0.79    0.63
   4   2  11    0.64    0.83
  -4   2  11    0.67    0.63
   4  -2  11    0.91    0.93
  -4  -2 -11    1.40    1.05
   4   2 -11    0.22    0.56
  -4   2  11    0.26    0.29
  -4   2  11    0.26    0.72
   4  -2  11    0.50    0.77
  -5  -2  11   16.52    1.57
   5   2  11   20.69    2.76
   5  -2 -11   16.21    2.14
  -5   2 -11   19.27    2.73
   5   2  11   14.78    1.19
  -5  -2  11   17.11    2.45
   5   2  11   18.90    2.27
  -5   2  11   15.25    1.76
   5  -2  11   23.12    3.54
  -5  -2 -11   17.45    2.90
   5   2 -11   13.40    1.64
  -5   2  11   12.39    1.19
  -5   2  11   18.80    2.22
   5  -2  11   11.15    1.87
  -6  -2  11   16.77    1.73
   6   2  11   23.24    3.25
  -6   2 -11   21.68    3.13
   6   2  11   20.02    1.59
  -6  -2  11   24.09    2.46
   6   2  11   25.23    2.85
  -6   2  11   20.99    2.28
   6  -2  11   24.51    3.22
  -6  -2 -11   26.07    3.67
   6   2 -11   17.21    1.91
  -6   2  11   15.44    1.54
  -6   2  11   24.84    2.79
   6  -2  11   22.96    2.64
   7   2  11    9.74    1.91
  -7   2 -11    9.85    2.03
   7   2  11    6.83    0.82
  -7  -2  11    7.31    1.35
   7   2  11    8.59    1.60
  -7   2  11    8.09    1.22
   7  -2  11    8.89    2.67
  -7  -2 -11    8.36    2.10
   7  -2  11    5.90    0.74
  -7   2  11    8.43    1.60
   7  -2  11    9.29    1.56
   8   2  11    7.45    1.97
  -8   2 -11    8.38    1.91
   8   2  11    6.13    0.92
  -8  -2  11    7.13    1.40
   8   2  11    6.06    1.53
  -8   2  11    6.44    1.15
   8  -2  11   11.09    2.03
  -8  -2 -11    7.68    2.02
   8  -2  11    5.60    0.80
  -8   2  11    7.16    1.68
   8  -2  11    9.30    1.57
   9   2  11    0.33    1.07
  -9   2 -11   -0.16    1.10
   9   2  11    0.14    0.41
  -9  -2  11    1.22    0.80
   9   2  11    0.49    0.84
  -9   2  11   -0.49    0.48
   9  -2  11    0.45    0.99
  -9  -2 -11    0.43    1.06
   9  -2  11   -0.03    0.38
  -9   2  11    0.29    0.92
   9  -2  11   -0.28    0.66
  10   2  11   29.02    5.03
 -10   2 -11   26.85    3.92
  10   2  11   20.68    2.43
 -10  -2  11   21.78    2.90
  10   2  11   24.66    3.09
 -10   2  11   20.30    2.56
  10  -2  11   25.05    3.69
 -10  -2 -11   22.97    3.85
  10  -2  11   18.57    2.06
 -10   2  11   23.32    3.36
  10  -2  11   21.93    3.16
  11   2  11   15.76    2.70
 -11   2 -11   14.54    3.65
  11   2  11    9.76    1.37
  11   2  11   16.68    2.96
  11  -2 -11   15.14    2.20
 -11   2  11    9.12    1.31
  11  -2  11   15.48    3.83
 -11  -2 -11   14.79    3.05
  11  -2  11   10.14    1.42
  11  -2  11   13.00    1.84
  11   2 -11   11.20    1.84
  12   2  11    3.16    1.43
 -12   2 -11    2.22    1.62
  12   2  11    1.86    0.74
  12   2  11    1.81    1.04
  12  -2 -11    2.74    1.30
  12  -2  11    3.96    1.53
 -12  -2 -11    2.69    1.70
  12  -2  11    3.77    1.11
  12   2 -11    2.21    1.21
  13   2  11    3.27    1.57
 -13   2 -11    3.24    1.54
  13   2  11    2.15    0.78
  13   2  11    2.63    1.56
  13  -2 -11    2.78    1.29
  13  -2  11    3.14    1.53
 -13  -2 -11    0.20    2.48
  13  -2  11    0.96    0.80
  13  -2  11    2.24    1.12
  13   2 -11    1.44    1.71
  14   2  11   16.08    2.86
 -14   2 -11   13.01    2.84
  14   2  11   13.80    2.37
  14   2  11   13.22    2.12
  14  -2 -11   14.55    2.64
  14  -2  11   14.80    2.79
 -14  -2 -11   13.23    2.97
  14  -2  11    9.26    1.72
  14  -2  11   15.08    2.10
  14   2 -11   12.96    2.92
  15   2  11   23.39    4.96
 -15   2 -11   25.80    4.17
  15   2  11   17.73    2.45
  15   2  11   22.54    2.80
  15  -2 -11   18.92    3.41
  15  -2  11   25.75    3.91
 -15  -2 -11   24.01    4.09
  15  -2  11   16.92    2.56
  15  -2  11   23.59    2.98
  16   2  11    0.12    1.11
 -16   2 -11    0.16    1.11
  16   2  11   -0.31    0.62
  16   2  11   -0.18    0.76
  16  -2 -11   -0.48    1.01
  16  -2  11    1.59    1.20
 -16  -2 -11    1.94    1.87
  16  -2  11   -0.48    0.66
  16  -2  11    0.20    0.80
  16   2 -11    0.20    0.98
  17   2  11    4.87    1.65
 -17   2 -11    2.12    1.70
  17   2  11    3.65    1.07
  17   2  11    1.89    1.21
  17  -2 -11    2.42    1.67
  17  -2  11    2.28    1.74
 -17  -2 -11    2.39    1.83
  17  -2  11    3.37    1.18
  17  -2  11    3.60    1.81
  17   2 -11    4.48    2.04
  18   2  11    1.21    1.17
 -18   2 -11    0.23    1.20
  18   2  11    0.14    0.73
  18   2  11   -0.43    0.86
  18  -2 -11    0.11    1.08
  18  -2  11   -0.95    1.10
 -18  -2 -11   -0.82    1.39
  18  -2  11    0.45    0.76
  18  -2  11    0.23    0.89
  18   2 -11    0.55    0.94
  -4  -2  12    9.03    1.25
   4   2  12    8.03    1.89
   4  -2 -12    6.60    1.33
  -4   2 -12   10.62    2.01
   4   2  12    7.11    0.76
  -4  -2  12    9.25    1.47
   4   2  12   11.16    1.80
  -4   2  12    8.21    1.48
   4  -2  12   10.46    1.89
  -4  -2 -12    8.01    2.02
   4   2 -12    7.15    1.29
  -4   2  12   10.74    1.71
   4  -2  12    7.89    1.64
  -5  -2  12    2.77    0.75
   5   2  12    2.33    1.55
  -5   2 -12    3.56    1.55
   5   2  12    3.45    0.52
  -5  -2  12    4.65    1.56
   5   2  12    4.24    1.41
  -5   2  12    4.75    1.11
   5  -2  12    6.44    2.25
  -5  -2 -12    5.80    1.74
   5   2 -12    3.59    1.17
  -5   2  12    4.25    1.16
   5  -2  12    6.05    1.33
  -6  -2  12   28.39    2.72
   6   2  12   36.53    4.56
  -6   2 -12   38.58    4.76
   6   2  12   26.67    2.18
  -6  -2  12   35.16    3.55
   6   2  12   33.47    3.93
  -6   2  12   30.08    3.21
   6  -2  12   34.30    4.34
  -6  -2 -12   34.19    4.94
  -6   2  12   33.90    3.72
   6  -2  12   33.85    3.75
   7   2  12    3.23    1.41
  -7   2 -12    2.15    1.41
   7   2  12    1.59    0.70
  -7  -2  12    0.68    0.97
   7   2  12    1.72    1.14
  -7   2  12    2.79    1.16
   7  -2  12    4.64    1.41
  -7  -2 -12    2.42    2.41
  -7   2  12    2.88    1.13
   7  -2  12    2.38    1.12
   8   2  12    3.10    1.47
  -8   2 -12    3.79    1.51
   8   2  12    2.70    0.54
  -8  -2  12    1.61    1.02
   8   2  12    3.76    1.33
  -8   2  12    2.70    0.80
   8  -2  12    3.92    1.58
  -8  -2 -12    5.34    1.64
  -8   2  12    1.84    1.17
   8  -2  12    3.49    1.28
   9   2  12   24.82    4.77
  -9   2 -12   27.34    4.16
   9   2  12   21.85    2.35
  -9  -2  12   19.38    2.81
   9   2  12   26.12    3.41
  -9   2  12   21.28    2.77
   9  -2  12   29.83    3.92
  -9  -2 -12   24.59    4.29
  -9   2  12   26.03    3.50
   9  -2  12   24.91    3.10
  10   2  12   -0.42    1.01
 -10   2 -12   -0.46    1.17
  10   2  12    0.12    0.39
 -10  -2  12    0.96    0.81
  10   2  12    1.91    0.88
 -10   2  12   -0.80    0.46
  10  -2  12   -0.77    1.07
 -10  -2 -12    0.75    1.17
 -10   2  12   -0.69    1.36
  10  -2  12   -0.49    0.78
  11   2  12    1.66    1.09
 -11   2 -12    1.21    1.10
  11   2  12    0.00    0.46
  11   2  12    0.95    0.79
  11  -2 -12   -0.09    0.90
  11  -2  12    0.15    1.11
 -11  -2 -12   -0.27    1.21
 -11   2  12   -0.19    0.91
  11  -2  12   -0.23    0.75
  11   2 -12   -0.74    0.70
  12   2  12    1.20    1.18
 -12   2 -12    0.48    1.26
  12   2  12    0.65    0.82
  12   2  12   -0.25    0.92
  12  -2 -12    0.85    1.00
  12  -2  12   -0.14    1.21
 -12  -2 -12   -0.12    1.27
  12  -2  12    0.27    0.77
  12   2 -12   -0.37    0.88
  13   2  12    2.75    1.47
 -13   2 -12    0.35    1.38
  13   2  12    1.35    0.69
  13   2  12    1.35    1.13
  13  -2 -12    1.90    1.26
  13  -2  12    3.69    1.55
 -13  -2 -12   -0.06    1.51
  13  -2  12    0.82    0.96
  13   2 -12    1.11    1.06
  14   2  12   11.17    2.54
 -14   2 -12   13.30    2.83
  14   2  12   10.32    1.54
  14   2  12   12.32    2.13
  14  -2 -12   12.33    2.51
  14  -2  12   14.59    2.92
 -14  -2 -12   13.43    3.01
  14  -2  12   11.44    2.03
  14   2 -12   10.00    2.09
  15   2  12    8.36    2.30
 -15   2 -12    8.29    2.30
  15   2  12    7.41    1.34
  15   2  12    7.79    1.70
  15  -2 -12    2.02    1.71
  15  -2  12    6.92    2.29
 -15  -2 -12   12.63    2.61
  15  -2  12    7.53    1.77
  15   2 -12    5.26    1.64
  16   2  12    5.39    1.92
 -16   2 -12    3.26    1.88
  16   2  12    2.85    1.02
  16   2  12    4.37    1.41
  16  -2 -12    3.46    2.45
  16  -2  12    5.11    1.92
 -16  -2 -12    5.20    2.02
  16  -2  12    4.34    1.42
  16   2 -12    3.89    1.47
  17   2  12    0.14    1.21
 -17   2 -12   -1.08    1.96
  17   2  12    0.17    0.69
  17   2  12    0.28    0.84
  17  -2 -12    1.57    1.20
  17  -2  12    0.03    1.32
 -17  -2 -12    0.98    1.34
  17  -2  12    0.68    0.83
  17   2 -12   -1.11    0.98
   0   2  13    0.48    0.76
   0  -2  13    0.23    0.70
   0  -2 -13   -0.94    0.77
   0   2 -13   -0.18    0.76
   0   2  13    0.52    0.73
   0  -2  13   -0.80    0.67
   1   2  13    1.09    0.98
  -1  -2  13    1.16    0.87
   1  -2 -13    1.91    1.41
  -1   2 -13    1.05    0.98
  -1  -2  13    1.21    0.85
   1   2  13    1.42    0.95
  -1   2  13    1.75    0.92
   1  -2  13    1.09    0.89
  -1  -2 -13    0.72    1.03
   1   2 -13    1.01    0.89
  -1   2  13    0.82    0.90
   1  -2  13    0.43    0.87
   2   2  13   24.80    3.23
  -2  -2  13   17.08    2.42
   2  -2 -13   21.48    2.94
  -2   2 -13   21.33    2.99
  -2  -2  13   24.53    2.75
   2   2  13   26.06    3.00
  -2   2  13   18.41    2.50
   2  -2  13   20.49    2.96
  -2  -2 -13   20.45    3.25
   2   2 -13   22.60    2.94
  -2   2  13   25.51    2.87
   2  -2  13   23.39    3.51
  -3  -2  13   12.08    2.07
   3   2  13   11.96    2.20
   3  -2 -13   11.44    2.31
  -3   2 -13   12.25    2.18
  -3  -2  13   10.33    1.63
   3   2  13   13.50    2.10
  -3   2  13   11.55    1.72
   3  -2  13   12.67    2.23
  -3  -2 -13   10.12    2.21
   3   2 -13   11.27    1.82
  -3   2  13   15.56    2.03
   3  -2  13   11.53    2.71
  -4  -2  13    4.15    0.92
   4   2  13    5.12    1.53
  -4   2 -13    5.43    2.26
  -4  -2  13    5.70    1.15
   4   2  13    4.00    1.39
  -4   2  13    4.10    1.06
   4  -2  13    4.96    1.48
  -4  -2 -13    2.59    1.54
   4   2 -13    3.40    0.99
  -4   2  13    4.44    1.33
   4  -2  13    3.86    1.87
  -5  -2  13    0.03    0.51
   5   2  13   -0.27    0.93
  -5   2 -13    1.57    1.09
  -5  -2  13    0.01    1.12
   5   2  13   -0.05    0.87
  -5   2  13    0.78    0.64
   5  -2  13   -0.47    1.46
  -5  -2 -13    0.98    1.06
  -5   2  13    1.00    0.80
   5  -2  13   -0.56    0.88
   6   2  13   18.34    3.74
  -6   2 -13   20.91    3.25
  -6  -2  13   15.53    2.32
   6   2  13   19.65    2.72
  -6   2  13   15.29    2.03
   6  -2  13   18.88    2.91
  -6  -2 -13   16.14    3.12
  -6   2  13   19.72    2.58
   6  -2  13   20.22    2.65
   7   2  13    9.32    2.10
  -7   2 -13   14.00    2.73
  -7  -2  13    9.40    1.69
   7   2  13   13.41    2.15
  -7   2  13    6.93    1.28
   7  -2  13    9.31    3.22
  -7  -2 -13   13.42    2.66
  -7   2  13   10.41    1.97
   7  -2  13   10.84    1.88
   8   2  13    2.09    1.94
  -8   2 -13    1.64    1.91
  -8  -2  13    1.46    0.87
   8   2  13    0.43    0.99
  -8   2  13    1.46    0.68
   8  -2  13    1.61    1.31
  -8  -2 -13    1.78    1.41
  -8   2  13   -0.30    1.03
   8  -2  13    2.07    1.05
   9   2  13   -0.74    1.03
  -9   2 -13   -1.02    1.08
   9   2  13    0.22    0.34
  -9  -2  13    0.23    0.76
   9   2  13    0.77    0.94
  -9   2  13    0.69    0.55
   9  -2  13    0.67    1.09
  -9  -2 -13    0.07    1.21
  -9   2  13    0.08    0.90
   9  -2  13   -0.41    0.88
  10   2  13    7.41    1.96
 -10   2 -13    7.69    2.24
  10   2  13    3.65    0.79
 -10  -2  13    5.18    1.44
  10   2  13    8.99    1.83
  10  -2  13    6.06    1.92
 -10  -2 -13    7.73    2.21
 -10   2  13    8.03    1.81
  10  -2  13    7.31    1.54
  11   2  13   14.36    3.32
 -11   2 -13    7.43    2.18
  11   2  13    5.83    1.01
 -11  -2  13    8.53    1.86
  11   2  13    7.18    1.87
  11  -2  13    8.23    2.25
 -11  -2 -13    7.05    2.49
 -11   2  13    6.09    1.89
  11  -2  13    7.15    1.74
  12   2  13    2.16    1.38
 -12   2 -13    1.10    1.49
  12   2  13    0.56    0.53
  12   2  13    0.15    0.98
  12  -2 -13    1.75    1.09
  12  -2  13    1.97    1.55
 -12  -2 -13    1.46    1.55
  12  -2  13   -0.39    1.01
  12   2 -13    0.83    1.07
  13   2  13    1.95    1.58
 -13   2 -13    3.17    1.66
  13   2  13    1.83    0.69
  13   2  13    2.77    1.25
  13  -2 -13    3.09    1.40
  13  -2  13    3.56    1.64
 -13  -2 -13    3.22    1.73
  13  -2  13    1.05    1.08
  13   2 -13    1.97    1.24
  14   2  13    9.37    2.37
 -14   2 -13    7.46    2.34
  14   2  13    5.25    1.12
  14   2  13    6.75    1.82
  14  -2 -13    8.30    2.04
  14  -2  13    8.11    2.43
 -14  -2 -13    7.38    2.63
  14  -2  13    6.70    1.70
  14   2 -13    7.70    1.78
  15   2  13    0.74    1.45
 -15   2 -13    1.47    1.44
  15   2  13    0.50    0.74
  15   2  13   -0.09    1.08
  15  -2 -13    1.74    1.27
  15  -2  13    1.58    1.53
 -15  -2 -13    1.26    1.60
  15  -2  13    2.81    1.52
  15   2 -13    1.12    1.20
  16   2  13    0.99    1.55
 -16   2 -13    0.22    1.57
  16   2  13    0.93    0.77
  16   2  13    0.72    1.72
  16  -2 -13    3.32    1.39
  16  -2  13    3.51    1.65
 -16  -2 -13    2.86    1.81
  16  -2  13    1.31    1.05
  16   2 -13    0.14    1.15
  -4  -2  14   10.36    1.68
   4   2  14   16.46    2.67
  -4   2 -14   15.03    2.71
  -4  -2  14   16.48    2.27
  -4   2  14   16.52    2.29
   4  -2  14   16.36    2.70
  -4  -2 -14   18.05    3.13
  -4   2  14   15.93    2.35
   4  -2  14   20.89    2.78
   5   2  14    8.09    1.92
  -5   2 -14   11.33    2.18
  -5  -2  14    6.69    1.38
   5   2  14    7.62    1.76
  -5   2  14    4.75    1.21
   5  -2  14    7.36    1.81
  -5  -2 -14    7.70    2.11
  -5   2  14    9.03    1.71
   5  -2  14    7.41    2.33
   6   2  14    5.32    1.73
  -6   2 -14    5.96    1.68
  -6  -2  14    4.28    1.19
   6   2  14    3.52    1.48
  -6   2  14    3.00    0.99
   6  -2  14    4.14    1.58
  -6  -2 -14    4.00    1.75
  -6   2  14    4.66    1.38
   6  -2  14    4.04    1.37
   7   2  14    8.96    1.95
  -7   2 -14    8.71    2.13
  -7  -2  14    5.73    1.50
   7   2  14    6.63    1.66
  -7   2  14    5.64    1.16
   7  -2  14    4.75    2.75
  -7  -2 -14    5.87    2.27
  -7   2  14    9.95    1.79
   7  -2  14    6.62    1.62
   8   2  14   32.05    4.51
  -8   2 -14   33.83    4.83
  -8  -2  14   26.80    3.34
   8   2  14   29.25    4.75
  -8   2  14   21.19    2.63
   8  -2  14   26.53    4.11
  -8  -2 -14   28.55    4.72
  -8   2  14   26.96    3.67
   8  -2  14   30.93    3.86
   9   2  14   10.71    2.55
  -9   2 -14   15.50    2.87
  -9  -2  14   11.02    2.12
   9   2  14   12.46    2.37
   9  -2  14   14.43    2.72
  -9  -2 -14    9.96    2.93
  -9   2  14   11.41    2.28
   9  -2  14   12.96    2.90
  10   2  14    0.90    2.05
 -10   2 -14    1.52    1.34
 -10  -2  14    1.12    1.02
  10   2  14    0.85    1.09
  10  -2  14   -0.05    1.98
 -10  -2 -14    0.71    2.27
 -10   2  14    0.70    1.17
  10  -2  14    0.19    1.10
  11   2  14    5.87    2.03
 -11   2 -14    4.36    2.21
 -11  -2  14    5.78    1.75
  11   2  14    5.01    1.70
  11  -2  14    8.13    2.21
 -11  -2 -14    5.23    2.26
 -11   2  14    6.81    1.99
  11  -2  14    8.22    1.84
  12   2  14    0.55    1.31
 -12   2 -14    0.39    1.38
  12   2  14    0.45    1.12
  12  -2 -14    1.81    1.09
  12  -2  14   -1.40    1.23
 -12  -2 -14    3.98    1.53
  12  -2  14    1.30    1.12
  12   2 -14   -0.17    0.94
  13   2  14    8.55    2.20
 -13   2 -14    4.53    2.06
  13   2  14    3.94    1.79
  13  -2 -14    8.12    1.90
  13  -2  14    3.33    2.13
 -13  -2 -14    5.95    2.34
  13  -2  14    4.40    1.55
  13   2 -14    5.55    1.74
  14   2  14   -0.26    1.22
 -14   2 -14    1.37    1.31
  14   2  14    0.36    0.99
  14  -2 -14    2.06    1.26
  14  -2  14    0.26    1.32
 -14  -2 -14   -0.73    1.38
  14  -2  14   -0.41    0.97
  14   2 -14    1.14    1.08
   0   2  15    1.23    1.29
   0  -2  15   -0.35    0.73
   0  -2 -15    0.10    0.82
   0   2 -15    0.03    0.86
   0   2  15   -0.03    0.84
   0  -2  15    0.31    0.77
   1   2  15    1.43    0.97
  -1  -2  15    1.46    0.87
   1  -2 -15    0.18    0.93
  -1   2 -15    0.58    1.05
  -1  -2  15    1.44    0.92
   1   2  15    1.45    0.99
  -1   2  15   -0.96    0.87
   1  -2  15    0.26    0.96
  -1  -2 -15    0.23    1.06
   1   2 -15    1.17    0.94
  -1   2  15    1.38    0.94
   1  -2  15    0.81    0.85
  -2  -2  15    0.16    0.67
   2   2  15    0.51    0.89
  -2   2 -15    0.32    0.98
  -2  -2  15    0.22    0.77
   2   2  15    1.00    0.87
  -2   2  15    0.76    0.81
   2  -2  15    0.18    0.94
  -2  -2 -15   -0.16    1.02
   2   2 -15    0.32    0.78
  -2   2  15    0.09    0.79
   2  -2  15    0.12    0.82
   3   2  15    0.33    1.02
  -3   2 -15    2.40    1.19
  -3  -2  15    0.52    0.82
   3   2  15    0.67    0.94
  -3   2  15    0.34    0.82
   3  -2  15    1.24    1.48
   3  -2  15    0.47    0.92
   4   2  15    1.23    1.06
  -4   2 -15    1.10    1.13
  -4  -2  15    0.64    0.76
   4   2  15    0.93    0.95
  -4   2  15   -0.33    0.72
   4  -2  15    0.19    1.00
  -4  -2 -15    0.23    1.78
   4  -2  15   -0.36    0.97
   5   2  15    9.33    2.11
  -5   2 -15   10.60    2.19
  -5  -2  15    9.74    1.73
   5   2  15   11.73    2.97
  -5   2  15    6.33    1.38
   5  -2  15    9.81    2.12
  -5  -2 -15    8.63    2.37
  -5   2  15    9.96    1.99
   5  -2  15    7.73    1.90
   6   2  15   -0.76    1.16
  -6   2 -15    0.60    1.33
  -6  -2  15   -0.02    0.88
   6   2  15    1.08    1.01
  -6   2  15    0.99    0.72
   6  -2  15    0.65    1.05
  -6  -2 -15   -1.26    1.20
  -6   2  15    0.24    0.87
   6  -2  15    1.26    1.02
   7   2  15    0.96    1.17
  -7   2 -15   -0.53    1.19
  -7  -2  15    1.49    0.85
   7   2  15   -0.39    0.97
  -7   2  15    0.47    0.63
   7  -2  15    0.10    1.15
  -7  -2 -15   -1.20    1.88
  -7   2  15   -1.19    0.94
   7  -2  15    0.99    0.94
   8   2  15    4.11    1.85
  -8   2 -15    3.99    2.02
  -8  -2  15    6.20    1.45
   8   2  15    7.48    1.73
   8  -2  15    4.50    1.96
  -8  -2 -15    3.87    2.98
  -8   2  15    6.89    1.74
   8  -2  15    5.04    1.71
   9   2  15    0.40    1.62
  -9   2 -15    0.86    1.23
  -9  -2  15   -0.50    0.85
   9   2  15   -0.14    0.88
   9  -2  15   -0.69    1.11
  -9  -2 -15    0.35    1.28
  -9   2  15    0.21    1.02
   9  -2  15   -0.35    0.91
  10   2  15    1.01    1.43
 -10   2 -15    2.36    1.62
 -10  -2  15    1.97    1.17
  10   2  15    1.46    1.28
  10  -2  15   -0.23    1.47
 -10  -2 -15    2.66    1.81
 -10   2  15    2.88    1.26
  10  -2  15    1.84    1.19
  11   2  15    2.56    1.39
 -11   2 -15    2.87    2.45
 -11  -2  15   -0.84    1.12
  11   2  15   -0.93    1.04
  11  -2  15    1.99    1.40
 -11  -2 -15    0.58    1.49
 -11   2  15    1.99    1.35
  11  -2  15    1.61    1.13
  12   2  15   13.22    2.64
 -12   2 -15   11.07    2.78
  12   2  15   11.06    2.19
  12  -2 -15    9.25    2.17
  12  -2  15    8.90    2.59
 -12  -2 -15    7.58    2.72
  12  -2  15    9.96    2.24
  12   2 -15    7.80    1.87
   4   2  16    6.30    2.06
  -4   2 -16    9.40    2.30
  -4  -2  16    8.60    1.72
   4   2  16    9.53    1.96
  -4   2  16    6.91    1.46
   4  -2  16    6.79    1.86
  -4  -2 -16    4.80    2.10
  -4   2  16    9.09    1.76
   4  -2  16    8.29    1.90
   5   2  16   -0.09    1.16
  -5   2 -16    1.80    1.31
  -5  -2  16    0.33    0.93
   5   2  16   -0.47    1.03
  -5   2  16    1.55    0.80
   5  -2  16    1.12    1.10
  -5  -2 -16    0.85    1.25
  -5   2  16    0.53    0.98
   5  -2  16    0.58    1.11
   6   2  16    1.82    1.35
  -6   2 -16    0.93    1.39
  -6  -2  16    1.82    1.01
   6   2  16    1.61    1.69
   6  -2  16    0.70    1.24
  -6  -2 -16    0.89    1.41
   6  -2  16    1.53    1.77
   7   2  16    3.51    1.68
  -7   2 -16    2.81    1.83
  -7  -2  16    3.85    1.30
   7   2  16    4.94    1.64
   7  -2  16    2.93    1.60
  -7  -2 -16    2.06    1.71
  -7   2  16    4.63    1.53
   7  -2  16    3.35    1.51
   8   2  16    0.69    1.72
  -8   2 -16    0.88    1.24
  -8  -2  16   -0.71    0.83
   8   2  16    1.49    1.04
   8  -2  16    0.27    1.32
  -8  -2 -16    1.82    1.37
  -8   2  16    0.17    0.95
   8  -2  16   -0.70    0.95
   9   2  16    1.27    1.44
  -9   2 -16    1.88    2.34
  -9  -2  16    0.17    1.07
   9   2  16    2.00    1.34
   9  -2  16    0.22    1.38
  -9  -2 -16    0.96    1.49
  -9   2  16    0.71    1.26
   9  -2  16    2.34    1.75
  10   2  16    0.97    1.28
 -10   2 -16    0.15    1.27
 -10  -2  16   -0.98    0.97
  10   2  16    0.40    1.16
  10  -2  16   -1.32    1.22
 -10  -2 -16   -1.46    1.34
 -10   2  16    0.86    1.20
  10  -2  16   -0.32    1.04
   0   2  17   -0.31    1.23
   0  -2  17    0.65    0.81
   0   2 -17   -1.02    0.90
   0   2  17    0.50    0.87
   0  -2  17    0.04    0.78
   1   2  17   12.90    2.35
  -1   2 -17   11.78    2.62
  -1  -2  17   14.00    2.18
   1   2  17   14.20    2.39
  -1   2  17   11.34    2.29
   1  -2  17    8.92    2.89
  -1  -2 -17    9.89    2.57
   1  -2  17   15.57    2.29
   2   2  17    0.22    1.07
  -2   2 -17    1.08    1.08
  -2  -2  17    0.89    0.89
   2   2  17    0.45    1.03
  -2   2  17   -0.06    0.97
   2  -2  17    0.98    1.05
  -2  -2 -17    1.24    1.84
   2  -2  17    0.12    0.92
   3   2  17    4.26    2.25
  -3   2 -17    1.77    1.56
  -3  -2  17    4.21    1.43
  -3   2  17    2.04    1.19
   3  -2  17    1.36    1.40
  -3  -2 -17    5.20    1.73
  -3   2  17    4.49    1.45
   3  -2  17    5.51    2.17
   4   2  17    0.17    1.09
  -4   2 -17   -0.88    1.15
  -4  -2  17   -0.03    1.40
  -4   2  17   -0.22    0.76
   4  -2  17    1.07    1.10
  -4  -2 -17    0.77    1.27
  -4   2  17    0.72    0.99
   4  -2  17    1.70    0.95
   5   2  17   -0.62    1.16
  -5   2 -17    1.40    1.92
  -5  -2  17    0.50    1.56
   5   2  17    0.61    1.18
   5  -2  17    1.58    1.17
  -5  -2 -17   -0.51    1.27
  -5   2  17    0.70    1.07
   5  -2  17    1.83    1.12
   6   2  17    1.38    1.21
  -6   2 -17    0.51    1.23
  -6  -2  17    0.98    0.95
   6   2  17    0.19    1.06
   6  -2  17    0.96    1.19
  -6  -2 -17    0.67    1.39
  -6   2  17    0.07    1.19
   6  -2  17    0.32    1.06
   0   3   0    1.77    0.42
   0   3   0    2.09    0.50
   0   3   0    1.77    0.40
   0  -3   0    1.01    0.14
   0  -3   0    0.84    0.24
  -1   3   0    0.51    0.38
   1   3   0    0.14    0.26
  -1  -3   0    0.01    0.59
  -1   3   0    0.51    0.53
  -1   3   0    0.61    0.22
   1   3   0   -0.03    0.19
   1   3   0   -0.02    0.04
  -1  -3   0    0.04    0.04
   1  -3   0   -0.13    0.17
  -1   3   0   -0.19    0.16
  -2   3   0 3243.64  671.72
   2   3   0 3139.07  637.23
  -2  -3   0 3320.54  696.51
  -2   3   0 3386.63  690.00
  -2   3   0 3286.16  673.05
   2   3   0 3437.62  679.89
   2   3   0 3703.68  775.91
  -2  -3   0 2380.87  472.78
   2  -3   0 3007.27  616.36
  -3   3   0   -0.04    0.47
   3   3   0    0.28    0.19
  -3  -3   0   -0.80    0.57
  -3   3   0    0.10    0.28
  -3   3   0    0.21    0.35
   3   3   0    0.12    0.25
   3   3   0   -0.08    0.14
  -3  -3   0    0.20    0.25
   3  -3   0    0.46    0.37
  -4   3   0  856.02  105.84
   4   3   0  817.12   93.36
  -4  -3   0  837.61  105.34
  -4   3   0  766.04   89.51
  -4   3   0  811.52   97.22
   4   3   0  788.09   92.21
   4   3   0  725.60   83.62
   4  -3   0  795.56   96.74
  -5   3   0    0.46    0.56
   5   3   0    0.41    0.23
  -5  -3   0    0.30    0.61
  -5   3   0    0.61    0.48
  -5   3   0    0.87    0.50
   5   3   0   -0.26    0.39
   5   3   0    0.48    0.32
   5  -3   0    0.26    0.50
  -6   3   0  671.28   82.74
   6   3   0  669.29   75.99
  -6  -3   0  662.16   82.65
  -6   3   0  648.06   74.20
  -6   3   0  744.30   88.30
   6   3   0  786.18   92.48
   6   3   0  650.19   75.21
   6  -3   0  714.76   87.27
  -7   3   0   -0.00    0.55
   7   3   0    0.28    0.24
  -7  -3   0    0.05    0.53
  -7   3   0    0.00    0.45
  -7   3   0   -0.43    0.51
   7   3   0   -0.27    0.42
   7   3   0   -0.15    0.34
   7  -3   0    0.65    0.62
  -8   3   0  113.31   10.00
   8   3   0  114.97    8.33
  -8   3   0  107.62    8.19
  -8   3   0  126.42   11.47
   8   3   0  110.71    9.12
   8   3   0  115.12    8.96
   8  -3   0  120.07   10.62
  -9   3   0    0.74    0.58
   9   3   0   -0.31    0.28
  -9  -3   0    0.21    0.58
  -9   3   0   -0.42    0.32
  -9   3   0    0.18    0.65
   9   3   0    0.02    0.57
   9   3   0   -0.11    0.48
   9  -3   0   -0.02    0.94
 -10   3   0  105.28   10.01
  10   3   0   94.80    7.29
 -10  -3   0   98.33    8.84
 -10   3   0   86.28    7.21
 -10   3   0  101.46    9.47
  10   3   0  108.45    9.27
  10   3   0   99.19    8.28
  10  -3   0  104.23    9.37
 -11   3   0    1.59    0.64
  11   3   0    0.58    0.33
 -11  -3   0   -0.56    0.59
 -11   3   0    0.25    0.35
 -11   3   0    0.71    0.78
  11   3   0    0.09    0.68
  11   3   0   -0.24    0.54
  11  -3   0    1.08    0.80
 -12   3   0  139.27   13.14
  12   3   0  124.03   10.78
 -12  -3   0  129.60   13.02
 -12   3   0  129.61   11.17
 -12   3   0  163.50   15.18
  12   3   0  165.73   15.22
  12   3   0  133.69   12.56
  12  -3   0  146.59   14.32
 -13   3   0    1.33    0.71
  13   3   0    0.00    0.37
 -13  -3   0    0.46    0.61
 -13   3   0   -0.11    0.37
 -13   3   0   -0.20    0.81
  13   3   0    1.04    0.70
  13   3   0   -0.43    1.00
  13  -3   0   -1.01    0.82
 -14   3   0  116.29   11.45
  14   3   0  101.70    9.19
 -14  -3   0   97.24   10.49
 -14   3   0   97.47    9.35
 -14   3   0  139.83   13.40
  14   3   0  125.41   12.17
  14   3   0  131.85   12.73
  14  -3   0  148.98   14.26
 -15   3   0    0.07    0.70
  15   3   0    0.10    0.42
 -15  -3   0   -0.33    0.59
 -15   3   0   -0.24    0.35
 -15   3   0    0.66    0.83
  15   3   0    0.98    0.79
  15   3   0   -0.43    0.73
  15  -3   0    0.97    0.91
 -16   3   0    0.61    0.72
  16   3   0    0.25    0.41
 -16  -3   0   -0.69    0.87
 -16   3   0   -0.22    0.92
  16   3   0   -0.71    0.83
  16   3   0   -0.53    0.80
  16  -3   0    0.18    1.47
 -17   3   0    0.44    0.90
 -17  -3   0   -0.18    0.63
 -17   3   0    1.37    1.02
  17   3   0    0.80    0.99
  17  -3   0   -0.21    1.00
 -18   3   0    7.55    1.56
 -18   3   0    6.60    1.81
  18   3   0    7.20    1.75
  18   3   0    4.37    1.42
  18  -3   0    6.52    1.79
 -19   3   0    0.84    0.85
 -19   3   0   -0.27    1.05
  19   3   0   -0.82    0.86
  19   3   0   -0.55    0.78
  19  -3   0    0.23    0.96
 -20   3   0    5.49    1.45
 -20   3   0    7.20    1.92
  20   3   0    7.07    1.77
  20   3   0    5.73    1.58
  20  -3   0    6.57    1.85
 -21   3   0    0.96    0.82
 -21   3   0   -0.97    1.15
  21   3   0    1.16    1.06
  21   3   0   -0.88    0.86
  21  -3   0    0.33    1.73
 -22   3   0   31.21    4.60
 -22   3   0   43.10    6.26
  22   3   0   43.13    5.55
  22   3   0   38.23    5.14
  22  -3   0   37.66    5.58
 -23   3   0    0.06    1.13
  23   3   0   -1.04    1.56
  23   3   0   -0.18    1.49
  23  -3   0    1.17    1.20
  -4   3  -1   82.57    6.79
   4   3   1   77.49    5.40
  -4  -3   1   73.28    4.28
  -4  -3   1   80.01    6.57
  -4   3  -1   77.10    5.56
  -4   3  -1   76.34    5.65
   4   3   1   77.77    6.15
   4   3   1   80.61    5.50
   4  -3  -1   77.73    6.08
  -4   3   1   82.97    6.35
   4   3  -1   72.69    3.85
  -4  -3  -1   88.07    7.60
  -4   3   1   77.82    5.28
  -4   3   1   76.33    5.64
   4   3  -1   80.56    5.40
   4  -3   1   85.97    6.42
   4   3  -1   73.56    4.67
  -5   3  -1    5.00    1.08
   5   3   1    4.38    0.96
  -5  -3   1    3.38    0.90
  -5   3  -1    4.61    0.71
  -5   3  -1    5.36    0.93
   5   3   1    4.00    0.71
   5   3   1    5.02    0.68
   5  -3  -1    3.55    0.85
   5   3  -1    4.99    0.35
  -5   3   1    3.89    0.88
   5   3  -1    4.33    0.30
  -5  -3  -1    3.84    1.17
  -5   3   1    3.46    0.48
  -5   3   1    4.44    0.82
   5   3  -1    3.22    0.70
   5  -3   1    3.36    0.90
   5   3  -1    4.10    0.53
  -6   3  -1  154.00   13.05
   6   3   1  142.55   10.84
  -6  -3   1  137.28   11.97
  -6   3  -1  153.56   11.78
  -6   3  -1  155.11   12.64
   6   3   1  161.87   12.56
   6   3   1  146.84   11.10
   6  -3  -1  138.58   12.58
   6   3  -1  121.30    8.63
  -6   3   1  151.96   13.54
   6   3  -1  137.65    8.88
  -6  -3  -1  165.64   14.51
  -6   3   1  146.01   10.40
  -6   3   1  140.63   11.53
   6   3  -1  146.94   11.34
   6  -3   1  154.11   12.86
   6   3  -1  133.44   10.60
  -7   3  -1   37.40    3.36
   7   3   1   36.86    2.69
  -7  -3   1   36.51    3.07
  -7   3  -1   39.82    2.99
  -7   3  -1   42.05    3.54
   7   3   1   39.81    3.19
   7   3   1   35.93    2.76
  -7   3   1   37.18    3.18
   7   3  -1   36.66    2.07
  -7  -3  -1   43.95    3.95
  -7   3   1   38.15    2.39
  -7   3   1   42.61    3.53
   7   3  -1   36.66    2.83
   7  -3   1   42.32    3.61
   7   3  -1   31.52    2.49
  -8   3  -1   65.29    5.61
   8   3   1   68.65    5.34
  -8  -3   1   62.00    5.15
  -8   3  -1   58.22    4.44
  -8   3  -1   62.00    5.41
   8   3   1   69.03    5.47
   8   3   1   62.95    4.92
   8  -3  -1   58.68    5.39
  -8   3   1   60.21    5.34
   8   3  -1   54.37    3.53
  -8  -3  -1   61.39    5.75
  -8   3   1   58.70    4.28
  -8   3   1   59.28    5.23
   8   3  -1   60.42    4.90
   8  -3   1   67.76    5.88
   8   3  -1   61.87    5.34
  -9   3  -1    0.59    0.71
   9   3   1    0.75    0.66
  -9  -3   1    0.71    0.58
  -9   3  -1    0.15    0.47
  -9   3  -1    2.41    0.77
   9   3   1    0.69    0.64
   9   3   1    0.83    0.57
   9  -3  -1    0.41    0.77
  -9   3   1    0.23    0.63
   9   3  -1    0.33    0.37
  -9  -3  -1    0.59    0.72
  -9   3   1    0.57    0.30
  -9   3   1    0.35    1.07
   9   3  -1    0.37    0.63
   9  -3   1   -0.34    0.67
   9   3  -1    0.83    0.52
 -10   3  -1  148.34   13.66
  10   3   1  132.55   11.38
 -10  -3   1  128.39   12.23
 -10   3  -1  135.20   11.74
 -10   3  -1  147.66   13.70
  10   3   1  162.83   14.48
  10   3   1  142.45   12.43
  10  -3  -1  160.16   14.85
 -10   3   1  148.06   13.56
  10   3  -1  135.53   10.61
 -10  -3  -1  129.63   12.74
 -10   3   1  121.92    9.64
 -10   3   1  156.49   14.21
  10   3  -1  152.63   13.56
  10  -3   1  156.70   14.55
  10   3  -1  120.35   10.97
 -11   3  -1   98.37    8.75
  11   3   1   82.28    6.86
 -11  -3   1   77.67    7.38
 -11   3  -1   77.89    6.63
 -11   3  -1  102.81   10.24
  11   3   1  107.27    9.25
  11   3   1   97.37    9.06
  11  -3  -1  113.15   10.10
 -11   3   1   93.74    8.36
  11   3  -1   78.12    5.98
 -11  -3  -1   87.36    8.27
 -11   3   1   74.80    5.78
 -11   3   1  113.54   10.72
  11   3  -1   99.00    8.58
  11  -3   1   95.46    8.77
  11   3  -1   78.00    7.16
 -12   3  -1    0.54    0.72
  12   3   1    0.02    0.45
 -12  -3   1    1.33    0.87
 -12   3  -1    1.20    0.85
  12   3   1   -0.22    0.71
  12   3   1    0.84    0.66
  12  -3  -1    0.66    0.91
 -12   3   1    0.12    0.69
  12   3  -1    0.52    0.33
 -12  -3  -1    1.41    0.71
 -12   3   1    0.58    0.34
 -12   3   1    0.59    0.78
  12   3  -1    0.84    0.73
  12  -3   1    0.28    0.82
  12   3  -1    0.98    0.65
 -13   3  -1    4.05    1.74
  13   3   1    4.50    0.75
 -13  -3   1    3.24    1.30
 -13   3  -1    3.82    0.81
 -13   3  -1    6.23    1.35
  13   3   1    5.88    1.25
  13   3   1    7.25    1.61
  13  -3  -1    5.92    1.38
 -13   3   1    5.99    1.15
  13   3  -1    4.20    0.83
 -13  -3  -1    3.79    1.06
 -13   3   1    3.59    0.57
 -13   3   1    5.99    1.46
  13   3  -1    4.23    1.16
  13  -3   1    4.61    1.33
  13   3  -1    4.75    1.12
 -14   3  -1    0.94    1.01
  14   3   1    0.88    0.56
 -14  -3   1    1.17    1.00
 -14   3  -1    1.89    0.64
 -14   3  -1    0.34    1.00
  14   3   1    1.15    0.95
  14   3   1    0.82    1.28
  14  -3  -1    0.01    1.05
 -14   3   1    1.83    0.87
  14   3  -1    1.12    0.65
 -14  -3  -1    1.07    0.79
 -14   3   1    1.31    0.57
 -14   3   1    1.30    1.07
  14   3  -1    0.44    0.90
  14  -3   1    1.98    1.07
  14   3  -1    1.16    0.81
 -15   3  -1   19.07    2.52
  15   3   1   13.00    1.60
 -15  -3   1   13.49    1.87
 -15   3  -1   15.99    1.89
 -15   3  -1   17.62    2.58
  15   3   1   21.41    2.62
  15   3   1   17.94    2.28
 -15   3   1   18.60    2.33
  15   3  -1   12.60    1.59
 -15  -3  -1   16.11    2.21
 -15   3   1   19.68    2.76
  15   3  -1   17.46    2.30
  15  -3   1   20.12    2.65
  15   3  -1   15.61    2.07
 -16   3  -1    1.43    1.01
  16   3   1    1.49    0.64
 -16  -3   1    0.14    0.69
 -16   3  -1    1.01    0.64
 -16   3  -1   -0.18    1.12
  16   3   1    1.44    1.07
  16   3   1    0.03    0.87
  16  -3  -1    2.00    1.15
 -16   3   1    1.68    0.94
 -16  -3  -1    1.28    0.85
 -16   3   1    1.37    1.17
  16   3  -1    0.83    0.97
  16   3  -1   -0.21    0.85
  16  -3   1    0.28    1.08
 -17   3  -1    2.97    1.18
  17   3   1    2.32    0.78
 -17   3  -1    2.10    1.37
  17   3   1    4.46    1.40
  17   3   1    3.04    1.16
  17  -3  -1    3.21    2.08
 -17   3   1    2.87    1.09
 -17  -3  -1    1.49    0.98
 -17   3   1    3.68    1.55
  17   3  -1    4.21    1.37
  17   3  -1    2.87    1.17
  17  -3   1    4.06    1.44
 -18   3  -1    2.86    1.26
 -18   3  -1    5.41    1.70
  18   3   1    3.24    1.51
  18   3   1    4.10    1.40
  18  -3  -1    4.50    1.70
 -18   3   1    3.08    1.17
 -18   3   1    5.24    1.64
  18   3  -1    3.30    1.45
  18  -3   1    6.27    1.70
  18   3  -1    3.09    1.35
 -19   3  -1    2.00    0.99
 -19   3  -1    1.75    1.33
  19   3   1    1.04    1.22
  19   3   1    3.06    1.66
  19  -3  -1    1.29    1.33
 -19   3   1    1.05    0.99
 -19   3   1    0.55    1.26
  19   3  -1    2.11    1.16
  19   3  -1    2.24    1.21
  19  -3   1   -1.14    1.37
 -20   3  -1    7.54    1.79
 -20   3  -1   13.72    2.49
  20   3   1    6.69    2.07
  20   3   1    8.93    1.86
  20  -3  -1   11.93    2.37
 -20   3   1    6.23    1.58
 -20   3   1    8.27    2.18
  20   3  -1    8.29    1.90
  20  -3   1   11.62    2.42
  20   3  -1    9.22    2.05
 -21   3  -1   15.79    2.67
 -21   3  -1   24.14    3.64
  21   3   1   22.26    3.32
  21   3   1   17.35    2.78
  21  -3  -1   21.09    3.39
 -21   3   1   13.64    2.42
 -21   3   1   18.95    3.26
  21   3  -1   21.67    3.07
  21  -3   1   20.66    3.46
  21   3  -1   17.00    3.71
 -22   3  -1    2.25    1.08
 -22   3  -1    1.76    1.49
  22   3   1   -0.31    1.27
  22   3   1    0.57    1.15
  22  -3  -1    1.16    1.38
 -22   3   1    2.68    1.52
  22   3  -1    2.86    1.25
  22  -3   1    1.99    1.35
  22   3  -1    0.76    1.08
 -23   3  -1   -1.38    1.08
  23   3   1    1.24    0.95
  23   3   1    0.30    0.86
  23  -3  -1   -1.29    1.12
 -23   3   1    0.79    1.75
  23   3  -1   -0.28    0.99
  23   3  -1   -0.25    0.93
  23  -3   1    0.51    1.23
   0   3  -2    0.52    0.34
   0   3   2    0.37    0.44
   0  -3  -2   -0.26    0.60
   0   3  -2    0.35    0.37
   0   3  -2    0.09    0.15
   0   3   2    0.47    0.23
   0   3   2    0.63    0.43
   0  -3   2    0.06    0.14
   0   3  -2    0.40    0.14
  -1   3  -2 1034.17  131.69
   1   3   2  953.76  122.16
   1  -3  -2 1040.79  139.13
  -1   3  -2  953.35  121.58
  -1   3  -2  995.79  119.55
   1   3   2 1028.76  122.79
  -1  -3   2  954.38  111.40
   1   3   2  995.71  122.04
   1   3  -2  883.13  110.60
  -1   3   2  979.82  124.68
   1   3  -2  894.86  113.02
  -1   3   2  976.02  116.73
   1   3  -2  970.16  111.38
  -1   3   2  962.80  118.43
   1   3  -2  971.96  113.88
   1  -3   2 1013.43  121.20
  -2   3  -2  128.66    9.98
  -2  -3   2  111.31    7.13
   2   3   2  143.48   10.72
   2  -3  -2  136.10   10.40
  -2   3  -2  134.72   10.41
  -2   3  -2  124.40    9.22
  -2   3  -2  132.37    8.86
   2   3   2  106.23    7.26
  -2  -3   2  128.66    7.50
   2   3   2  147.21    9.45
   2   3  -2  124.13    7.79
  -2   3   2  135.64    9.86
  -2  -3  -2  155.49   12.76
   2   3  -2  135.33    9.14
  -2   3   2  142.19    9.19
   2   3  -2  157.41    8.85
  -2   3   2  139.30    9.69
   2   3  -2  117.60    7.11
   2  -3   2  138.98    9.17
  -3   3  -2  203.87   17.20
  -3  -3   2  162.17   10.34
   3   3   2  202.34   16.25
  -3   3  -2  200.81   16.46
  -3   3  -2  183.20   14.34
   3   3   2  209.95   15.35
   3   3   2  203.53   14.49
   3  -3  -2  189.44   14.96
   3   3  -2  195.08   12.70
  -3   3   2  192.65   15.47
  -3  -3  -2  214.60   19.37
   3   3  -2  202.16   15.44
  -3   3   2  215.51   16.19
   3   3  -2  200.01   13.86
   3  -3   2  285.73   21.32
   3   3  -2  202.88   14.23
  -4   3  -2    2.55    0.79
   4   3   2    3.60    0.64
  -4   3  -2    2.62    0.58
  -4   3  -2    3.48    0.62
   4   3   2    3.40    0.55
   4   3   2    3.57    0.60
   4  -3  -2    3.46    0.69
   4   3  -2    2.95    0.11
  -4   3   2    3.90    0.71
  -4  -3  -2    2.59    0.93
  -4   3   2    3.57    0.36
   4   3  -2    3.56    0.51
  -4   3   2    4.07    0.91
   4   3  -2    3.67    0.40
   4  -3   2    2.90    0.60
  -5   3  -2 1110.99  161.55
   5   3   2 1102.00  156.01
  -5   3  -2 1146.82  161.19
  -5   3  -2 1132.12  159.90
   5   3   2 1225.16  168.70
   5   3   2 1173.77  158.51
   5  -3  -2 1062.63  151.66
  -5   3   2 1152.22  162.94
  -5  -3  -2 1110.90  167.45
  -5   3   2  996.82  130.89
   5   3  -2 1155.26  155.96
  -5   3   2 1106.82  154.98
   5   3  -2  999.93  138.89
   5  -3   2 1207.92  169.07
   5   3  -2 1141.78  153.84
  -6   3  -2   75.71    6.24
   6   3   2   76.59    5.83
  -6  -3   2   61.09    5.08
  -6   3  -2   72.00    5.72
  -6   3  -2   72.01    5.81
   6   3   2   79.94    5.93
   6   3   2   82.61    6.15
   6  -3  -2   73.26    5.93
  -6   3   2   77.74    6.70
  -6  -3  -2   72.82    6.48
  -6   3   2   67.85    4.11
  -6   3   2   78.81    6.09
   6   3  -2   75.69    5.28
   6   3  -2   59.03    4.38
  -7   3  -2    8.78    1.37
   7   3   2    8.22    1.09
  -7  -3   2    8.14    1.10
  -7   3  -2    7.81    1.13
  -7   3  -2    7.82    1.26
   7   3   2   10.68    1.25
   7   3   2    9.02    1.01
  -7   3   2    7.94    1.13
  -7  -3  -2   10.12    1.58
  -7   3   2    7.44    0.58
  -7   3   2   10.36    1.35
   7   3  -2    9.36    1.14
   7  -3   2    9.91    1.45
   7   3  -2    7.64    0.94
  -8   3  -2   28.68    2.79
   8   3   2   28.38    2.41
  -8  -3   2   26.15    2.31
  -8   3  -2   31.36    3.07
  -8   3  -2   31.63    2.89
   8   3   2   32.79    2.75
   8   3   2   27.78    2.37
   8  -3  -2   30.06    2.96
  -8   3   2   30.24    2.75
   8   3  -2   24.53    1.30
  -8  -3  -2   28.36    3.01
  -8   3   2   26.47    1.59
  -8   3   2   32.14    2.87
   8   3  -2   29.75    2.52
   8  -3   2   30.30    2.93
   8   3  -2   31.80    2.50
  -9   3  -2    1.57    0.80
   9   3   2    0.93    0.57
  -9  -3   2    0.98    0.56
  -9   3  -2    1.17    0.60
  -9   3  -2    0.63    0.77
   9   3   2    1.48    0.69
   9   3   2    1.50    0.58
   9  -3  -2    1.16    0.78
  -9   3   2    1.03    0.64
   9   3  -2    1.20    0.20
  -9  -3  -2    1.67    0.74
  -9   3   2    1.24    0.35
  -9   3   2    2.09    1.15
   9   3  -2    1.21    0.64
   9  -3   2    1.58    0.86
   9   3  -2    2.14    0.63
 -10   3  -2  179.26   16.77
 -10  -3   2  139.24   12.98
 -10   3  -2  163.39   14.68
 -10   3  -2  161.08   15.13
  10   3   2  181.26   16.01
  10   3   2  169.98   14.90
 -10   3   2  161.31   14.83
  10   3  -2  128.30    9.74
 -10  -3  -2  158.67   15.68
 -10   3   2  127.85    9.84
 -10   3   2  183.59   16.56
  10   3  -2  176.21   16.56
  10  -3   2  201.98   18.15
  10   3  -2  167.57   15.63
 -11   3  -2   -0.51    0.74
  11   3   2    1.00    0.54
 -11  -3   2    0.26    0.46
 -11   3  -2    1.18    0.56
 -11   3  -2    0.28    0.79
  11   3   2    0.77    0.74
  11   3   2    0.62    0.58
  11  -3  -2    2.26    0.84
 -11   3   2    0.53    0.98
  11   3  -2    0.24    0.23
 -11  -3  -2    0.83    0.69
 -11   3   2    0.26    0.22
 -11   3   2   -0.55    0.74
  11   3  -2   -0.54    0.64
  11  -3   2    1.80    0.88
  11   3  -2    0.32    0.64
 -12   3  -2    1.97    1.38
  12   3   2    1.96    0.65
 -12  -3   2    1.80    0.60
 -12   3  -2    1.53    1.00
  12   3   2    3.03    1.25
  12   3   2    1.65    0.74
  12  -3  -2    4.78    1.07
 -12   3   2    2.05    1.17
  12   3  -2    1.13    0.33
 -12  -3  -2    1.20    0.84
 -12   3   2    1.70    0.33
 -12   3   2    2.21    1.00
  12   3  -2    2.85    0.85
  12  -3   2    2.74    1.03
  12   3  -2    2.06    0.73
 -13   3  -2  187.47   18.24
  13   3   2  151.71   15.19
 -13  -3   2  129.99   13.16
 -13   3  -2  158.59   15.05
 -13   3  -2  176.49   17.87
  13   3   2  191.74   18.55
  13   3   2  177.35   17.87
  13  -3  -2  197.81   19.36
 -13   3   2  200.54   19.07
  13   3  -2  118.71   10.43
 -13  -3  -2  158.98   16.48
 -13   3   2  123.62   10.54
 -13   3   2  181.74   18.82
  13   3  -2  177.31   17.18
  13  -3   2  208.13   19.95
  13   3  -2  151.76   16.00
 -14   3  -2    1.43    1.47
  14   3   2    0.64    0.65
 -14  -3   2    0.00    0.52
 -14   3  -2    2.52    0.68
 -14   3  -2    2.96    1.04
  14   3   2    1.99    0.95
  14   3   2    1.65    0.83
  14  -3  -2    1.84    1.12
 -14   3   2    2.75    1.20
  14   3  -2    0.89    0.36
 -14  -3  -2    2.52    1.35
 -14   3   2    2.52    0.96
  14   3  -2    1.94    0.91
  14  -3   2    1.59    1.08
  14   3  -2    1.69    0.77
 -15   3  -2   33.08    3.65
  15   3   2   22.58    2.49
 -15  -3   2   16.75    2.13
 -15   3  -2   23.44    2.70
 -15   3  -2   30.80    3.59
  15   3   2   32.98    3.64
  15   3   2   24.71    3.01
  15  -3  -2   26.66    3.53
 -15   3   2   25.37    2.97
 -15  -3  -2   22.19    3.22
 -15   3   2   27.09    3.62
  15   3  -2   31.85    3.55
  15  -3   2   34.79    3.91
  15   3  -2   28.29    3.84
 -16   3  -2    3.40    1.81
  16   3   2    3.42    0.91
 -16   3  -2    2.36    0.87
 -16   3  -2    3.53    2.16
  16   3   2    4.41    1.37
  16   3   2    6.48    1.76
  16  -3  -2    3.36    1.34
 -16   3   2    3.52    1.05
 -16  -3  -2    1.98    1.14
 -16   3   2    4.33    1.39
  16   3  -2    6.25    1.37
  16  -3   2    4.70    1.42
  16   3  -2    3.25    1.26
 -17   3  -2    0.73    0.80
  17   3   2    0.75    0.91
 -17   3  -2   -0.38    0.59
 -17   3  -2    1.00    1.02
  17   3   2    0.92    0.99
  17   3   2   -0.03    0.81
  17  -3  -2   -0.10    1.01
 -17   3   2   -0.22    0.70
 -17  -3  -2   -0.11    0.77
 -17   3   2    0.42    1.01
  17   3  -2   -0.63    1.27
  17  -3   2    0.49    0.97
  17   3  -2    1.38    1.32
 -18   3  -2    4.21    1.97
  18   3   2    7.04    1.59
  18   3   2    5.82    1.42
  18  -3  -2    5.45    1.67
 -18   3   2    4.27    1.21
 -18  -3  -2    2.39    1.20
 -18   3   2    4.40    1.55
  18   3  -2    7.16    1.54
  18  -3   2    6.24    1.68
  18   3  -2    5.60    1.42
 -19   3  -2    4.04    1.36
 -19   3  -2    6.19    1.85
  19   3   2    6.13    2.32
  19   3   2    3.41    1.25
  19  -3  -2    4.90    1.67
 -19   3   2    3.42    1.14
 -19   3   2    3.29    1.52
  19   3  -2    3.94    1.47
  19  -3   2    4.17    1.62
  19   3  -2    3.31    1.87
 -20   3  -2    9.95    2.82
 -20   3  -2   11.92    2.75
  20   3   2   14.46    2.38
  20   3   2   15.69    2.37
  20  -3  -2   16.60    2.95
 -20   3   2   10.81    2.04
 -20   3   2   15.61    2.72
  20   3  -2   14.79    2.67
  20  -3   2   16.40    2.92
  20   3  -2   15.09    2.32
 -21   3  -2    5.06    1.56
 -21   3  -2   10.08    2.19
  21   3   2    9.56    1.95
  21   3   2    8.46    1.86
  21  -3  -2    8.77    2.22
 -21   3   2    8.42    2.26
  21   3  -2    8.75    1.87
  21  -3   2    5.53    2.10
  21   3  -2    7.25    1.81
 -22   3  -2    2.03    1.19
 -22   3  -2    1.82    1.40
  22   3   2    1.24    1.28
  22   3   2    2.20    1.60
  22  -3  -2    1.21    1.39
 -22   3   2    2.11    2.23
  22   3  -2    1.77    1.23
  22  -3   2    0.81    1.41
  22   3  -2    2.06    1.26
 -23   3  -2   11.53    2.41
 -23   3  -2   13.88    2.88
  23   3   2   13.30    2.50
  23   3   2   13.38    2.52
  23  -3  -2   14.06    2.96
 -23   3   2   11.61    2.86
  23   3  -2   15.83    2.69
  23  -3   2   15.64    3.93
  23   3  -2   12.71    2.58
  -4   3  -3    0.85    0.80
  -4  -3   3    1.22    0.11
   4   3   3    0.43    0.70
   4  -3  -3    2.10    0.50
  -4   3  -3    0.82    0.71
  -4   3  -3    1.64    0.59
   4   3   3    0.60    0.63
  -4  -3   3    2.10    0.48
   4   3   3    0.24    0.54
  -4   3   3    0.28    0.71
  -4  -3  -3    0.77    0.94
   4   3  -3    0.74    0.45
  -4   3   3    1.34    0.52
   4   3  -3    2.02    0.27
  -4   3   3    0.97    0.76
   4  -3   3    1.61    0.61
  -5   3  -3  344.39   33.70
   5   3   3  299.64   29.28
  -5   3  -3  313.19   30.54
  -5   3  -3  297.80   28.39
   5   3   3  317.66   28.93
   5   3   3  331.76   29.18
   5  -3  -3  324.05   31.36
  -5   3   3  299.06   28.35
  -5  -3  -3  313.26   33.20
   5   3  -3  296.96   25.81
  -5   3   3  296.33   24.31
  -5   3   3  294.48   27.69
   5   3  -3  315.57   27.07
   5  -3   3  319.87   29.98
   5   3  -3  315.32   27.89
  -6   3  -3   78.23    6.63
   6   3   3   77.34    6.24
  -6   3  -3   73.09    6.05
  -6   3  -3   74.16    5.99
   6   3   3   79.26    5.87
   6   3   3   81.28    5.67
   6  -3  -3   70.79    5.92
  -6   3   3   73.11    5.92
  -6  -3  -3   67.93    6.31
  -6   3   3   69.27    4.00
   6   3  -3   70.76    4.74
  -6   3   3   73.01    5.69
   6   3  -3   71.75    5.41
   6  -3   3   74.66    5.98
   6   3  -3   81.18    6.07
  -7   3  -3  215.52   20.35
   7   3   3  204.20   18.65
  -7   3  -3  214.46   19.49
  -7   3  -3  194.24   17.85
   7   3   3  221.10   18.98
   7   3   3  195.12   16.62
   7  -3  -3  208.54   19.07
  -7   3   3  206.02   19.30
  -7  -3  -3  209.08   20.55
  -7   3   3  164.51   11.93
   7   3  -3  190.16   14.89
  -7   3   3  182.64   16.75
   7   3  -3  209.73   18.42
   7  -3   3  204.56   18.56
   7   3  -3  220.58   18.66
  -8   3  -3   21.13    2.55
   8   3   3   22.90    2.24
  -8   3  -3   22.59    2.26
  -8   3  -3   21.87    2.36
   8   3   3   26.38    2.40
   8   3   3   22.10    2.03
   8  -3  -3   25.96    2.55
  -8   3   3   22.48    2.24
  -8  -3  -3   21.19    2.63
  -8   3   3   18.02    1.03
   8   3  -3   19.31    1.41
  -8   3   3   22.64    2.35
   8   3  -3   21.64    2.02
   8  -3   3   25.71    2.46
   8   3  -3   16.92    1.78
  -9   3  -3   25.03    2.67
   9   3   3   23.90    2.37
  -9   3  -3   24.77    2.74
  -9   3  -3   21.00    2.32
   9   3   3   28.61    2.50
   9   3   3   24.62    2.19
  -9   3   3   22.36    2.13
  -9  -3  -3   26.17    2.89
  -9   3   3   19.85    1.11
   9   3  -3   19.61    1.40
  -9   3   3   28.94    2.67
   9   3  -3   22.50    2.12
   9  -3   3   25.32    2.49
   9   3  -3   18.13    1.84
 -10   3  -3   47.19    4.60
  10   3   3   44.79    4.18
 -10   3  -3   45.51    4.51
 -10   3  -3   43.43    4.22
  10   3   3   54.25    4.78
  10   3   3   46.62    4.50
 -10   3   3   44.15    4.00
 -10  -3  -3   47.63    4.71
 -10   3   3   36.94    2.26
  10   3  -3   42.03    2.87
 -10   3   3   49.72    4.45
  10   3  -3   49.52    4.22
  10  -3   3   54.57    4.69
  10   3  -3   43.05    3.82
 -11   3  -3  219.31   21.95
  11   3   3  182.23   18.40
 -11  -3   3  150.43   14.88
 -11   3  -3  203.79   19.69
 -11   3  -3  218.84   21.75
  11   3   3  226.88   22.40
  11   3   3  227.66   20.89
  11  -3  -3  243.21   24.39
 -11   3   3  215.15   21.22
  11   3  -3  160.43   12.87
 -11  -3  -3  236.24   25.06
 -11   3   3  186.23   14.62
 -11   3   3  240.43   23.14
  11   3  -3  212.21   20.42
  11  -3   3  260.59   24.42
  11   3  -3  191.32   18.95
 -12   3  -3    3.16    1.10
  12   3   3    3.20    0.85
 -12  -3   3    1.48    0.54
 -12   3  -3    3.90    0.85
 -12   3  -3    5.00    1.09
  12   3   3    2.23    0.96
  12   3   3    1.71    0.82
  12  -3  -3    3.55    1.10
 -12   3   3    2.08    0.78
  12   3  -3    2.14    0.29
 -12  -3  -3    4.15    1.12
 -12   3   3    2.05    0.34
 -12   3   3    4.56    1.10
  12   3  -3    3.44    0.91
  12  -3   3    3.05    1.04
  12   3  -3    2.45    0.89
 -13   3  -3    6.53    1.88
  13   3   3    3.55    1.01
 -13  -3   3    2.69    0.63
 -13   3  -3    5.51    1.04
 -13   3  -3    4.10    1.24
  13   3   3    5.42    1.22
  13   3   3    4.21    1.03
  13  -3  -3    3.31    1.25
 -13   3   3    5.34    1.11
 -13  -3  -3    4.09    1.26
 -13   3   3    2.72    1.29
  13   3  -3    5.21    1.15
  13  -3   3    6.02    1.35
  13   3  -3    5.06    1.59
 -14   3  -3   73.57    7.41
  14   3   3   62.63    6.18
 -14  -3   3   49.14    5.39
 -14   3  -3   67.39    6.58
 -14   3  -3   73.98    7.69
  14   3   3   73.94    7.32
  14   3   3   68.78    6.47
  14  -3  -3   64.04    7.58
 -14   3   3   62.09    6.24
 -14  -3  -3   72.72    7.85
 -14   3   3   73.97    7.44
  14   3  -3   69.65    6.97
  14  -3   3   74.27    7.64
  14   3  -3   68.08    6.98
 -15   3  -3    9.83    1.67
  15   3   3    7.27    1.41
 -15   3  -3    7.42    1.97
 -15   3  -3    7.40    1.75
  15   3   3    8.41    1.68
  15   3   3    9.61    1.51
  15  -3  -3   11.94    2.68
 -15   3   3    7.82    1.38
 -15  -3  -3    5.10    1.58
 -15   3   3    8.55    1.80
  15   3  -3    7.46    1.57
  15  -3   3    9.15    1.80
  15   3  -3    6.61    1.47
 -16   3  -3    8.92    1.86
  16   3   3    7.87    1.46
 -16   3  -3    8.94    1.99
 -16   3  -3    9.85    2.10
  16   3   3    8.53    1.81
  16   3   3    9.11    1.72
  16  -3  -3    9.52    2.00
 -16   3   3    9.40    1.58
 -16  -3  -3    9.16    1.79
 -16   3   3   11.34    2.11
  16   3  -3    9.32    1.77
  16  -3   3   11.42    2.13
  16   3  -3    7.26    2.34
 -17   3  -3   24.94    3.45
  17   3   3   21.92    2.89
 -17   3  -3   21.11    2.79
 -17   3  -3   25.07    3.71
  17   3   3   30.61    3.68
  17   3   3   29.06    3.37
  17  -3  -3   30.99    4.00
 -17   3   3   22.38    2.83
 -17  -3  -3   21.82    3.95
 -17   3   3   28.95    3.83
  17   3  -3   26.39    3.34
  17  -3   3   28.24    3.80
  17   3  -3   25.30    3.36
 -18   3  -3   -0.81    1.01
  18   3   3    0.39    0.75
 -18   3  -3    1.32    0.82
 -18   3  -3    1.28    1.24
  18   3   3    1.67    1.00
  18   3   3    0.79    0.94
  18  -3  -3    2.89    1.92
 -18   3   3    1.22    0.81
 -18  -3  -3   -0.96    0.96
 -18   3   3    2.79    1.19
  18   3  -3    1.83    1.50
  18  -3   3    3.57    1.95
  18   3  -3    1.53    1.03
 -19   3  -3   10.11    1.88
 -19   3  -3   10.91    2.17
  19   3   3   10.64    1.97
  19   3   3    7.47    1.77
  19  -3  -3    7.40    2.02
 -19   3   3    7.43    1.56
 -19  -3  -3    5.45    1.60
 -19   3   3    9.08    2.09
  19   3  -3    8.97    1.78
  19  -3   3    9.05    2.08
  19   3  -3    7.29    1.79
 -20   3  -3    9.30    2.88
 -20   3  -3   14.91    2.55
  20   3   3   10.62    2.11
  20   3   3   10.38    2.05
  20  -3  -3   11.20    2.40
 -20   3   3   11.06    2.34
  20   3  -3    8.50    2.06
  20  -3   3   10.09    2.21
  20   3  -3    7.95    2.00
 -21   3  -3    0.05    0.97
 -21   3  -3    0.39    1.75
  21   3   3   -0.95    1.00
  21   3   3   -0.93    0.87
  21  -3  -3    0.99    1.14
 -21   3   3   -1.24    1.05
  21   3  -3    0.40    0.93
  21  -3   3    0.24    1.02
  21   3  -3   -0.12    0.85
 -22   3  -3    1.50    1.83
 -22   3  -3    1.32    1.36
  22   3   3    3.28    1.39
  22   3   3    0.95    1.15
  22  -3  -3    2.60    1.58
 -22   3   3    1.10    1.38
  22   3  -3    1.60    1.85
  22  -3   3    4.19    1.53
  22   3  -3    0.84    1.24
 -23   3  -3    1.68    1.19
 -23   3  -3    1.99    1.52
  23   3   3    1.94    1.37
  23   3   3    2.32    1.19
  23  -3  -3    1.37    1.54
 -23   3   3    2.49    1.52
  23   3  -3    1.64    1.22
  23  -3   3    1.92    1.43
  23   3  -3    1.46    1.33
   0   3  -4    0.02    0.41
   0   3   4    0.30    0.49
   0  -3  -4    1.15    0.65
   0   3  -4    0.49    0.47
   0   3  -4    0.27    0.13
   0  -3   4    0.62    0.11
   0   3   4    1.35    0.42
   0   3   4    1.61    0.44
   0  -3   4    1.24    0.34
  -1   3  -4  435.74   45.49
   1   3   4  484.06   48.91
   1  -3  -4  422.75   45.31
  -1   3  -4  421.10   42.94
  -1   3  -4  415.46   37.54
   1   3   4  472.17   43.01
  -1  -3   4  419.57   34.31
  -1  -3   4  448.16   42.39
   1   3   4  460.70   45.31
   1   3  -4  408.17   39.68
  -1   3   4  449.81   45.31
  -1  -3  -4  451.29   47.96
   1   3  -4  402.34   40.67
   1   3  -4  394.13   32.41
  -1   3   4  431.97   38.55
  -1   3   4  450.29   43.08
   1  -3   4  470.22   43.85
  -2   3  -4  111.35    8.64
   2   3   4  109.91    8.62
  -2  -3   4  106.00    6.95
   2  -3  -4  109.15    9.22
  -2   3  -4   93.10    7.58
  -2   3  -4   94.56    6.23
   2   3   4  100.87    6.45
  -2  -3   4   83.83    4.81
  -2  -3   4  104.88    6.85
   2   3   4  112.37    8.46
  -2   3   4  106.81    8.07
  -2  -3  -4  113.67    9.72
   2   3  -4  106.28    7.47
   2   3  -4   91.30    5.14
  -2   3   4  108.59    6.88
   2   3  -4   93.83    4.60
  -2   3   4  106.65    7.59
   2  -3   4  107.90    7.09
  -3   3  -4    8.33    1.12
   3   3   4    7.84    1.55
  -3  -3   4    7.61    0.67
   3  -3  -4    7.05    0.91
  -3   3  -4    9.39    1.25
  -3   3  -4    7.74    0.75
   3   3   4    7.22    0.68
  -3  -3   4    7.69    0.67
   3   3   4    8.25    0.94
  -3   3   4    7.33    0.92
  -3  -3  -4    7.63    1.33
   3   3  -4    6.44    0.74
   3   3  -4    6.55    0.53
  -3   3   4    7.41    0.71
   3   3  -4    7.99    0.38
   3  -3   4    7.75    0.77
  -4   3  -4   89.54    7.21
  -4  -3   4   62.76    3.70
   4   3   4   84.11    6.75
  -4  -3   4   71.91    4.06
   4  -3  -4   75.44    5.98
  -4   3  -4   87.56    6.97
  -4   3  -4   74.80    5.43
   4   3   4   88.39    5.89
  -4  -3   4   75.67    5.17
   4   3   4   85.35    6.16
  -4   3   4   73.81    5.71
  -4  -3  -4   94.86    8.19
   4   3  -4   85.06    5.72
  -4   3   4   88.82    6.05
   4   3  -4   83.71    4.65
  -4   3   4   85.06    6.48
   4  -3   4   80.86    5.80
  -5   3  -4   42.01    3.77
  -5  -3   4   37.02    1.63
   5   3   4   43.97    3.75
   5  -3  -4   37.54    2.61
  -5   3  -4   42.30    3.79
  -5   3  -4   42.75    3.30
   5   3   4   42.01    3.09
  -5  -3   4   44.15    3.43
   5   3   4   42.52    3.00
  -5   3   4   47.16    4.02
  -5  -3  -4   45.24    4.36
   5   3  -4   38.81    2.64
  -5   3   4   37.85    3.06
   5   3  -4   38.51    2.41
  -5   3   4   42.88    3.63
   5  -3   4   44.41    3.39
  -6   3  -4   75.11    6.48
   6   3   4   75.06    6.25
  -6   3  -4   71.32    6.07
  -6   3  -4   66.26    5.41
   6   3   4   76.61    5.64
   6   3   4   72.46    5.13
   6  -3  -4   67.17    6.22
  -6   3   4   67.62    5.77
  -6  -3  -4   78.55    7.03
   6   3  -4   64.76    4.26
  -6   3   4   68.04    3.89
  -6   3   4   73.25    5.62
   6   3  -4   73.95    4.91
   6  -3   4   77.64    6.02
   6   3  -4   73.87    5.36
  -7   3  -4    2.00    0.93
   7   3   4    2.76    0.84
  -7   3  -4    3.21    0.89
  -7   3  -4    3.33    0.75
   7   3   4    3.80    0.71
   7   3   4    3.66    0.65
   7  -3  -4    4.04    0.86
  -7   3   4    4.37    0.73
  -7  -3  -4    3.68    1.08
  -7   3   4    3.02    0.22
   7   3  -4    2.70    0.36
  -7   3   4    2.49    0.68
   7   3  -4    3.15    0.49
   7  -3   4    2.19    0.82
   7   3  -4    2.86    0.58
  -8   3  -4    0.74    0.67
   8   3   4    0.78    0.60
  -8   3  -4    0.44    0.60
  -8   3  -4   -0.03    0.55
   8   3   4    0.27    0.50
   8   3   4   -0.07    0.45
   8  -3  -4    0.55    0.64
  -8   3   4    0.42    0.47
  -8  -3  -4   -1.11    0.69
  -8   3   4   -0.00    0.08
   8   3  -4    0.19    0.24
  -8   3   4   -0.17    0.55
   8   3  -4    0.33    0.37
   8  -3   4   -0.18    0.58
   8   3  -4    0.86    0.43
  -9   3  -4  136.58   12.19
   9   3   4  111.29   10.33
  -9   3  -4  124.88   11.38
  -9   3  -4  116.73   10.51
   9   3   4  121.03   10.41
   9   3   4  127.59   10.32
   9  -3  -4  119.44   10.91
  -9   3   4  113.25    9.89
  -9  -3  -4  121.51   11.77
   9   3  -4   92.92    6.91
  -9   3   4  106.56    9.68
   9   3  -4  117.54    9.73
   9  -3   4  139.61   11.64
   9   3  -4  113.83   10.39
 -10   3  -4    2.85    0.94
  10   3   4    2.60    0.81
 -10   3  -4    1.40    0.75
 -10  -3   4    1.43    0.55
 -10   3  -4    1.82    0.81
  10   3   4    2.39    0.78
  10   3   4    1.63    0.63
  10  -3  -4    2.78    0.90
 -10   3   4    1.52    0.67
 -10  -3  -4    2.39    0.92
  10   3  -4    1.09    0.27
 -10   3   4    2.45    0.79
  10   3  -4    1.89    0.62
  10  -3   4    1.42    0.79
  10   3  -4    1.42    0.69
 -11   3  -4  169.46   16.02
  11   3   4  136.81   13.62
 -11   3  -4  147.50   14.24
 -11  -3   4  136.20   12.79
 -11   3  -4  153.21   14.82
  11   3   4  176.78   15.98
  11   3   4  163.38   14.77
  11  -3  -4  149.34   14.50
 -11   3   4  145.07   14.31
 -11  -3  -4  156.90   17.04
  11   3  -4  112.55    9.02
 -11   3   4  157.09   14.68
  11  -3   4  163.52   15.06
  11   3  -4  142.17   13.47
 -12   3  -4   71.32    7.13
  12   3   4   67.05    6.57
 -12   3  -4   71.44    6.92
 -12  -3   4   68.19    6.24
 -12   3  -4   75.51    8.27
  12   3   4   83.66    7.43
  12   3   4   63.78    6.04
  12  -3  -4   72.07    7.45
 -12   3   4   60.10    5.67
 -12  -3  -4   70.80    7.41
 -12   3   4   77.38    8.19
  12  -3   4   76.08    7.23
  12   3  -4   61.37    6.16
 -13   3  -4   45.44    4.73
  13   3   4   35.78    3.89
 -13   3  -4   38.37    4.02
 -13  -3   4   36.51    3.67
 -13   3  -4   44.35    4.74
  13   3   4   44.40    4.36
  13   3   4   42.28    4.12
  13  -3  -4   36.69    4.46
 -13   3   4   35.11    3.54
 -13  -3  -4   38.97    4.40
 -13   3   4   43.96    4.48
  13  -3   4   41.04    4.32
  13   3  -4   34.61    3.81
 -14   3  -4   54.85    6.05
  14   3   4   46.17    5.04
 -14   3  -4   52.96    5.47
 -14  -3   4   51.52    5.21
 -14   3  -4   54.06    5.86
  14   3   4   55.15    5.57
  14   3   4   58.43    5.54
 -14   3   4   42.85    5.08
 -14  -3  -4   54.34    6.25
 -14   3   4   48.82    5.54
  14   3  -4   52.66    5.43
  14  -3   4   66.34    6.44
  14   3  -4   60.68    6.75
 -15   3  -4   11.64    2.10
  15   3   4   13.21    2.54
 -15   3  -4   12.69    2.45
 -15   3  -4   14.78    2.42
  15   3   4   15.59    2.83
  15   3   4   12.87    1.85
  15  -3  -4   13.30    2.51
 -15   3   4   12.30    1.72
 -15  -3  -4   15.01    2.50
 -15   3   4   11.87    2.08
  15   3  -4   10.67    1.81
  15  -3   4   11.91    2.01
  15   3  -4    9.97    1.87
 -16   3  -4    9.12    1.75
 -16   3  -4    5.45    1.39
 -16   3  -4    7.26    1.77
  16   3   4    8.67    1.72
  16   3   4    7.00    1.44
  16  -3  -4    8.39    1.95
 -16   3   4    4.83    1.19
 -16  -3  -4    5.77    1.79
 -16   3   4    4.36    1.65
  16   3  -4    8.72    1.53
  16  -3   4    6.85    1.70
  16   3  -4    7.21    1.63
 -17   3  -4    4.35    1.39
  17   3   4    1.92    1.59
 -17   3  -4    3.41    1.09
 -17   3  -4    3.64    1.40
  17   3   4    3.63    1.33
  17   3   4    4.26    1.17
  17  -3  -4    3.95    1.49
 -17   3   4    3.10    0.97
 -17  -3  -4    5.39    2.05
 -17   3   4    1.99    1.34
  17   3  -4    3.30    1.18
  17  -3   4    4.32    1.41
  17   3  -4    1.27    1.09
 -18   3  -4   16.89    2.82
  18   3   4   13.24    2.28
 -18   3  -4   18.07    2.60
 -18   3  -4   17.10    2.95
  18   3   4   25.78    4.00
  18   3   4   17.74    2.60
  18  -3  -4   23.69    3.54
 -18   3   4   15.96    2.19
 -18  -3  -4   17.70    2.91
 -18   3   4   19.76    2.90
  18   3  -4   21.87    2.82
  18  -3   4   21.06    2.97
  18   3  -4   15.54    2.60
 -19   3  -4   62.28    7.32
  19   3   4   46.78    5.68
 -19   3  -4   45.70    5.69
 -19   3  -4   53.75    6.67
  19   3   4   67.54    8.40
  19   3   4   59.15    6.53
  19  -3  -4   63.01    7.59
 -19  -3  -4   48.16    6.58
 -19   3   4   57.05    6.87
  19   3  -4   55.75    7.18
  19  -3   4   66.01    7.40
  19   3  -4   45.61    6.02
 -20   3  -4   -0.55    1.48
 -20   3  -4   -0.30    1.07
  20   3   4   -0.10    0.92
  20   3   4   -0.25    0.79
  20  -3  -4    0.75    0.99
 -20  -3  -4   -0.24    0.93
 -20   3   4   -0.10    0.95
  20   3  -4    0.67    0.85
  20  -3   4   -0.73    0.92
  20   3  -4    2.05    1.39
 -21   3  -4    2.06    1.31
 -21   3  -4    2.82    1.56
  21   3   4    1.96    1.31
  21   3   4    2.35    1.23
  21  -3  -4    2.01    1.47
 -21   3   4    0.59    1.39
  21   3  -4    2.58    1.21
  21  -3   4    3.02    1.44
  21   3  -4    3.42    1.35
 -22   3  -4   18.83    3.36
 -22   3  -4   25.49    4.11
  22   3   4   28.93    3.94
  22   3   4   20.60    3.34
  22  -3  -4   22.30    3.82
 -22   3   4   23.78    3.84
  22   3  -4   21.19    3.33
  22  -3   4   27.19    3.98
  22   3  -4   17.29    3.31
 -23   3  -4    0.25    0.93
 -23   3  -4   -0.45    1.15
  23   3   4   -1.32    1.01
  23   3   4    1.41    0.99
  23  -3  -4    0.25    1.21
 -23   3   4   -0.51    1.74
  23   3  -4    0.96    0.95
  23  -3   4    1.44    1.18
  23   3  -4   -0.23    1.04
  -4   3  -5  442.53   48.96
   4   3   5  475.07   52.33
  -4  -3   5  418.76   40.58
   4  -3  -5  463.49   48.35
  -4   3  -5  470.56   51.11
  -4   3  -5  486.81   49.74
   4   3   5  444.58   44.13
  -4  -3   5  407.99   41.59
   4   3   5  469.55   48.98
  -4   3   5  441.63   46.67
  -4  -3  -5  515.09   59.77
   4   3  -5  411.67   42.43
  -4   3   5  480.98   47.76
   4   3  -5  393.25   35.11
  -4   3   5  462.43   49.00
   4  -3   5  464.40   47.48
  -5   3  -5   93.40    8.38
  -5  -3   5   79.17    4.85
   5   3   5   95.79    8.44
   5  -3  -5   83.11    6.38
  -5   3  -5  100.52    8.53
  -5   3  -5   80.54    6.38
   5   3   5   99.72    7.30
  -5  -3   5   86.27    6.48
   5   3   5   94.95    7.15
  -5   3   5   91.11    7.39
  -5  -3  -5   94.82    8.98
   5   3  -5   84.53    6.10
  -5   3   5   93.66    6.83
   5   3  -5   83.31    5.28
  -5   3   5   97.10    8.04
   5  -3   5   96.96    7.31
  -6   3  -5    6.68    1.28
   6   3   5    7.44    1.31
   6  -3  -5    6.22    0.61
  -6   3  -5    8.68    1.33
  -6   3  -5    6.21    0.95
   6   3   5    5.97    0.90
  -6  -3   5    6.03    1.27
   6   3   5    6.74    0.92
  -6   3   5    5.60    1.38
  -6  -3  -5    7.13    1.53
   6   3  -5    6.50    0.68
  -6   3   5    6.96    1.26
   6   3  -5    6.23    0.60
  -6   3   5    8.55    1.35
  -7  -3   5  156.09   11.13
  -7   3  -5  226.65   21.37
  -7  -3   5  159.84   11.00
   7   3   5  234.48   21.91
  -7   3  -5  233.72   21.53
  -7   3  -5  202.84   18.43
   7   3   5  219.53   18.74
   7   3   5  229.69   19.13
   7  -3  -5  223.09   19.88
  -7   3   5  205.20   17.99
  -7  -3  -5  243.00   23.75
   7   3  -5  180.93   14.66
  -7   3   5  184.50   13.16
  -7   3   5  223.01   19.12
   7   3  -5  192.33   16.00
   7  -3   5  229.12   20.72
   7   3  -5  224.94   19.33
  -8   3  -5   17.14    2.19
   8   3   5   16.87    2.00
  -8   3  -5   17.31    2.23
  -8   3  -5   18.91    2.26
   8   3   5   15.36    1.59
   8   3   5   15.10    1.49
   8  -3  -5   17.63    2.03
  -8   3   5   12.96    1.48
  -8  -3  -5   17.97    2.35
   8   3  -5   15.12    1.29
  -8   3   5   15.13    1.62
   8   3  -5   15.91    1.32
   8  -3   5   16.76    1.87
   8   3  -5   12.36    1.44
  -9   3  -5    9.66    1.65
   9   3   5   10.60    1.55
  -9   3  -5   13.18    1.67
  -9  -3   5    6.93    0.95
  -9   3  -5   12.72    1.58
   9   3   5   11.35    1.39
   9   3   5   11.64    1.28
   9  -3  -5   12.17    1.66
  -9   3   5   10.96    1.30
  -9  -3  -5   12.29    1.97
   9   3  -5   10.20    0.76
  -9   3   5   11.98    1.88
   9   3  -5   10.12    1.08
   9  -3   5   12.32    1.59
   9   3  -5   11.79    1.34
 -10   3  -5   43.87    4.27
  10   3   5   36.21    3.86
 -10   3  -5   42.25    4.93
 -10  -3   5   34.98    3.08
 -10   3  -5   35.79    3.61
  10   3   5   39.08    3.56
  10  -3  -5   36.32    3.77
 -10   3   5   34.70    3.22
 -10  -3  -5   44.24    4.69
 -10   3   5   40.35    3.74
  10   3  -5   38.21    3.65
 -11   3  -5   12.95    1.91
  11   3   5   10.66    1.67
 -11   3  -5   10.34    1.66
 -11  -3   5    8.61    1.21
 -11   3  -5   10.32    2.17
  11   3   5   12.05    1.54
  11   3   5   12.08    1.47
  11  -3  -5   12.99    1.87
 -11   3   5    9.66    1.26
 -11  -3  -5   12.23    1.99
  11   3  -5    8.33    0.79
 -11   3   5   11.07    1.59
  11  -3   5   11.21    1.59
  11   3  -5   10.58    1.48
 -12   3  -5   23.48    2.88
  12   3   5   18.03    2.36
 -12   3  -5   21.96    2.62
 -12  -3   5   17.87    1.99
 -12   3  -5   20.93    2.60
  12   3   5   22.78    2.53
  12   3   5   19.80    2.26
  12  -3  -5   22.46    2.86
 -12   3   5   18.56    2.09
 -12  -3  -5   22.60    2.99
 -12   3   5   21.07    2.50
  12  -3   5   20.50    2.44
  12   3  -5   21.25    2.41
 -13   3  -5    4.49    1.29
  13   3   5    2.76    1.11
 -13   3  -5    2.87    1.13
 -13  -3   5    2.88    0.88
 -13   3  -5    5.45    1.36
  13   3   5    4.08    1.05
  13  -3  -5    4.51    1.35
 -13   3   5    4.85    0.94
 -13  -3  -5    4.85    1.38
 -13   3   5    5.01    1.17
  13  -3   5    4.49    1.22
  13   3  -5    3.13    1.05
 -14   3  -5    5.18    2.15
  14   3   5    5.39    1.29
 -14   3  -5    4.66    1.36
 -14  -3   5    4.89    1.10
 -14   3  -5    6.48    1.54
  14   3   5    5.61    1.41
  14   3   5    4.81    1.13
  14  -3  -5    5.17    1.66
 -14   3   5    4.83    1.08
 -14  -3  -5    4.02    1.49
 -14   3   5    5.45    1.30
  14  -3   5    5.93    1.42
  14   3  -5    4.09    1.34
 -15   3  -5    4.31    1.62
  15   3   5    5.75    1.38
 -15   3  -5    5.08    1.97
 -15  -3   5    4.96    1.21
 -15   3  -5    6.76    1.55
  15   3   5    6.15    1.45
  15   3   5    9.04    1.43
  15  -3  -5    3.93    1.58
 -15   3   5    5.04    1.11
 -15  -3  -5    3.80    1.59
 -15   3   5    4.87    1.37
  15   3  -5    4.82    1.17
  15  -3   5    5.73    1.57
  15   3  -5    5.93    1.43
 -16   3  -5   28.51    3.90
  16   3   5   25.33    3.40
 -16   3  -5   21.71    3.36
 -16   3  -5   27.46    3.79
  16   3   5   31.06    3.69
  16   3   5   29.34    3.44
  16  -3  -5   25.98    3.92
 -16   3   5   23.02    2.90
 -16  -3  -5   28.55    3.93
 -16   3   5   26.85    3.58
  16   3  -5   26.63    3.15
  16  -3   5   30.29    3.85
  16   3  -5   28.48    3.66
 -17   3  -5   24.63    3.73
  17   3   5   21.10    2.96
 -17   3  -5   25.44    3.39
 -17   3  -5   27.83    4.86
  17   3   5   31.37    3.67
  17   3   5   28.54    3.39
  17  -3  -5   30.04    4.95
 -17   3   5   22.44    3.25
 -17  -3  -5   24.44    3.98
 -17   3   5   22.41    3.34
  17   3  -5   23.77    3.05
  17  -3   5   29.46    3.64
  17   3  -5   21.28    3.18
 -18   3  -5    2.51    1.07
  18   3   5    0.85    0.90
 -18   3  -5    0.63    0.99
 -18   3  -5    0.04    1.09
  18   3   5    0.48    1.11
  18   3   5    0.61    0.91
  18  -3  -5    1.27    1.21
 -18  -3  -5    0.61    1.11
 -18   3   5    0.88    1.05
  18   3  -5   -0.55    0.81
  18  -3   5    0.71    1.11
  18   3  -5    1.34    0.97
 -19   3  -5    1.34    1.16
  19   3   5    1.23    0.95
 -19   3  -5    1.31    0.96
 -19   3  -5    1.35    1.22
  19   3   5    1.20    1.14
  19   3   5    1.71    1.05
  19  -3  -5    2.22    1.39
 -19  -3  -5    0.58    1.11
 -19   3   5    0.48    1.18
  19   3  -5    2.64    1.50
  19  -3   5    2.46    1.24
  19   3  -5    1.01    1.03
 -20   3  -5    6.92    1.84
  20   3   5    4.87    1.46
 -20   3  -5    6.61    1.80
 -20   3  -5    4.45    1.81
  20   3   5    7.52    1.93
  20   3   5    7.43    1.69
  20  -3  -5    6.73    1.99
 -20  -3  -5    4.71    1.65
 -20   3   5    7.30    2.79
  20   3  -5    5.92    1.55
  20  -3   5    3.82    1.53
  20  -3   5    9.22    2.55
  20   3  -5    4.72    2.17
 -21   3  -5    5.00    1.58
 -21   3  -5    5.08    1.76
  21   3   5    3.79    1.54
  21   3   5    4.60    1.39
  21  -3  -5    3.90    1.88
 -21  -3  -5    2.37    1.48
 -21   3   5    5.04    1.59
  21   3  -5    2.33    1.35
  21  -3   5    5.13    1.59
  21   3  -5    2.76    1.47
 -22   3  -5    6.05    2.05
 -22   3  -5    8.55    2.18
  22   3   5   10.27    2.22
  22   3   5    7.69    1.89
  22  -3  -5    6.28    2.39
 -22   3   5    6.72    1.94
  22   3  -5    6.07    1.76
  22  -3   5   10.19    2.15
  22   3  -5    6.25    1.95
   0   3   6    0.45    1.16
   0  -3   6    1.20    0.63
   0  -3  -6    0.84    0.79
   0   3  -6    1.23    1.03
   0   3   6    1.81    0.34
   0   3   6    2.34    0.68
   0  -3   6    1.59    0.59
   1   3   6    7.24    1.23
  -1  -3   6    6.97    0.94
   1  -3  -6    7.14    1.20
  -1   3  -6    7.54    1.21
   1   3   6    7.21    0.87
  -1  -3   6    6.88    0.81
   1   3   6    8.63    1.11
  -1   3   6    6.53    1.12
   1  -3   6    7.25    1.10
  -1  -3  -6    6.69    1.28
   1   3  -6    9.18    1.25
  -1   3   6    6.97    0.59
   1  -3   6    7.35    0.43
  -1   3   6    8.55    1.07
   1  -3   6    8.42    0.99
  -2   3  -6  111.28    9.38
   2   3   6  100.75    8.50
  -2  -3   6   90.26    7.00
   2  -3  -6   91.15    7.89
  -2   3  -6   96.39    8.27
  -2   3  -6   85.24    5.54
   2   3   6   99.52    6.49
  -2  -3   6   91.32    6.79
   2   3   6  107.41    8.36
  -2   3   6  105.17    8.37
  -2  -3  -6  105.21    9.54
   2   3  -6   95.59    7.56
  -2   3   6   90.16    6.00
  -2   3   6  100.83    7.77
   2  -3   6  101.21    7.73
  -3   3  -6   72.15    6.17
   3   3   6   76.06    6.62
  -3  -3   6   67.77    5.18
   3  -3  -6   63.37    5.31
  -3   3  -6   78.16    6.58
  -3   3  -6   73.54    5.00
   3   3   6   68.82    4.50
  -3  -3   6   62.33    4.52
   3   3   6   71.17    5.49
  -3   3   6   70.05    6.05
  -3  -3  -6   73.06    7.02
   3   3  -6   59.70    4.76
  -3   3   6   61.87    4.20
  -3   3   6   70.33    5.53
   3  -3   6   68.89    5.01
  -4   3  -6   94.06    9.19
   4   3   6   99.57    8.64
  -4  -3   6   76.96    5.51
   4  -3  -6   83.27    7.26
  -4   3  -6  124.08   10.86
  -4   3  -6   84.82    6.17
   4   3   6   91.56    6.28
  -4  -3   6   92.18    7.28
   4   3   6   97.60    7.83
  -4   3   6   89.78    7.16
  -4  -3  -6  107.63    9.92
   4   3  -6   80.53    6.24
  -4   3   6   86.25    6.28
   4   3  -6   80.94    4.23
  -4   3   6   89.87    7.34
   4  -3   6   97.19    7.72
  -5   3  -6   52.09    4.87
  -5  -3   6   43.20    2.74
   5   3   6   59.69    5.28
   5  -3  -6   48.27    3.69
  -5   3  -6   61.48    5.26
  -5   3  -6   60.16    4.81
   5   3   6   57.10    3.92
  -5  -3   6   49.22    3.78
   5   3   6   58.09    4.54
  -5   3   6   51.43    4.15
  -5  -3  -6   57.19    5.82
   5   3  -6   45.78    3.46
  -5   3   6   48.85    3.66
   5   3  -6   47.27    2.71
  -5   3   6   57.55    4.74
   5  -3   6   54.23    4.11
  -6   3  -6   56.82    5.31
  -6  -3   6   48.78    3.01
   6   3   6   64.03    5.66
   6  -3  -6   46.02    3.46
  -6   3  -6   65.66    5.66
  -6   3  -6   55.10    4.42
   6   3   6   65.40    4.63
  -6  -3   6   54.19    4.34
   6   3   6   57.76    4.45
  -6   3   6   53.88    4.44
  -6  -3  -6   58.97    5.84
   6   3  -6   50.06    3.53
  -6   3   6   54.88    4.26
   6   3  -6   56.19    3.48
  -6   3   6   58.48    5.06
   6  -3   6   58.71    4.52
  -7   3  -6   39.36    4.61
   7   3   6   41.15    4.75
   7  -3  -6   29.40    2.08
  -7   3  -6   44.08    4.28
  -7   3  -6   38.03    3.31
   7   3   6   36.54    2.91
  -7  -3   6   39.36    3.38
   7   3   6   40.57    3.18
  -7   3   6   37.70    3.22
  -7  -3  -6   47.65    4.90
   7   3  -6   31.87    2.30
  -7   3   6   31.94    2.81
   7   3  -6   37.08    2.49
  -7   3   6   40.85    3.77
   7  -3   6   40.50    3.29
  -8   3  -6   68.54    6.62
   8   3   6   63.65    6.15
  -8   3  -6   70.45    7.08
  -8   3  -6   54.18    4.94
   8   3   6   65.01    5.13
   8   3   6   64.90    5.06
   8  -3  -6   65.79    5.74
  -8   3   6   53.07    4.94
  -8  -3  -6   69.13    6.96
   8   3  -6   51.61    3.59
  -8   3   6   55.44    4.74
   8   3  -6   59.22    4.34
   8  -3   6   68.17    5.47
   8   3  -6   65.03    5.25
  -9   3  -6  127.81   12.21
   9   3   6  113.59   11.14
  -9   3  -6  123.84   11.74
  -9  -3   6   90.75    7.73
  -9   3  -6  126.81   11.92
   9   3   6  120.46   10.06
   9   3   6  115.67    9.75
   9  -3  -6  105.19   10.21
  -9   3   6  105.11    9.18
  -9  -3  -6  133.98   13.33
  -9   3   6  103.95    9.46
   9   3  -6   95.82    8.07
   9  -3   6  127.61   10.86
   9   3  -6  114.05   10.60
 -10   3  -6   78.31    7.60
  10   3   6   65.95    6.65
 -10   3  -6   73.68    6.98
 -10  -3   6   59.62    5.06
 -10   3  -6   61.09    5.94
  10   3   6   71.62    6.63
  10   3   6   68.72    5.95
  10  -3  -6   70.31    6.76
 -10   3   6   60.43    5.57
 -10  -3  -6   72.82    7.76
 -10   3   6   62.61    5.77
  10  -3   6   76.52    7.28
  10   3  -6   67.27    5.95
 -11   3  -6   14.15    2.14
  11   3   6   11.68    2.49
 -11   3  -6   15.33    2.14
 -11  -3   6   10.39    1.31
 -11   3  -6   11.20    1.69
  11   3   6   14.10    1.72
  11   3   6   11.02    1.96
  11  -3  -6   12.79    1.99
 -11   3   6    9.65    1.33
 -11  -3  -6   14.07    2.30
 -11   3   6   11.20    1.67
  11  -3   6   15.99    1.91
  11   3  -6    9.53    1.57
 -12   3  -6   -0.18    1.49
  12   3   6    2.35    0.88
 -12   3  -6    0.91    1.28
 -12  -3   6    0.31    0.53
 -12   3  -6   -0.01    0.81
  12   3   6    0.12    0.69
  12   3   6    0.16    0.60
  12  -3  -6    0.88    0.97
 -12   3   6    0.53    0.59
 -12  -3  -6    0.55    1.62
 -12   3   6    0.99    0.78
  12  -3   6    1.02    0.81
  12   3  -6    0.30    1.03
 -13   3  -6  198.00   21.94
  13   3   6  184.54   20.53
 -13   3  -6  204.68   21.86
 -13  -3   6  182.98   18.42
 -13   3  -6  174.63   19.27
  13   3   6  202.38   20.56
  13  -3  -6  202.66   22.44
 -13   3   6  159.50   16.85
 -13  -3  -6  192.55   22.55
 -13   3   6  176.97   19.12
  13  -3   6  208.56   21.28
 -14   3  -6    3.25    1.25
  14   3   6    3.00    1.10
 -14   3  -6    3.88    1.23
 -14  -3   6    2.80    0.83
 -14   3  -6    2.03    1.62
  14   3   6    3.91    1.08
  14   3   6    1.65    0.95
  14  -3  -6    1.64    1.27
 -14   3   6    2.24    0.79
 -14  -3  -6    2.99    1.32
 -14   3   6    2.62    1.14
  14  -3   6    4.50    1.22
  14   3  -6    0.06    0.90
 -15   3  -6   49.60    5.83
  15   3   6   45.92    5.35
 -15   3  -6   52.23    5.94
 -15  -3   6   41.12    4.52
 -15   3  -6   51.30    5.83
  15   3   6   52.75    5.58
  15   3   6   50.66    5.18
  15  -3  -6   58.06    6.65
 -15   3   6   45.93    4.60
 -15  -3  -6   43.12    5.81
 -15   3   6   46.36    6.02
  15  -3   6   55.92    5.98
 -16   3  -6   26.37    3.45
  16   3   6   19.75    2.87
 -16   3  -6   22.44    3.15
 -16   3  -6   25.10    3.36
  16   3   6   25.01    3.14
  16   3   6   23.03    2.77
  16  -3  -6   24.90    3.32
 -16   3   6   18.80    2.34
 -16  -3  -6   20.58    3.30
 -16   3   6   20.34    2.91
  16   3  -6   18.76    2.53
  16  -3   6   29.21    3.40
  16   3  -6   17.94    2.71
 -17   3  -6   39.21    5.10
  17   3   6   39.88    4.82
 -17   3  -6   38.16    4.91
 -17   3  -6   39.82    4.98
  17   3   6   45.02    5.05
  17   3   6   41.36    5.25
 -17   3   6   32.05    3.80
 -17  -3  -6   38.06    5.21
 -17   3   6   40.31    4.78
  17   3  -6   30.77    3.76
  17  -3   6   44.43    5.17
  17   3  -6   41.11    4.75
 -18   3  -6    0.66    1.11
  18   3   6    0.43    0.92
 -18   3  -6   -0.32    0.94
 -18   3  -6    0.95    1.11
  18   3   6    0.74    1.02
  18   3   6    0.81    0.89
  18  -3  -6    1.70    1.11
 -18  -3  -6    0.20    1.12
 -18   3   6    1.47    1.09
  18   3  -6    0.58    0.83
  18  -3   6    0.52    1.03
  18   3  -6    1.51    1.00
 -19   3  -6    5.55    1.67
  19   3   6    5.68    1.42
 -19   3  -6    4.54    1.53
 -19   3  -6    6.03    1.72
  19   3   6    4.77    1.49
  19   3   6    4.56    1.43
  19  -3  -6    5.23    1.90
 -19  -3  -6    3.48    1.74
 -19   3   6    3.88    1.46
  19   3  -6    3.88    1.83
  19  -3   6    5.81    1.62
  19   3  -6    5.27    1.54
 -20   3  -6    3.33    1.41
  20   3   6    1.57    1.11
 -20   3  -6    0.93    1.11
 -20   3  -6    2.39    1.45
  20   3   6    2.22    1.23
  20   3   6    3.70    1.25
  20  -3  -6    0.35    1.40
 -20  -3  -6    3.24    2.10
 -20   3   6    2.56    1.36
  20   3  -6    1.38    1.05
  20  -3   6    2.61    1.30
  20   3  -6    3.09    1.28
 -21   3  -6   30.08    4.67
  21   3   6   18.17    3.13
 -21   3  -6   26.53    3.97
  21   3   6   21.58    3.47
  21   3   6   24.93    3.38
  21  -3  -6   24.57    4.18
 -21  -3  -6   19.03    3.69
 -21   3   6   21.50    3.45
  21   3  -6   18.29    2.98
  21  -3   6   26.79    3.73
  21   3  -6   23.33    3.50
 -22   3  -6    1.76    1.33
 -22   3  -6   -0.17    1.21
  22   3   6    0.22    1.07
  22   3   6    1.02    0.98
  22  -3  -6   -0.26    1.30
 -22   3   6    0.88    1.15
  22  -3   6    0.80    1.10
  22   3  -6   -0.02    1.03
  -4   3  -7    4.73    1.16
  -4  -3   7    2.68    0.71
   4   3   7    4.79    1.15
   4  -3  -7    3.04    0.68
  -4   3  -7    3.99    1.03
  -4   3  -7    2.78    0.49
   4   3   7    3.92    0.53
  -4  -3   7    3.58    0.72
   4   3   7    3.72    0.94
  -4   3   7    3.69    0.82
  -4  -3  -7    1.78    1.16
   4   3  -7    3.27    0.76
  -4   3   7    3.31    0.60
  -4   3   7    3.52    0.86
   4  -3   7    3.70    0.80
  -5   3  -7   82.38    7.46
  -5  -3   7   53.32    3.74
   5   3   7   79.51    7.72
   5  -3  -7   53.89    4.51
  -5   3  -7   61.08    5.92
  -5   3  -7   56.72    4.42
   5   3   7   65.92    4.64
  -5  -3   7   57.65    4.61
   5   3   7   65.67    5.50
  -5   3   7   66.33    5.33
  -5  -3  -7   68.18    6.85
   5   3  -7   61.74    5.34
  -5   3   7   58.61    4.44
  -5   3   7   67.74    5.79
   5  -3   7   66.41    5.17
  -6   3  -7    1.14    0.89
  -6  -3   7    0.73    0.22
   6   3   7    0.80    0.81
   6  -3  -7    0.41    0.34
  -6   3  -7    0.95    0.90
  -6   3  -7    0.68    0.45
   6   3   7    1.22    0.46
  -6  -3   7    1.21    0.55
   6   3   7    1.52    0.63
  -6   3   7    1.34    0.58
  -6  -3  -7    1.56    1.00
   6   3  -7    0.91    0.37
  -6   3   7    0.59    0.47
   6   3  -7    0.88    0.18
  -6   3   7    1.18    0.73
   6  -3   7    0.67    0.54
  -7   3  -7  153.16   14.78
  -7  -3   7  120.13    8.71
   7   3   7  158.68   15.41
   7  -3  -7  104.33    8.54
  -7   3  -7  159.10   15.02
  -7   3  -7  152.01   13.63
   7   3   7  151.36   12.11
  -7  -3   7  153.19   13.78
   7   3   7  151.77   13.45
  -7   3   7  140.10   12.16
  -7  -3  -7  169.16   16.63
   7   3  -7  134.59   10.70
  -7   3   7  119.66   10.55
   7   3  -7  125.51    9.44
  -7   3   7  160.27   14.48
   7  -3   7  163.03   14.10
  -8   3  -7    2.13    0.89
  -8  -3   7    0.33    0.21
   8   3   7   -1.01    0.84
   8  -3  -7    0.54    0.20
  -8   3  -7    1.37    0.83
  -8   3  -7    0.18    0.50
   8   3   7    0.17    0.48
  -8  -3   7    1.03    0.61
   8   3   7   -0.32    0.59
  -8   3   7   -0.08    0.52
  -8  -3  -7   -0.14    0.88
   8   3  -7    0.74    0.28
  -8   3   7    0.15    0.57
   8   3  -7   -0.01    0.30
  -8   3   7    1.39    0.76
   8  -3   7    0.94    0.56
  -9   3  -7   24.82    2.86
   9   3   7   23.11    2.83
  -9   3  -7   25.22    2.90
  -9  -3   7   15.83    1.42
  -9   3  -7   19.75    2.11
   9   3   7   24.57    2.24
   9   3   7   22.96    2.73
   9  -3  -7   23.29    2.62
  -9   3   7   19.55    1.92
  -9  -3  -7   22.53    3.65
   9   3  -7   16.78    1.31
  -9   3   7   22.98    2.27
   9   3  -7   15.63    1.44
   9  -3   7   23.70    2.18
   9   3  -7   19.73    2.16
 -10   3  -7   26.40    3.16
  10   3   7   23.54    2.86
 -10   3  -7   26.69    3.98
 -10  -3   7   16.91    1.63
 -10   3  -7   21.55    2.38
  10   3   7   22.13    2.67
  10   3   7   25.60    2.43
  10  -3  -7   26.42    2.79
 -10   3   7   20.00    2.01
 -10  -3  -7   25.95    3.57
  10   3  -7   16.45    1.26
 -10   3   7   19.34    2.17
  10  -3   7   23.76    2.48
  10   3  -7   21.45    2.87
 -11   3  -7    6.16    1.50
  11   3   7    5.79    1.52
 -11   3  -7    6.15    1.45
 -11  -3   7    3.41    0.74
 -11   3  -7    4.04    1.09
  11   3   7    3.77    1.06
  11   3   7    3.82    0.96
  11  -3  -7    4.47    1.31
 -11   3   7    5.11    0.95
 -11  -3  -7    5.97    1.78
 -11   3   7    6.08    1.10
  11  -3   7    4.88    1.14
  11   3  -7    5.72    1.09
 -12   3  -7   43.19    4.98
  12   3   7   33.40    4.23
 -12   3  -7   37.75    4.52
 -12  -3   7   31.03    3.02
 -12   3  -7   35.31    3.81
  12   3   7   40.82    4.45
  12   3   7   36.72    3.66
  12  -3  -7   36.81    4.19
 -12   3   7   27.93    2.98
 -12  -3  -7   40.50    5.03
 -12   3   7   32.98    3.67
  12  -3   7   45.75    4.48
  12   3  -7   37.66    4.06
 -13   3  -7   85.16    9.17
  13   3   7   66.65    7.71
 -13   3  -7   85.22   10.20
 -13  -3   7   63.07    6.11
 -13   3  -7   66.65    7.21
  13   3   7   73.64    7.38
  13   3   7   73.94    7.12
  13  -3  -7   75.23    8.67
 -13   3   7   60.98    6.06
 -13  -3  -7   80.03    9.50
 -13   3   7   88.74    9.20
  13  -3   7   84.69    8.11
  13   3  -7   77.95    8.07
 -14   3  -7   30.71    4.25
  14   3   7   31.02    4.10
 -14   3  -7   29.67    4.01
 -14  -3   7   25.88    2.90
 -14   3  -7   28.19    3.51
  14   3   7   34.27    3.68
  14   3   7   34.83    4.27
  14  -3  -7   34.38    4.43
 -14   3   7   24.13    2.83
 -14  -3  -7   33.26    4.58
 -14   3   7   31.50    4.17
  14  -3   7   29.60    3.57
  14   3  -7   31.06    3.57
 -15   3  -7    6.56    1.86
  15   3   7    6.18    1.61
 -15   3  -7    5.26    1.63
 -15  -3   7    5.13    1.10
[truncated: 861,187 more chars]
