# Supplementary material for: Structure of [60]fullerene with a mobile lithium cation inside
Source: R Soc Open Sci. 2018 Jul 18;5(7):180337. doi: 10.1098/rsos.180337 (PMC6083684; doi:10.1098/rsos.180337)
Supplement: Crystallographic information file of [Li+@C60−](NiOEP)∙CH2Cl2 at 400 K [file rsos180337supp3.cif]

 
data_shelx
 
_audit_creation_method            'SHELXL-2017/1'
_shelx_SHELXL_version_number      '2017/1'
_chemical_name_systematic         ?
_chemical_name_common             ?
_chemical_melting_point           ?
_chemical_formula_moiety          ?
_chemical_formula_sum
 'C97 H46 Cl2 Li N4 Ni' 
_chemical_formula_weight          1403.93

loop_
 _atom_type_symbol
 _atom_type_description
 _atom_type_scat_dispersion_real
 _atom_type_scat_dispersion_imag
 _atom_type_scat_source
 'C'  'C'  -0.0001   0.0005
 'International Tables Vol C Tables 4.2.6.8 and 6.1.1.4'
 'N'  'N'   0.0004   0.0010
 'International Tables Vol C Tables 4.2.6.8 and 6.1.1.4'
 'Ni'  'Ni'   0.2300   0.4096
 'International Tables Vol C Tables 4.2.6.8 and 6.1.1.4'
 'Cl'  'Cl'   0.0553   0.0528
 'International Tables Vol C Tables 4.2.6.8 and 6.1.1.4'
 'H'  'H'   0.0000   0.0000
 'International Tables Vol C Tables 4.2.6.8 and 6.1.1.4'
 'Li'  'Li'   0.0001   0.0000
 'International Tables Vol C Tables 4.2.6.8 and 6.1.1.4'
 
_space_group_crystal_system       monoclinic
_space_group_IT_number            12
_space_group_name_H-M_alt         'C 2/m'
_space_group_name_Hall            '-C 2y'
 
_shelx_space_group_comment
;
The symmetry employed for this shelxl refinement is uniquely defined
by the following loop, which should always be used as a source of
symmetry information in preference to the above space-group names.
They are only intended as comments.
;
 
loop_
 _space_group_symop_operation_xyz
 'x, y, z'
 '-x, y, -z'
 'x+1/2, y+1/2, z'
 '-x+1/2, y+1/2, -z'
 '-x, -y, -z'
 'x, -y, z'
 '-x+1/2, -y+1/2, -z'
 'x+1/2, -y+1/2, z'
 
_cell_length_a                    24.6791(13)
_cell_length_b                    14.9697(6)
_cell_length_c                    17.7061(15)
_cell_angle_alpha                 90
_cell_angle_beta                  109.171(5)
_cell_angle_gamma                 90
_cell_volume                      6178.5(7)
_cell_formula_units_Z             4
_cell_measurement_temperature     400(2)
_cell_measurement_reflns_used     1565
_cell_measurement_theta_min       0.709
_cell_measurement_theta_max       17.199
 
_exptl_crystal_description        needle
_exptl_crystal_colour             black
_exptl_crystal_density_meas       ?
_exptl_crystal_density_method     ?
_exptl_crystal_density_diffrn     1.509          
_exptl_crystal_F_000              2884
_exptl_transmission_factor_min    ?
_exptl_transmission_factor_max    ?
_exptl_crystal_size_max           0.25
_exptl_crystal_size_mid           0.03
_exptl_crystal_size_min           0.03
_exptl_absorpt_coefficient_mu     0.120
_shelx_estimated_absorpt_T_min    ?
_shelx_estimated_absorpt_T_max    ?
_exptl_absorpt_correction_type    ?
_exptl_absorpt_correction_T_min   ?
_exptl_absorpt_correction_T_max   ?
_exptl_absorpt_process_details    ?
_exptl_absorpt_special_details    ?
_diffrn_ambient_temperature       400(2)
_diffrn_radiation_wavelength      0.414
_diffrn_radiation_type            synchrotron
_diffrn_source                    'SPring-8 BL02B1 bending magnet' 
_diffrn_measurement_device_type   'Large cylindrical imaging plate camera'
_diffrn_measurement_method        'Oscilation method'
_diffrn_detector_area_resol_mean  10
_diffrn_reflns_number             25652
_diffrn_reflns_av_unetI/netI      0.0266
_diffrn_reflns_av_R_equivalents   0.0310
_diffrn_reflns_limit_h_min        -35
_diffrn_reflns_limit_h_max        35
_diffrn_reflns_limit_k_min        -21
_diffrn_reflns_limit_k_max        21
_diffrn_reflns_limit_l_min        -25
_diffrn_reflns_limit_l_max        25
_diffrn_reflns_theta_min          0.709
_diffrn_reflns_theta_max          17.199
_diffrn_reflns_theta_full         14.383
_diffrn_measured_fraction_theta_max   0.899
_diffrn_measured_fraction_theta_full  0.951
_diffrn_reflns_Laue_measured_fraction_max    0.899
_diffrn_reflns_Laue_measured_fraction_full   0.951
_diffrn_reflns_point_group_measured_fraction_max   0.899
_diffrn_reflns_point_group_measured_fraction_full  0.951
_reflns_number_total              8779
_reflns_number_gt                 6693
_reflns_threshold_expression      'I > 2\s(I)'
_reflns_Friedel_coverage          0.000
_reflns_Friedel_fraction_max      .
_reflns_Friedel_fraction_full     .
 
_reflns_special_details
;
 Reflections were merged by SHELXL according to the crystal
 class for the calculation of statistics and refinement.
 
 _reflns_Friedel_fraction is defined as the number of unique
 Friedel pairs measured divided by the number that would be
 possible theoretically, ignoring centric projections and
 systematic absences.
;
 
_computing_data_collection        ?
_computing_cell_refinement        ?
_computing_data_reduction         ?
_computing_structure_solution     ?
_computing_structure_refinement 'SHELXL-2017/1 (Sheldrick, 2017)'
_computing_molecular_graphics     ?
_computing_publication_material   ?
_refine_special_details           ?
_refine_ls_structure_factor_coef  Fsqd
_refine_ls_matrix_type            full
_refine_ls_weighting_scheme       calc
_refine_ls_weighting_details
'w=1/[\s^2^(Fo^2^)+(0.1000P)^2^] where P=(Fo^2^+2Fc^2^)/3'
_atom_sites_solution_primary      ?
_atom_sites_solution_secondary    ?
_atom_sites_solution_hydrogens    mixed
_refine_ls_hydrogen_treatment     constr
_refine_ls_extinction_method      none
_refine_ls_extinction_coef        .
_refine_ls_number_reflns          8779
_refine_ls_number_parameters      657
_refine_ls_number_restraints      614
_refine_ls_R_factor_all           0.0864
_refine_ls_R_factor_gt            0.0671
_refine_ls_wR_factor_ref          0.2146
_refine_ls_wR_factor_gt           0.2000
_refine_ls_goodness_of_fit_ref    1.369
_refine_ls_restrained_S_all       1.465
_refine_ls_shift/su_max           0.000
_refine_ls_shift/su_mean          0.000
 
loop_
 _atom_site_label
 _atom_site_type_symbol
 _atom_site_fract_x
 _atom_site_fract_y
 _atom_site_fract_z
 _atom_site_U_iso_or_equiv
 _atom_site_adp_type
 _atom_site_occupancy
 _atom_site_site_symmetry_order  
 _atom_site_calc_flag
 _atom_site_refinement_flags_posn
 _atom_site_refinement_flags_adp
 _atom_site_refinement_flags_occupancy
 _atom_site_disorder_assembly
 _atom_site_disorder_group
Li1 Li 0.637(2) 0.000000 0.171(6) 0.82(12) Uani 0.5 1 d S T P A -1
C01 C 0.53283(14) 0.0012(5) 0.0285(2) 0.0601(9) Uani 0.5 1 d D U P A -1
C02 C 0.53899(4) 0.03363(16) 0.10951(12) 0.0766(17) Uani 0.5 1 d G U P A -1
C03 C 0.56120(6) -0.09300(15) 0.03185(10) 0.0725(15) Uani 0.5 1 d DG U P A -1
C04 C 0.57250(6) 0.05518(16) -0.00844(9) 0.0795(17) Uani 0.5 1 d DG U P A -1
C05 C 0.55147(5) -0.02539(18) 0.17694(12) 0.087(2) Uani 0.5 1 d G U P A -1
C06 C 0.56606(6) -0.11645(17) 0.17269(12) 0.090(2) Uani 0.5 1 d G U P A -1
C07 C 0.56283(6) 0.11899(16) 0.13793(13) 0.083(2) Uani 0.5 1 d G U P A -1
C08 C 0.58830(7) 0.17489(13) 0.09446(13) 0.103(3) Uani 0.5 1 d G U P A -1
C09 C 0.59416(7) 0.13787(14) 0.02040(11) 0.098(2) Uani 0.5 1 d G U P A -1
C10 C 0.57227(6) -0.14812(14) 0.09780(12) 0.083(2) Uani 0.5 1 d G U P A -1
C11 C 0.60645(7) -0.00356(17) -0.03951(7) 0.0863(14) Uani 0.5 1 d G U P A -1
C12 C 0.59936(7) -0.09425(16) -0.01464(9) 0.0800(18) Uani 0.5 1 d G U P A -1
C13 C 0.64532(8) -0.15499(16) 0.00245(10) 0.087(2) Uani 0.5 1 d G U P A -1
C14 C 0.65598(9) -0.21323(13) 0.07020(13) 0.102(2) Uani 0.5 1 d G U P A -1
C15 C 0.62062(8) -0.20984(12) 0.11730(13) 0.097(2) Uani 0.5 1 d G U P A -1
C16 C 0.64493(9) -0.21448(13) 0.20355(14) 0.103(3) Uani 0.5 1 d G U P A -1
C17 C 0.61166(8) -0.15609(17) 0.23770(12) 0.100(2) Uani 0.5 1 d G U P A -1
C18 C 0.64015(9) -0.10706(19) 0.30755(10) 0.105(2) Uani 0.5 1 d G U P A -1
C19 C 0.62432(8) -0.0152(2) 0.31315(9) 0.110(2) Uani 0.5 1 d G U P A -1
C20 C 0.58137(7) 0.02530(19) 0.25020(11) 0.094(2) Uani 0.5 1 d G U P A -1
C21 C 0.58845(7) 0.11531(18) 0.22565(12) 0.100(2) Uani 0.5 1 d G U P A -1
C22 C 0.63866(8) 0.16380(17) 0.26475(12) 0.108(2) Uani 0.5 1 d G U P A -1
C23 C 0.66501(9) 0.21817(13) 0.21990(14) 0.102(3) Uani 0.5 1 d G U P A -1
C24 C 0.64037(9) 0.22134(12) 0.13566(14) 0.104(2) Uani 0.5 1 d G U P A -1
C25 C 0.67785(9) 0.21843(13) 0.08611(14) 0.107(3) Uani 0.5 1 d G U P A -1
C26 C 0.64933(9) 0.16681(15) 0.01499(11) 0.112(3) Uani 0.5 1 d G U P A -1
C27 C 0.68111(9) 0.11085(18) -0.01702(9) 0.109(2) Uani 0.5 1 d G U P A -1
C28 C 0.65902(8) 0.02305(19) -0.04522(7) 0.091(2) Uani 0.5 1 d G U P A -1
C29 C 0.70696(8) -0.0391(2) -0.02614(8) 0.097(2) Uani 0.5 1 d G U P A -1
C30 C 0.70017(8) -0.12541(18) -0.00358(10) 0.105(2) Uani 0.5 1 d G U P A -1
C31 C 0.74512(8) -0.16775(17) 0.06257(13) 0.106(2) Uani 0.5 1 d G U P A -1
C32 C 0.71810(9) -0.22199(14) 0.10816(14) 0.102(2) Uani 0.5 1 d G U P A -1
C33 C 0.74143(9) -0.22513(13) 0.19160(14) 0.112(3) Uani 0.5 1 d G U P A -1
C34 C 0.70428(9) -0.22173(13) 0.24016(14) 0.116(3) Uani 0.5 1 d G U P A -1
C35 C 0.73324(9) -0.17099(16) 0.31168(11) 0.125(3) Uani 0.5 1 d G U P A -1
C36 C 0.70155(9) -0.11501(19) 0.34389(9) 0.114(3) Uani 0.5 1 d G U P A -1
C37 C 0.72481(9) -0.0268(2) 0.37391(6) 0.105(2) Uani 0.5 1 d G U P A -1
C38 C 0.67662(9) 0.0354(2) 0.35449(8) 0.107(2) Uani 0.5 1 d G U P A -1
C39 C 0.68285(9) 0.12258(19) 0.33057(10) 0.114(3) Uani 0.5 1 d G U P A -1
C40 C 0.73771(9) 0.15190(17) 0.32536(11) 0.100(2) Uani 0.5 1 d G U P A -1
C41 C 0.72674(9) 0.21002(14) 0.25603(13) 0.111(3) Uani 0.5 1 d G U P A -1
C42 C 0.76242(8) 0.20824(14) 0.20931(14) 0.114(3) Uani 0.5 1 d G U P A -1
C43 C 0.73741(9) 0.21125(14) 0.12281(14) 0.108(3) Uani 0.5 1 d G U P A -1
C44 C 0.77057(8) 0.15273(18) 0.08958(13) 0.110(3) Uani 0.5 1 d G U P A -1
C45 C 0.74324(8) 0.10315(19) 0.02047(11) 0.104(2) Uani 0.5 1 d G U P A -1
C46 C 0.75919(8) 0.0107(2) 0.01511(10) 0.114(2) Uani 0.5 1 d G U P A -1
C47 C 0.80210(7) -0.0280(2) 0.07756(12) 0.105(2) Uani 0.5 1 d G U P A -1
C48 C 0.79506(7) -0.11973(19) 0.10217(13) 0.113(2) Uani 0.5 1 d G U P A -1
C49 C 0.81949(6) -0.12407(18) 0.18834(13) 0.111(3) Uani 0.5 1 d G U P A -1
C50 C 0.79343(7) -0.17654(16) 0.23249(14) 0.119(3) Uani 0.5 1 d G U P A -1
C51 C 0.78802(8) -0.14264(17) 0.30694(11) 0.114(3) Uani 0.5 1 d G U P A -1
C52 C 0.80952(7) -0.05789(18) 0.33396(9) 0.112(3) Uani 0.5 1 d G U P A -1
C53 C 0.77679(8) 0.00199(19) 0.36831(7) 0.1073(18) Uani 0.5 1 d G U P A -1
C54 C 0.78402(7) 0.09168(18) 0.34363(9) 0.099(2) Uani 0.5 1 d G U P A -1
C55 C 0.82062(6) 0.08874(17) 0.29421(11) 0.097(2) Uani 0.5 1 d G U P A -1
C56 C 0.81076(7) 0.14601(17) 0.22948(13) 0.110(3) Uani 0.5 1 d G U P A -1
C57 C 0.81575(6) 0.11248(18) 0.15453(13) 0.108(2) Uani 0.5 1 d G U P A -1
C58 C 0.83091(5) 0.0228(2) 0.14903(13) 0.106(2) Uani 0.5 1 d G U P A -1
C59 C 0.84185(4) -0.03712(19) 0.21748(13) 0.105(2) Uani 0.5 1 d G U P A -1
C60 C 0.83701(5) -0.00344(18) 0.28897(11) 0.0882(15) Uani 0.5 1 d G U P A -1
Ni1 Ni 0.94923(2) 0.0081(4) 0.39753(3) 0.0343(6) Uani 0.5 1 d . . P B -1
N1 N 0.97644(12) 0.0026(15) 0.3043(2) 0.0460(12) Uani 0.5 1 d . . P B -1
N2 N 0.94784(7) -0.13132(13) 0.39607(11) 0.0432(4) Uani 1 1 d . . . B -1
N3 N 0.91947(11) 0.0023(11) 0.48831(18) 0.0440(10) Uani 0.5 1 d . . P B -1
C101 C 0.98682(10) -0.07209(18) 0.26379(15) 0.0506(5) Uani 1 1 d . . . B -1
C102 C 0.98123(12) -0.16017(19) 0.28320(16) 0.0576(6) Uani 1 1 d . . . B -1
H102 H 0.990688 -0.204177 0.252609 0.069 Uiso 1 1 calc R U . B -1
C103 C 0.96259(10) -0.18715(17) 0.34475(15) 0.0502(5) Uani 1 1 d . . . B -1
C104 C 0.93064(10) -0.18740(16) 0.44519(15) 0.0497(5) Uani 1 1 d . . . B -1
C105 C 0.91111(10) -0.16049(18) 0.50626(16) 0.0530(5) Uani 1 1 d . . . B -1
H105 H 0.901351 -0.204427 0.536630 0.064 Uiso 1 1 calc R U . B -1
C106 C 0.90521(9) -0.07250(17) 0.52493(14) 0.0473(5) Uani 1 1 d . . . B -1
C114 C 1.00240(12) -0.0453(2) 0.19503(17) 0.0606(6) Uani 1 1 d . . . B -1
C115 C 0.95389(13) -0.27925(18) 0.36070(18) 0.0616(7) Uani 1 1 d . . . B -1
C116 C 0.93433(12) -0.27975(18) 0.42354(18) 0.0598(6) Uani 1 1 d . . . B -1
C117 C 0.88122(10) -0.04513(19) 0.58548(15) 0.0546(6) Uani 1 1 d . . . B -1
C123 C 1.01188(17) -0.1085(3) 0.1354(2) 0.0858(10) Uani 1 1 d . . . B -1
H12C H 1.034342 -0.158818 0.163527 0.103 Uiso 1 1 calc R U . B -1
H12D H 1.033965 -0.078542 0.106576 0.103 Uiso 1 1 calc R U . B -1
C124 C 0.9571(2) -0.1430(4) 0.0761(3) 0.132(2) Uani 1 1 d . . . B -1
H12E H 0.965907 -0.183103 0.039493 0.197 Uiso 1 1 calc R U . B -1
H12F H 0.935338 -0.174052 0.103993 0.197 Uiso 1 1 calc R U . B -1
H12G H 0.934961 -0.093732 0.047010 0.197 Uiso 1 1 calc R U . B -1
C125 C 0.9629(2) -0.3574(2) 0.3126(3) 0.0958(12) Uani 1 1 d . . . B -1
H12H H 0.998625 -0.349193 0.301746 0.115 Uiso 1 1 calc R U . B -1
H12I H 0.966358 -0.411519 0.344043 0.115 Uiso 1 1 calc R U . B -1
C126 C 0.9148(3) -0.3688(4) 0.2347(3) 0.156(3) Uani 1 1 d . . . B -1
H12J H 0.922640 -0.419274 0.206460 0.234 Uiso 1 1 calc R U . B -1
H12K H 0.879462 -0.378281 0.245064 0.234 Uiso 1 1 calc R U . B -1
H12L H 0.911732 -0.315949 0.202763 0.234 Uiso 1 1 calc R U . B -1
C127 C 0.91622(17) -0.3568(2) 0.4644(3) 0.0871(11) Uani 1 1 d . . . B -1
H12M H 0.934053 -0.410864 0.453603 0.104 Uiso 1 1 calc R U . B -1
H12N H 0.930591 -0.346715 0.521683 0.104 Uiso 1 1 calc R U . B -1
C128 C 0.8542(2) -0.3709(4) 0.4400(4) 0.142(2) Uani 1 1 d . . . B -1
H12O H 0.846212 -0.420926 0.468548 0.213 Uiso 1 1 calc R U . B -1
H12P H 0.836136 -0.318392 0.451757 0.213 Uiso 1 1 calc R U . B -1
H12Q H 0.839603 -0.382639 0.383574 0.213 Uiso 1 1 calc R U . B -1
C129 C 0.85741(14) -0.1072(3) 0.6327(2) 0.0738(8) Uani 1 1 d . . . B -1
H12R H 0.857987 -0.078018 0.681825 0.089 Uiso 1 1 calc R U . B -1
H12S H 0.881597 -0.159840 0.646865 0.089 Uiso 1 1 calc R U . B -1
C130 C 0.79563(18) -0.1361(4) 0.5860(3) 0.1205(18) Uani 1 1 d . . . B -1
H13A H 0.781981 -0.175795 0.618306 0.181 Uiso 1 1 calc R U . B -1
H13B H 0.771384 -0.084288 0.572724 0.181 Uiso 1 1 calc R U . B -1
H13C H 0.794983 -0.166072 0.537779 0.181 Uiso 1 1 calc R U . B -1
C201 C 0.7823(16) 0.030(8) -0.159(3) 0.147(11) Uani 0.075(9) 1 d D U P C -1
H20A H 0.800323 -0.079667 -0.200264 0.176 Uiso 0.0751 1 d . U P C -1
H20B H 0.772728 -0.035754 -0.140672 0.176 Uiso 0.0751 1 d . U P C -1
Cl11 Cl 0.768(2) 0.031(4) -0.256(3) 0.186(9) Uani 0.075(9) 1 d D U P C -1
Cl12 Cl 0.8492(13) 0.028(4) -0.103(3) 0.147(7) Uani 0.075(9) 1 d D U P C -1
C301 C 0.7709(11) -0.0527(17) -0.189(3) 0.148(10) Uani 0.235(8) 1 d D U P D -2
H30A H 0.761576 -0.096100 -0.151672 0.178 Uiso 0.2348 1 d . U P D -2
H30B H 0.780310 -0.092634 -0.228704 0.178 Uiso 0.2348 1 d . U P D -2
Cl21 Cl 0.7316(5) 0.0369(8) -0.2119(10) 0.178(4) Uani 0.235(8) 1 d D U P D -2
Cl22 Cl 0.8331(6) -0.0453(17) -0.1197(15) 0.178(5) Uani 0.235(8) 1 d D U P D -2
C401 C 0.7995(12) -0.0434(19) -0.171(3) 0.148(10) Uani 0.190(9) 1 d D U P E -3
H40A H 0.830011 -0.081017 -0.172803 0.178 Uiso 0.1899 1 d . U P E -3
H40B H 0.803852 -0.071806 -0.102904 0.178 Uiso 0.1899 1 d . U P E -3
Cl31 Cl 0.7446(7) -0.0343(13) -0.2516(14) 0.172(5) Uani 0.190(9) 1 d D U P E -3
Cl32 Cl 0.8474(6) 0.0356(13) -0.1498(12) 0.160(5) Uani 0.190(9) 1 d D U P E -3
 
loop_
 _atom_site_aniso_label
 _atom_site_aniso_U_11
 _atom_site_aniso_U_22
 _atom_site_aniso_U_33
 _atom_site_aniso_U_23
 _atom_site_aniso_U_13
 _atom_site_aniso_U_12
Li1 0.18(3) 0.50(11) 1.6(3) 0(31) 0.100 0(31)
C01 0.0383(14) 0.077(2) 0.0535(18) -0.004(6) -0.0008(13) 0.004(6)
C02 0.0419(19) 0.110(4) 0.069(3) -0.015(3) 0.006(2) 0.006(2)
C03 0.043(2) 0.075(3) 0.077(3) -0.009(3) -0.010(2) -0.008(2)
C04 0.048(2) 0.101(4) 0.070(3) 0.017(3) -0.007(2) 0.008(3)
C05 0.048(2) 0.135(6) 0.075(3) 0.004(3) 0.016(2) 0.000(3)
C06 0.060(3) 0.116(5) 0.087(4) 0.001(4) 0.015(3) -0.023(3)
C07 0.057(3) 0.100(5) 0.086(4) -0.014(4) 0.015(3) 0.030(3)
C08 0.074(4) 0.083(4) 0.127(5) 0.014(4) 0.000(4) 0.029(4)
C09 0.066(3) 0.072(4) 0.110(4) 0.038(3) -0.032(3) -0.007(3)
C10 0.055(3) 0.064(4) 0.108(5) 0.006(3) -0.004(3) -0.019(3)
C11 0.070(2) 0.127(4) 0.045(2) -0.002(6) -0.0027(18) 0.007(6)
C12 0.059(3) 0.091(4) 0.065(3) -0.025(3) -0.014(3) 0.015(3)
C13 0.078(4) 0.101(5) 0.072(3) -0.036(4) 0.010(3) 0.013(4)
C14 0.108(5) 0.071(4) 0.103(5) -0.016(4) 0.003(4) -0.002(4)
C15 0.069(4) 0.064(4) 0.127(5) 0.003(4) -0.009(4) -0.015(3)
C16 0.095(4) 0.074(4) 0.112(5) 0.036(4) -0.004(4) -0.022(3)
C17 0.073(4) 0.108(5) 0.116(5) 0.042(4) 0.028(4) -0.022(4)
C18 0.106(4) 0.136(5) 0.083(4) 0.024(4) 0.045(4) -0.018(4)
C19 0.095(3) 0.173(6) 0.077(3) -0.004(5) 0.048(3) -0.001(5)
C20 0.071(3) 0.146(6) 0.076(3) -0.016(3) 0.039(2) 0.001(3)
C21 0.062(3) 0.132(5) 0.104(4) -0.049(4) 0.021(3) 0.017(4)
C22 0.092(4) 0.119(5) 0.104(5) -0.046(4) 0.020(4) 0.025(4)
C23 0.097(5) 0.069(4) 0.125(5) -0.027(4) 0.015(4) 0.013(4)
C24 0.098(5) 0.059(4) 0.142(6) 0.006(4) 0.022(4) 0.020(3)
C25 0.098(5) 0.063(4) 0.136(5) 0.039(4) 0.005(4) -0.015(4)
C26 0.106(5) 0.094(5) 0.108(5) 0.048(5) -0.004(4) -0.005(4)
C27 0.113(5) 0.128(5) 0.084(4) 0.037(4) 0.030(4) -0.010(4)
C28 0.096(3) 0.126(6) 0.049(2) 0.014(3) 0.021(2) 0.001(3)
C29 0.098(4) 0.139(5) 0.065(3) -0.017(3) 0.040(3) -0.003(4)
C30 0.090(4) 0.136(5) 0.088(4) -0.047(4) 0.028(3) 0.014(4)
C31 0.087(4) 0.118(5) 0.109(5) -0.040(4) 0.026(4) 0.029(4)
C32 0.091(4) 0.081(5) 0.123(5) -0.021(4) 0.018(4) 0.022(4)
C33 0.104(5) 0.075(4) 0.140(6) 0.011(4) 0.018(4) 0.037(4)
C34 0.106(5) 0.071(4) 0.136(6) 0.045(4) -0.007(4) -0.002(4)
C35 0.113(5) 0.116(5) 0.107(5) 0.040(5) -0.015(5) 0.007(5)
C36 0.118(5) 0.142(6) 0.071(4) 0.037(4) 0.017(4) 0.007(5)
C37 0.108(4) 0.151(6) 0.046(2) 0.010(3) 0.009(3) -0.003(4)
C38 0.106(4) 0.159(6) 0.054(3) -0.025(3) 0.026(3) -0.011(4)
C39 0.106(4) 0.150(5) 0.070(4) -0.059(4) 0.009(4) 0.005(4)
C40 0.094(4) 0.106(5) 0.072(4) -0.050(4) -0.007(3) -0.008(4)
C41 0.118(5) 0.070(4) 0.115(5) -0.031(4) -0.004(4) -0.015(4)
C42 0.076(4) 0.077(4) 0.152(6) -0.005(4) -0.013(4) -0.030(4)
C43 0.101(4) 0.073(4) 0.130(5) 0.027(4) 0.011(4) -0.036(4)
C44 0.076(4) 0.120(5) 0.133(5) 0.043(4) 0.034(4) -0.031(4)
C45 0.104(4) 0.134(5) 0.091(4) 0.023(4) 0.053(4) -0.028(4)
C46 0.091(3) 0.170(5) 0.099(4) 0.000(5) 0.057(3) -0.010(5)
C47 0.061(3) 0.159(6) 0.111(4) -0.011(4) 0.049(3) 0.003(3)
C48 0.060(4) 0.148(6) 0.129(5) -0.040(5) 0.030(3) 0.022(4)
C49 0.057(4) 0.140(6) 0.121(5) -0.005(5) 0.008(4) 0.036(4)
C50 0.078(4) 0.110(5) 0.141(5) 0.018(5) -0.002(4) 0.036(4)
C51 0.075(4) 0.102(5) 0.117(5) 0.039(4) -0.035(4) 0.001(4)
C52 0.062(3) 0.141(5) 0.099(5) 0.012(4) -0.022(3) 0.010(4)
C53 0.082(3) 0.148(5) 0.059(3) -0.003(6) -0.022(2) 0.001(6)
C54 0.075(4) 0.114(5) 0.069(3) -0.031(4) -0.029(3) -0.004(4)
C55 0.047(3) 0.112(5) 0.098(4) -0.011(4) -0.022(3) -0.027(3)
C56 0.062(3) 0.103(5) 0.134(5) -0.002(4) -0.010(4) -0.045(4)
C57 0.063(4) 0.138(5) 0.115(5) 0.002(5) 0.020(3) -0.043(4)
C58 0.042(2) 0.159(6) 0.116(4) -0.003(4) 0.024(3) -0.009(3)
C59 0.0317(19) 0.153(6) 0.111(4) -0.017(4) -0.004(3) 0.013(3)
C60 0.0379(17) 0.118(4) 0.085(3) -0.007(6) -0.0130(18) -0.003(6)
Ni1 0.0359(2) 0.0237(19) 0.0415(2) 0.0008(3) 0.01014(14) -0.0007(3)
N1 0.0392(12) 0.049(3) 0.0490(16) -0.015(6) 0.0140(11) 0.004(5)
N2 0.0414(8) 0.0400(9) 0.0453(9) -0.0006(7) 0.0104(7) 0.0005(7)
N3 0.0382(12) 0.048(2) 0.0435(15) 0.014(5) 0.0096(11) -0.010(5)
C101 0.0480(11) 0.0558(14) 0.0506(12) -0.0046(11) 0.0198(9) -0.0002(10)
C102 0.0686(15) 0.0524(14) 0.0558(14) -0.0094(11) 0.0260(12) 0.0062(12)
C103 0.0534(12) 0.0420(12) 0.0525(12) -0.0039(10) 0.0139(10) 0.0021(9)
C104 0.0484(11) 0.0418(12) 0.0570(13) 0.0033(10) 0.0147(10) 0.0014(9)
C105 0.0545(12) 0.0480(13) 0.0578(13) 0.0113(11) 0.0204(10) 0.0000(10)
C106 0.0423(10) 0.0523(14) 0.0469(11) 0.0053(10) 0.0141(9) 0.0002(9)
C114 0.0617(14) 0.0679(16) 0.0603(15) -0.0037(12) 0.0312(12) 0.0023(12)
C115 0.0740(16) 0.0398(13) 0.0689(17) -0.0035(12) 0.0208(13) 0.0024(11)
C116 0.0653(15) 0.0414(13) 0.0705(17) 0.0040(12) 0.0195(13) 0.0010(11)
C117 0.0519(11) 0.0647(15) 0.0494(12) 0.0042(11) 0.0194(10) 0.0007(11)
C123 0.110(3) 0.090(3) 0.079(2) -0.0136(19) 0.061(2) -0.007(2)
C124 0.153(4) 0.162(5) 0.089(3) -0.056(3) 0.053(3) -0.045(4)
C125 0.152(4) 0.0468(17) 0.100(3) -0.0130(17) 0.057(3) 0.0040(19)
C126 0.232(7) 0.100(4) 0.112(4) -0.048(3) 0.024(4) -0.037(4)
C127 0.105(3) 0.0441(16) 0.121(3) 0.0084(17) 0.049(2) -0.0062(16)
C128 0.117(4) 0.106(4) 0.205(6) 0.016(4) 0.056(4) -0.036(3)
C129 0.0794(19) 0.086(2) 0.0680(18) 0.0161(17) 0.0409(16) 0.0024(16)
C130 0.085(2) 0.138(4) 0.141(4) 0.055(3) 0.040(3) -0.028(3)
C201 0.11(2) 0.16(2) 0.14(2) 0.024(18) -0.014(19) 0.049(19)
Cl11 0.170(16) 0.204(16) 0.189(13) -0.002(14) 0.066(14) -0.001(13)
Cl12 0.091(9) 0.174(15) 0.199(15) 0.039(15) 0.080(11) 0.019(9)
C301 0.11(2) 0.156(19) 0.14(2) 0.024(17) -0.013(18) 0.049(18)
Cl21 0.167(8) 0.205(11) 0.173(9) 0.009(7) 0.071(6) 0.018(7)
Cl22 0.138(9) 0.172(10) 0.231(12) 0.037(9) 0.071(9) 0.024(9)
C401 0.11(2) 0.156(19) 0.14(2) 0.023(17) -0.015(19) 0.047(18)
Cl31 0.141(10) 0.199(11) 0.185(10) -0.029(9) 0.067(8) -0.013(8)
Cl32 0.111(5) 0.183(12) 0.198(12) 0.021(9) 0.065(7) -0.011(6)
 
_geom_special_details
;
 All esds (except the esd in the dihedral angle between two l.s. planes)
 are estimated using the full covariance matrix.  The cell esds are taken
 into account individually in the estimation of esds in distances, angles
 and torsion angles; correlations between esds in cell parameters are only
 used when they are defined by crystal symmetry.  An approximate (isotropic)
 treatment of cell esds is used for estimating esds involving l.s. planes.
;
 
loop_
 _geom_bond_atom_site_label_1
 _geom_bond_atom_site_label_2
 _geom_bond_distance
 _geom_bond_site_symmetry_2
 _geom_bond_publ_flag
Li1 C05 2.18(10) . ?
Li1 C20 2.29(10) . ?
Li1 C02 2.35(10) . ?
Li1 C21 2.47(10) . ?
Li1 C06 2.47(10) . ?
Li1 C07 2.48(10) . ?
Li1 C19 2.64(10) . ?
Li1 C17 2.78(10) . ?
C01 C02 1.475(5) . ?
C01 C03 1.567(7) . ?
C01 C04 1.568(5) . ?
C02 C07 1.4276 . ?
C02 C05 1.4351 . ?
C03 C10 1.3820 . ?
C03 C12 1.4401 . ?
C04 C09 1.3782 . ?
C04 C11 1.4423 . ?
C05 C06 1.4182 . ?
C05 C20 1.4746 . ?
C06 C17 1.4466 . ?
C06 C10 1.4628 . ?
C07 C08 1.4162 . ?
C07 C21 1.4731 . ?
C08 C24 1.4323 . ?
C08 C09 1.4737 . ?
C09 C26 1.4615 . ?
C10 C15 1.4580 . ?
C11 C28 1.3924 . ?
C11 C12 1.4554 . ?
C12 C13 1.4068 . ?
C13 C14 1.4357 . ?
C13 C30 1.4609 . ?
C14 C15 1.3921 . ?
C14 C32 1.4638 . ?
C15 C16 1.4474 . ?
C16 C34 1.3979 . ?
C16 C17 1.4594 . ?
C17 C18 1.4113 . ?
C18 C19 1.4424 . ?
C18 C36 1.4437 . ?
C19 C20 1.3988 . ?
C19 C38 1.4673 . ?
C20 C21 1.4438 . ?
C21 C22 1.4066 . ?
C22 C23 1.4334 . ?
C22 C39 1.4468 . ?
C23 C24 1.4146 . ?
C23 C41 1.4510 . ?
C24 C25 1.4697 . ?
C25 C43 1.4026 . ?
C25 C26 1.4478 . ?
C26 C27 1.3893 . ?
C27 C28 1.4475 . ?
C27 C45 1.4616 . ?
C28 C29 1.4552 . ?
C29 C30 1.3785 . ?
C29 C46 1.4606 . ?
C30 C31 1.4666 . ?
C31 C48 1.3999 . ?
C31 C32 1.4522 . ?
C32 C33 1.3992 . ?
C33 C50 1.4455 . ?
C33 C34 1.4492 . ?
C34 C35 1.4481 . ?
C35 C36 1.3899 . ?
C35 C51 1.4456 . ?
C36 C37 1.4685 . ?
C37 C53 1.3872 . ?
C37 C38 1.4591 . ?
C38 C39 1.3967 . ?
C39 C40 1.4546 . ?
C40 C54 1.4074 . ?
C40 C41 1.4556 . ?
C41 C42 1.3923 . ?
C42 C43 1.4518 . ?
C42 C56 1.4625 . ?
C43 C44 1.4491 . ?
C44 C45 1.4003 . ?
C44 C57 1.4445 . ?
C45 C46 1.4500 . ?
C46 C47 1.3828 . ?
C47 C58 1.4471 . ?
C47 C48 1.4676 . ?
C48 C49 1.4461 . ?
C49 C50 1.4043 . ?
C49 C59 1.4415 . ?
C50 C51 1.4590 . ?
C51 C52 1.3975 . ?
C52 C60 1.4541 . ?
C52 C53 1.4658 . ?
C53 C54 1.4410 . ?
C54 C55 1.4501 . ?
C55 C56 1.3873 . ?
C55 C60 1.4494 . ?
C56 C57 1.4614 . ?
C57 C58 1.4062 . ?
C58 C59 1.4595 . ?
C59 C60 1.4035 . ?
Ni1 N3 1.976(3) . ?
Ni1 N1 1.978(3) . ?
Ni1 N2 2.088(6) . ?
N1 C101 1.396(17) . ?
N2 C103 1.369(3) . ?
N2 C104 1.373(3) . ?
N3 C106 1.395(13) . ?
C101 C102 1.381(4) . ?
C101 C114 1.449(4) . ?
C102 C103 1.376(4) . ?
C103 C115 1.438(4) . ?
C104 C105 1.381(4) . ?
C104 C116 1.445(4) . ?
C105 C106 1.377(4) . ?
C106 C117 1.444(3) . ?
C114 C123 1.493(4) . ?
C115 C116 1.351(5) . ?
C115 C125 1.506(4) . ?
C116 C127 1.505(4) . ?
C117 C129 1.493(4) . ?
C123 C124 1.505(6) . ?
C125 C126 1.506(7) . ?
C127 C128 1.462(6) . ?
C129 C130 1.538(5) . ?
C201 Cl12 1.623(18) . ?
C201 Cl11 1.624(18) . ?
C301 Cl22 1.623(17) . ?
C301 Cl21 1.626(17) . ?
C401 Cl31 1.623(17) . ?
C401 Cl32 1.625(18) . ?
 
loop_
 _geom_angle_atom_site_label_1
 _geom_angle_atom_site_label_2
 _geom_angle_atom_site_label_3
 _geom_angle
 _geom_angle_site_symmetry_1
 _geom_angle_site_symmetry_3
 _geom_angle_publ_flag
C05 Li1 C20 38.4 . . ?
C05 Li1 C02 36.6 . . ?
C20 Li1 C02 61.2 . . ?
C05 Li1 C21 60.1 . . ?
C20 Li1 C21 35.0 . . ?
C02 Li1 C21 58.4 . . ?
C05 Li1 C06 34.7 . . ?
C20 Li1 C06 62.7 . . ?
C02 Li1 C06 62.2 . . ?
C21 Li1 C06 92.9 . . ?
C05 Li1 C07 59.1 . . ?
C20 Li1 C07 58.8 . . ?
C02 Li1 C07 34.2 . . ?
C21 Li1 C07 34.6 . . ?
C06 Li1 C07 92.2 . . ?
C05 Li1 C19 61.4 . . ?
C20 Li1 C19 31.9 . . ?
C02 Li1 C19 91.9 . . ?
C21 Li1 C19 57.6 . . ?
C06 Li1 C19 67.9 . . ?
C07 Li1 C19 88.7 . . ?
C05 Li1 C17 58.5 . . ?
C20 Li1 C17 67.4 . . ?
C02 Li1 C17 92.1 . . ?
C21 Li1 C17 102.4 . . ?
C06 Li1 C17 31.3 . . ?
C07 Li1 C17 116.9 . . ?
C19 Li1 C17 53.9 . . ?
C02 C01 C03 110.9(3) . . ?
C02 C01 C04 110.9(4) . . ?
C03 C01 C04 98.5(3) . . ?
C07 C02 C05 107.9 . . ?
C07 C02 C01 122.4(2) . . ?
C05 C02 C01 122.2(3) . . ?
C07 C02 Li1 77.7 . . ?
C05 C02 Li1 65.0 . . ?
C01 C02 Li1 98.13(16) . . ?
C10 C03 C12 119.4 . . ?
C10 C03 C01 122.12(16) . . ?
C12 C03 C01 110.96(17) . . ?
C09 C04 C11 119.1 . . ?
C09 C04 C01 121.8(2) . . ?
C11 C04 C01 111.4(3) . . ?
C06 C05 C02 122.4 . . ?
C06 C05 C20 118.6 . . ?
C02 C05 C20 108.9 . . ?
C06 C05 Li1 84.2 . . ?
C02 C05 Li1 78.4 . . ?
C20 C05 Li1 74.9 . . ?
C05 C06 C17 119.8 . . ?
C05 C06 C10 117.6 . . ?
C17 C06 C10 107.6 . . ?
C05 C06 Li1 61.1 . . ?
C17 C06 Li1 86.0 . . ?
C10 C06 Li1 86.1 . . ?
C08 C07 C02 122.8 . . ?
C08 C07 C21 118.8 . . ?
C02 C07 C21 108.8 . . ?
C08 C07 Li1 97.3 . . ?
C02 C07 Li1 68.1 . . ?
C21 C07 Li1 72.3 . . ?
C07 C08 C24 119.6 . . ?
C07 C08 C09 116.9 . . ?
C24 C08 C09 107.6 . . ?
C04 C09 C26 119.9 . . ?
C04 C09 C08 121.9 . . ?
C26 C09 C08 108.2 . . ?
C03 C10 C15 119.9 . . ?
C03 C10 C06 121.5 . . ?
C15 C10 C06 108.2 . . ?
C28 C11 C04 121.7 . . ?
C28 C11 C12 119.7 . . ?
C04 C11 C12 108.1 . . ?
C13 C12 C03 121.2 . . ?
C13 C12 C11 120.0 . . ?
C03 C12 C11 109.1 . . ?
C12 C13 C14 119.1 . . ?
C12 C13 C30 119.3 . . ?
C14 C13 C30 109.0 . . ?
C15 C14 C13 120.0 . . ?
C15 C14 C32 119.8 . . ?
C13 C14 C32 108.4 . . ?
C14 C15 C16 120.4 . . ?
C14 C15 C10 120.4 . . ?
C16 C15 C10 107.7 . . ?
C34 C16 C15 120.1 . . ?
C34 C16 C17 120.1 . . ?
C15 C16 C17 108.3 . . ?
C18 C17 C06 121.2 . . ?
C18 C17 C16 119.2 . . ?
C06 C17 C16 108.2 . . ?
C18 C17 Li1 79.5 . . ?
C06 C17 Li1 62.7 . . ?
C16 C17 Li1 95.3 . . ?
C17 C18 C19 119.2 . . ?
C17 C18 C36 119.7 . . ?
C19 C18 C36 108.4 . . ?
C20 C19 C18 120.6 . . ?
C20 C19 C38 119.1 . . ?
C18 C19 C38 108.2 . . ?
C20 C19 Li1 60.0 . . ?
C18 C19 Li1 84.1 . . ?
C38 C19 Li1 94.1 . . ?
C19 C20 C21 120.6 . . ?
C19 C20 C05 120.5 . . ?
C21 C20 C05 106.9 . . ?
C19 C20 Li1 88.1 . . ?
C21 C20 Li1 79.3 . . ?
C05 C20 Li1 66.7 . . ?
C22 C21 C20 120.5 . . ?
C22 C21 C07 120.2 . . ?
C20 C21 C07 107.4 . . ?
C22 C21 Li1 95.2 . . ?
C20 C21 Li1 65.7 . . ?
C07 C21 Li1 73.1 . . ?
C21 C22 C23 120.5 . . ?
C21 C22 C39 119.0 . . ?
C23 C22 C39 109.2 . . ?
C24 C23 C22 119.2 . . ?
C24 C23 C41 119.5 . . ?
C22 C23 C41 108.0 . . ?
C23 C24 C08 121.6 . . ?
C23 C24 C25 119.4 . . ?
C08 C24 C25 108.5 . . ?
C43 C25 C26 119.9 . . ?
C43 C25 C24 119.7 . . ?
C26 C25 C24 108.3 . . ?
C27 C26 C25 119.9 . . ?
C27 C26 C09 120.7 . . ?
C25 C26 C09 107.4 . . ?
C26 C27 C28 119.3 . . ?
C26 C27 C45 120.7 . . ?
C28 C27 C45 107.8 . . ?
C11 C28 C27 119.3 . . ?
C11 C28 C29 120.4 . . ?
C27 C28 C29 108.4 . . ?
C30 C29 C28 120.0 . . ?
C30 C29 C46 120.4 . . ?
C28 C29 C46 107.8 . . ?
C29 C30 C13 120.6 . . ?
C29 C30 C31 120.3 . . ?
C13 C30 C31 106.7 . . ?
C48 C31 C32 119.9 . . ?
C48 C31 C30 119.3 . . ?
C32 C31 C30 108.7 . . ?
C33 C32 C31 120.1 . . ?
C33 C32 C14 119.6 . . ?
C31 C32 C14 107.3 . . ?
C32 C33 C50 120.1 . . ?
C32 C33 C34 120.3 . . ?
C50 C33 C34 108.4 . . ?
C16 C34 C35 120.4 . . ?
C16 C34 C33 119.9 . . ?
C35 C34 C33 108.1 . . ?
C36 C35 C51 120.6 . . ?
C36 C35 C34 119.5 . . ?
C51 C35 C34 107.8 . . ?
C35 C36 C18 121.1 . . ?
C35 C36 C37 119.0 . . ?
C18 C36 C37 108.4 . . ?
C53 C37 C38 119.1 . . ?
C53 C37 C36 120.9 . . ?
C38 C37 C36 107.2 . . ?
C39 C38 C37 120.3 . . ?
C39 C38 C19 119.8 . . ?
C37 C38 C19 107.7 . . ?
C38 C39 C22 120.9 . . ?
C38 C39 C40 119.9 . . ?
C22 C39 C40 106.9 . . ?
C54 C40 C39 119.6 . . ?
C54 C40 C41 119.3 . . ?
C39 C40 C41 108.3 . . ?
C42 C41 C23 121.1 . . ?
C42 C41 C40 120.7 . . ?
C23 C41 C40 107.4 . . ?
C41 C42 C43 119.6 . . ?
C41 C42 C56 119.4 . . ?
C43 C42 C56 107.9 . . ?
C25 C43 C44 120.3 . . ?
C25 C43 C42 120.6 . . ?
C44 C43 C42 108.0 . . ?
C45 C44 C57 119.9 . . ?
C45 C44 C43 120.1 . . ?
C57 C44 C43 108.7 . . ?
C44 C45 C46 120.0 . . ?
C44 C45 C27 119.2 . . ?
C46 C45 C27 108.2 . . ?
C47 C46 C45 120.1 . . ?
C47 C46 C29 120.2 . . ?
C45 C46 C29 107.8 . . ?
C46 C47 C58 120.4 . . ?
C46 C47 C48 119.7 . . ?
C58 C47 C48 107.7 . . ?
C31 C48 C49 119.9 . . ?
C31 C48 C47 120.1 . . ?
C49 C48 C47 107.8 . . ?
C50 C49 C59 119.8 . . ?
C50 C49 C48 120.3 . . ?
C59 C49 C48 108.4 . . ?
C49 C50 C33 119.7 . . ?
C49 C50 C51 120.2 . . ?
C33 C50 C51 107.3 . . ?
C52 C51 C35 120.2 . . ?
C52 C51 C50 119.2 . . ?
C35 C51 C50 108.4 . . ?
C51 C52 C60 121.0 . . ?
C51 C52 C53 119.9 . . ?
C60 C52 C53 107.7 . . ?
C37 C53 C54 121.4 . . ?
C37 C53 C52 119.2 . . ?
C54 C53 C52 107.7 . . ?
C40 C54 C53 119.6 . . ?
C40 C54 C55 120.0 . . ?
C53 C54 C55 108.6 . . ?
C56 C55 C60 120.8 . . ?
C56 C55 C54 120.3 . . ?
C60 C55 C54 108.0 . . ?
C55 C56 C57 119.6 . . ?
C55 C56 C42 120.2 . . ?
C57 C56 C42 107.6 . . ?
C58 C57 C44 119.8 . . ?
C58 C57 C56 119.6 . . ?
C44 C57 C56 107.9 . . ?
C57 C58 C47 119.8 . . ?
C57 C58 C59 120.7 . . ?
C47 C58 C59 107.9 . . ?
C60 C59 C49 120.8 . . ?
C60 C59 C58 118.8 . . ?
C49 C59 C58 108.2 . . ?
C59 C60 C55 120.5 . . ?
C59 C60 C52 119.1 . . ?
C55 C60 C52 108.0 . . ?
N3 Ni1 N1 174.7(8) . . ?
N3 Ni1 N2 87.5(5) . . ?
N1 Ni1 N2 87.5(7) . . ?
C101 N1 Ni1 129.2(13) . . ?
C103 N2 C104 104.6(2) . . ?
C103 N2 Ni1 127.72(16) . . ?
C104 N2 Ni1 127.66(16) . . ?
C106 N3 Ni1 129.2(10) . . ?
C102 C101 N1 125.9(7) . . ?
C102 C101 C114 123.3(2) . . ?
N1 C101 C114 110.7(6) . . ?
C103 C102 C101 124.4(2) . . ?
N2 C103 C102 125.3(2) . . ?
N2 C103 C115 111.5(2) . . ?
C102 C103 C115 123.2(2) . . ?
N2 C104 C105 125.3(2) . . ?
N2 C104 C116 110.9(2) . . ?
C105 C104 C116 123.7(2) . . ?
C106 C105 C104 124.0(2) . . ?
C105 C106 N3 126.4(5) . . ?
C105 C106 C117 123.4(2) . . ?
N3 C106 C117 110.2(5) . . ?
C101 C114 C123 124.5(3) . . ?
C116 C115 C103 106.5(2) . . ?
C116 C115 C125 128.4(3) . . ?
C103 C115 C125 125.1(3) . . ?
C115 C116 C104 106.5(2) . . ?
C115 C116 C127 130.0(3) . . ?
C104 C116 C127 123.4(3) . . ?
C106 C117 C129 124.8(3) . . ?
C114 C123 C124 113.4(3) . . ?
C126 C125 C115 112.8(4) . . ?
C128 C127 C116 114.6(4) . . ?
C117 C129 C130 112.1(3) . . ?
Cl12 C201 Cl11 118(2) . . ?
Cl22 C301 Cl21 118(2) . . ?
Cl31 C401 Cl32 118(2) . . ?
 
_refine_diff_density_max    0.510
_refine_diff_density_min   -0.330
_refine_diff_density_rms    0.062

_shelx_res_file
;
TITL   LiC60NiOEP_400K
    shelx.res
    created by SHELXL-2017/1 at 11:06:38 on 25-Feb-2018
CELL   0.414000   24.67908 14.96972 17.70609 90.00 109.1712 90.00
ZERR         4     0.00126  0.00058  0.00145  0.00   0.0050  0.00
LATT    7
SYMM   -X,+Y,-Z
SFAC        C       N       NI  CL  H LI
DISP    C    -0.00009    0.00047         1.09
DISP    N     0.00044    0.00097         2.26
DISP    Ni    0.23003    0.40957       953.00
DISP    Cl    0.05527    0.05283       122.92
DISP    H     0.00000    0.00000         0.64
DISP    Li    0.00012    0.00002         0.04
UNIT       388      16       4  8  184 4
TEMP 127
L.S.      30
LIST 3
ACTA
FMAP      2
SADI 0.01 C201 CL11 C201 CL12 C301 CL21 C301 CL22 C401 CL31 C401 CL32
SADI 0.01 CL11 CL12 CL21 CL22 CL31 CL32
SADI 0.01 C01 C03 C01 C04
SIMU 0.01 C01 > C60
SIMU 0.01 C201 C301 C401
SIMU 0.01 CL11 CL12 CL21 CL22 CL31 CL32
SUMP 1.0 0.001 1.0 2 1.0 3 1.0 4
PLAN     25
WGHT    0.100000
FVAR       0.05081   0.15027   0.46959   0.37983
PART -1
LI1   6   10.637000   10.000000   10.171000    10.50000    0.17678    0.50281 =
         1.64532    0.00000   10.10000    0.00000
C01   1    0.532826    0.001232    0.028453    10.50000    0.03828    0.07699 =
         0.05347   -0.00408   -0.00080    0.00425
AFIX   6
C02   1    0.538988    0.033631    0.109508    10.50000    0.04193    0.10980 =
         0.06871   -0.01549    0.00557    0.00633
C03   1    0.561202   -0.092999    0.031847    10.50000    0.04336    0.07492 =
         0.07748   -0.00922   -0.00972   -0.00838
C04   1    0.572500    0.055185   -0.008440    10.50000    0.04808    0.10108 =
         0.06955    0.01703   -0.00748    0.00759
C05   1    0.551468   -0.025394    0.176941    10.50000    0.04780    0.13473 =
         0.07468    0.00365    0.01608   -0.00039
C06   1    0.566060   -0.116454    0.172686    10.50000    0.05965    0.11632 =
         0.08680    0.00125    0.01469   -0.02304
C07   1    0.562831    0.118995    0.137934    10.50000    0.05713    0.10000 =
         0.08649   -0.01363    0.01476    0.02993
C08   1    0.588301    0.174890    0.094456    10.50000    0.07378    0.08305 =
         0.12678    0.01374    0.00020    0.02925
C09   1    0.594162    0.137873    0.020404    10.50000    0.06635    0.07174 =
         0.11038    0.03844   -0.03185   -0.00654
C10   1    0.572270   -0.148123    0.097802    10.50000    0.05524    0.06357 =
         0.10786    0.00625   -0.00388   -0.01938
C11   1    0.606445   -0.003555   -0.039507    10.50000    0.07019    0.12736 =
         0.04527   -0.00159   -0.00271    0.00722
C12   1    0.599364   -0.094251   -0.014641    10.50000    0.05894    0.09077 =
         0.06502   -0.02462   -0.01401    0.01490
C13   1    0.645321   -0.154989    0.002446    10.50000    0.07754    0.10122 =
         0.07162   -0.03647    0.00993    0.01312
C14   1    0.655979   -0.213234    0.070199    10.50000    0.10754    0.07117 =
         0.10320   -0.01587    0.00348   -0.00164
C15   1    0.620615   -0.209840    0.117304    10.50000    0.06923    0.06401 =
         0.12730    0.00335   -0.00862   -0.01535
C16   1    0.644926   -0.214479    0.203550    10.50000    0.09515    0.07414 =
         0.11214    0.03551   -0.00362   -0.02224
C17   1    0.611657   -0.156092    0.237702    10.50000    0.07340    0.10783 =
         0.11642    0.04246    0.02802   -0.02215
C18   1    0.640147   -0.107055    0.307555    10.50000    0.10642    0.13646 =
         0.08328    0.02361    0.04475   -0.01798
C19   1    0.624319   -0.015151    0.313153    10.50000    0.09541    0.17316 =
         0.07728   -0.00380    0.04794   -0.00113
C20   1    0.581371    0.025302    0.250198    10.50000    0.07110    0.14560 =
         0.07629   -0.01558    0.03878    0.00123
C21   1    0.588448    0.115309    0.225653    10.50000    0.06162    0.13151 =
         0.10360   -0.04914    0.02078    0.01657
C22   1    0.638665    0.163803    0.264753    10.50000    0.09219    0.11877 =
         0.10395   -0.04595    0.01954    0.02504
C23   1    0.665007    0.218174    0.219904    10.50000    0.09736    0.06944 =
         0.12460   -0.02738    0.01466    0.01294
C24   1    0.640372    0.221341    0.135660    10.50000    0.09821    0.05912 =
         0.14200    0.00616    0.02250    0.01975
C25   1    0.677851    0.218428    0.086110    10.50000    0.09830    0.06283 =
         0.13645    0.03898    0.00469   -0.01500
C26   1    0.649328    0.166808    0.014989    10.50000    0.10550    0.09450 =
         0.10786    0.04770   -0.00352   -0.00462
C27   1    0.681114    0.110853   -0.017021    10.50000    0.11297    0.12801 =
         0.08411    0.03690    0.03034   -0.00979
C28   1    0.659024    0.023053   -0.045216    10.50000    0.09624    0.12551 =
         0.04907    0.01425    0.02141    0.00135
C29   1    0.706965   -0.039122   -0.026135    10.50000    0.09777    0.13918 =
         0.06514   -0.01670    0.04038   -0.00345
C30   1    0.700166   -0.125410   -0.003575    10.50000    0.08978    0.13590 =
         0.08777   -0.04675    0.02824    0.01416
C31   1    0.745120   -0.167753    0.062570    10.50000    0.08666    0.11778 =
         0.10880   -0.04043    0.02567    0.02875
C32   1    0.718103   -0.221990    0.108163    10.50000    0.09072    0.08090 =
         0.12255   -0.02094    0.01816    0.02212
C33   1    0.741435   -0.225126    0.191602    10.50000    0.10387    0.07515 =
         0.14004    0.01128    0.01750    0.03653
C34   1    0.704284   -0.221733    0.240158    10.50000    0.10573    0.07074 =
         0.13634    0.04525   -0.00660   -0.00224
C35   1    0.733237   -0.170989    0.311680    10.50000    0.11269    0.11636 =
         0.10721    0.04009   -0.01492    0.00684
C36   1    0.701552   -0.115011    0.343893    10.50000    0.11846    0.14232 =
         0.07088    0.03697    0.01656    0.00712
C37   1    0.724813   -0.026770    0.373912    10.50000    0.10761    0.15052 =
         0.04590    0.00959    0.00943   -0.00273
C38   1    0.676624    0.035356    0.354488    10.50000    0.10617    0.15880 =
         0.05422   -0.02475    0.02564   -0.01142
C39   1    0.682850    0.122581    0.330568    10.50000    0.10633    0.14989 =
         0.06984   -0.05902    0.00899    0.00486
C40   1    0.737707    0.151900    0.325358    10.50000    0.09421    0.10644 =
         0.07239   -0.05041   -0.00745   -0.00822
C41   1    0.726743    0.210016    0.256029    10.50000    0.11785    0.06993 =
         0.11522   -0.03075   -0.00382   -0.01491
C42   1    0.762420    0.208241    0.209312    10.50000    0.07622    0.07744 =
         0.15187   -0.00507   -0.01311   -0.02971
C43   1    0.737415    0.211251    0.122814    10.50000    0.10082    0.07300 =
         0.13049    0.02704    0.01065   -0.03575
C44   1    0.770575    0.152725    0.089576    10.50000    0.07612    0.12002 =
         0.13255    0.04281    0.03419   -0.03123
C45   1    0.743240    0.103151    0.020468    10.50000    0.10377    0.13373 =
         0.09082    0.02318    0.05259   -0.02794
C46   1    0.759190    0.010731    0.015107    10.50000    0.09066    0.17008 =
         0.09916   -0.00009    0.05679   -0.01004
C47   1    0.802100   -0.028041    0.077564    10.50000    0.06079    0.15905 =
         0.11149   -0.01052    0.04907    0.00285
C48   1    0.795059   -0.119731    0.102174    10.50000    0.05965    0.14816 =
         0.12886   -0.03979    0.02982    0.02210
C49   1    0.819493   -0.124068    0.188340    10.50000    0.05697    0.13994 =
         0.12081   -0.00455    0.00841    0.03561
C50   1    0.793433   -0.176545    0.232487    10.50000    0.07788    0.11046 =
         0.14115    0.01772   -0.00183    0.03565
C51   1    0.788023   -0.142638    0.306938    10.50000    0.07467    0.10151 =
         0.11651    0.03948   -0.03459    0.00107
C52   1    0.809519   -0.057892    0.333959    10.50000    0.06157    0.14056 =
         0.09919    0.01202   -0.02156    0.00986
C53   1    0.776792    0.001990    0.368311    10.50000    0.08182    0.14808 =
         0.05907   -0.00302   -0.02164    0.00136
C54   1    0.784020    0.091677    0.343634    10.50000    0.07517    0.11382 =
         0.06923   -0.03125   -0.02896   -0.00376
C55   1    0.820618    0.088735    0.294209    10.50000    0.04657    0.11223 =
         0.09796   -0.01106   -0.02159   -0.02684
C56   1    0.810761    0.146010    0.229484    10.50000    0.06205    0.10348 =
         0.13407   -0.00226   -0.01004   -0.04523
C57   1    0.815754    0.112481    0.154531    10.50000    0.06319    0.13797 =
         0.11522    0.00202    0.02019   -0.04330
C58   1    0.830913    0.022754    0.149034    10.50000    0.04213    0.15897 =
         0.11590   -0.00306    0.02385   -0.00901
C59   1    0.841846   -0.037118    0.217479    10.50000    0.03168    0.15308 =
         0.11114   -0.01747   -0.00384    0.01330
C60   1    0.837014   -0.003438    0.288971    10.50000    0.03794    0.11751 =
         0.08479   -0.00717   -0.01302   -0.00263
AFIX   0
NI1   3    0.949230    0.008127    0.397529    10.50000    0.03591    0.02374 =
         0.04149    0.00079    0.01014   -0.00071
N1    2    0.976441    0.002603    0.304265    10.50000    0.03918    0.04937 =
         0.04895   -0.01532    0.01399    0.00432
N2    2    0.947844   -0.131317    0.396073    11.00000    0.04145    0.04004 =
         0.04529   -0.00056    0.01040    0.00046
N3    2    0.919472    0.002269    0.488310    10.50000    0.03817    0.04753 =
         0.04350    0.01426    0.00963   -0.01021
C101  1    0.986822   -0.072089    0.263787    11.00000    0.04795    0.05577 =
         0.05064   -0.00459    0.01983   -0.00020
C102  1    0.981225   -0.160168    0.283195    11.00000    0.06856    0.05237 =
         0.05583   -0.00939    0.02600    0.00617
AFIX  43
H102  5    0.990688   -0.204177    0.252609    11.00000   -1.20000
AFIX   0
C103  1    0.962586   -0.187146    0.344754    11.00000    0.05340    0.04205 =
         0.05247   -0.00387    0.01393    0.00211
C104  1    0.930635   -0.187399    0.445188    11.00000    0.04840    0.04183 =
         0.05703    0.00334    0.01466    0.00141
C105  1    0.911111   -0.160486    0.506261    11.00000    0.05447    0.04804 =
         0.05777    0.01125    0.02036    0.00005
AFIX  43
H105  5    0.901351   -0.204427    0.536630    11.00000   -1.20000
AFIX   0
C106  1    0.905212   -0.072497    0.524933    11.00000    0.04226    0.05229 =
         0.04688    0.00528    0.01409    0.00018
C114  1    1.002404   -0.045315    0.195027    11.00000    0.06174    0.06787 =
         0.06029   -0.00368    0.03116    0.00233
C115  1    0.953891   -0.279254    0.360703    11.00000    0.07397    0.03980 =
         0.06893   -0.00346    0.02079    0.00241
C116  1    0.934326   -0.279747    0.423542    11.00000    0.06535    0.04144 =
         0.07055    0.00403    0.01949    0.00100
C117  1    0.881217   -0.045127    0.585479    11.00000    0.05189    0.06468 =
         0.04936    0.00421    0.01938    0.00073
C123  1    1.011880   -0.108542    0.135358    11.00000    0.11002    0.08980 =
         0.07928   -0.01362    0.06061   -0.00704
AFIX  23
H12C  5    1.034342   -0.158818    0.163527    11.00000   -1.20000
H12D  5    1.033965   -0.078542    0.106576    11.00000   -1.20000
AFIX   0
C124  1    0.957059   -0.142974    0.076100    11.00000    0.15339    0.16175 =
         0.08945   -0.05630    0.05350   -0.04504
AFIX  33
H12E  5    0.965907   -0.183103    0.039493    11.00000   -1.50000
H12F  5    0.935338   -0.174052    0.103993    11.00000   -1.50000
H12G  5    0.934961   -0.093732    0.047010    11.00000   -1.50000
AFIX   0
C125  1    0.962909   -0.357435    0.312635    11.00000    0.15200    0.04679 =
         0.09983   -0.01297    0.05674    0.00398
AFIX  23
H12H  5    0.998625   -0.349193    0.301746    11.00000   -1.20000
H12I  5    0.966358   -0.411519    0.344043    11.00000   -1.20000
AFIX   0
C126  1    0.914831   -0.368761    0.234668    11.00000    0.23190    0.10032 =
         0.11230   -0.04832    0.02450   -0.03681
AFIX  33
H12J  5    0.922640   -0.419274    0.206460    11.00000   -1.50000
H12K  5    0.879462   -0.378281    0.245064    11.00000   -1.50000
H12L  5    0.911732   -0.315949    0.202763    11.00000   -1.50000
AFIX   0
C127  1    0.916225   -0.356778    0.464401    11.00000    0.10453    0.04413 =
         0.12104    0.00843    0.04865   -0.00618
AFIX  23
H12M  5    0.934053   -0.410864    0.453603    11.00000   -1.20000
H12N  5    0.930591   -0.346715    0.521683    11.00000   -1.20000
AFIX   0
C128  1    0.854218   -0.370897    0.439972    11.00000    0.11742    0.10575 =
         0.20543    0.01599    0.05589   -0.03618
AFIX  33
H12O  5    0.846212   -0.420926    0.468548    11.00000   -1.50000
H12P  5    0.836136   -0.318392    0.451757    11.00000   -1.50000
H12Q  5    0.839603   -0.382639    0.383574    11.00000   -1.50000
AFIX   0
C129  1    0.857410   -0.107243    0.632672    11.00000    0.07941    0.08615 =
         0.06802    0.01610    0.04092    0.00237
AFIX  23
H12R  5    0.857987   -0.078018    0.681825    11.00000   -1.20000
H12S  5    0.881597   -0.159840    0.646865    11.00000   -1.20000
AFIX   0
C130  1    0.795635   -0.136057    0.585983    11.00000    0.08460    0.13795 =
         0.14099    0.05457    0.03990   -0.02759
AFIX  33
H13A  5    0.781981   -0.175795    0.618306    11.00000   -1.50000
H13B  5    0.771384   -0.084288    0.572724    11.00000   -1.50000
H13C  5    0.794983   -0.166072    0.537779    11.00000   -1.50000
AFIX   0
C201  1    0.782295    0.029505   -0.159416    20.50000    0.10528    0.15522 =
         0.14051    0.02402   -0.01404    0.04948
AFIX   1
H20A  5    0.800323   -0.079667   -0.200264    20.50000   -1.20000
H20B  5    0.772728   -0.035754   -0.140672    20.50000   -1.20000
AFIX   0
CL11  4    0.767570    0.030700   -0.255788    20.50000    0.17008    0.20449 =
         0.18914   -0.00201    0.06603   -0.00134
CL12  4    0.849223    0.027765   -0.103489    20.50000    0.09087    0.17410 =
         0.19865    0.03855    0.07982    0.01893
PART -2
C301  1    0.770888   -0.052687   -0.188932    30.50000    0.10796    0.15576 =
         0.14161    0.02438   -0.01285    0.04932
AFIX   1
H30A  5    0.761576   -0.096100   -0.151672    30.50000   -1.20000
H30B  5    0.780310   -0.092634   -0.228704    30.50000   -1.20000
AFIX   0
CL21  4    0.731573    0.036856   -0.211897    30.50000    0.16734    0.20541 =
         0.17318    0.00858    0.07066    0.01823
CL22  4    0.833065   -0.045263   -0.119748    30.50000    0.13791    0.17240 =
         0.23119    0.03677    0.07140    0.02434
PART -3
C401  1    0.799535   -0.043409   -0.170602    40.50000    0.10637    0.15550 =
         0.14217    0.02329   -0.01484    0.04714
AFIX   1
H40A  5    0.830011   -0.081017   -0.172803    40.50000   -1.20000
H40B  5    0.803852   -0.071806   -0.102904    40.50000   -1.20000
AFIX   0
CL31  4    0.744622   -0.034263   -0.251597    40.50000    0.14126    0.19879 =
         0.18516   -0.02916    0.06657   -0.01271
CL32  4    0.847367    0.035568   -0.149834    40.50000    0.11069    0.18251 =
         0.19811    0.02087    0.06547   -0.01103
HKLF      4


REM    LiC60NiOEP_400K
REM R1 =  0.0671 for    6693 Fo > 4sig(Fo)  and  0.0864 for all    8779 data
REM    657 parameters refined using    614 restraints

END

WGHT      0.1317      2.0070

REM Highest difference peak  0.510,  deepest hole -0.330,  1-sigma level  0.062
Q1    1   0.6085 -0.0753  0.2790  11.00000  0.05    0.51
Q2    1   0.6031 -0.1679  0.1893  11.00000  0.05    0.48
Q3    1   0.6937 -0.1740  0.0299  11.00000  0.05    0.45
Q4    1   0.6186 -0.1081 -0.0118  11.00000  0.05    0.44
Q5    1   0.6903  0.1688  0.2968  11.00000  0.05    0.43
Q6    1   0.5519 -0.0888  0.0711  11.00000  0.05    0.42
Q7    1   0.7687  0.0955  0.3485  11.00000  0.05    0.42
Q8    1   0.7817  0.1749  0.1392  11.00000  0.05    0.41
Q9    1   0.7781 -0.0672  0.0529  11.00000  0.05    0.39
Q10   1   0.5616 -0.0572  0.1800  11.00000  0.05    0.38
Q11   1   0.7607  0.1914  0.2578  11.00000  0.05    0.36
Q12   1   0.6808  0.2288  0.1504  11.00000  0.05    0.36
Q13   1   0.7141 -0.2257  0.1877  11.00000  0.05    0.36
Q14   1   0.8279  0.0627  0.1695  11.00000  0.05    0.35
Q15   1   0.6233 -0.1931  0.0739  11.00000  0.05    0.32
Q16   1   0.9268 -0.3995  0.5237  11.00000  0.05    0.30
Q17   1   0.5816 -0.1294  0.0736  11.00000  0.05    0.30
Q18   1   0.7971 -0.1490  0.2563  11.00000  0.05    0.29
Q19   1   0.8260  0.0947  0.2482  11.00000  0.05    0.29
Q20   1   0.7553  0.0000  0.3690  10.50000  0.05    0.29
Q21   1   0.8109  0.0000  0.3388  10.50000  0.05    0.28
Q22   1   0.9007 -0.1166  0.5088  11.00000  0.05    0.28
Q23   1   0.9738 -0.1089  0.2666  11.00000  0.05    0.28
Q24   1   0.9302 -0.2346  0.4389  11.00000  0.05    0.26
Q25   1   0.8740  0.0000  0.5813  10.50000  0.05    0.26
;
_shelx_res_checksum   17133

_shelx_hkl_file
;
   0   0   1    0.00    0.00
   1  -1   0   64.17    0.16
  -1   1   0   61.83    0.15
   2   0  -1  106.01    0.17
  -2   0   1  102.04    0.17
   1   1  -1  703.76    0.48
  -1  -1   1  702.77    0.48
  -1   1   1  709.56    0.49
   1  -1  -1  713.60    0.51
  -1   1  -1    7.26    0.08
   1  -1   1    7.70    0.09
  -1  -1  -1    7.84    0.05
   1   1   1    7.41    0.05
   0   0   2    9.55    0.08
   0   0  -2    9.88    0.08
  -2   0  -1  223.76    0.23
   2   0   1  216.05    0.22
  -2   0   2  295.92    0.37
   2   0  -2  308.59    0.39
   1   1  -2    2.08    0.07
   1  -1  -2    2.58    0.07
  -1   1   2    2.55    0.07
   0   2   0  187.04    0.34
   0  -2   0  193.55    0.35
   3  -1  -1   15.70    0.11
   3   1  -1   15.92    0.08
  -3   1   0   22.80    0.12
   3  -1   0   24.38    0.13
   0   2  -1    0.85    0.08
   0  -2   1    0.65    0.08
   0  -2  -1    0.72    0.06
   0   2   1    0.64    0.06
   1  -1   2   11.97    0.10
  -1   1  -2   11.90    0.10
   1   1   2   11.47    0.08
  -1  -1  -2   12.10    0.08
  -2   2   0   13.66    0.13
   2  -2   0   13.88    0.13
   2   2   0   13.51    0.09
  -2  -2   0   13.69    0.09
   3  -1  -2    1.46    0.07
  -3   1   2    1.49    0.07
   3  -1  -2    1.41    0.07
   3   1  -2    1.45    0.07
  -3  -1   2    1.34    0.06
   2  -2  -1    2.14    0.09
  -2   2   1    2.07    0.08
   2   2  -1    2.26    0.08
   2   2  -1    1.99    0.06
   4   0  -1   22.74    0.10
  -4   0   1   21.09    0.10
   2   0   2   34.52    0.13
  -2   0  -2   36.03    0.13
  -2   0   3   24.18    0.15
   2   0  -3   25.38    0.15
  -3   1  -1    5.99    0.09
   3  -1   1    6.23    0.09
   4   0  -2  104.52    0.25
  -4   0   2  104.43    0.25
   0  -2   2    2.37    0.09
   0   2  -2    2.72    0.09
   0  -2  -2    2.62    0.07
   0   2   2    2.73    0.08
  -2   2  -1   36.78    0.19
   2   2   1   36.88    0.13
   0   0  -3   64.92    0.22
   0   0   3   63.27    0.21
   0   0   3   63.46    0.21
   2  -2  -2   83.18    0.25
  -2   2   2   83.67    0.26
  -1  -1   3   12.00    0.12
   1   1  -3   11.95    0.12
   1  -1  -3   11.69    0.12
  -1   1   3   11.57    0.12
  -3  -1   3   83.06    0.26
   3   1  -3   83.51    0.26
  -3   1   3   83.14    0.26
   3  -1  -3   84.10    0.27
  -4   0  -1  167.41    0.25
  -4   0   3   13.46    0.13
   4   0  -3   13.81    0.13
   1  -3   0  112.73    0.35
  -1   3   0  115.24    0.34
  -1  -3   0  111.94    0.32
   1   3   0  112.15    0.31
  -1   1  -3   55.69    0.22
   1  -1   3   55.56    0.22
   1  -1   3   56.08    0.22
  -1  -1  -3   56.17    0.20
   1   1   3   54.99    0.19
   1   3  -1   48.60    0.23
  -1  -3   1   49.40    0.24
   1  -3  -1   49.72    0.23
   4  -2  -1  124.25    0.34
  -4   2   1  121.30    0.33
  -4  -2   1  119.15    0.23
  -3   1  -2   22.92    0.14
  -3  -1  -2   21.80    0.09
   5  -1  -1    6.98    0.10
  -5   1   1    6.92    0.09
   5   1  -1    6.81    0.06
  -5  -1   1    6.68    0.06
   2  -2   2   19.15    0.18
  -2   2  -2   18.93    0.17
  -2  -2  -2   18.31    0.11
   1  -3   1  172.63    0.44
  -1   3  -1  169.81    0.43
  -1  -3  -1  167.26    0.37
  -2   2   3   36.55    0.19
   2  -2  -3   37.27    0.20
   4  -2   0    0.28    0.07
  -4   2   0    0.17    0.07
  -4  -2   0    0.26    0.03
   4   2   0    0.28    0.03
   5  -1  -2   59.23    0.22
  -5  -1   2   58.71    0.19
   5   1  -2   59.98    0.19
  -4   2   2   23.26    0.16
   4   2  -2   22.91    0.14
  -4  -2   2   21.93    0.13
   2   0   3    4.17    0.08
  -2   0  -3    4.20    0.08
   0  -2   3   42.20    0.22
   0   2  -3   41.56    0.21
   0  -2  -3   43.36    0.19
   0   2   3   42.98    0.19
  -5   1   0  241.24    0.40
   5  -1   0  246.18    0.41
   2   0  -4    0.76    0.09
  -2   0   4    0.70    0.09
   1   3  -2  143.68    0.36
   1   3  -2  145.24    0.42
  -1   3   2  145.90    0.37
   1  -3  -2  146.15    0.38
   3  -3  -1  306.12    0.58
  -3   3   1  308.07    0.57
  -3  -3   1  310.26    0.52
   3  -3   0   73.59    0.31
  -3   3   0   74.51    0.30
  -3  -3   0   75.76    0.24
   3   3   0   74.59    0.23
  -1  -1   4  397.66    0.62
   1   1  -4  395.03    0.62
  -1   1   4  398.19    0.60
   1  -1  -4  400.00    0.61
   0   0  -4    0.08    0.05
   0   0   4    0.17    0.05
   4   0   2 1109.20    0.71
  -4   0  -2 1112.12    0.71
   5  -1  -3  426.15    0.61
  -5   1   3  427.26    0.61
  -5  -1   3  428.15    0.57
   5   1  -3  426.50    0.58
   4  -2   1   31.66    0.20
  -4   2  -1   32.45    0.20
  -4  -2  -1   33.26    0.10
   3   1  -4   98.00    0.32
  -3  -1   4   96.51    0.32
   3  -1  -4   95.27    0.32
  -3   1   4   93.72    0.32
  -4  -2   3    2.37    0.09
   4   2  -3    2.60    0.10
  -4   2   3    1.97    0.11
   4  -2  -3    2.21    0.11
   1  -3   2  239.29    0.56
   1  -3   2  238.32    0.56
  -1   3  -2  242.46    0.56
   1   3   2  236.83    0.43
  -1  -3  -2  237.79    0.44
   4   0  -4   25.03    0.18
  -4   0   4   24.36    0.18
  -6   0   1   89.00    0.21
   6   0  -1   85.55    0.21
  -6   0   2    0.36    0.06
   6   0  -2    0.30    0.06
   3  -3  -2    1.58    0.11
  -3   3   2    1.43    0.11
  -3  -3   2    1.33    0.08
   3   3  -2    1.51    0.09
   5  -1   1  227.63    0.42
  -5   1  -1  226.35    0.41
   3  -3   1    0.02    0.03
  -3   3  -1    0.04    0.02
  -3  -3  -1    0.07    0.03
   3   3   1    0.05    0.03
  -6   0   0   40.63    0.14
   6   0   0   40.99    0.14
  -2   2  -3   40.34    0.22
  -2  -2  -3   40.65    0.17
   2   2   3   39.53    0.17
   6   0  -3    0.01    0.02
  -6   0   3    0.05    0.02
  -3   1  -3   35.22    0.18
   3  -1   3   36.46    0.19
   3   1   3   35.61    0.15
  -3  -1  -3   36.08    0.15
   2   2  -4    2.38    0.12
  -2  -2   4    2.41    0.11
  -2   2   4    2.59    0.11
   2  -2  -4    2.33    0.11
  -1  -3   3   23.25    0.18
  -1   3   3   23.33    0.17
   1  -3  -3   22.70    0.17
  -1   1  -4    0.13    0.06
   1  -1   4   -0.00    0.04
  -1  -1  -4    0.25    0.06
   1   1   4    0.20    0.06
   0   4   0   72.89    0.31
   0  -4   0   73.21    0.32
  -3  -3   3   51.20    0.25
   3   3  -3   51.19    0.24
  -3   3   3   50.29    0.25
   5   1  -4    0.14    0.07
  -5  -1   4    0.08    0.04
   5  -1  -4    0.31    0.07
  -5   1   4    0.17    0.06
   0   4  -1    0.44    0.10
   0  -4   1    0.35    0.11
   0  -4  -1    0.33    0.09
   0   4   1    0.38    0.09
   0  -2   4    0.44    0.08
   0   2  -4    0.44    0.09
   0   2   4    0.34    0.07
   0  -2  -4    0.43    0.08
   4  -2   2   11.63    0.16
  -4   2  -2   11.47    0.15
  -4  -2  -2   11.73    0.07
  -4  -2   4   15.19    0.16
   4  -2  -4   14.43    0.16
  -4   2   4   14.50    0.16
  -6   2   1    0.13    0.04
   6  -2  -1    0.05    0.04
  -6  -2   1    0.00    0.02
   6   2  -1    0.02    0.02
   2   0   4   14.91    0.14
  -2   0  -4   15.29    0.14
  -6   2   2    3.92    0.11
   6  -2  -2    4.34    0.12
  -6  -2   2    3.98    0.08
   6   2  -2    4.24    0.08
   2  -4   0    2.31    0.14
  -2   4   0    2.85    0.13
  -2  -4   0    2.85    0.11
   2   4   0    2.79    0.11
  -2   4   1   28.59    0.22
   2  -4  -1   26.89    0.22
  -2  -4   1   28.33    0.22
   2   4  -1   27.17    0.21
  -1   3  -3    4.92    0.16
  -1   3  -3    4.37    0.12
  -1  -3  -3    4.68    0.10
   1   3   3    4.78    0.10
   2   0  -5   77.98    0.32
  -2   0   5   75.76    0.31
  -6   0  -1  593.71    0.53
  -3   3  -2   19.48    0.20
   3  -3   2   20.00    0.21
  -3  -3  -2   20.25    0.13
  -5   3   1    0.31    0.08
   5  -3  -1    0.38    0.09
   5   3  -1    0.21    0.06
   5  -1   2  262.85    0.50
  -5   1  -2  269.12    0.49
  -4   0  -3  297.70    0.44
   4   0   3  290.30    0.43
  -6   0   4  142.44    0.39
   6   0  -4  145.41    0.40
  -5   3   2    5.32    0.13
   5  -3  -2    5.30    0.14
  -5  -3   2    5.05    0.10
  -6   2   0   14.75    0.15
   6  -2   0   15.41    0.16
   4   0  -5    1.05    0.11
  -4   0   5    1.09    0.11
  -3  -1   5    2.91    0.12
   3   1  -5    2.97    0.12
   3  -1  -5    2.80    0.12
  -3   1   5    2.64    0.12
  -7   1   2   11.42    0.12
   7  -1  -2   11.16    0.12
   7   1  -2   11.92    0.10
  -7  -1   2   11.44    0.10
   0   4  -2    3.90    0.15
   0  -4   2    3.79    0.16
   0   4   2    4.03    0.12
   0  -4  -2    4.02    0.12
   2  -4   1   69.52    0.34
  -2   4  -1   70.89    0.34
  -2  -4  -1   71.40    0.28
   2   4   1   69.76    0.27
   6  -2  -3   28.49    0.20
  -6  -2   3   29.37    0.17
   6   2  -3   28.52    0.17
  -5   3   0   31.58    0.22
   5  -3   0   32.29    0.23
   5   3   0   32.40    0.14
  -5  -3   0   33.21    0.15
  -2  -4   2   96.31    0.38
   2   4  -2   96.01    0.38
   2  -4  -2   98.81    0.37
  -2   4   2   98.33    0.37
  -2   4   2  100.03    0.37
  -7   1   1    1.23    0.08
   7  -1  -1    1.06    0.08
   7   1  -1    1.10    0.05
  -7  -1   1    1.10    0.04
   1   1  -5   32.14    0.22
   1  -1  -5   32.00    0.21
  -1   1   5   31.19    0.21
  -1   1   5   31.85    0.21
   0   0  -5   29.51    0.21
   0   0   5   29.26    0.20
  -7   1   3   23.09    0.18
  -7  -1   3   22.62    0.16
   7   1  -3   23.48    0.16
   1   3  -4   17.90    0.18
  -1  -3   4   18.48    0.19
  -1   3   4   18.13    0.17
   5  -3  -3    1.20    0.11
  -5   3   3    1.15    0.11
  -5   3   3    1.28    0.11
   5   3  -3    1.10    0.09
  -5  -3   3    1.06    0.09
  -3  -3   4    0.36    0.08
   3   3  -4    0.27    0.08
  -3   3   4    0.42    0.09
   3  -3  -4    0.32    0.08
   7  -1   0    6.83    0.10
  -7   1   0    6.94    0.10
   2  -2   4   29.45    0.21
  -2   2  -4   28.33    0.20
   2   2   4   28.61    0.17
  -2  -2  -4   29.16    0.17
  -4   4   1   53.48    0.29
   4  -4  -1   54.69    0.30
  -4  -4   1   55.05    0.26
   4   4  -1   52.80    0.25
   5   1  -5    0.70    0.10
  -5  -1   5    0.80    0.10
   5   1  -5    0.98    0.11
   5  -1  -5    0.55    0.10
  -5   1   5    0.56    0.10
  -2  -2   5    3.45    0.13
   2   2  -5    3.36    0.13
  -2   2   5    3.08    0.12
   2  -2  -5    3.19    0.12
  -6   2  -1    3.69    0.11
   6  -2   1    3.54    0.12
  -5   3  -1    0.23    0.09
   5  -3   1    0.41    0.09
  -5  -3  -1    0.28    0.04
   3  -1   4    0.08    0.06
  -3   1  -4    0.22    0.07
  -3  -1  -4    0.31    0.06
  -4   2  -3    0.34    0.08
  -4   2  -3    0.39    0.10
   4   2   3    0.42    0.05
  -4  -2  -3    0.44    0.05
   2  -4   2    3.65    0.16
  -2   4  -2    4.29    0.15
   2   4   2    3.89    0.10
  -2  -4  -2    3.81    0.10
  -6   0  -2  680.42    0.60
   2   4  -3   16.64    0.21
  -2   4   3   16.20    0.17
  -4   4   0    8.54    0.16
   4  -4   0    8.43    0.17
   4   4   0    8.66    0.12
  -4  -4   0    8.67    0.12
   6  -2  -4   13.02    0.17
  -6   2   4   12.94    0.17
  -6  -2   4   13.77    0.15
   6   2  -4   13.95    0.15
  -4   4   2    7.48    0.15
   4  -4  -2    7.35    0.16
   4   4  -2    6.94    0.14
  -4  -2   5   85.79    0.34
   4   2  -5   86.47    0.35
  -4   2   5   84.11    0.34
   4  -2  -5   85.20    0.35
   0   4  -3   15.36    0.21
   0   4  -3   16.08    0.18
   0   4   3   15.66    0.16
   0  -4  -3   16.34    0.17
  -3   3  -3   22.15    0.19
  -3   3  -3   21.76    0.22
  -3  -3  -3   21.84    0.14
   1  -1   5   24.78    0.20
  -1   1  -5   25.11    0.20
   1   1   5   24.39    0.18
  -1  -1  -5   24.92    0.18
   7  -1  -4   37.55    0.23
  -7   1   4   36.35    0.23
   7   1  -4   36.57    0.22
  -7  -1   4   35.86    0.21
   6   0  -5   17.38    0.18
  -6   0   5   17.40    0.18
  -8   0   2   12.72    0.12
   8   0  -2   13.04    0.12
   1  -3   4   31.85    0.22
   1   3   4   31.92    0.20
  -1  -3  -4   32.56    0.20
   0   2  -5   49.45    0.28
   0  -2   5   49.55    0.27
   0   2   5   48.60    0.25
  -8   0   1    0.65    0.05
   8   0  -1    0.65    0.06
  -5   1  -3  209.20    0.43
  -5   1  -3  205.55    0.48
   5   1   3  203.19    0.33
  -5  -1  -3  210.20    0.34
  -8   0   3    0.06    0.03
   8   0  -3    0.02    0.03
  -5  -3   4   13.67    0.16
   5   3  -4   13.60    0.16
   7  -1   1  327.81    0.54
  -7   1  -1  312.73    0.51
  -4   4  -1    1.68    0.13
   4  -4   1    1.38    0.13
  -4  -4  -1    1.69    0.08
   4   4   1    1.74    0.08
   4   4  -3   24.44    0.20
  -4   4   3   25.31    0.22
   4  -4  -3   25.05    0.23
   1  -5   0   10.19    0.18
  -1   5   0    9.53    0.17
  -1  -5   0    9.73    0.17
   1   5   0    9.86    0.16
   2   0   5   28.24    0.19
  -2   0  -5   28.87    0.20
   4   0   4   49.98    0.22
  -4   0  -4   51.51    0.22
   1   5  -1  179.40    0.53
  -1  -5   1  175.31    0.54
   1  -5  -1  177.78    0.53
  -1   5   1  180.11    0.53
  -2   0   6   42.85    0.26
   2   0  -6   43.64    0.27
   5  -3   2    5.45    0.15
  -5   3  -2    5.81    0.15
  -5  -3  -2    5.95    0.07
   5   3   2    5.51    0.06
   4   0  -6   15.71    0.19
  -4   0   6   15.61    0.19
   8   0   0  104.05    0.26
  -8   0   0  101.06    0.24
   6  -2   2   86.01    0.34
  -6   2  -2   83.99    0.33
  -1   5  -1    0.02    0.03
  -3  -1   6   13.27    0.18
   3   1  -6   13.68    0.18
   3  -1  -6   13.60    0.18
  -3   1   6   13.80    0.17
  -3  -3   5    9.40    0.16
  -3  -3   5    9.84    0.16
   3   3  -5    9.70    0.17
   3  -3  -5    9.51    0.16
  -3   3   5    9.67    0.16
   3  -3  -5    9.64    0.16
  -2   4  -3   79.30    0.39
   2  -4   3   81.30    0.41
  -2  -4  -3   82.05    0.30
   2   4   3   80.11    0.29
  -7   3   2    0.09    0.05
   7  -3  -2    0.15    0.05
   7   3  -2    0.07    0.04
  -7  -3   2    0.15    0.04
  -8   0   4   47.83    0.25
   8   0  -4   49.43    0.25
   7  -3  -1   11.64    0.17
  -7   3   1   11.79    0.16
   7   3  -1   12.19    0.09
  -2  -4   4   22.87    0.20
   2  -4  -4   21.98    0.20
  -2   4   4   22.51    0.20
  -6  -2   5   28.17    0.22
   6   2  -5   28.71    0.22
  -6   2   5   27.78    0.23
   6  -2  -5   28.06    0.23
   1   3  -5   59.23    0.31
  -1   3   5   58.23    0.29
   1  -3  -5   57.87    0.28
  -8   2   2    9.33    0.13
   8  -2  -2    9.80    0.15
   8   2  -2   10.07    0.10
  -8  -2   2    9.50    0.09
   1   5  -2    1.17    0.13
  -1  -5   2    0.91    0.14
   1  -5  -2    0.99    0.12
  -1   5   2    1.00    0.11
  -1  -1   6   34.12    0.24
   1  -1  -6   33.41    0.23
  -1   1   6   32.97    0.23
  -7   1   5    3.42    0.13
   7  -1  -5    2.88    0.13
  -7  -1   5    3.10    0.12
   7   1  -5    3.39    0.12
  -8   2   1    8.23    0.13
  -8  -2   1    7.90    0.07
  -3   5   1   13.64    0.20
   3  -5  -1   13.94    0.20
   3   5  -1   13.77    0.18
  -3  -5   1   13.81    0.18
  -7   3   3   43.80    0.26
  -7  -3   3   44.20    0.22
   7   3  -3   45.70    0.22
  -8   2   3    8.01    0.14
  -8  -2   3    8.23    0.11
   8   2  -3    8.18    0.11
   3   5   0   44.41    0.26
  -3  -5   0   44.09    0.26
   0   4  -4   35.97    0.26
   0   4  -4   35.63    0.29
   0   4   4   36.52    0.23
   0  -4  -4   35.28    0.22
  -4   4  -2    8.12    0.17
   4  -4   2    8.12    0.18
  -4  -4  -2    8.36    0.11
   4   4   2    8.03    0.10
  -5  -1   6   87.00    0.37
   5   1  -6   88.24    0.38
   5  -1  -6   89.41    0.38
   5  -1  -6   86.28    0.37
  -5   1   6   89.27    0.37
   0   0  -6    0.10    0.05
   0   0   6    0.04    0.04
   6   0   3   70.67    0.22
  -6   0  -3   72.54    0.23
   7  -3   0    8.93    0.16
  -7   3   0    8.96    0.16
  -1   5  -2    3.34    0.15
   1  -5   2    3.24    0.16
   1   5   2    2.74    0.12
  -1  -5  -2    3.07    0.13
   4  -4  -4   85.31    0.38
  -4   4   4   84.99    0.37
  -6   4   1   26.22    0.23
   6  -4  -1   26.45    0.24
   6   4  -1   26.83    0.16
  -2   2  -5   21.76    0.20
   2  -2   5   22.57    0.20
   2   2   5   21.96    0.17
   4  -2   4    2.99    0.11
  -4   2  -4    3.31    0.12
   4   2   4    3.39    0.08
  -4  -2  -4    3.47    0.08
   6  -4  -2   48.62    0.30
  -6   4   2   48.62    0.30
  -6  -4   2   48.26    0.22
  -3   5   2    6.85    0.16
   3  -5  -2    7.17    0.17
   3   5  -2    6.95    0.16
  -3  -5   2    7.43    0.17
  -7   1  -2  147.02    0.38
   7  -1   2  149.58    0.40
  -7  -1  -2  144.73    0.25
  -5  -3   5    2.58    0.13
   5   3  -5    2.85    0.13
  -5  -3   5    2.72    0.12
  -5   3   5    2.81    0.13
   5  -3  -5    2.83    0.13
  -2  -2   6   63.46    0.33
   2   2  -6   64.55    0.33
   2  -2  -6   65.90    0.32
  -2   2   6   64.04    0.31
  -3   3  -4   15.35    0.18
  -3   3  -4   15.23    0.21
   3   3   4   14.34    0.13
  -3  -3  -4   14.72    0.13
  -6   0   6    0.04    0.04
   6   0  -6    0.08    0.05
  -8   0  -1  132.46    0.28
   4   2  -6    3.55    0.14
  -4  -2   6    3.46    0.14
   4  -2  -6    3.54    0.14
  -4   2   6    3.49    0.14
  -8   2   0    1.57    0.09
   8  -2   0    1.60    0.10
  -3   1  -5   24.83    0.19
   3  -1   5   25.16    0.19
   3   1   5   25.11    0.18
  -3  -1  -5   25.26    0.18
  -3   5  -1    0.48    0.12
   3  -5   1    0.54    0.13
   3   5   1    0.54    0.08
  -3  -5  -1    0.58    0.09
  -9   1   2   10.26    0.12
   9  -1  -2   10.50    0.13
  -9  -1   2   10.11    0.10
   9   1  -2   10.01    0.10
  -6   4   0    1.17    0.12
   6  -4   0    1.15    0.13
  -6  -4   0    0.93    0.07
   6   4   0    1.04    0.07
   8  -2  -4   68.80    0.32
  -8   2   4   69.70    0.32
   8   2  -4   68.66    0.29
  -6   4   3   94.66    0.40
   6  -4  -3   94.48    0.41
  -6  -4   3   92.95    0.33
   6   4  -3   93.88    0.33
   8   0  -5   41.10    0.25
  -8   0   5   40.49    0.25
  -1   3  -5    0.33    0.09
   1  -3   5    0.32    0.09
   1   3   5    0.31    0.07
  -1  -3  -5    0.29    0.08
   9  -1  -3    7.55    0.13
  -9   1   3    7.49    0.13
  -9  -1   3    7.38    0.11
   9   1  -3    7.46    0.11
  -7   3   4   20.66    0.21
   7  -3  -4   20.30    0.20
  -7  -3   4   20.83    0.18
   7   3  -4   21.07    0.18
   1   5  -3    0.22    0.10
  -1  -5   3    0.24    0.09
  -1   5   3    0.26    0.08
   1  -5  -3    0.25    0.08
  -5   1  -4    0.93    0.08
   5  -1   4    1.07    0.09
   5   1   4    0.88    0.06
   9  -1  -1   11.72    0.13
   9   1  -1   12.05    0.09
  -5   3  -3   37.44    0.27
   5  -3   3   36.61    0.28
   5   3   3   36.66    0.15
  -5  -3  -3   37.61    0.16
  -1   1  -6   17.99    0.19
   1   1   6   17.96    0.18
  -1  -1  -6   18.44    0.18
   3   5  -3    0.07    0.08
   3   5  -3    0.38    0.10
   3  -5  -3    0.31    0.09
  -3   5   3    0.49    0.09
   7  -3   1   38.21    0.26
  -7   3  -1   39.18    0.26
  -7  -3  -1   39.52    0.12
   0  -2   6    8.69    0.16
   0   2  -6    8.60    0.16
   0  -2  -6    8.80    0.15
   0   2   6    8.54    0.14
  -6   2  -3    0.89    0.08
  -6   2  -3    0.68    0.10
  -2   4  -4    0.45    0.12
  -2   4  -4    0.62    0.11
   2   4   4    0.64    0.08
  -2  -4  -4    0.45    0.07
  -9   1   4    2.46    0.11
   9  -1  -4    2.51    0.11
   9   1  -4    2.51    0.10
  -9  -1   4    2.40    0.10
  -1   5  -3   16.92    0.23
   1  -5   3   16.34    0.24
   1   5   3   16.79    0.18
  -1  -5  -3   16.54    0.18
   2   4  -5   43.95    0.29
  -2  -4   5   44.30    0.29
   2  -4  -5   43.79    0.28
  -2   4   5   43.51    0.27
   6  -4   1   13.55    0.20
  -6   4  -1   13.69    0.20
   6   2  -6    1.31    0.12
  -6  -2   6    1.15    0.12
   6  -2  -6    1.27    0.12
  -6   2   6    1.23    0.12
   4   0   5    1.62    0.09
  -3   5  -2   42.69    0.31
   3  -5   2   41.45    0.32
  -3  -5  -2   41.95    0.24
   3   5   2   42.48    0.24
   7   1  -6    0.53    0.10
  -7  -1   6    0.65    0.10
  -7   1   6    0.56    0.10
  -7   1   6    0.43    0.10
   7  -1  -6    0.65    0.10
   8  -2   1    4.93    0.12
  -8   2  -1    4.73    0.12
   5  -5  -1    8.52    0.18
   5  -5  -1    8.26    0.18
  -5   5   1    8.13    0.18
  -5  -5   1    8.38    0.15
   5   5  -1    8.16    0.14
  -4   4  -3   16.68    0.22
   4  -4   3   16.32    0.23
  -4  -4  -3   16.07    0.14
   4   4   3   15.98    0.13
  -9   1   0    0.57    0.07
   9  -1   0    0.40    0.07
  -6   4   4   56.86    0.32
   6  -4  -4   58.21    0.33
  -6  -4   4   56.31    0.29
   6   4  -4   57.45    0.29
  -5   5   2    5.45    0.16
   5  -5  -2    5.51    0.17
   5   5  -2    5.58    0.14
   5   5  -2    5.37    0.12
   3   3  -6    0.22    0.09
  -3  -3   6    0.18    0.09
   3  -3  -6    0.37    0.08
   3  -3  -6    0.17    0.07
  -3   3   6    0.27    0.09
   2   0   6    0.13    0.05
  -2   0  -6    0.04    0.06
   4  -4  -5   75.06    0.36
  -4   4   5   74.21    0.36
  -4   0   7   35.64    0.27
   4   0  -7   35.59    0.27
  -5   5   0   19.33    0.23
   5  -5   0   19.50    0.24
  -5  -5   0   19.15    0.17
   5   5   0   19.75    0.17
  -8   2   5   10.34    0.17
   8  -2  -5    9.85    0.16
  -8  -2   5   10.69    0.15
   8   2  -5   10.60    0.15
   2   0  -7    5.27    0.15
  -2   0   7    5.44    0.15
  -8   0  -2  289.31    0.41
  -8   0  -2  278.64    0.45
  -1  -3   6    6.94    0.16
   1   3  -6    7.18    0.17
  -1   3   6    7.00    0.14
   1  -3  -6    7.14    0.15
   0  -6   0  171.44    0.57
   0   6   0  171.91    0.56
  -7   3   5    3.31    0.13
   7  -3  -5    3.16    0.14
   7   3  -5    3.21    0.12
  -7  -3   5    3.19    0.12
   0   4  -5   33.11    0.26
   0  -4  -5   33.52    0.23
   0   4   5   32.24    0.23
  -3  -1   7   48.39    0.30
   3   1  -7   49.19    0.31
   3  -1  -7   48.94    0.30
  -3   1   7   48.66    0.30
  -7   1  -3    1.34    0.08
  -7   1  -3    0.86    0.07
  -7  -1  -3    0.98    0.05
   1   5  -4   12.13    0.22
   1   5  -4   12.28    0.19
  -6   0  -4    2.36    0.07
   6   0   4    2.54    0.08
   0  -6   1   19.27    0.24
   0   6  -1   18.94    0.23
   0  -6  -1   19.03    0.23
   0   6   1   19.24    0.22
   5   3  -6    4.97    0.15
  -5  -3   6    5.11    0.15
  -5   3   6    4.73    0.15
   5  -3  -6    4.44    0.15
  -5   5   3    2.49    0.14
   5  -5  -3    2.15    0.14
   5   5  -3    2.32    0.12
   5   5  -3    2.30    0.13
 -10   0   2    8.00    0.11
  -3  -5   4    2.27    0.12
   3   5  -4    2.19    0.15
   3   5  -4    2.16    0.13
   3  -5  -4    2.37    0.14
  -3   5   4    2.55    0.12
   8   0  -6    7.15    0.16
  -8   0   6    7.28    0.15
  10   0  -3    1.22    0.08
 -10   0   3    1.19    0.08
  -5   1   7   61.84    0.34
   5  -1  -7   61.88    0.35
   9  -1  -5   57.42    0.31
  -9   1   5   56.47    0.30
   9   1  -5   57.00    0.29
  -9  -1   5   55.61    0.29
   2  -6   0   21.59    0.25
  -2   6   0   21.59    0.24
  -2  -6   0   21.76    0.23
   2   6   0   21.28    0.22
   2  -6  -1   51.47    0.34
  -2   6   1   51.27    0.33
  -2  -6   1   50.56    0.33
   2   6  -1   51.27    0.32
  -7   3  -2   10.47    0.17
   7  -3   2   10.71    0.18
  -7  -3  -2   10.74    0.07
   5  -5   1    4.15    0.16
  -5   5  -1    4.26    0.16
   5   5   1    4.09    0.10
  -5  -5  -1    4.07    0.10
   1   1  -7    0.21    0.07
  -1  -1   7    0.12    0.05
   1  -1  -7    0.09    0.05
  -1   1   7    0.05    0.03
  -4   2  -5    0.52    0.09
   4  -2   5    0.62    0.10
   4   2   5    0.56    0.07
   6   0  -7   74.49    0.37
  -6   0   7   73.62    0.37
  10   0  -1    5.68    0.09
 -10   0   1    5.61    0.08
   3  -3   5   10.65    0.16
   3   3   5   10.29    0.13
  -3  -3  -5   10.48    0.13
   6  -4   2   13.94    0.21
  -6   4  -2   14.15    0.20
  -6  -4  -2   13.87    0.11
   9  -1   1    0.34    0.06
  -9   1  -1    0.26    0.05
   9  -3  -2    0.20    0.07
  -9   3   2    0.26    0.08
   9   3  -2    0.15    0.04
  -9  -3   2    0.06    0.04
 -10   0   4   10.44    0.14
  10   0  -4   10.74    0.15
   2  -2   6    0.02    0.03
  -2   2  -6    0.11    0.05
   2   2   6    0.05    0.03
  -2  -2  -6    0.04    0.03
   0  -6   2    4.57    0.18
   0   6  -2    4.19    0.17
   0  -6  -2    4.19    0.15
   0   6   2    3.99    0.14
  -2   6  -1    0.55    0.13
   2  -6   1    0.57    0.13
  -2  -6  -1    0.79    0.11
   2   6   1    0.70    0.10
   0   0   7    0.45    0.09
   0   0  -7    0.49    0.09
  -4  -2   7   13.69    0.19
   4   2  -7   13.92    0.20
   4  -2  -7   13.52    0.19
  -4   2   7   13.31    0.19
  -3   5  -3   11.82    0.21
   3  -5   3   11.67    0.22
  -3  -5  -3   11.55    0.15
   2   6  -2   17.02    0.22
  -2  -6   2   17.94    0.24
  -2   6   2   17.80    0.22
   2  -6  -2   17.66    0.22
   9  -3  -3    1.79    0.13
  -9   3   3    1.65    0.11
   9   3  -3    1.85    0.08
  -9  -3   3    1.91    0.08
  -6  -4   5    2.72    0.12
   6   4  -5    2.57    0.13
   6  -4  -5    2.05    0.13
  -6   4   5    2.34    0.13
   8  -4  -2    1.29    0.13
  -8   4   2    1.13    0.12
  -8  -4   2    1.27    0.07
  -2  -2   7   11.12    0.18
   2   2  -7   10.85    0.18
   2   2  -7   10.95    0.19
   2  -2  -7   11.24    0.17
  -2   2   7   10.54    0.17
  -8   2  -2   10.04    0.15
   8  -2   2   10.10    0.16
  -5   3  -4    8.12    0.15
  -5   3  -4    8.44    0.18
  -5  -3  -4    7.72    0.09
   5   3   4    8.03    0.10
  -1   5  -4    0.69    0.14
  -1   5  -4    0.38    0.09
   1   5   4    0.52    0.09
  -1  -5  -4    0.58    0.09
   9  -3  -1    9.75    0.17
  -9   3   1    9.82    0.16
  -9  -3   1   10.00    0.08
   9   3  -1    9.82    0.08
  -8   4   1    9.56    0.17
   8  -4  -1    9.65    0.18
   8   4  -1    9.92    0.11
   8   4  -1   10.08    0.10
  -3   1  -6    0.08    0.04
  -1   3  -6    3.01    0.14
   1  -3   6    2.94    0.14
  -1  -3  -6    2.90    0.11
   1   3   6    3.16    0.11
  -8   4   3    2.60    0.14
   8  -4  -3    2.62    0.14
   8   4  -3    2.64    0.10
  -8  -4   3    2.66    0.10
  -5  -5   4    0.03    0.03
   5  -5  -4    0.08    0.06
  -6  -2  -4   18.63    0.12
   6   2   4   18.00    0.12
  -5   1  -5    0.00    0.04
   5  -1   5    0.03    0.02
   5   1   5    0.14    0.04
  -5  -1  -5    0.08    0.03
  10   2  -2    0.00    0.01
  -8  -2   6    0.50    0.10
   8   2  -6    0.46    0.10
   8  -2  -6    0.57    0.11
  -8   2   6    0.61    0.10
  10  -2  -3    0.94    0.10
 -10   2   3    1.01    0.10
 -10  -2   3    1.16    0.07
  10   2  -3    0.95    0.07
  10   0   0   42.39    0.19
 -10   0   0   42.14    0.17
   2  -4   5    6.51    0.15
  -2   4  -5    6.71    0.19
  -2   4  -5    6.80    0.17
  -2  -4  -5    6.83    0.13
   2   4   5    6.79    0.12
  -4   4  -4    0.62    0.12
  -4   4  -4    0.32    0.09
  -4  -4  -4    0.51    0.06
   4   4   4    0.39    0.07
  -9   3   4    4.39    0.14
   9  -3  -4    4.67    0.15
  -9  -3   4    4.45    0.11
   9   3  -4    4.57    0.11
   4  -6  -1   20.27    0.25
  -4   6   1   20.46    0.24
  -4  -6   1   20.69    0.22
   4   6  -1   19.96    0.21
  -2  -4   6    5.25    0.16
   2   4  -6    5.54    0.16
   2  -4  -6    5.18    0.15
  -2   4   6    4.89    0.14
  -7  -1   7   17.32    0.21
   7   1  -7   17.59    0.21
  -7   1   7   17.42    0.21
   7  -1  -7   17.19    0.21
   7   3  -6    4.00    0.14
  -7  -3   6    4.26    0.14
   7  -3  -6    4.02    0.15
  -7   3   6    4.38    0.15
  -6  -2   7   24.90    0.24
   6   2  -7   24.82    0.24
  -6   2   7   24.23    0.24
   6  -2  -7   24.25    0.24
 -10   2   1    0.73    0.09
  10  -2  -1    1.01    0.10
 -10  -2   1    0.62    0.04
  -5   5  -2    8.32    0.19
   5  -5   2    8.60    0.20
   5   5   2    8.17    0.11
  -5  -5  -2    8.21    0.12
   2  -6   2    4.37    0.19
  -2   6  -2    4.38    0.17
  -2  -6  -2    4.35    0.14
   2   6   2    4.36    0.13
   4  -4  -6    0.05    0.03
  10   0  -5   31.26    0.23
 -10   0   5   30.37    0.23
   8  -4   0    1.34    0.13
  -8   4   0    0.92    0.12
   8   4   0    1.07    0.05
   8   4   0    1.41    0.05
   9  -3   0   16.80    0.19
  -9   3   0   16.38    0.19
  -2  -6   3    4.51    0.18
   2   6  -3    4.15    0.17
  -2   6   3    4.35    0.15
   2  -6  -3    4.23    0.15
  -4   6   0    3.90    0.16
   4  -6   0    4.22    0.18
  -4  -6   0    3.82    0.13
   4   6   0    4.07    0.13
   4  -6  -2   29.53    0.28
  -4   6   2   29.71    0.27
   4   6  -2   29.07    0.26
  -4  -6   2   29.19    0.27
   9  -1  -6   12.52    0.18
  -9   1   6   12.69    0.19
  -9  -1   6   12.52    0.18
   9   1  -6   12.59    0.18
  10  -2  -4   15.73    0.19
 -10   2   4   15.05    0.18
  10   2  -4   15.13    0.15
 -10  -2   4   15.37    0.15
   3   5  -5    0.20    0.06
  -3  -5   5    0.16    0.08
  -3   5   5    0.09    0.07
   3  -5  -5    0.17    0.08
  -7   5   2    0.70    0.11
   7  -5  -2    0.49    0.11
   7   5  -2    0.51    0.08
   7   5  -2    0.40    0.07
   8  -4  -4    6.23    0.16
   8  -4  -4    6.24    0.17
  -8   4   4    6.21    0.16
  -8  -4   4    6.21    0.12
   8   4  -4    6.32    0.13
   0  -6   3   10.30    0.22
   0   6  -3   10.32    0.21
   0  -6  -3   10.19    0.18
   0   6   3   10.79    0.17
   0  -2   7    4.93    0.15
   0   2  -7    5.14    0.15
   0   2   7    4.90    0.13
   0  -2  -7    4.73    0.14
   1  -1   7    0.14    0.08
  -1   1  -7    0.42    0.10
  -1  -1  -7    0.45    0.09
   1   1   7    0.40    0.08
  -7   5   1    1.48    0.14
   7  -5  -1    1.85    0.15
   7  -5  -1    1.80    0.15
   7   5  -1    1.78    0.09
   7   5  -1    1.78    0.08
  -1  -5   5    0.05    0.05
   1   5  -5    0.05    0.06
   1  -5  -5    0.11    0.07
  -1   5   5    0.13    0.05
   3   3  -7    8.14    0.18
   3   3  -7    7.89    0.18
  -3  -3   7    7.98    0.17
  -3   3   7    7.31    0.16
   3  -3  -7    7.68    0.17
  -7   3  -3    0.29    0.07
   7  -3   3    0.37    0.09
   7   3   3    0.28    0.03
  -7  -3  -3    0.28    0.03
  -9   1  -2    0.69    0.07
   9  -1   2    0.55    0.08
  -9  -1  -2    0.61    0.03
  -9  -1  -2    0.66    0.04
   7  -5  -3    0.73    0.13
  -7   5   3    0.57    0.12
  -7   5   3    0.60    0.12
   7   5  -3    0.73    0.09
  -7  -5   3    0.64    0.09
   4   0   6    4.44    0.12
  -4   0  -6    4.53    0.12
  -8   0   7   12.84    0.19
   8   0  -7   12.14    0.19
  -7   1  -4    0.16    0.06
  -7   1  -4    0.20    0.05
   7   1   4    0.18    0.04
  -7  -1  -4    0.16    0.04
   0   4  -6   18.03    0.22
   0  -4  -6   17.20    0.19
   0   4   6   17.51    0.19
  -6   4  -3   12.01    0.20
   6  -4   3   12.41    0.21
  -6  -4  -3   12.51    0.11
   6   4   3   12.10    0.10
  -4   6  -1    0.07    0.04
   4  -6   1    0.16    0.09
  -4  -6  -1    0.10    0.06
   4   6   1    0.18    0.05
   7  -5   0   19.08    0.24
  -7   5   0   18.42    0.23
  -7  -5   0   19.36    0.16
   7   5   0   18.81    0.15
  10  -2   0    0.68    0.09
 -10   2   0    0.77    0.08
   4   6  -3    0.03    0.04
   4  -6  -3    0.05    0.04
  -5  -3   7    2.86    0.14
   5   3  -7    3.05    0.14
  -5   3   7    2.88    0.14
   5  -3  -7    2.88    0.15
  -9   3   5    7.20    0.16
   9  -3  -5    6.70    0.16
   9   3  -5    7.29    0.14
  -9  -3   5    7.12    0.14
 -11   1   3    6.72    0.12
  11  -1  -3    6.53    0.12
 -11  -1   3    6.86    0.10
  11   1  -3    6.98    0.11
   4   0  -8    3.89    0.15
  -4   0   8    4.02    0.15
  11  -1  -2   12.00    0.15
 -11   1   2   11.87    0.14
  11   1  -2   12.55    0.11
 -11  -1   2   12.41    0.11
 -10   0  -1    0.34    0.04
  10   0   1    0.20    0.05
  -5  -5   5    0.68    0.11
   5   5  -5    0.30    0.10
  -5   5   5    0.40    0.11
   5  -5  -5    0.35    0.12
  -1  -3   7    5.34    0.16
  -1  -3   7    5.26    0.15
   1   3  -7    4.89    0.16
  -1   3   7    5.23    0.14
   1  -3  -7    5.28    0.14
  -3   5  -4    9.75    0.21
   3  -5   4    9.18    0.22
  -3  -5  -4    8.93    0.14
   3   5   4    9.39    0.13
   6  -4  -6    0.10    0.06
  -2   0  -7   17.54    0.19
   2   0   7   17.51    0.19
   6   0   5    8.06    0.12
   8  -4   1   20.09    0.23
  -8   4  -1   20.64    0.23
   8   4   1   19.71    0.10
 -10   2   5   15.06    0.19
  10  -2  -5   15.99    0.20
  10   2  -5   15.23    0.17
 -10  -2   5   15.15    0.17
   9  -3   1    5.55    0.15
  -9   3  -1    5.13    0.14
  -8   2  -3    3.66    0.12
   8  -2   3    3.70    0.13
  -8  -2  -3    3.83    0.05
   2   0  -8    7.81    0.17
  -2   0   8    8.32    0.17
  -3  -1   8   20.37    0.23
   3   1  -8   20.68    0.24
   3  -1  -8   20.76    0.23
  -3   1   8   20.26    0.23
  11  -1  -4    0.76    0.10
 -11   1   4    0.89    0.10
 -11  -1   4    1.00    0.08
  11   1  -4    0.91    0.09
  -2   6  -3   17.66    0.25
   2  -6   3   17.50    0.26
   2   6   3   17.39    0.19
   8  -4  -5    4.77    0.15
  -8   4   5    4.77    0.15
  -8  -4   5    4.94    0.13
   8   4  -5    5.05    0.14
  -1   5  -5   15.76    0.22
  -1   5  -5   14.96    0.24
   1   5   5   14.97    0.17
  10   0  -6    1.22    0.11
 -10   0   6    1.01    0.11
   2   6  -4    0.00    0.04
  -2   6   4    0.05    0.03
   2  -6  -4    0.04    0.04
  -7   5   4    2.11    0.13
  -7  -5   4    2.21    0.12
   7   5  -4    2.01    0.11
   5   1  -8   53.13    0.34
  -5  -1   8   53.25    0.34
   5  -1  -8   53.84    0.35
  -5   1   8   53.35    0.34
  11  -1  -1    8.87    0.13
  11   1  -1    9.39    0.09
 -11  -1   1    8.77    0.08
   6   0  -8   18.01    0.22
  -6   0   8   17.57    0.22
   6   0  -8   17.42    0.22
   5  -5   3   13.62    0.23
  -5   5  -3   13.31    0.22
  -5  -5  -3   13.74    0.14
   3  -3   6    1.42    0.12
  -3   3  -6    1.15    0.12
  -3  -3  -6    1.31    0.09
   4  -2   6    0.58    0.09
  -4   2  -6    0.56    0.09
  -4  -2  -6    0.67    0.08
   8   2  -7    6.74    0.16
  -8  -2   7    6.79    0.16
  -8   2   7    6.73    0.16
   8  -2  -7    7.02    0.17
  -8   2   7    7.37    0.17
  -7   5  -1    0.37    0.08
   7  -5   1    0.53    0.11
  -7  -5  -1    0.21    0.06
   7   5   1    0.26    0.05
  -5   3  -5    5.75    0.15
  -5   3  -5    6.14    0.17
  -5  -3  -5    5.80    0.10
   5   3   5    5.64    0.10
   0   6  -4    0.53    0.11
   0   6  -4    0.25    0.12
   0  -6  -4    0.44    0.10
   0   6   4    0.44    0.09
  -4   6  -2   55.70    0.38
   4  -6   2   53.99    0.39
   4   6   2   55.33    0.29
   4   6  -4    3.34    0.17
   4   6  -4    3.44    0.14
  -4   6   4    3.23    0.15
   4  -6  -4    2.87    0.16
  -6   6   1    5.71    0.18
   6  -6  -1    5.72    0.19
   6   6  -1    5.63    0.13
  -6  -6   1    5.75    0.14
  -1   7   0   11.53    0.21
   1  -7   0   12.04    0.22
  -1  -7   0   11.76    0.21
   1   7   0   11.67    0.20
   6  -6  -2    0.79    0.14
  -6   6   2    0.71    0.13
   6   6  -2    0.71    0.10
   6   6  -2    1.08    0.10
   1   1  -8    7.64    0.17
  -1  -1   8    7.07    0.17
  -1   1   8    7.42    0.16
   1  -1  -8    7.21    0.16
  -4  -2   8    2.78    0.14
   4   2  -8    2.65    0.15
   4  -2  -8    3.04    0.15
  -4   2   8    3.09    0.14
 -10   2  -1    0.82    0.09
  -1  -7   1   10.25    0.21
   1   7  -1   10.54    0.20
   1  -7  -1   10.80    0.21
  -1   7   1   10.49    0.20
   9   1  -7    3.70    0.14
  -9  -1   7    4.12    0.14
  -9   1   7    3.63    0.14
   9  -1  -7    4.10    0.15
   7   3  -7   13.64    0.20
  -7  -3   7   13.56    0.20
   7  -3  -7   13.43    0.20
  -7   3   7   12.96    0.20
  11  -1  -5   46.17    0.28
 -11   1   5   46.26    0.28
 -11  -1   5   47.42    0.27
  11   1  -5   45.47    0.27
  -4   4  -5   14.89    0.20
  -4   4  -5   14.19    0.23
  -4  -4  -5   14.04    0.14
   4   4   5   14.37    0.14
  -2   2  -7    0.63    0.11
   2  -2   7    0.54    0.10
  -2  -2  -7    0.71    0.10
   2   2   7    0.63    0.09
   6  -2   5    5.39    0.13
  -6   2  -5    5.95    0.13
   6   2   5    5.34    0.09
  -6  -2  -5    5.55    0.09
   1  -7   1   13.69    0.23
  -1   7  -1   13.62    0.23
  -1  -7  -1   13.71    0.21
   1   7   1   13.35    0.20
   3   5  -6    0.20    0.07
  -3  -5   6    0.12    0.08
   3  -5  -6    0.30    0.08
  -3   5   6    0.30    0.08
   6  -6   0   18.47    0.26
  -6  -6   0   18.48    0.19
   6   6   0   18.67    0.18
   9  -3  -6    0.57    0.12
  -9   3   6    0.77    0.12
   9   3  -6    0.89    0.11
  -9  -3   6    0.94    0.10
   2   2  -8    3.50    0.16
  -2  -2   8    3.74    0.15
   2  -2  -8    3.78    0.15
  -2   2   8    3.79    0.14
  11  -1   0    0.03    0.04
 -11   1   0    0.10    0.04
 -11  -1   0    0.08    0.02
   2  -4   6   13.67    0.19
  -2   4  -6   13.83    0.20
   2   4   6   13.39    0.16
  -2  -4  -6   13.13    0.16
  -6   6   3    1.05    0.14
   6  -6  -3    0.93    0.14
   6   6  -3    0.93    0.12
   6   6  -3    1.11    0.11
   0   0  -8   19.11    0.22
   0   0   8   18.42    0.21
  -4  -4   7    0.66    0.11
   4   4  -7    0.65    0.12
   4  -4  -7    0.59    0.11
  -4   4   7    0.60    0.11
  -8   0  -4   25.25    0.16
  -1   3  -7    0.08    0.05
   1  -3   7    0.14    0.07
  -1  -3  -7    0.20    0.06
   1   3   7   -0.03    0.07
   7   1  -8    1.78    0.14
  -7  -1   8    2.21    0.14
  -7   1   8    1.80    0.13
   7  -1  -8    1.64    0.14
 -10   2   6   17.02    0.21
  10  -2  -6   16.90    0.21
  10   2  -6   16.86    0.19
 -10  -2   6   16.75    0.19
   5  -1   6    5.79    0.13
  -5   1  -6    6.06    0.13
  -5  -1  -6    6.28    0.12
   5   1   6    5.96    0.11
   2   4  -7    0.63    0.13
  -2  -4   7    0.71    0.12
   2  -4  -7    0.86    0.12
  -2   4   7    0.83    0.11
   8  -4   2   16.21    0.22
  -8   4  -2   16.25    0.22
   8   4   2   16.03    0.09
  -9   1  -3    3.86    0.08
  -9   1  -3    3.85    0.10
  -9  -1  -3    4.09    0.07
  -1  -7   2   29.71    0.30
   1   7  -2   28.86    0.29
   1  -7  -2   28.83    0.28
   3  -1   7   17.00    0.19
  -3   1  -7   17.15    0.20
  -3  -1  -7   17.42    0.19
   3   1   7   16.57    0.18
   1   5  -6    0.39    0.10
  -1  -5   6    0.34    0.10
   1  -5  -6    0.41    0.09
  -1   5   6    0.47    0.08
 -10   0  -2    0.01    0.01
  -6  -2   8   60.45    0.37
   6   2  -8   61.03    0.37
   6  -2  -8   61.17    0.37
  -6   2   8   60.90    0.37
   7  -5  -5    7.24    0.18
  -7   5   5    7.56    0.17
   7   5  -5    7.18    0.16
  -7  -5   5    7.57    0.16
  -3   7   1   72.79    0.43
   3  -7  -1   73.74    0.44
  -3  -7   1   71.61    0.41
  -9   3  -2    0.07    0.06
   9  -3   2    0.05    0.05
  -7   3  -4    6.10    0.16
  -7   3  -4    6.35    0.14
  -7  -3  -4    6.11    0.08
   3  -7   0    0.17    0.10
  -3   7   0    0.33    0.10
  -3   7   0    0.23    0.10
   3   7   0    0.22    0.08
  -3  -7   0    0.25    0.08
   6  -4   4    9.02    0.20
  -6   4  -4    8.56    0.19
   6   4   4    8.83    0.10
   5   5  -6   12.08    0.20
  -5  -5   6   12.64    0.20
  -5   5   6   12.24    0.20
  10  -4  -2    5.48    0.17
 -10   4   2    5.50    0.15
  10   4  -2    5.46    0.09
 -12   0   3    3.53    0.10
  12   0  -3    3.41    0.10
   8   4  -6    5.97    0.15
  -8  -4   6    5.63    0.15
   8  -4  -6    5.47    0.17
  -8   4   6    5.47    0.16
  10  -4  -3   16.08    0.22
 -10   4   3   16.39    0.21
 -10  -4   3   15.65    0.14
  10   4  -3   15.91    0.15
  -1   7  -2    3.93    0.18
   1  -7   2    4.00    0.19
   1   7   2    3.57    0.14
  -1  -7  -2    4.22    0.16
  -2   6  -4   24.74    0.29
   2  -6   4   24.87    0.30
  -2  -6  -4   25.08    0.23
   8   0  -8   10.48    0.19
  -8   0   8   10.27    0.19
 -12   0   2   40.71    0.21
  12   0  -2   40.77    0.22
  -3   7   2   50.75    0.35
   3  -7  -2   49.00    0.36
   3   7  -2   49.39    0.35
  -3  -7   2   50.36    0.37
  11  -3  -3   12.55    0.19
  11   3  -3   12.70    0.13
 -11  -3   3   12.52    0.13
   7  -5   2   27.46    0.29
  -7   5  -2   28.07    0.28
  11  -3  -2    9.79    0.17
 -11   3   2   10.09    0.16
  11   3  -2   10.32    0.10
   2   6  -5    0.07    0.06
   2   6  -5    0.25    0.10
   2  -6  -5    0.17    0.06
  -2   6   5    0.18    0.07
  -6   6  -1   50.36    0.36
   6  -6   1   49.72    0.37
   6   6   1   49.03    0.26
  -6  -6  -1   48.40    0.27
 -10   0   7    0.93    0.12
  10   0  -7    0.47    0.11
  12   0  -4   12.82    0.15
 -12   0   4   12.24    0.15
  -6  -4   7    4.22    0.15
   6   4  -7    4.37    0.16
   6  -4  -7    3.76    0.16
  -6   4   7    4.05    0.16
  10  -4  -1    3.96    0.15
 -10   4   1    4.47    0.15
  10   4  -1    4.13    0.08
   4  -6   3   63.49    0.43
   4  -6   3   62.12    0.42
  -4  -6  -3   62.31    0.31
   4   6   3   62.82    0.30
  -3   5  -5    0.24    0.10
  -3   5  -5    0.10    0.06
   3   5   5    0.16    0.05
  -3  -5  -5    0.06    0.05
  -7   1  -5    4.17    0.11
   7  -1   5    3.70    0.10
   7   1   5    4.04    0.09
  -7  -1  -5    3.83    0.08
   6  -6  -4    6.05    0.18
  -6   6   4    6.39    0.17
   6   6  -4    6.12    0.18
   6   6  -4    6.36    0.16
  -3   7  -1    0.26    0.11
   3  -7   1    0.54    0.11
  -3  -7  -1    0.35    0.09
   3   7   1    0.25    0.08
   9  -5  -2    0.04    0.03
  -9   5   2    0.09    0.06
   9   5  -2    0.22    0.06
 -11   1   6   77.26    0.38
  11  -1  -6   76.49    0.39
  11   1  -6   78.75    0.38
  -3  -3   8    1.13    0.13
   3   3  -8    1.19    0.14
   3  -3  -8    1.38    0.13
  -3   3   8    1.37    0.13
 -10   4   4    4.31    0.15
  10  -4  -4    4.65    0.16
 -10  -4   4    4.62    0.11
  10   4  -4    4.60    0.11
   4   6  -5    0.90    0.13
  -4  -6   5    0.97    0.12
  -4   6   5    1.14    0.13
  -4   6   5    0.92    0.12
   4  -6  -5    0.67    0.13
 -11   3   4    1.63    0.12
  11  -3  -4    1.32    0.12
  11   3  -4    1.25    0.09
 -11  -3   4    1.35    0.09
   0  -4   7    2.37    0.15
   0   4  -7    2.52    0.15
   0  -4  -7    2.29    0.12
   0   4   7    2.33    0.12
   0   2  -8    7.43    0.18
   0  -2   8    7.46    0.17
   0  -2  -8    7.80    0.16
   0   2   8    7.35    0.16
  -8   2  -4    2.25    0.12
  -8   2  -4    2.65    0.10
   8   2   4    2.29    0.06
  -8  -2  -4    2.25    0.05
  -9   5   3    0.29    0.10
   9  -5  -3    0.42    0.12
   9   5  -3    0.51    0.08
  -9  -5   3    0.67    0.08
   5   3  -8   48.35    0.34
  -5  -3   8   49.07    0.34
   5  -3  -8   48.55    0.34
  -5   3   8   48.71    0.34
   1   7  -3    0.00    0.06
  -1  -7   3    0.05    0.04
  -1   7   3    0.02    0.05
   1  -7  -3    0.11    0.06
  11  -3  -1   22.87    0.23
 -11   3   1   22.93    0.22
  11   3  -1   23.66    0.11
 -12   0   1    1.49    0.07
   5  -5   4    6.90    0.20
  -5   5  -4    7.02    0.19
   5   5   4    6.53    0.11
  -5  -5  -4    6.91    0.12
   1  -1   8    0.06    0.05
  -1   1  -8    0.02    0.02
   1   1   8    0.03    0.02
   9  -5  -1    7.57    0.19
  -9   5   1    7.34    0.18
   9   5  -1    7.11    0.11
  11  -1   1    6.25    0.11
 -11   1  -1    6.18    0.10
 -11  -1  -1    6.29    0.06
 -10   2  -2    0.14    0.06
  10  -2   2    0.19    0.08
   0   6  -5    0.57    0.11
   0   6  -5    0.25    0.13
   0  -6  -5    0.37    0.10
   0   6   5    0.16    0.09
  -4   0  -7   35.04    0.25
   4   0   7   36.02    0.25
  -1   5  -6    1.67    0.15
   1  -5   6    1.74    0.14
  -1  -5  -6    1.67    0.11
   1   5   6    1.77    0.11
  -3  -7   3    0.84    0.14
   3   7  -3    0.91    0.13
  -3   7   3    0.83    0.13
   3  -7  -3    0.86    0.13
 -12   0   5    0.49    0.09
  12   0  -5    0.54    0.09
 -12   2   3    0.97    0.10
  12  -2  -3    1.16    0.11
 -12  -2   3    1.05    0.07
  12   2  -3    1.07    0.07
  10  -4   0   47.35    0.33
 -10   4   0   47.18    0.32
   6   0   6   14.46    0.16
  -6   0  -6   14.23    0.16
   8   2  -8   39.99    0.31
  -8  -2   8   39.22    0.31
   8  -2  -8   39.62    0.31
  -8   2   8   39.66    0.31
  12  -2  -2   29.05    0.23
 -12   2   2   27.95    0.21
  12   2  -2   29.55    0.16
 -12  -2   2   28.67    0.15
   9  -5  -4    4.26    0.17
  -9   5   4    3.72    0.15
  -9  -5   4    3.94    0.12
   9   5  -4    4.13    0.12
   1   3  -8    0.76    0.12
  -1  -3   8    0.86    0.12
  -1   3   8    0.57    0.11
   1  -3  -8    0.60    0.12
  -1   7  -3    8.08    0.21
   1  -7   3    7.99    0.22
   1   7   3    7.93    0.17
  -1  -7  -3    7.87    0.18
  -9  -3   7    9.98    0.18
   9   3  -7   10.10    0.18
  -9   3   7   10.24    0.19
   9  -3  -7   10.11    0.19
  -4   0   9    3.35    0.15
   4   0  -9    3.28    0.15
 -10   2   7    4.18    0.15
  10  -2  -7    3.79    0.16
  10   2  -7    4.23    0.15
 -10  -2   7    4.07    0.14
 -12   2   4    5.90    0.14
  12   2  -4    5.65    0.11
 -12  -2   4    5.71    0.11
  11  -3  -5    1.40    0.12
 -11   3   5    1.39    0.12
  11   3  -5    1.42    0.10
 -11  -3   5    1.48    0.10
   3  -7   2    0.07    0.06
  -3  -7  -2    0.09    0.04
   3   7   2    0.03    0.02
  -7  -5   6   10.59    0.18
   7   5  -6   10.85    0.19
   7  -5  -6    9.84    0.19
  -7   5   6   10.12    0.19
   5  -7  -1   14.35    0.24
  -5   7   1   14.60    0.24
  -5  -7   1   13.83    0.20
   5   7  -1   13.56    0.20
  10  -4  -5    6.65    0.18
 -10   4   5    6.76    0.17
 -10  -4   5    6.74    0.14
  10   4  -5    6.67    0.14
   9  -5   0   21.46    0.26
  -9   5   0   21.86    0.25
   9   5   0   22.03    0.13
  -9  -1   8   35.23    0.29
   9   1  -8   34.48    0.29
  -9   1   8   34.26    0.29
   9  -1  -8   33.78    0.29
   6  -6   2    4.41    0.19
  -6   6  -2    4.73    0.18
  -6  -6  -2    4.44    0.11
   6   6   2    4.34    0.10
  -8   4  -3   11.48    0.20
   8  -4   3   11.67    0.21
  -8  -4  -3   11.54    0.09
   8   4   3   11.47    0.09
   5  -7  -2   12.06    0.23
  -5   7   2   12.72    0.22
   5   7  -2   12.29    0.20
  -5  -7   2   12.17    0.21
  11  -3   0    0.95    0.12
 -11   3   0    0.87    0.10
   2   0   8   14.10    0.19
  -2   0  -8   14.77    0.19
  -5  -1   9    0.02    0.03
   5   1  -9    0.07    0.06
  -5   1   9    0.16    0.06
   5  -1  -9    0.05    0.04
  -5   7   0   13.03    0.23
   5  -7   0   12.88    0.24
   5   7   0   12.39    0.18
  -5  -7   0   12.40    0.19
   7   3  -8   29.13    0.28
  -7  -3   8   29.52    0.27
  -7   3   8   28.55    0.27
   7  -3  -8   29.53    0.29
   6   0  -9    9.17    0.19
  -6   0   9    9.43    0.19
  12   0   0    0.12    0.03
 -12   0   0    0.05    0.03
   3   1  -9    2.75    0.15
  -3  -1   9    3.02    0.15
  -3   1   9    3.20    0.15
   3  -1  -9    3.24    0.15
   5  -3   6   37.37    0.27
  -5   3  -6   37.98    0.28
   5   3   6   37.15    0.22
  -5  -3  -6   38.88    0.22
   6   6  -5    2.04    0.13
  -6  -6   5    2.20    0.13
  -6   6   5    1.78    0.14
   6  -6  -5    2.09    0.16
   8  -6  -2    1.67    0.15
  -8   6   2    1.73    0.15
   8   6  -2    1.77    0.10
   8   6  -2    1.55    0.11
 -12   2   1    7.59    0.13
  12  -2  -1    7.63    0.14
  12   2  -1    7.78    0.07
  -2   0   9   15.87    0.22
   2   0  -9   15.85    0.22
  -9   3  -3    0.09    0.05
   9  -3   3    0.05    0.03
  -3   3  -7    7.25    0.17
   3  -3   7    7.57    0.17
   3   3   7    7.27    0.14
  -3  -3  -7    7.92    0.14
  -3  -5   7   11.05    0.21
   3   5  -7   10.79    0.20
   3  -5  -7   10.37    0.19
  -3   5   7   10.98    0.19
   8  -6  -1    1.80    0.16
  -8   6   1    1.67    0.14
   8   6  -1    1.71    0.08
   8   6  -1    1.57    0.10
   7  -5   3    7.58    0.20
  -7   5  -3    7.26    0.19
  -7  -5  -3    7.20    0.10
   4  -2   7   25.09    0.24
  -4   2  -7   25.50    0.24
  -4  -2  -7   24.58    0.20
  -4   4  -6    1.02    0.13
  -4   4  -6    0.83    0.14
  -4  -4  -6    0.77    0.08
   4   4   6    1.00    0.08
   8   4  -7    7.29    0.17
   8   4  -7    6.97    0.17
  -8  -4   7    7.31    0.17
   8  -4  -7    7.10    0.18
  -8   4   7    7.20    0.18
   8  -6  -3    0.17    0.06
   8  -6  -3    0.32    0.09
  -8   6   3    0.08    0.05
   8   6  -3    0.15    0.07
   8   6  -3    0.04    0.03
   1   7  -4   59.42    0.42
  -1  -7   4   58.06    0.43
  -1   7   4   59.90    0.36
   1  -7  -4   60.06    0.38
 -12   2   5    8.17    0.16
  12  -2  -5    8.10    0.17
  12   2  -5    8.11    0.14
  -9   1  -4   10.17    0.14
  -9   1  -4   10.29    0.13
  -9  -1  -4   10.01    0.10
   9   1   4    9.55    0.09
  -5   7   3  105.38    0.51
   5  -7  -3  108.02    0.53
   5   7  -3  105.16    0.44
   3   7  -4    2.22    0.14
   3   7  -4    2.36    0.17
  -3   7   4    2.16    0.15
   3  -7  -4    2.18    0.16
  12   0  -6   36.59    0.27
 -12   0   6   34.98    0.26
  11  -1  -7    2.10    0.14
 -11   1   7    1.95    0.14
 -11  -1   7    1.80    0.13
  11   1  -7    1.91    0.13
   6  -2   6    0.21    0.07
  -6   2  -6    0.13    0.08
  -6  -2  -6    0.30    0.06
   6   2   6    0.26    0.06
  -5  -5   7    0.04    0.03
   9  -5  -5   24.55    0.28
  -9   5   5   24.46    0.26
  -9  -5   5   23.98    0.22
   9   5  -5   24.39    0.22
  -2   6  -5    0.98    0.13
  -2   6  -5    0.83    0.15
  -2  -6  -5    0.85    0.11
   2   6   5    0.93    0.10
  -4   6  -4   11.39    0.23
   4  -6   4   11.38    0.24
   4   6   4   11.25    0.15
  -4  -6  -4   11.04    0.16
  -8   0  -5    5.29    0.10
   8   0   5    5.27    0.10
   4   4  -8    3.34    0.16
  -4  -4   8    3.53    0.16
   4  -4  -8    3.34    0.15
  -4   4   8    3.50    0.15
  10  -4   1    0.54    0.11
 -10   4  -1    0.66    0.11
  -4  -2   9    2.08    0.15
   4   2  -9    1.95    0.15
  -4   2   9    2.00    0.14
   4  -2  -9    2.41    0.15
  -2  -6   6    0.20    0.09
   2   6  -6    0.24    0.09
   2  -6  -6    0.18    0.09
  -2   6   6    0.40    0.09
   5  -7   1   16.60    0.26
  -5   7  -1   16.78    0.25
   5   7   1   16.23    0.19
   1   5  -7   18.21    0.24
  -1  -5   7   18.96    0.25
  -1   5   7   18.10    0.22
   1  -5  -7   18.18    0.22
   2  -4   7    1.20    0.13
  -2   4  -7    1.29    0.13
   2   4   7    1.36    0.10
  -2  -4  -7    1.47    0.11
  -6   4  -5   19.57    0.23
  -6   4  -5   18.84    0.25
  -6  -4  -5   18.71    0.15
  10   0  -8    8.67    0.19
 -10   0   8    8.89    0.18
   7   1  -9   20.82    0.25
  -7  -1   9   20.27    0.24
   7  -1  -9   20.50    0.25
  -7   1   9   20.32    0.25
   4   6  -6    0.19    0.08
  -4  -6   6    0.26    0.08
  -4   6   6    0.06    0.07
   4  -6  -6    0.05    0.06
   8  -6   0    9.32    0.22
  -8   6   0    8.86    0.20
   8   6   0    9.32    0.13
  -8  -6   0    9.24    0.14
  11  -1   2    6.55    0.12
 -11   1  -2    6.05    0.11
 -11  -1  -2    6.24    0.07
  -7   3  -5    0.59    0.10
  -7   3  -5    0.66    0.10
   7   3   5    0.58    0.06
  -7  -3  -5    0.58    0.06
  -9   5  -1   42.91    0.33
   9  -5   1   41.69    0.34
 -11   3   6    9.08    0.18
  11  -3  -6    8.63    0.18
  11   3  -6    8.85    0.16
 -11  -3   6    8.46    0.16
   2   4  -8   13.45    0.22
  -2   4   8   13.62    0.20
   2  -4  -8   13.53    0.21
  -1  -1   9   27.83    0.27
   1   1  -9   28.69    0.27
  -1   1   9   27.55    0.26
   1  -1  -9   27.89    0.26
  -2   2  -8    6.68    0.17
   2  -2   8    6.65    0.16
  -2  -2  -8    7.10    0.15
   2   2   8    6.51    0.15
  -8   6   4    0.53    0.11
   8  -6  -4    0.57    0.12
  -8  -6   4    0.37    0.08
   8   6  -4    0.33    0.09
 -13   1   3   14.71    0.16
  13  -1  -3   14.78    0.17
 -13  -1   3   14.61    0.14
  13   1  -3   14.97    0.14
   3  -7   3   69.80    0.47
  -3   7  -3   68.94    0.45
  -3  -7  -3   69.75    0.37
   3   7   3   70.69    0.36
   6   2  -9   28.01    0.28
  -6  -2   9   27.07    0.28
   6  -2  -9   26.91    0.28
  -6   2   9   27.02    0.27
  12  -2   0    0.03    0.03
 -12  -2   0    0.06    0.02
 -10   4   6    0.56    0.12
  10  -4  -6    0.71    0.12
 -10  -4   6    0.79    0.11
  10   4  -6    0.97    0.11
   1  -3   8    1.78    0.14
  -1   3  -8    1.83    0.14
   1   3   8    1.66    0.12
  -1  -3  -8    1.58    0.12
  -1   7  -4   26.00    0.31
   1  -7   4   26.82    0.32
  -1  -7  -4   25.94    0.25
   1   7   4   26.38    0.25
  -2  -2   9    5.86    0.17
   2   2  -9    6.42    0.18
   2  -2  -9    5.90    0.17
  -2   2   9    6.07    0.17
 -10   2  -3    0.12    0.05
  10  -2   3    0.03    0.04
   5  -1   7    2.29    0.12
  -5   1  -7    2.18    0.12
  -5  -1  -7    2.31    0.11
   5   1   7    2.27    0.10
  11  -3   1    5.94    0.15
 -11   3  -1    5.83    0.14
  13  -1  -4    0.20    0.06
 -13   1   4    0.35    0.08
  13   1  -4    0.24    0.06
   0   8   0   40.01    0.34
   0  -8   0   39.31    0.34
  -6  -4   8   22.05    0.25
   6   4  -8   22.12    0.26
  -6   4   8   21.27    0.25
   6  -4  -8   21.66    0.25
 -13   1   2    2.71    0.10
  13  -1  -2    2.95    0.10
 -13  -1   2    2.82    0.08
  -8   0   9   14.71    0.22
  -8   0   9   15.04    0.22
   8   0  -9   15.42    0.23
  -3   5  -6    5.43    0.20
  -3   5  -6    5.99    0.18
  -3  -5  -6    5.92    0.13
   3   5   6    5.71    0.13
   5   7  -4    3.81    0.15
   5   7  -4    3.99    0.18
  -5   7   4    3.77    0.16
   5  -7  -4    3.74    0.17
 -12   0  -1   31.89    0.17
  12   0   1   31.36    0.18
  -5   5  -5    0.06    0.04
  -5   5  -5    0.01    0.03
  -5  -5  -5    0.02    0.02
   0   8  -1    6.04    0.19
   0  -8   1    6.34    0.20
   0  -8  -1    6.02    0.19
   0   8   1    5.97    0.18
   0   6  -6    9.08    0.20
   0   6  -6    8.93    0.23
   0   6   6    8.59    0.16
   0  -6  -6    9.31    0.18
   6  -6   3   15.30    0.26
  -6   6  -3   15.18    0.25
  -6   6  -3   14.61    0.24
   0   0  -9    0.33    0.11
   0   0   9    0.32    0.11
 -12   2   6   38.86    0.29
  12  -2  -6   38.93    0.30
  12   2  -6   38.30    0.27
 -12  -2   6   38.50    0.27
  -3   1  -8   30.84    0.26
   3  -1   8   31.34    0.26
   3   1   8   30.55    0.25
  -3  -1  -8   32.17    0.25
  -8   2  -5    4.36    0.12
  -8   2  -5    4.12    0.14
   8   2   5    4.25    0.08
  -8  -2  -5    4.20    0.08
  -2   8   0    6.49    0.20
   2  -8   0    6.57    0.21
  -2  -8   0    6.96    0.19
   2   8   0    6.99    0.18
  -2   8   1   12.41    0.23
   2  -8  -1   12.01    0.24
   2   8  -1   11.79    0.22
  -2  -8   1   12.09    0.23
  -7   1  -6    9.63    0.15
   7  -1   6    9.84    0.15
  -7  -1  -6    9.45    0.13
  -7  -5   7    4.06    0.15
   7   5  -7    4.07    0.16
   7  -5  -7    3.82    0.17
  -7   5   7    3.95    0.16
   6   6  -6    0.04    0.04
   6  -6  -6    0.03    0.04
 -13   1   5   16.97    0.20
  13  -1  -5   17.32    0.20
 -13  -1   5   16.99    0.18
  13   1  -5   17.62    0.19
   8  -6   1   47.60    0.38
   8   6   1   45.76    0.23
  -8  -6  -1   46.10    0.24
   5  -7   2   14.08    0.26
  -5  -7  -2   14.11    0.19
   5   7   2   14.30    0.17
 -10  -2   8    4.24    0.16
  10   2  -8    4.27    0.16
 -10   2   8    4.20    0.17
  10  -2  -8    4.18    0.17
   9   3  -8   14.05    0.22
  -9  -3   8   14.60    0.22
  -9   3   8   14.12    0.22
   9  -3  -8   13.79    0.22
  13  -1  -1    9.32    0.14
 -13  -1   1    9.12    0.09
   9  -5  -6    0.11    0.05
  -9   5   6    0.06    0.06
  -9  -5   6    0.09    0.05
   9   5  -6    0.08    0.05
  12   0  -7   13.56    0.20
 -12   0   7   13.55    0.20
   3   7  -5    4.99    0.20
   3   7  -5    4.96    0.17
  -3   7   5    4.53    0.16
   3  -7  -5    5.09    0.18
   7  -7  -2    0.13    0.07
  -7   7   2    0.05    0.03
   7   7  -2    0.08    0.06
   7   7  -2    0.20    0.07
   0   8  -2    3.15    0.18
   0  -8   2    2.88    0.19
   0  -8  -2    3.37    0.16
   0   8   2    2.61    0.15
  -2   8  -1    1.43    0.16
   2  -8   1    1.40    0.17
   2   8   1    1.50    0.13
  -2  -8  -1    1.42    0.14
  -5  -3   9    0.25    0.11
  -5  -3   9    0.32    0.10
   5   3  -9    0.60    0.12
  -5   3   9    0.41    0.11
   5  -3  -9    0.56    0.11
   0   4  -8    0.20    0.08
   0  -4   8    0.13    0.09
   0   4   8    0.12    0.06
   0  -4  -8    0.19    0.07
  -8   4  -4    1.89    0.14
   8  -4   4    2.22    0.16
  -8  -4  -4    2.22    0.06
   8   4   4    2.18    0.06
   1  -5   7    1.92    0.14
  -1   5  -7    2.14    0.15
  -1  -5  -7    1.65    0.12
   1   5   7    1.78    0.12
   8  -6  -5    0.01    0.06
  -8  -6   5    0.08    0.05
   2   8  -2    4.97    0.18
  -2  -8   2    5.16    0.20
  -2   8   2    5.05    0.18
   2  -8  -2    4.84    0.19
  -7   7   1    0.07    0.05
   7  -7  -1    0.30    0.09
   7   7  -1    0.25    0.07
  -7  -7   1    0.31    0.07
  -3  -3   9    4.23    0.17
   3   3  -9    3.92    0.17
  -3   3   9    4.23    0.16
   3  -3  -9    4.32    0.16
   1   7  -5   19.07    0.24
   1   7  -5   19.77    0.29
   1  -7  -5   19.66    0.24
  -1   7   5   19.35    0.22
  -8  -2   9   35.86    0.31
   8   2  -9   36.47    0.32
  -8   2   9   37.11    0.32
   8  -2  -9   36.54    0.32
  -9   5  -2    0.40    0.12
   9  -5   2    0.64    0.13
   9   5   2    0.55    0.04
   7  -7  -3   20.99    0.28
  -7   7   3   20.31    0.26
   7   7  -3   20.35    0.24
   7  -5   4    0.30    0.10
  -7   5  -4    0.40    0.12
  -7  -5  -4    0.28    0.06
   7   5   4    0.27    0.05
 -12   2  -1    1.09    0.09
  -9  -1   9    7.23    0.18
   9   1  -9    7.02    0.18
  -9   1   9    7.51    0.18
   9  -1  -9    7.19    0.19
  -9   3  -4    2.77    0.14
   9   3   4    2.70    0.05
   0   2  -9   34.35    0.30
   0  -2   9   34.09    0.30
   0   2   9   33.20    0.28
   0  -2  -9   33.91    0.28
  11   1  -8    0.86    0.13
 -11  -1   8    0.95    0.12
  11  -1  -8    1.05    0.13
 -11   1   8    1.10    0.13
 -12  -4   3    0.05    0.03
  11  -3  -7   26.58    0.27
 -11   3   7   25.94    0.27
 -11  -3   7   26.28    0.25
  11   3  -7   26.42    0.25
 -10   0  -4  194.95    0.43
  -7   7   0   20.56    0.27
   7  -7   0   20.49    0.29
   7  -7   0   20.15    0.29
  -7  -7   0   20.51    0.21
  -8  -4   8    9.48    0.19
   8   4  -8    9.40    0.19
  -8   4   8    9.20    0.20
   8  -4  -8    9.57    0.20
  12  -4  -2   23.85    0.26
 -12   4   2   23.58    0.25
  12   4  -2   23.88    0.15
 -11   5   3    0.06    0.04
  11  -5  -3    0.06    0.05
  11   5  -3    0.02    0.02
 -11  -5   3    0.01    0.03
   1  -1   9   56.47    0.36
  -1   1  -9   56.91    0.36
  -1  -1  -9   55.56    0.35
   1   1   9   57.05    0.35
 -11   5   2    2.10    0.14
  11  -5  -2    2.12    0.15
  11   5  -2    2.16    0.08
  -4   8   1    6.28    0.20
   4  -8  -1    6.47    0.21
  -4  -8   1    5.91    0.18
   4   8  -1    6.23    0.18
   4   0   8    0.60    0.10
  -4   0  -8    0.61    0.10
   6   0   7    1.31    0.10
  -6   0  -7    1.45    0.10
   3  -7   4   23.75    0.32
  -3   7  -4   23.30    0.30
   3  -7   4   24.37    0.32
  -3  -7  -4   22.96    0.23
  10  -4  -7    1.90    0.15
 -10   4   7    1.78    0.14
  10   4  -7    2.03    0.13
 -10  -4   7    2.13    0.13
  12  -4  -4    1.21    0.13
 -12   4   4    1.20    0.12
 -12  -4   4    1.19    0.08
 -13   1   6   32.38    0.26
  13  -1  -6   32.23    0.27
  13   1  -6   33.09    0.26
 -13  -1   6   32.54    0.26
  -4   6  -5    0.04    0.03
  -4   6  -5    0.06    0.07
  -4  -6  -5    0.09    0.05
  -7  -3   9   22.07    0.26
   7   3  -9   21.71    0.26
   7  -3  -9   21.67    0.27
  -7   3   9   22.15    0.27
  -2   8  -2    1.06    0.15
   2  -8   2    1.01    0.16
  -2  -8  -2    1.31    0.13
   2   8   2    1.15    0.12
 -11   3  -2    4.36    0.14
  11  -3   2    3.99    0.15
 -11   1  -3   77.26    0.33
 -11  -1  -3   77.19    0.24
  -2  -8   3    8.21    0.23
   2   8  -3    8.47    0.21
   2   8  -3    8.44    0.21
  -2   8   3    8.49    0.20
   2  -8  -3    8.41    0.21
   4  -8   0    0.10    0.07
   4   8   0    0.08    0.04
  13  -1   0    2.27    0.10
 -13   1   0    2.33    0.09
 -13  -1   0    2.24    0.05
  -4   8   2   62.24    0.42
  -4  -8   2   62.70    0.42
   4   8  -2   62.49    0.41
  -1  -3   9    0.53    0.12
   1   3  -9    0.25    0.12
  -1   3   9    0.53    0.11
   1  -3  -9    0.47    0.10
  -3  -5   8    0.12    0.06
   3   5  -8    0.14    0.08
   3  -5  -8    0.01    0.05
  -3   5   8    0.05    0.05
  12  -2  -7   14.93    0.22
 -12   2   7   14.93    0.21
 -12  -2   7   14.51    0.20
  12   2  -7   14.89    0.20
  -2   6  -6    0.08    0.06
 -11   5   4    0.06    0.05
  11  -5  -4    0.06    0.04
  11   5  -4    0.18    0.06
 -11  -5   4    0.16    0.05
  13  -3  -3    0.76    0.11
 -13   3   3    0.47    0.10
 -13  -3   3    0.50    0.06
  13   3  -3    0.56    0.06
   0  -8   3   10.12    0.24
   0   8  -3   10.58    0.23
   0   8   3   10.64    0.20
   0  -8  -3   10.01    0.20
  -4  -6   7    0.36    0.10
   4   6  -7    0.17    0.08
  -4   6   7    0.25    0.08
   4  -6  -7    0.24    0.07
  -1   7  -5    5.97    0.18
  -1   7  -5    5.46    0.21
  -1  -7  -5    5.69    0.16
   1   7   5    5.59    0.15
  -9   1  -5    0.41    0.08
  -9   1  -5    0.43    0.06
  -9  -1  -5    0.33    0.05
   9   1   5    0.37    0.06
  -7   7   4    9.63    0.21
   7   7  -4    9.05    0.20
   7   7  -4    9.99    0.18
  -5  -5   8    9.98    0.20
   5   5  -8    9.47    0.20
  -5   5   8    9.85    0.20
   5  -5  -8    9.58    0.20
  11  -5  -1    3.92    0.17
 -11   5   1    3.94    0.16
  11   5  -1    3.99    0.08
  11   5  -1    3.69    0.08
  -4   0  10    1.83    0.15
   4   0 -10    1.51    0.14
  -2  -6   7    0.03    0.04
   2   6  -7    0.13    0.06
  -8   6  -2   21.21    0.27
   8  -6   2   20.22    0.28
   8   6   2   20.06    0.15
  -8  -6  -2   20.75    0.17
 -12   0  -2   28.50    0.17
 -12   4   1    9.14    0.18
  12  -4  -1    8.90    0.18
 -12  -4   1    9.04    0.08
  12   4  -1    9.50    0.08
  -5   3  -7    6.43    0.16
   5  -3   7    6.72    0.17
   5   3   7    6.60    0.13
  -5  -3  -7    6.33    0.12
  13  -3  -4    0.06    0.04
 -13   3   4    0.03    0.02
  13  -3  -2    6.66    0.16
 -13   3   2    6.61    0.15
  13   3  -2    6.43    0.08
 -10   0   9    5.62    0.17
  10   0  -9    5.56    0.18
  -5   7  -3   36.73    0.35
   5  -7   3   36.06    0.37
   5   7   3   35.28    0.25
  -5  -7  -3   35.61    0.26
  14   0  -3    6.31    0.12
 -14   0   3    6.37    0.12
   6   0 -10    0.15    0.07
  -6   0  10    0.21    0.10
  -4   4  -7   15.59    0.22
  -4  -4  -7   15.95    0.18
   4   4   7   15.24    0.17
  14   0  -4    0.86    0.09
 -14   0   4    0.81    0.09
  -5  -1  10    0.48    0.11
   5   1 -10    0.47    0.11
   5  -1 -10    0.21    0.10
  -5   1  10    0.27    0.10
  -7   7  -1   26.67    0.30
   7  -7   1   26.40    0.32
  -7  -7  -1   26.00    0.22
   7   7   1   26.25    0.22
  -6   6  -4    1.02    0.15
   6  -6   4    1.00    0.16
  -6  -6  -4    0.91    0.08
   6   6   4    0.87    0.08
 -12   4   5    2.00    0.14
  12  -4  -5    1.89    0.15
 -12  -4   5    1.79    0.10
  10  -6  -2    1.81    0.16
 -10   6   2    1.72    0.15
  10   6  -2    1.57    0.08
   4  -8   1    0.42    0.13
  -4   8  -1    0.17    0.10
  -4  -8  -1    0.31    0.09
   4   8   1    0.38    0.08
   3  -3   8    0.46    0.11
  -3   3  -8    0.53    0.12
  -3  -3  -8    0.43    0.09
   3   3   8    0.20    0.09
  -8  -6   6    3.76    0.15
   8   6  -6    3.75    0.15
  -8   6   6    3.61    0.17
   8  -6  -6    3.30    0.17
  10  -6  -3    4.37    0.19
 -10   6   3    4.24    0.17
  10   6  -3    3.97    0.13
  10   6  -3    4.63    0.12
 -10   2  -4    0.50    0.08
 -10   2  -4    0.70    0.09
  10   2   4    0.59    0.04
 -10  -2  -4    0.64    0.04
   4   8  -3    8.08    0.20
  -4  -8   3    8.58    0.22
   4  -8  -3    7.98    0.21
  -4   8   3    8.64    0.21
  -6   4  -6    2.24    0.17
  -6   4  -6    2.68    0.14
  -6  -4  -6    2.36    0.09
   6   4   6    2.28    0.09
  -2   0  -9   40.37    0.31
   2   0   9   40.41    0.30
  -8   0  -6    0.02    0.02
   8   0   6    0.02    0.02
  14   0  -2    0.69    0.07
 -14   0   2    0.54    0.07
  -3  -1  10    5.50    0.18
   3   1 -10    5.35    0.18
  -3   1  10    5.27    0.17
   3  -1 -10    5.75    0.18
   1   5  -8    0.08    0.05
  -1  -5   8    0.04    0.04
   1  -5  -8    0.00    0.04
  -1   5   8    0.07    0.03
   9   5  -7    6.42    0.17
  -9  -5   7    6.32    0.17
   9  -5  -7    5.82    0.18
  -9   5   7    6.05    0.18
  -4  -4   9    0.22    0.11
   4   4  -9    0.21    0.11
  -4   4   9    0.23    0.10
   4  -4  -9    0.29    0.10
  -7   3  -6    1.09    0.13
  -7   3  -6    0.93    0.11
  -7  -3  -6    0.97    0.07
   7   3   6    0.82    0.07
   4  -2   8   14.98    0.20
  -4   2  -8   15.19    0.21
  -4  -2  -8   14.48    0.18
   4   2   8   14.55    0.18
  -6   2  -7    5.28    0.15
   6  -2   7    5.09    0.15
  -6  -2  -7    5.09    0.12
 -11   5   5    0.01    0.03
  11  -5  -5    0.02    0.03
  13  -3  -5    1.69    0.14
 -13   3   5    1.62    0.13
 -13  -3   5    1.79    0.10
  13   3  -5    1.75    0.10
   2   0 -10    6.27    0.18
  -2   0  10    6.46    0.18
   6   6  -7   36.83    0.32
  -6   6   7   36.98    0.32
   6  -6  -7   35.59    0.32
  10  -6  -1    0.02    0.03
 -10   6   1    0.05    0.05
  10   6  -1    0.06    0.04
  12   0  -8    0.37    0.10
 -12   0   8    0.77    0.11
 -14   0   5    1.04    0.10
  14   0  -5    1.09    0.10
 -13   3   1   14.56    0.19
  13  -3  -1   13.85    0.20
   3   7  -6    4.35    0.20
   3   7  -6    4.21    0.18
   3  -7  -6    4.03    0.17
  -3   7   6    4.39    0.16
   7   1 -10    0.09    0.06
  -7  -1  10    0.25    0.08
  -7   1  10    0.22    0.10
   7  -1 -10    0.17    0.08
 -11   5   0    1.19    0.14
  11  -5   0    1.31    0.14
  10  -6  -4    0.10    0.08
 -10   6   4    0.12    0.06
 -10  -6   4    0.14    0.05
  10   6  -4    0.16    0.06
   2  -4   8    0.44    0.12
  -2   4  -8    0.63    0.12
  -2  -4  -8    0.58    0.10
   2   4   8    0.71    0.10
  -2   8  -3   11.26    0.24
   2  -8   3   11.15    0.25
  -2  -8  -3   11.09    0.20
   2   8   3   11.47    0.19
   0   6  -7    0.03    0.03
   0   6   7    0.02    0.02
   7   5  -8   30.90    0.30
  -7  -5   8   29.98    0.29
   7  -5  -8   29.77    0.30
  -7   5   8   30.91    0.30
   6   4  -9    4.98    0.18
  -6  -4   9    4.95    0.18
  -6   4   9    5.23    0.17
   6  -4  -9    4.68    0.17
  12  -4   0    3.65    0.16
 -12   4   0    3.29    0.14
  -2  -8   4    0.61    0.13
   2   8  -4    0.17    0.12
   2  -8  -4    0.57    0.12
  -2   8   4    0.21    0.12
  -5  -5  -6    0.02    0.02
 -13   1   7    8.62    0.18
  13  -1  -7    8.74    0.18
  13   1  -7    8.48    0.17
 -13  -1   7    8.59    0.17
  -4  -2  10   10.59    0.21
   4   2 -10   10.12    0.21
   4  -2 -10   10.37    0.21
  -4   2  10   10.31    0.20
 -12   2  -2    4.47    0.12
  -2  -4   9    0.99    0.14
   2   4  -9    0.89    0.14
  -2   4   9    1.03    0.13
   2  -4  -9    0.68    0.13
 -10   4  -3    1.13    0.13
  10  -4   3    1.33    0.14
   9  -5   3    1.66    0.16
  -9   5  -3    1.67    0.15
  -9  -5  -3    1.72    0.06
   3  -5   7    3.32    0.15
  -3   5  -7    3.52    0.17
   3   5   7    3.03    0.12
  -3  -5  -7    3.46    0.12
   1   7  -6   12.80    0.26
   1   7  -6   13.65    0.23
   1   7  -6   13.38    0.27
  -1   7   6   13.29    0.21
   1  -7  -6   13.38    0.22
   7  -7  -5    6.17    0.20
  -7   7   5    6.22    0.18
   7   7  -5    6.35    0.19
   7   7  -5    6.85    0.17
  10   2  -9    2.88    0.16
 -10  -2   9    2.63    0.15
  10  -2  -9    2.78    0.16
 -10   2   9    2.68    0.16
 -10   2   9    2.66    0.16
 -14   2   3    7.85    0.15
  14  -2  -3    8.52    0.16
  14   2  -3    8.56    0.11
  -8   0  10    1.60    0.14
   8   0 -10    1.33    0.15
   6   2 -10    0.88    0.14
  -6  -2  10    1.13    0.14
   6  -2 -10    0.76    0.14
  -6   2  10    1.15    0.14
 -14   0   1    0.02    0.02
  14   0  -1    0.04    0.02
  13  -1   1    2.20    0.10
 -13   1  -1    2.12    0.08
 -13  -1  -1    1.95    0.04
  14  -2  -4    2.36    0.13
 -14   2   4    2.48    0.12
  14   2  -4    2.49    0.09
 -14  -2   4    2.39    0.09
  -9  -3   9    8.93    0.20
   9   3  -9    9.07    0.20
  -9   3   9    8.66    0.20
   9  -3  -9    9.39    0.21
   0   8  -4   15.02    0.27
   0  -8   4   14.90    0.28
   0   8   4   14.38    0.22
   0  -8  -4   14.97    0.23
  -4   8  -2    7.09    0.22
   4  -8   2    6.71    0.23
  -4  -8  -2    7.31    0.17
   4   8   2    6.74    0.16
   5   7  -6   42.67    0.34
  -5  -7   6   42.63    0.33
   5  -7  -6   41.52    0.36
  -5   7   6   42.66    0.34
 -11  -3   8    1.97    0.14
  11   3  -8    1.88    0.14
  11  -3  -8    1.71    0.15
 -11   3   8    2.10    0.15
  12  -4  -6    6.26    0.17
 -12   4   6    6.37    0.17
 -12  -4   6    6.08    0.14
  12   4  -6    6.31    0.15
  10  -6   0   15.10    0.25
 -10   6   0   14.44    0.24
  10   6   0   14.33    0.14
  10   6   0   15.33    0.13
   2  -2   9    6.46    0.17
  -2   2  -9    6.63    0.18
   2   2   9    6.22    0.15
  -2  -2  -9    6.88    0.16
  -8   2  -6    0.48    0.08
  -8   2  -6    0.38    0.11
  -8  -2  -6    0.45    0.06
   8   2   6    0.30    0.06
   4   8  -4    0.29    0.10
   4   8  -4    0.33    0.12
   4  -8  -4    0.11    0.12
  -4   8   4    0.43    0.11
  -6   8   1    0.54    0.13
   6  -8  -1    0.22    0.13
  -6  -8   1    0.49    0.10
   6   8  -1    0.41    0.11
  14  -2  -2   11.07    0.17
 -14   2   2   10.94    0.15
  14   2  -2   11.72    0.11
 -14  -2   2   11.28    0.11
  -6   8   2   14.12    0.24
   6  -8  -2   14.36    0.26
   6   8  -2   13.91    0.22
  -6  -8   2   13.57    0.23
  -8   4  -5    6.71    0.16
  -8   4  -5    7.43    0.19
  -8  -4  -5    7.02    0.09
  -5   1  -8   10.66    0.18
   5  -1   8   10.75    0.17
  -5  -1  -8   11.01    0.17
   5   1   8   10.76    0.16
   7  -7   2   11.86    0.25
  -7   7  -2   12.03    0.24
   7   7   2   11.62    0.15
  -7  -7  -2   11.31    0.16
   1  -3   9    0.43    0.10
  -1   3  -9    0.51    0.11
  -1  -3  -9    0.21    0.09
   1   3   9    0.43    0.09
  -1  -1  10   31.32    0.30
   1   1 -10   31.43    0.30
  -1   1  10   31.35    0.29
   1  -1 -10   31.42    0.29
  14   0  -6    4.85    0.14
 -14   0   6    4.99    0.14
 -13   3   6   32.03    0.29
  13   3  -6   31.69    0.25
 -13  -3   6   30.85    0.25
  -2  -2  10   25.10    0.28
   2   2 -10   25.43    0.28
   2  -2 -10   25.80    0.28
  -2   2  10   25.38    0.27
  10   4  -8    5.06    0.17
 -10  -4   8    5.26    0.16
  10  -4  -8    4.89    0.18
 -10   4   8    4.93    0.18
 -10   6   5    0.51    0.11
  10  -6  -5    0.70    0.12
 -10  -6   5    0.53    0.09
  10   6  -5    0.54    0.10
   3  -7   5   10.09    0.25
  -3   7  -5   10.02    0.25
   3   7   5   10.05    0.16
  -3  -7  -5    9.80    0.17
  12  -2  -8    7.55    0.19
  12  -2  -8    7.69    0.19
  12   2  -8    8.10    0.18
 -12  -2   8    8.03    0.18
 -11  -1   9    0.73    0.12
  11   1  -9    0.49    0.12
 -11   1   9    0.87    0.12
  11  -1  -9    0.36    0.12
 -11   1   9    0.42    0.11
 -14   2   5    0.41    0.09
  14  -2  -5    0.35    0.09
 -14  -2   5    0.60    0.08
  14   2  -5    0.35    0.07
  -7   5  -5    5.68    0.19
  -7   5  -5    5.37    0.16
   7   5   5    5.35    0.10
  -7  -5  -5    5.44    0.10
 -11   3  -3    0.10    0.05
   8  -6   3   12.09    0.25
  -8   6  -3   12.23    0.24
 -13   3   0    9.59    0.16
  13  -3   0    9.67    0.18
  -9   7   2    4.71    0.18
   9  -7  -2    4.35    0.19
   9   7  -2    4.35    0.13
   9   7  -2    4.85    0.13
  11  -5  -6    6.73    0.20
 -11   5   6    6.92    0.18
 -11  -5   6    7.12    0.16
   6  -8   0    1.15    0.17
  -6   8   0    0.99    0.15
   6   8   0    0.89    0.11
  -6  -8   0    0.98    0.12
  -7   1  -7    0.04    0.03
  -6   8   3    5.72    0.19
   6  -8  -3    5.35    0.20
   6   8  -3    5.39    0.18
   6   8  -3    5.16    0.15
   9  -7  -3    4.82    0.20
  -9   7   3    5.08    0.19
   9   7  -3    5.35    0.14
   9   7  -3    4.71    0.15
  -9   3  -5    2.60    0.15
  -9   3  -5    3.11    0.13
   9   3   5    2.77    0.07
  -9  -3  -5    2.83    0.07
   5  -7   4    0.29    0.10
  -5   7  -4    0.10    0.08
   5   7   4    0.17    0.05
  -5  -7  -4    0.15    0.06
   1  -5   8    0.97    0.14
  -1   5  -8    0.84    0.14
  -1  -5  -8    0.81    0.11
   1   5   8    0.79    0.11
  -3   1  -9   15.68    0.22
   3  -1   9   15.28    0.21
   3   1   9   15.14    0.20
  -3  -1  -9   15.31    0.20
   9  -7  -1   20.56    0.29
  -9   7   1   19.90    0.27
   9   7  -1   20.81    0.18
  11  -5   1    2.65    0.16
 -11   5  -1    2.45    0.15
  11   5   1    2.45    0.05
   8   4  -9    1.81    0.16
  -8  -4   9    2.11    0.15
   8  -4  -9    1.79    0.15
  -8   4   9    2.06    0.15
   0   0  10   16.28    0.23
   0   0 -10   16.13    0.23
 -10   0  -5   35.91    0.21
 -10   0  -5   37.11    0.25
 -12   0  -3  159.35    0.38
   8   2 -10    1.14    0.14
  -8  -2  10    1.01    0.14
  -8   2  10    1.02    0.14
   8  -2 -10    1.08    0.14
  -8   2  10    1.05    0.14
 -11   1  -4   60.95    0.31
 -11  -1  -4   61.34    0.22
 -14   2   1    0.12    0.06
  14   2  -1    0.06    0.03
  -4   6  -6    0.08    0.05
  -4   6  -6    0.13    0.07
   4   6   6    0.09    0.06
  -8  -6   7    1.81    0.14
   8   6  -7    1.76    0.14
   8  -6  -7    1.70    0.16
  -8   6   7    1.63    0.15
  -1   7  -6    4.98    0.22
  -1   7  -6    4.80    0.19
  -1  -7  -6    5.02    0.16
   1   7   6    4.64    0.15
  -9  -1  10    7.95    0.19
   9   1 -10    7.62    0.20
  -9   1  10    7.40    0.19
   9  -1 -10    7.38    0.20
 -12   4  -1    1.39    0.12
  12  -4   1    1.04    0.13
  14   0   0    0.92    0.07
 -14   0   0    0.93    0.06
   0   4  -9   12.08    0.22
   0  -4   9   12.37    0.22
   0   4  -9   11.72    0.22
   0  -4  -9   11.93    0.20
   0   4   9   11.73    0.19
   1  -9   0    2.85    0.19
  -1   9   0    3.15    0.17
  -1   9   0    3.01    0.18
   1  -9   0    3.26    0.19
  -1  -9   0    2.89    0.18
   1   9   0    2.97    0.17
   2  -8   4   13.23    0.28
  -2   8  -4   13.20    0.26
  -2  -8  -4   13.09    0.21
   2   8   4   13.28    0.20
  -3  -3  10    1.71    0.15
   3   3 -10    2.04    0.16
  -3   3  10    1.87    0.15
   3  -3 -10    1.93    0.15
  -9   7   4    0.90    0.13
   9  -7  -4    0.61    0.13
   9   7  -4    0.58    0.10
   9   7  -4    0.84    0.12
  -4  -6   8   18.84    0.26
   4   6  -8   17.84    0.25
  -4   6   8   18.01    0.25
   4  -6  -8   18.57    0.25
 -10   6  -1    7.08    0.19
  10  -6   1    6.95    0.21
 -10  -6  -1    6.98    0.10
   1   9  -1   15.40    0.26
   1  -9  -1   15.16    0.26
  -1   9   1   15.15    0.25
   2   8  -5    0.57    0.13
   2   8  -5    0.94    0.15
   2  -8  -5    0.71    0.14
  -2   8   5    0.60    0.13
   6  -8   1    1.21    0.17
  -6   8  -1    1.09    0.16
  -6  -8  -1    1.30    0.12
   6   8   1    1.06    0.11
  14  -2  -6    9.71    0.19
 -14   2   6   10.02    0.18
 -14  -2   6   10.04    0.16
  14   2  -6    9.90    0.17
  -2   6  -7    0.55    0.14
  -2   6  -7    0.47    0.13
   2   6   7    0.52    0.10
  -2  -6  -7    0.47    0.09
  -7  -7   6    1.37    0.13
   7   7  -6    1.23    0.13
  -7   7   6    1.27    0.15
   7  -7  -6    1.26    0.16
  -6   6  -5    1.44    0.17
   6  -6   5    1.79    0.18
  -6  -6  -5    1.75    0.09
   6   6   5    1.57    0.09
   4  -8   3   11.49    0.26
  -4   8  -3   11.81    0.25
  -4  -8  -3   11.49    0.19
   4   8   3   12.10    0.19
   9  -7   0   26.60    0.32
  -9   7   0   25.43    0.30
  -9  -7   0   25.61    0.22
   9   5  -8    4.27    0.17
  -9  -5   8    4.50    0.16
   9  -5  -8    4.46    0.18
  -9   5   8    4.77    0.18
   1  -9   1    1.66    0.18
  -1   9  -1    1.71    0.17
   1   9   1    2.20    0.16
   1   9   1    1.70    0.15
  -1  -9  -1    1.96    0.16
  -6   8   4    0.06    0.06
   6  -8  -4    0.03    0.04
   6   8  -4    0.12    0.07
 -13   1   8    1.88    0.14
  13  -1  -8    1.72    0.15
  13   1  -8    1.95    0.14
 -13  -1   8    1.37    0.13
   2  -6  -8    0.01    0.03
  -7  -3  10    2.58    0.16
   7   3 -10    2.61    0.17
  -7   3  10    2.57    0.16
   7  -3 -10    2.38    0.16
 -12   4   7    1.82    0.15
  12  -4  -7    1.96    0.15
 -12  -4   7    1.68    0.12
  12   4  -7    1.73    0.13
   4   8  -5    0.66    0.12
   4   8  -5    0.26    0.13
   4  -8  -5    0.32    0.12
  -4   8   5    0.56    0.13
 -14   0   7    5.15    0.15
  14   0  -7    5.17    0.15
  -5  -5   9    4.87    0.18
   5   5  -9    5.33    0.19
  -5   5   9    5.06    0.17
   5  -5  -9    5.26    0.18
  -3  -5   9    3.23    0.16
   3   5  -9    3.20    0.17
   3  -5  -9    2.97    0.15
  -3   5   9    3.00    0.15
  10  -6  -6    8.35    0.22
 -10   6   6    8.05    0.20
  10   6  -6    8.29    0.17
 -10  -6   6    8.71    0.18
  12   0  -9    0.05    0.04
  13  -3  -7    7.48    0.19
 -13   3   7    7.69    0.18
  13   3  -7    7.65    0.16
 -13  -3   7    7.54    0.16
 -10   0  10    0.32    0.11
  10   0 -10    0.13    0.10
   9  -1   6    6.71    0.13
  -9  -1  -6    7.27    0.11
 -13   1  -2    0.12    0.04
  13  -1   2    0.10    0.04
 -13  -1  -2    0.14    0.03
   1   9  -2    0.20    0.11
  -1  -9   2    0.12    0.11
  -1   9   2    0.26    0.09
   1  -9  -2    0.28    0.10
 -15   1   4   15.25    0.18
 -15  -1   4   14.37    0.16
  15   1  -4   14.90    0.16
  -6  -6   8   13.60    0.23
   6   6  -8   13.23    0.23
  -6   6   8   13.31    0.22
   6  -6  -8   12.59    0.22
 -15   1   3   40.71    0.26
  15  -1  -3   40.04    0.27
  15   1  -3   40.67    0.23
 -15  -1   3   40.38    0.23
   0   8  -5   15.32    0.24
   0   8  -5   15.58    0.28
   0  -8  -5   15.58    0.23
  -3  -7   7   33.70    0.31
   3   7  -7   33.41    0.32
  -3   7   7   33.12    0.31
   3  -7  -7   34.07    0.32
   0  -2  10   11.10    0.21
   0   2 -10   10.98    0.21
   0   2  10   11.41    0.20
 -10   2  -5    1.87    0.10
 -10   2  -5    2.28    0.12
 -10  -2  -5    1.84    0.06
  12  -2   3    2.65    0.12
 -12   2  -3    2.38    0.11
  -6   0  -8    1.06    0.10
   6   0   8    0.74    0.10
   7  -7   3    0.33    0.14
  -7   7  -3    0.59    0.13
  -7  -7  -3    0.67    0.08
   7   7   3    0.57    0.08
  -3   9   1    0.03    0.04
 -13   3  -1    3.11    0.13
  13  -3   1    3.13    0.14
   3  -9   0    4.82    0.21
  -3   9   0    4.55    0.19
  -3  -9   0    4.74    0.18
   3   9   0    4.83    0.18
  -9   5  -4   11.73    0.22
   9  -5   4   11.37    0.24
   9   5   4   11.17    0.10
  -9  -5  -4   11.45    0.11
  14  -2   0    1.95    0.11
   4   0   9   11.05    0.18
  -4   0  -9   10.51    0.18
  11  -5  -7    7.53    0.20
 -11   5   7    7.65    0.19
  11   5  -7    7.89    0.18
 -11  -5   7    7.93    0.17
 -10   4  -4    0.05    0.06
   1  -1  10   10.65    0.20
  -1   1 -10   10.81    0.20
   1   1  10   10.61    0.20
  -1  -1 -10   10.87    0.20
   5   7  -7   13.73    0.23
  -5  -7   7   13.30    0.22
  -5   7   7   13.01    0.23
   5  -7  -7   14.04    0.24
   1  -9   2    5.12    0.22
   1  -9   2    5.13    0.22
  -1   9  -2    5.05    0.20
  -1   9  -2    5.50    0.21
   1   9   2    4.98    0.17
  -1  -9  -2    5.39    0.19
  -9   7   5   30.29    0.30
   9  -7  -5   30.67    0.33
  -9  -7   5   31.77    0.27
   9   7  -5   32.10    0.28
  15  -1  -5    0.25    0.08
 -15   1   5    0.31    0.07
 -15  -1   5    0.26    0.07
  15   1  -5    0.19    0.07
   3  -9  -2   10.55    0.24
  -3   9   2   10.82    0.23
   3   9  -2   10.08    0.22
  -3  -9   2   10.16    0.23
 -15   1   2    1.80    0.09
  15  -1  -2    1.93    0.10
  15   1  -2    2.17    0.08
  -5   3  -8    6.37    0.17
   5  -3   8    6.18    0.17
   5   3   8    6.47    0.14
  -5  -3  -8    6.89    0.14
  -1  -3  10   44.17    0.36
   1   3 -10   43.27    0.36
   1  -3 -10   43.87    0.34
  -1   3  10   43.99    0.34
   4  -4   8   13.86    0.22
  -4   4  -8   13.62    0.22
  -4  -4  -8   13.59    0.18
   4   4   8   13.84    0.18
  -6   4  -7   14.14    0.21
  -6   4  -7   14.66    0.26
   6   4   7   14.83    0.16
  -6  -4  -7   14.48    0.16
   1   7  -7    0.10    0.05
   1   7  -7    0.21    0.08
  -1   7   7    0.06    0.05
   1  -7  -7    0.06    0.04
   7   5  -9    2.94    0.17
  -7  -5   9    3.35    0.17
  -7   5   9    3.23    0.16
   7  -5  -9    3.14    0.17
 -11   5  -2    2.44    0.15
  11  -5   2    2.77    0.17
  11   3  -9   11.01    0.21
 -11  -3   9   11.64    0.21
  11  -3  -9   11.30    0.22
 -11   3   9   11.29    0.22
  -6   8  -2    4.04    0.20
   6  -8   2    3.56    0.21
   6   8   2    3.59    0.13
   9  -7   1    9.89    0.24
  -9   7  -1    9.69    0.22
   9   7   1    9.44    0.13
   3  -9   1    0.46    0.13
  -3   9  -1    0.45    0.13
  -3  -9  -1    0.35    0.11
   3   9   1    0.37    0.10
   8   0   7    2.97    0.11
  -8   0  -7    3.15    0.11
  -6   0  11    0.10    0.06
   6   0 -11    0.06    0.05
  -1  -5   9    0.95    0.14
   1   5  -9    0.92    0.15
   1  -5  -9    0.82    0.13
  -1   5   9    1.19    0.12
 -14   0  -1    2.83    0.07
  14   0   1    2.85    0.08
   4   0 -11    1.44    0.15
  -4   0  11    1.16    0.14
  -7   3  -7    0.31    0.09
   7  -3   7    0.22    0.07
  -7  -3  -7    0.21    0.06
   7   3   7    0.21    0.06
  14  -2  -7   48.72    0.35
 -14   2   7   50.11    0.35
  14   2  -7   50.95    0.33
 -14  -2   7   50.27    0.33
 -13   5   3    4.09    0.16
  13  -5  -3    3.99    0.17
  13   5  -3    4.04    0.10
 -13  -5   3    4.24    0.10
   0  -6   8    0.15    0.08
   0   6  -8    0.17    0.09
   0  -6  -8    0.15    0.09
   0   6   8    0.09    0.07
   8  -6   4   16.43    0.28
  -8  -6  -4   16.17    0.15
   8   6   4   15.97    0.14
  -1  -9   3    0.67    0.14
   1   9  -3    0.53    0.14
  -1   9   3    0.93    0.13
   1  -9  -3    0.88    0.14
   5   1 -11    2.00    0.16
  -5  -1  11    2.22    0.16
  -5   1  11    2.03    0.16
   5  -1 -11    2.06    0.16
  12   2  -9    4.27    0.17
 -12  -2   9    4.21    0.16
  12  -2  -9    4.51    0.18
 -12   2   9    4.48    0.17
   6   8  -5    0.15    0.09
   6   8  -5    0.34    0.09
  -6   8   5    0.31    0.09
   6  -8  -5    0.15    0.10
  -8   8   2    4.36    0.19
   8  -8  -2    4.14    0.20
   8   8  -2    4.52    0.13
   8   8  -2    3.98    0.15
 -10  -2  10   12.82    0.23
  10   2 -10   13.50    0.23
 -10   2  10   13.03    0.23
  10  -2 -10   12.91    0.23
   4   4 -10    1.30    0.16
  -4  -4  10    1.06    0.15
   4  -4 -10    1.30    0.15
  -4   4  10    1.19    0.14
  -5   5  -7    4.05    0.17
  -5   5  -7    3.89    0.20
   5   5   7    3.69    0.12
  -5  -5  -7    4.05    0.12
  -3   3  -9   10.52    0.20
   3  -3   9   10.99    0.21
   3   3   9   10.02    0.17
  -3  -3  -9   10.33    0.18
  13  -5  -4    0.12    0.09
 -13   5   4    0.16    0.07
 -13  -5   4    0.27    0.06
  10  -6   2    0.14    0.07
 -10   6  -2    0.13    0.08
  10   6   2    0.14    0.04
  13  -5  -2    3.17    0.16
 -13   5   2    2.96    0.15
 -13  -5   2    3.00    0.07
  13   5  -2    3.20    0.08
 -10  -4   9    1.46    0.14
 -10   4   9    1.45    0.15
  10  -4  -9    1.62    0.15
  -8   8   1    0.51    0.12
   8  -8  -1    0.26    0.10
   8   8  -1    0.25    0.08
 -14   4   3    1.37    0.12
  14  -4  -3    1.40    0.13
  14   4  -3    1.70    0.07
  -6   2  -8    0.04    0.05
  -6  -2  -8    0.07    0.04
   6   4 -10    5.44    0.19
  -6  -4  10    5.64    0.19
   6  -4 -10    5.48    0.19
  -6   4  10    5.80    0.19
  11  -3   4    6.03    0.17
 -11   3  -4    5.40    0.16
  -3   7  -6    4.99    0.18
  -3   7  -6    5.18    0.22
   3   7   6    4.54    0.14
  -3  -7  -6    4.93    0.15
 -14   4   4    0.82    0.12
  14  -4  -4    0.91    0.13
  14   4  -4    1.02    0.08
 -14  -4   4    0.91    0.08
   3   9  -3    9.75    0.23
  -3  -9   3    9.41    0.24
   3  -9  -3    9.74    0.23
  -3   9   3    9.80    0.22
  -8   8   3    0.69    0.12
   8  -8  -3    0.63    0.13
   8   8  -3    0.52    0.12
   8   8  -3    0.59    0.10
   9   3 -10   19.56    0.27
  -9  -3  10   19.05    0.26
  -9   3  10   19.51    0.27
   9  -3 -10   19.15    0.27
  15  -1  -6    0.03    0.02
  15   1  -6    0.01    0.02
 -15  -1   6    0.10    0.06
  -5   7  -5    0.45    0.14
   5  -7   5    0.80    0.15
   5   7   5    0.62    0.09
  -5  -7  -5    0.54    0.09
  15   1  -1    4.66    0.08
 -15  -1   1    4.56    0.08
  12  -6  -3    0.29    0.10
 -12   6   3    0.29    0.10
 -12  -6   3    0.18    0.06
  -3   5  -8    2.83    0.16
   3  -5   8    2.56    0.15
   3   5   8    2.84    0.13
  -3  -5  -8    2.55    0.12
   7   1 -11    2.49    0.17
  -7  -1  11    2.46    0.16
  -7   1  11    2.19    0.16
   7  -1 -11    2.52    0.17
   4  -2   9    1.65    0.13
  -4   2  -9    1.79    0.14
  -4  -2  -9    1.80    0.12
   4   2   9    2.04    0.12
   3   1 -11    4.15    0.18
  -3  -1  11    4.05    0.17
  -3   1  11    3.96    0.17
   3  -1 -11    3.91    0.17
  -3   1  11    4.01    0.17
  -2   0 -10    9.21    0.19
   2   0  10    8.54    0.18
   2  -4   9    0.75    0.13
  -2   4  -9    0.52    0.12
  -2  -4  -9    0.46    0.11
   2   4   9    0.53    0.10
  -8   4  -6    2.54    0.17
  -8   4  -6    2.58    0.14
  -2   8  -5   13.17    0.27
   2  -8   5   13.70    0.29
  -2  -8  -5   13.80    0.21
   2   8   5   12.96    0.19
   4  -8   4   17.22    0.31
  -4   8  -4   17.63    0.29
   4   8   4   17.81    0.21
  -4  -8  -4   17.44    0.22
  14  -4  -2   14.45    0.22
 -14   4   2   14.11    0.21
  14   4  -2   14.41    0.12
 -14  -4   2   15.02    0.12
  11   1 -10    0.12    0.08
 -11  -1  10    0.09    0.04
  11  -1 -10    0.10    0.08
 -11   1  10    0.09    0.05
  -8  -6   8   13.13    0.23
   8   6  -8   12.74    0.23
  -8  -6   8   13.11    0.22
  -8   6   8   12.58    0.23
   8  -6  -8   12.81    0.23
 -12   6   2    0.35    0.09
  12  -6  -2    0.36    0.10
  12   6  -2    0.23    0.05
  12   6  -2    0.35    0.07
  -1   9  -3    5.30    0.21
   1  -9   3    4.83    0.22
  -1  -9  -3    5.08    0.18
   1   9   3    4.91    0.17
 -14   0   8    0.15    0.05
  -7   5  -6    2.62    0.15
  -7   5  -6    2.28    0.17
  -7  -5  -6    2.70    0.09
   7   5   6    2.54    0.09
   2   8  -6    7.32    0.24
   2   8  -6    7.55    0.21
   2  -8  -6    7.07    0.20
  -2   8   6    7.85    0.19
   7   7  -7    4.52    0.17
  -7  -7   7    4.46    0.17
  -7   7   7    4.50    0.18
   7  -7  -7    4.40    0.19
 -10   6   7    1.60    0.15
  10  -6  -7    1.97    0.17
  10   6  -7    1.78    0.14
 -10  -6   7    1.46    0.13
  12   6  -4    0.02    0.04
 -12  -6   4    0.05    0.03
   8   0 -11    1.09    0.14
  -8   0  11    0.87    0.14
   3  -9   2    0.92    0.17
  -3   9  -2    1.17    0.17
   3   9   2    0.92    0.13
  -3  -9  -2    0.89    0.14
  13  -5  -5    0.25    0.08
 -13   5   5    0.19    0.08
  13   5  -5    0.10    0.06
 -13  -5   5    0.12    0.07
  -2  -4  10    9.43    0.21
   2   4 -10    9.21    0.22
  -2  -4  10    9.36    0.21
   2  -4 -10    9.05    0.20
  -2   4  10    9.11    0.20
  -5   9   1    5.42    0.21
   5  -9  -1    5.07    0.22
   5   9  -1    5.08    0.18
  -5  -9   1    4.98    0.19
  -2   0  11    3.14    0.16
   2   0 -11    3.50    0.17
 -12   0  -4  162.62    0.41
   4   8  -6    5.19    0.22
   4   8  -6    5.10    0.19
   4  -8  -6    4.56    0.19
  -4   8   6    4.56    0.17
  -8   8   0   27.72    0.32
   8  -8   0   28.74    0.35
  -8  -8   0   27.82    0.26
   8   8   0   28.11    0.25
  12  -4  -8    0.57    0.12
 -12   4   8    0.43    0.11
 -12  -4   8    0.55    0.11
  12   4  -8    0.47    0.10
  13  -5  -1    2.97    0.16
 -13   5   1    2.76    0.15
  13   5  -1    2.75    0.06
 -13   3   8    0.57    0.11
  13  -3  -8    0.46    0.11
 -13  -3   8    0.67    0.10
  13   3  -8    0.42    0.11
  -5   9   2   17.15    0.27
   5  -9  -2   18.05    0.29
  -5  -9   2   17.38    0.27
   5   9  -2   17.32    0.25
   8  -2   7    2.65    0.12
  -8   2  -7    2.73    0.13
   8   2   7    2.79    0.09
  -8  -2  -7    2.95    0.10
   9  -7  -6    6.19    0.21
  -9   7   6    6.27    0.20
  -9  -7   6    6.44    0.17
   9   7  -6    6.05    0.17
   6   2 -11    2.48    0.17
  -6  -2  11    2.79    0.17
   6  -2 -11    2.43    0.16
  -6   2  11    2.43    0.16
  -6   2  11    2.74    0.16
  14  -2   1    2.66    0.12
 -14   2  -1    2.69    0.11
   4   2 -11    2.03    0.17
  -4  -2  11    1.93    0.16
  -4   2  11    2.05    0.16
   4  -2 -11    2.36    0.16
  -8   8   4   10.10    0.23
   8  -8  -4   10.44    0.25
   8   8  -4    9.73    0.21
   8   8  -4   10.25    0.19
   5  -9   0    0.44    0.13
  -5   9   0    0.10    0.08
   5   9   0    0.42    0.09
  -5  -9   0    0.24    0.10
   1   7   7    0.02    0.03
  -1  -7  -7    0.02    0.03
 -13   1   9    0.13    0.08
  13  -1  -9    0.11    0.07
 -13  -1   9    0.15    0.06
  13   1  -9    0.17    0.06
  -9   3  -6    3.22    0.14
  -9   3  -6    3.69    0.17
   9   3   6    3.43    0.08
 -12   6   1    2.95    0.16
  12  -6  -1    2.40    0.17
  12   6  -1    2.78    0.08
 -11   1  -5   27.23    0.23
 -11   1  -5   27.29    0.20
 -11  -1  -5   26.57    0.19
 -11  -1  -5   27.41    0.17
 -13   3  -2    2.33    0.12
  13  -3   2    2.08    0.13
 -15   3   4    0.06    0.04
  15  -3  -4    0.05    0.06
  15   3  -4    0.05    0.03
 -15  -3   4    0.05    0.03
 -15   3   3    1.02    0.11
  15  -3  -3    1.00    0.12
 -15  -3   3    1.25    0.07
  -8  -4  10    0.30    0.11
   8   4 -10    0.46    0.13
   8  -4 -10    0.39    0.12
  -8   4  10    0.30    0.11
 -14   4   1    1.39    0.12
  14  -4  -1    1.34    0.14
 -14  -4   1    1.44    0.04
   9  -7   2   12.58    0.26
   9   7   2   12.26    0.14
  -9  -7  -2   12.44    0.15
  -4   6  -7    0.49    0.14
  -4   6  -7    0.33    0.13
   4   6   7    0.61    0.09
   7  -7   4    0.81    0.17
  -7   7  -4    0.88    0.15
  -7  -7  -4    0.58    0.09
   7   7   4    0.80    0.08
  13  -1   3   34.33    0.25
 -13   1  -3   34.19    0.23
  -1  -9   4    0.81    0.17
   1   9  -4    0.64    0.15
  -1   9   4    0.87    0.13
   1  -9  -4    0.81    0.12
   9   5  -9    4.03    0.18
  -9  -5   9    4.11    0.17
   9   5  -9    4.27    0.18
   9  -5  -9    4.24    0.18
  -9   5   9    4.26    0.18
  10   0   6   11.23    0.14
 -10   0  -6   11.66    0.14
  12  -6  -5   10.46    0.23
 -12   6   5   10.58    0.21
  12   6  -5   10.86    0.17
 -12  -6   5   11.14    0.17
   0   8  -6    0.40    0.13
   0   8  -6    0.37    0.14
   0   8  -6    0.40    0.14
   0  -8  -6    0.70    0.12
   0   8   6    0.54    0.11
  -6   8  -3    1.67    0.18
   6  -8   3    1.29    0.18
   6   8   3    1.37    0.10
  -6  -8  -3    1.39    0.11
   5  -9  -3    3.32    0.19
  -5   9   3    3.58    0.19
  -5  -9   3    3.66    0.19
   5   9  -3    3.42    0.18
 -11  -5   8    0.42    0.12
  11   5  -8    0.58    0.12
  11  -5  -8    0.75    0.14
 -11   5   8    0.90    0.14
  -3  -9   4    0.86    0.17
   3   9  -4    1.17    0.16
  -3   9   4    1.02    0.15
   3  -9  -4    1.24    0.17
  -5   1  -9    0.03    0.05
   5  -1   9    0.07    0.03
  -5  -1  -9    0.03    0.02
  -6   6  -6    5.98    0.22
  -6   6  -6    5.68    0.18
  -6  -6  -6    6.01    0.13
   6   6   6    5.61    0.12
   1  -3  10    2.17    0.15
  -1   3 -10    2.74    0.16
  -1  -3 -10    2.55    0.14
   1   3  10    2.57    0.14
   2  -2  10   17.65    0.24
  -2   2 -10   17.21    0.24
  -2  -2 -10   17.05    0.22
   2   2  10   17.15    0.22
  15  -1  -7    5.03    0.16
 -15   1   7    5.15    0.16
  15   1  -7    5.12    0.15
 -15  -1   7    5.24    0.15
 -15   3   5    2.07    0.13
  15  -3  -5    2.44    0.15
  15   3  -5    2.41    0.11
 -15  -3   5    2.40    0.10
   7  -1   8    7.38    0.16
  -7   1  -8    7.22    0.16
  -7  -1  -8    6.99    0.14
   7   1   8    7.04    0.14
  11  -7  -3    2.18    0.18
 -11   7   3    2.28    0.17
  11   7  -3    2.53    0.13
  11   7  -3    2.67    0.11
 -15   3   2    0.18    0.06
  15  -3  -2    0.16    0.07
  -1   5  -9    0.02    0.03
   1  -5   9    0.08    0.06
   1   5   9    0.06    0.05
  15  -1   0    0.02    0.02
 -15  -1   0    0.01    0.01
  11  -7  -2    6.60    0.21
 -11   7   2    6.72    0.20
  14  -2  -8    1.80    0.14
 -14   2   8    1.99    0.15
 -14  -2   8    2.10    0.13
  14   2  -8    1.71    0.13
  -4  -6   9    0.29    0.09
   4   6  -9    0.23    0.10
   4  -6  -9    0.17    0.09
  -4   6   9    0.12    0.09
  14  -4  -6    3.96    0.17
 -14   4   6    4.03    0.16
  14   4  -6    3.94    0.13
 -14  -4   6    3.86    0.13
  -9  -1  11    0.45    0.11
   9   1 -11    0.56    0.12
  -9   1  11    0.54    0.12
   9  -1 -11    0.48    0.12
   5  -9   1    1.35    0.18
  -5   9  -1    0.99    0.17
  -5  -9  -1    1.12    0.13
   5   9   1    0.93    0.12
 -13   5   6   14.44    0.23
  13  -5  -6   13.81    0.24
  13   5  -6   14.05    0.19
 -13  -5   6   14.08    0.19
   6   8  -6    0.41    0.11
   6   8  -6    0.24    0.12
  -6   8   6    0.63    0.11
   6  -8  -6    0.45    0.12
  -8  -2  11    0.49    0.13
   8   2 -11    0.64    0.12
   8  -2 -11    0.74    0.12
  -8   2  11    0.64    0.13
 -12   0  10    1.10    0.14
  12   0 -10    1.03    0.14
   1   1 -11    2.86    0.17
  -1  -1  11    2.49    0.16
   1  -1 -11    2.82    0.16
  -1   1  11    2.62    0.15
  -8   8  -1    6.34    0.21
   8  -8   1    6.39    0.23
  -8  -8  -1    6.20    0.15
   8   8   1    6.42    0.14
  16   0  -4   15.91    0.18
 -16   0   4   16.28    0.18
   2   2 -11   28.58    0.31
  -2  -2  11   29.36    0.31
  -2   2  11   29.35    0.30
   2  -2 -11   29.75    0.31
 -12   2  -4   14.37    0.16
 -12   2  -4   15.04    0.19
 -12  -2  -4   14.90    0.10
 -11   5  -3    0.05    0.06
  11  -5   3    0.07    0.07
  11   5   3    0.10    0.02
  14   0   2    9.24    0.12
  16   0  -3    9.20    0.14
 -16   0   3    8.79    0.13
  13  -5   0    0.16    0.09
 -13   5   0    0.02    0.04
  13   5   0    0.11    0.02
  -3  -7   8    6.52    0.19
   3   7  -8    6.19    0.20
  -3   7   8    6.48    0.18
   3  -7  -8    6.08    0.18
   2  -6   8    0.19    0.10
  -2   6  -8    0.25    0.11
   2   6   8    0.41    0.09
  -2  -6  -8    0.21    0.09
 -11   7   4    8.98    0.21
  11   7  -4    8.54    0.18
  11   7  -4    8.59    0.16
  -3   9  -3    0.92    0.15
   3  -9   3    0.59    0.15
   3   9   3    0.41    0.11
  -3  -9  -3    0.61    0.11
   8  -8  -5    8.62    0.23
   8   8  -5    8.75    0.22
   8   8  -5    9.46    0.20
   6   6  -9    7.85    0.21
   6  -6  -9    8.40    0.21
  -6   6   9    7.94    0.21
 -12   6   0    5.54    0.19
  12  -6   0    5.22    0.20
  12   6   0    5.12    0.08
 -16   0   5    0.98    0.10
  16   0  -5    0.65    0.10
   9  -5   5    5.04    0.20
  -9   5  -5    5.00    0.19
   9   5   5    4.76    0.08
  -5  -7   8   10.89    0.23
   5   7  -8   10.64    0.22
   5  -7  -8   10.10    0.21
  -5   7   8   10.76    0.21
   5   3 -11    6.77    0.21
  -5  -3  11    7.50    0.20
   5  -3 -11    6.86    0.20
  -5   3  11    7.30    0.20
   5  -3 -11    6.87    0.20
 -11   7   1    4.53    0.18
  11   7  -1    3.99    0.11
  11   7  -1    4.48    0.10
  -1   9  -4   21.35    0.31
   1  -9   4   20.48    0.33
   1   9   4   21.56    0.26
   2   6  -9    1.69    0.16
  -2  -6   9    1.50    0.17
  -2   6   9    1.48    0.14
   2  -6  -9    1.64    0.14
 -10   6  -3    6.01    0.20
  10  -6   3    5.76    0.21
  10   6   3    5.48    0.08
 -10  -6  -3    5.54    0.09
   0   4 -10    3.11    0.17
   0  -4  10    2.90    0.16
   0  -4 -10    3.11    0.15
   0   4  10    3.33    0.15
 -10   4  -5    6.89    0.19
 -10   4  -5    6.63    0.16
 -10  -4  -5    6.80    0.08
  -3   1 -10    0.82    0.12
   3  -1  10    0.62    0.12
   3   1  10    0.75    0.11
  -3  -1 -10    0.75    0.11
  12  -4   3    0.54    0.12
 -12   4  -3    0.51    0.10
   5   5 -10    0.08    0.07
  -5   5  10    0.03    0.03
   5  -5 -10    0.12    0.06
   5   9  -4    1.06    0.14
   5   9  -4    1.48    0.16
   5  -9  -4    1.55    0.18
  -5   9   4    1.32    0.16
  15  -3  -6    1.40    0.13
 -15   3   6    1.43    0.13
 -15  -3   6    1.16    0.11
  15   3  -6    1.23    0.11
  10   0 -11    1.91    0.16
 -10   0  11    1.89    0.16
 -16   0   2    9.21    0.13
  16   0  -2    8.89    0.13
 -10   2  -6    3.43    0.12
 -10   2  -6    3.84    0.15
 -10  -2  -6    3.29    0.08
  10   2   6    3.25    0.08
 -14   4   0    3.69    0.15
  14  -4   0    3.35    0.16
 -15   3   1    2.75    0.13
  15  -3  -1    2.79    0.13
   0   0 -11    2.67    0.16
   0   0  11    2.72    0.16
 -12   6   6   16.69    0.26
  12  -6  -6   16.83    0.27
 -12  -6   6   17.63    0.22
  12   6  -6   17.14    0.22
   7   3 -11    0.00    0.07
  -7  -3  11    0.19    0.07
   7  -3 -11    0.06    0.04
  -3  -3  11   14.89    0.25
   3   3 -11   14.80    0.25
   3  -3 -11   14.68    0.24
  -3   3  11   14.86    0.24
   9  -1   7    0.10    0.06
  -9   1  -7    0.24    0.06
  -9  -1  -7    0.22    0.06
   9   1   7    0.13    0.06
  11   3 -10    4.95    0.18
 -11  -3  10    4.68    0.18
 -11   3  10    5.12    0.19
  11  -3 -10    4.64    0.19
  -3  -5  10    2.43    0.17
   3   5 -10    2.83    0.18
   3  -5 -10    2.31    0.15
  -3   5  10    2.66    0.16
  -8   6  -5   17.39    0.28
   8  -6   5   17.83    0.29
  -8  -6  -5   16.89    0.16
   8   6   5   16.63    0.15
  -1   7   8    0.05    0.03
   9   7  -7    3.42    0.16
  -9  -7   7    3.69    0.16
   9  -7  -7    3.32    0.19
  14   0  -9    1.40    0.14
 -14   0   9    1.40    0.14
  11  -7  -5   14.79    0.27
 -11  -7   5   14.35    0.19
  11   7  -5   14.65    0.20
  16   0  -6    8.11    0.16
 -16   0   6    8.04    0.16
  12   2 -10   11.10    0.22
 -12  -2  10   11.20    0.22
  12  -2 -10   11.15    0.23
  12  -2 -10   11.07    0.23
 -12   2  10   11.28    0.22
 -16   2   4    9.49    0.17
  16  -2  -4    9.84    0.18
  16   2  -4    9.63    0.14
 -16  -2   4    9.49    0.13
   5  -9   2    0.43    0.12
  -5   9  -2    0.24    0.11
  -5  -9  -2    0.35    0.10
   5   9   2    0.19    0.07
  10   6  -8    3.51    0.17
 -10  -6   8    3.75    0.16
  10  -6  -8    3.61    0.18
 -10   6   8    3.30    0.18
 -14   2  -2    0.12    0.05
  16  -2  -3    4.37    0.14
 -16   2   3    4.25    0.13
  16   2  -3    4.32    0.09
 -16  -2   3    4.21    0.09
   7   5 -10    0.65    0.13
  -7  -5  10    0.96    0.14
   7  -5 -10    1.06    0.15
  -7   5  10    0.86    0.14
   7  -5 -10    0.64    0.14
 -11   7   0   26.68    0.32
  11  -7   0   26.02    0.33
  11   7   0   25.47    0.19
  11   7   0   26.39    0.18
  -2   8  -6    2.52    0.20
  -2   8  -6    2.70    0.17
  -2  -8  -6    2.98    0.15
   2   8   6    2.76    0.14
   3   9  -5    0.35    0.10
   3   9  -5    0.18    0.08
  -3   9   5    0.32    0.10
   3  -9  -5    0.32    0.12
 -14   4   7   14.51    0.23
  14   4  -7   13.79    0.20
 -14  -4   7   14.29    0.20
  -7   9   2    0.03    0.03
   7   9  -2    0.01    0.03
   4   8  -7   15.84    0.30
  -4   8   7   16.09    0.25
   4  -8  -7   16.15    0.26
   7   7  -8   23.14    0.29
  -7  -7   8   23.28    0.29
   7  -7  -8   22.83    0.30
   7  -9  -1    0.02    0.04
  16  -2  -5    4.28    0.14
 -16   2   5    4.31    0.15
 -16  -2   5    4.33    0.12
  16   2  -5    4.42    0.12
  13  -3  -9    0.48    0.12
 -13   3   9    0.84    0.13
 -13  -3   9    0.83    0.12
  13   3  -9    0.76    0.13
  -5   7  -6    0.63    0.16
  -5   7  -6    0.51    0.13
  -5  -7  -6    0.70    0.10
   5   7   6    0.76    0.09
  12   4  -9    0.99    0.13
 -12  -4   9    1.09    0.13
  12  -4  -9    1.21    0.15
 -12   4   9    1.13    0.15
   1   9  -5    5.14    0.19
   1   9  -5    4.91    0.22
   1  -9  -5    4.70    0.18
  -1   9   5    5.07    0.18
 -13   5   7    6.39    0.19
  13  -5  -7    6.54    0.20
 -13  -5   7    6.92    0.16
  13   5  -7    6.66    0.16
 -10  -4  10    3.37    0.17
  10   4 -10    3.52    0.17
  10  -4 -10    3.41    0.18
 -10   4  10    3.57    0.18
   2   8  -7    5.46    0.21
   2   8  -7    5.50    0.23
  -2   8   7    5.30    0.18
   2  -8  -7    5.10    0.19
   8  -8   2    0.46    0.14
  -8   8  -2    0.37    0.12
   8   8   2    0.40    0.08
  -8  -8  -2    0.38    0.09
 -11   3  -5    5.73    0.15
 -11   3  -5    5.63    0.17
 -11  -3  -5    5.78    0.07
  15  -1  -8    1.88    0.14
 -15   1   8    2.07    0.14
 -15  -1   8    1.80    0.14
  15   1  -8    1.79    0.13
   9  -7   3    0.06    0.08
  -9   7  -3    0.12    0.06
   9   7   3    0.06    0.03
  -9  -7  -3    0.09    0.03
  -3   7  -7    5.37    0.23
  -3  -7  -7    5.62    0.15
   3   7   7    5.31    0.15
   0 -10   0    5.86    0.22
   0  10   0    5.76    0.20
  -8  -6   9   26.87    0.30
   8   6  -9   26.06    0.30
  -8   6   9   25.91    0.31
  -6   0  -9    5.36    0.15
   6   0   9    5.25    0.15
   6  -4   8    0.22    0.09
  -6   4  -8    0.36    0.08
  -6  -4  -8    0.20    0.07
   6   4   8    0.20    0.07
 -15   1  -1    3.40    0.10
  15  -1   1    3.38    0.11
 -15  -1  -1    3.42    0.06
  16   0  -1    3.95    0.10
  13  -5   1    0.08    0.04
   7  -9  -3    4.78    0.21
  -7   9   3    4.93    0.20
   7   9  -3    5.20    0.18
   7   9  -3    5.26    0.16
 -13   3  -3   10.93    0.19
  13  -3   3   10.52    0.20
  10   2 -11   11.06    0.23
 -10  -2  11   11.44    0.23
  10  -2 -11   11.20    0.24
 -16   2   2    3.87    0.12
  16  -2  -2    3.91    0.14
  16   2  -2    3.90    0.08
  12  -6   1    0.18    0.08
  12  -6   1    0.37    0.11
 -12   6  -1    0.11    0.08
  12   6   1    0.26    0.04
   6  -8   4    0.08    0.08
   6   8   4    0.03    0.02
   0 -10   1    1.80    0.19
   0  10  -1    1.47    0.17
   0 -10  -1    1.48    0.17
   0  10   1    1.56    0.16
 -10   8   2    0.54    0.13
  10  -8  -2    0.66    0.14
  10   8  -2    0.48    0.10
   0  -6   9    8.51    0.22
   0   6  -9    8.43    0.22
   0   6   9    8.58    0.18
   0  -6  -9    8.31    0.19
   0  -2  11    5.56    0.19
   0   2 -11    5.52    0.19
   0   2  11    5.54    0.18
   0  -2 -11    5.51    0.18
   8   8  -6    0.91    0.14
   8   8  -6    1.02    0.16
  -8   8   6    0.88    0.14
   8  -8  -6    1.23    0.17
 -10   8   3    2.10    0.18
  10  -8  -3    2.47    0.19
  10   8  -3    2.40    0.12
  10   8  -3    2.25    0.14
   5  -3   9    0.22    0.07
  -5   3  -9    0.25    0.08
   5   3   9    0.26    0.07
  -5  -3  -9    0.20    0.08
  -7   9   0    0.42    0.12
   7  -9   0    0.42    0.13
   7   9   0    0.34    0.09
  -7  -9   0    0.27    0.10
  15  -3  -7   14.34    0.23
 -15   3   7   14.78    0.23
  15   3  -7   14.41    0.20
 -15  -3   7   14.65    0.20
  -7   3  -8    2.34    0.14
   7  -3   8    2.30    0.13
   7   3   8    2.38    0.10
  -7  -3  -8    2.58    0.11
  -2  10   0    1.69    0.17
   2 -10   0    1.49    0.18
   2  10   0    1.59    0.16
  -2 -10   0    2.07    0.17
  -5   5  -8    0.08    0.05
  -5  -5  -8    0.03    0.03
  -2  10   1    6.19    0.21
   2 -10  -1    6.39    0.23
  -2 -10   1    6.29    0.22
   2  10  -1    5.82    0.21
 -13  -1  10    3.50    0.17
  13   1 -10    3.61    0.17
 -13   1  10    3.40    0.17
  13  -1 -10    3.17    0.17
   1   5 -10   12.24    0.24
  -1   5  10   12.34    0.22
   1  -5 -10   11.85    0.21
 -15   3   0    0.05    0.04
  15  -3   0    0.08    0.04
   4   0  10    0.03    0.03
   8   0   8    1.75    0.11
  -8   0  -8    1.83    0.11
   5   9  -5    0.25    0.09
   5   9  -5    0.21    0.09
  -5   9   5    0.30    0.10
   5  -9  -5    0.06    0.06
  -9  -3  11    0.61    0.12
   9   3 -11    0.66    0.14
   9  -3 -11    0.55    0.14
  -9   3  11    0.71    0.12
  -3   9  -4    8.87    0.25
   3  -9   4    9.23    0.27
   3   9   4    8.93    0.19
  -3  -9  -4    9.00    0.20
 -12   0  -5   22.45    0.20
 -14   2   9    0.10    0.04
  14  -2  -9    0.09    0.07
  14   2  -9    0.04    0.03
  11   1 -11    5.69    0.20
 -11  -1  11    6.02    0.19
  11  -1 -11    6.22    0.20
 -11   1  11    5.82    0.19
 -16   2   6    2.19    0.13
  16  -2  -6    1.94    0.14
 -16  -2   6    1.94    0.11
  16   2  -6    1.99    0.11
   1   3 -11    8.21    0.21
  -1  -3  11    8.01    0.21
   1  -3 -11    7.89    0.19
  -1   3  11    8.17    0.20
   6   8  -7   19.49    0.27
  -6  -8   7   19.63    0.26
  -6   8   7   18.54    0.27
   6  -8  -7   18.97    0.29
  10  -8  -1   14.40    0.28
 -10   8   1   13.98    0.26
  10   8  -1   14.73    0.17
  10   8  -1   14.02    0.19
  11   5  -9    2.59    0.16
 -11  -5   9    2.63    0.16
  11  -5  -9    2.39    0.18
 -11   5   9    2.58    0.17
   7  -7   5   15.87    0.30
  -7   7  -5   15.63    0.28
  -7  -7  -5   16.31    0.18
   7   7   5   15.12    0.17
  -1   1 -11    3.78    0.17
   1  -1  11    3.98    0.17
   1   1  11    3.72    0.16
  -1  -1 -11    3.96    0.16
  16   0  -7    0.02    0.03
  -8   4  -7    6.57    0.21
  -8   4  -7    6.38    0.18
   8   4   7    6.17    0.12
  11  -7  -6   14.65    0.27
 -11   7   6   15.40    0.26
  11   7  -6   15.00    0.22
 -11  -7   6   15.43    0.22
  -6  -4  11    0.42    0.12
   6   4 -11    0.40    0.12
   6  -4 -11    0.44    0.11
  -6   4  11    0.31    0.12
   4   4 -11    0.07    0.05
  -4  -4  11    0.05    0.04
 -12   6   7   10.21    0.22
  12  -6  -7    9.59    0.23
 -12  -6   7    9.68    0.19
  12   6  -7   10.06    0.19
 -10   8   4    4.70    0.20
  10  -8  -4    4.16    0.21
  10   8  -4    4.55    0.17
  10   8  -4    4.57    0.15
  -7   5  -7    0.76    0.13
  -7   5  -7    0.31    0.12
  -7  -5  -7    0.57    0.08
  -6   0  12    1.36    0.15
   6   0 -12    1.07    0.15
 -13   1  -4   15.14    0.16
 -13   1  -4   14.80    0.17
 -13  -1  -4   14.91    0.13
   0 -10   2    0.70    0.16
   0  10  -2    0.67    0.14
   0 -10  -2    0.48    0.13
   0  10   2    0.60    0.13
  -2  10  -1    1.42    0.17
   2 -10   1    1.22    0.19
  -2 -10  -1    1.53    0.16
   2  10   1    1.32    0.15
   0   8  -7    2.06    0.17
   0   8  -7    2.02    0.20
   0  -8  -7    1.63    0.15
   0   8   7    1.70    0.14
   1  -9   5    1.04    0.18
  -1   9  -5    0.94    0.17
   1   9   5    1.06    0.13
  -1  -9  -5    0.87    0.14
  -2 -10   2   11.30    0.26
   2  10  -2   11.57    0.25
   2 -10  -2   11.85    0.26
  -2  10   2   11.40    0.24
  -7   9   4    1.80    0.17
   7  -9  -4    1.79    0.18
   7   9  -4    1.88    0.15
   7   9  -4    1.86    0.16
  -1   7  -8    9.37    0.23
  -1   7  -8    9.48    0.27
   1   7   8    9.35    0.19
  -1  -7  -8    9.64    0.19
   3  -5   9    1.11    0.14
   3  -5   9    1.17    0.15
  -3   5  -9    0.86    0.14
   3   5   9    1.20    0.11
  -3  -5  -9    1.19    0.11
  -4   0  12    2.50    0.17
   4   0 -12    2.33    0.17
 -11   7  -1    2.21    0.17
  11  -7   1    2.05    0.18
 -11  -7  -1    1.78    0.08
 -14   0  -3   53.41    0.25
  -5  -1  12    0.19    0.10
   5   1 -12    0.09    0.09
   5  -1 -12    0.41    0.10
  -5   1  12    0.16    0.09
   6  -2   9    1.07    0.12
  -6   2  -9    0.97    0.12
  -6  -2  -9    0.95    0.10
   6   2   9    1.12    0.10
  -3   3 -10    2.32    0.16
   3  -3  10    2.44    0.15
   3   3  10    2.33    0.13
  -3  -3 -10    2.16    0.14
  -5   9  -3    1.73    0.19
   5  -9   3    1.35    0.20
  -5  -9  -3    1.59    0.13
   5   9   3    1.48    0.12
  11  -5   4   10.32    0.23
 -11   5  -4   10.12    0.22
 -11  -5  -4    9.90    0.09
 -16   2   1    0.79    0.09
  16  -2  -1    0.81    0.10
 -16  -2   1    0.85    0.05
  16   2  -1    0.89    0.05
  -9  -5  10    7.48    0.20
   9   5 -10    7.22    0.21
  -9   5  10    7.51    0.21
   9  -5 -10    7.31    0.21
   7  -9   1    1.65    0.19
  -7   9  -1    1.83    0.18
   7   9   1    1.67    0.12
  -7  -9  -1    1.78    0.13
 -11   1  -6    4.02    0.13
 -11   1  -6    4.18    0.11
 -11  -1  -6    4.39    0.09
  -7  -1  12    0.95    0.15
   7   1 -12    0.83    0.15
  -7   1  12    0.54    0.14
   7  -1 -12    0.89    0.15
 -10   6  -4   12.22    0.24
  10  -6   4   11.86    0.26
 -10  -6  -4   11.36    0.12
  10  -8   0   11.23    0.27
 -10   8   0   11.06    0.25
  10   8   0   10.87    0.16
  -2   4 -10    2.91    0.17
   2  -4  10    2.96    0.17
   2   4  10    2.81    0.14
  -2  -4 -10    2.94    0.14
  -9   3  -7    1.22    0.15
  -9   3  -7    0.95    0.12
   9   3   7    1.16    0.08
  -9  -3  -7    1.30    0.08
  -8   0  12    0.11    0.05
  16   0   0    0.01    0.01
   4   2  10    0.01    0.03
 -14   4   8    0.04    0.03
 -14  -4   8    0.04    0.03
   8  -2   8    0.07    0.05
   8   2   8    0.02    0.02
  -8  -2  -8    0.07    0.04
  -4  10   1    5.91    0.22
   4 -10  -1    5.93    0.24
  -4 -10   1    5.98    0.21
   4  10  -1    6.16    0.20
  -4   6  -8    0.89    0.17
  -4   6  -8    0.88    0.14
   4   6   8    0.61    0.10
  -4  -6  -8    0.77    0.10
  -6   6  -7    1.08    0.14
  -6   6  -7    1.27    0.17
   6   6   7    0.99    0.09
 -12   2  -5    4.58    0.12
 -12   2  -5    4.47    0.14
  -2  -4  11    4.68    0.19
   2   4 -11    5.14    0.20
   2  -4 -11    5.47    0.18
  -2   4  11    5.07    0.18
  12  -4   4    3.49    0.17
 -12   4  -4    3.56    0.16
  -2  10  -2    0.33    0.11
   2 -10   2    0.36    0.13
  -2 -10  -2    0.27    0.12
   2  10   2    0.41    0.11
  10  -8  -5    9.00    0.24
 -10   8   5    8.70    0.23
  10   8  -5    8.82    0.21
  10   8  -5    9.01    0.18
  -3  -1  12    2.03    0.17
   3   1 -12    2.49    0.17
   3  -1 -12    1.87    0.16
  -3   1  12    2.14    0.16
  12   0 -11    6.00    0.20
 -12   0  11    6.21    0.20
   9   7  -8    4.72    0.18
  -9  -7   8    4.76    0.18
  -9   7   8    4.71    0.19
   9  -7  -8    4.91    0.21
  16  -2  -7    4.93    0.17
 -16   2   7    5.37    0.17
  16   2  -7    5.04    0.15
 -16  -2   7    5.44    0.15
   2  10  -3    1.27    0.18
  -2 -10   3    1.61    0.20
   2 -10  -3    1.65    0.18
  -2  10   3    1.66    0.16
  -4  10   0    0.80    0.15
   4 -10   0    0.73    0.15
  -4 -10   0    0.69    0.14
   4  10   0    0.62    0.13
  -8   8  -3    2.34    0.19
   8  -8   3    2.50    0.20
  -8  -8  -3    2.66    0.12
  13  -5  -8    0.66    0.14
 -13   5   8    0.59    0.14
  13   5  -8    0.81    0.12
 -13  -5   8    0.90    0.12
   3   9  -6    3.57    0.19
   3   9  -6    3.84    0.21
   3   9  -6    3.61    0.22
   3  -9  -6    3.50    0.19
  -3   9   6    3.19    0.17
  -4  10   2   18.82    0.29
   4 -10  -2   19.62    0.32
   4  10  -2   19.74    0.29
  -4 -10   2   19.32    0.30
  -2   0 -11    0.39    0.11
   2   0  11    0.19    0.08
  10   0   7    0.85    0.09
 -10   0  -7    0.77    0.08
   6   2 -12    9.06    0.23
  -6  -2  12    9.04    0.22
  -6   2  12    9.04    0.22
   6  -2 -12    8.76    0.23
   0  10  -3    3.76    0.21
   0 -10   3    3.86    0.23
   0  10   3    3.58    0.18
   0 -10  -3    3.91    0.19
   5   7  -9    7.39    0.22
   5   7  -9    7.68    0.22
  -5  -7   9    7.80    0.22
  -5   7   9    8.08    0.21
   5  -7  -9    7.83    0.21
  17  -1  -4   10.52    0.17
 -17   1   4   10.10    0.17
 -17  -1   4   10.56    0.15
  -3  -7   9    0.05    0.05
   3   7  -9    0.11    0.08
   3  -7  -9    0.04    0.07
  -3   7   9    0.06    0.04
   4   6 -10    5.93    0.21
  -4  -6  10    5.96    0.21
  -9   5  -6    4.42    0.19
  -9   5  -6    4.56    0.20
  -9   5  -6    4.99    0.16
  -9  -5  -6    4.85    0.10
   9   5   6    4.58    0.09
 -12   6  -2    4.55    0.19
  12  -6   2    4.18    0.20
 -13   5  -2    7.25    0.19
  13  -5   2    7.32    0.20
 -15  -1   9    0.08    0.04
 -15   3   8    7.33    0.20
  15  -3  -8    6.76    0.20
 -15  -3   8    7.48    0.18
  15   3  -8    7.15    0.17
  -4  -2  12    8.83    0.22
   4   2 -12    8.98    0.23
  -4   2  12    8.88    0.22
  -4   2  12    9.34    0.22
   4  -2 -12    8.81    0.22
 -14   2  -3    6.08    0.14
  14  -2   3    6.04    0.15
  15   5  -4    0.07    0.04
 -15  -5   4    0.07    0.03
   2   0 -12    0.42    0.12
  -2   0  12    0.28    0.09
   1   9  -6    1.49    0.16
   1   9  -6    1.48    0.19
  -1   9   6    1.07    0.13
   1  -9  -6    1.27    0.15
 -15   5   3    0.15    0.07
 -15  -5   3    0.08    0.04
   7  -9  -5    1.46    0.18
  -7   9   5    1.40    0.16
   7   9  -5    1.58    0.17
   7   9  -5    1.20    0.17
   7   9  -5    1.63    0.15
 -14   0  10    0.60    0.13
  14   0 -10    0.73    0.13
  17  -1  -5    6.94    0.15
 -17   1   5    6.88    0.16
  17   1  -5    7.07    0.14
 -17   1   3   10.15    0.15
 -17  -1   3   10.65    0.14
  17   1  -3    9.71    0.13
  10   6  -9   10.01    0.22
 -10  -6   9   10.39    0.21
 -10   6   9   10.31    0.23
  10  -6  -9    9.78    0.23
   6   6 -10    0.56    0.13
  -6  -6  10    0.38    0.12
   6  -6 -10    0.38    0.11
  -6   6  10    0.44    0.12
 -15   1  -2    2.13    0.09
  15  -1   2    1.73    0.10
 -15  -1  -2    1.96    0.05
 -15  -1  -2    1.86    0.05
  -4   8  -6    3.21    0.18
  -4   8  -6    3.29    0.21
   4   8   6    3.45    0.13
  -4  -8  -6    3.52    0.14
  14  -6  -4    1.00    0.15
 -14   6   4    1.13    0.14
 -14  -6   4    1.34    0.09
  14   6  -4    1.16    0.09
   8   8  -7    2.58    0.16
  -8  -8   7    2.32    0.15
   8  -8  -7    2.27    0.19
  -8   8   7    2.23    0.17
 -16   0   8    0.44    0.11
  16   0  -8    0.47    0.12
 -10   4  -6    5.61    0.16
 -10   4  -6    5.16    0.19
  10   4   6    5.02    0.09
   9  -7   4    7.16    0.24
  -9   7  -4    7.19    0.23
   5   9  -6    7.07    0.24
   5  -9  -6    6.97    0.22
  -5   9   6    7.16    0.20
  -4  10  -1    0.23    0.13
   4 -10   1    0.13    0.12
  -4 -10  -1    0.25    0.11
   4  10   1    0.39    0.10
  -9  -1  12    0.61    0.12
   9   1 -12    0.44    0.13
   9  -1 -12    0.51    0.15
  -9   1  12    0.37    0.13
  11  -7  -7    6.03    0.22
 -11   7   7    5.65    0.20
 -11   7   7    5.62    0.20
  11   7  -7    5.78    0.18
   4  10  -3    7.07    0.22
  -4 -10   3    7.40    0.24
   4 -10  -3    7.11    0.24
  -4  10   3    7.33    0.22
  -1   5 -10    3.07    0.18
   1  -5  10    3.24    0.18
  -1  -5 -10    2.64    0.15
   1   5  10    2.78    0.14
   2  -6   9    2.80    0.17
  -2   6  -9    2.47    0.17
   2   6   9    2.82    0.14
  -2  -6  -9    2.79    0.14
  -8   6  -6    6.21    0.22
  -8   6  -6    6.34    0.19
  -8  -6  -6    6.40    0.12
   8   6   6    6.13    0.11
 -14   6   2    0.14    0.09
  14  -6  -2    0.24    0.10
  14   6  -2    0.33    0.05
  14   6  -2    0.34    0.06
  15  -5  -5    0.35    0.12
 -15   5   5    0.31    0.10
  15   5  -5    0.48    0.07
 -15  -5   5    0.29    0.07
   8   2 -12    8.48    0.23
  -8  -2  12    8.59    0.22
  -8   2  12    8.35    0.22
   8  -2 -12    8.34    0.23
 -16   2   0    0.14    0.07
  16  -2   0    0.19    0.07
 -16  -2   0    0.16    0.03
  16   2   0    0.21    0.03
 -15   5   2    0.23    0.10
  15  -5  -2    0.36    0.10
  15   5  -2    0.31    0.05
   7  -9   2    0.49    0.13
  -7   9  -2    0.22    0.12
   7   9   2    0.30    0.08
  -7  -9  -2    0.26    0.09
  13   3 -10    3.40    0.17
 -13  -3  10    3.72    0.17
  13  -3 -10    3.59    0.18
 -13   3  10    3.71    0.18
   4   8  -8    2.73    0.18
  -4  -8   8    2.61    0.17
   4  -8  -8    3.07    0.18
  -4   8   8    2.73    0.17
 -10   8  -1    7.95    0.23
  10  -8   1    7.69    0.24
 -10  -8  -1    7.64    0.15
  10   8   1    7.67    0.14
   7  -1   9    0.43    0.09
  -7   1  -9    0.59    0.11
   7   1   9    0.58    0.09
  -7  -1  -9    0.63    0.10
  11   3 -11    9.03    0.22
 -11  -3  11    8.97    0.22
 -11   3  11    9.41    0.23
  11  -3 -11    8.92    0.23
  -2   8  -7    0.59    0.16
  -2   8  -7    0.84    0.16
  -2  -8  -7    0.74    0.12
   2   8   7    0.64    0.12
 -12  -4  10    1.29    0.15
  12   4 -10    1.12    0.15
 -12   4  10    1.22    0.15
  12  -4 -10    1.09    0.16
   6  -8   5    5.65    0.25
  -6   8  -5    5.01    0.22
  -6  -8  -5    5.07    0.14
   6   8   5    5.14    0.13
   2   6 -10   17.81    0.28
  -2  -6  10   17.69    0.28
  -2   6  10   17.09    0.25
   2  -6 -10   16.76    0.25
 -16   4   4    1.07    0.13
  16  -4  -4    1.02    0.13
  16   4  -4    1.03    0.08
 -16  -4   4    0.83    0.07
   5  -1  10    1.38    0.13
  -5   1 -10    1.25    0.13
  -5  -1 -10    1.22    0.12
   5   1  10    1.34    0.12
   7   7  -9   10.74    0.24
  -7  -7   9   10.98    0.24
  -7   7   9   10.36    0.23
  -3   9  -5    0.08    0.11
   3  -9   5    0.17    0.12
   3   9   5    0.17    0.07
  -3  -9  -5    0.24    0.09
  11  -7   2    0.62    0.15
 -11   7  -2    0.57    0.13
  11   7   2    0.51    0.06
  12  -6  -8    2.03    0.18
 -12   6   8    2.28    0.17
 -12  -6   8    2.31    0.14
  12   6  -8    2.28    0.15
  14  -6  -5    0.65    0.14
 -14   6   5    0.56    0.13
 -14  -6   5    0.69    0.10
  14   6  -5    0.69    0.09
  12   2 -11   20.14    0.28
 -12  -2  11   20.63    0.28
 -12   2  11   20.15    0.28
  12  -2 -11   19.93    0.29
   1  -3  11    1.46    0.15
  -1   3 -11    1.24    0.15
   1   3  11    1.37    0.14
  -1  -3 -11    1.50    0.14
 -17   1   6    0.11    0.05
  17   1  -6    0.07    0.04
 -17  -1   6    0.03    0.02
  17  -1  -2    2.52    0.11
 -17   1   2    2.87    0.10
 -17  -1   2    2.74    0.08
  17   1  -2    2.80    0.09
 -14   4  -2    2.02    0.14
  14  -4   2    2.15    0.15
 -16   4   3    0.02    0.03
 -16  -4   3    0.04    0.02
   9  -9  -2    0.45    0.13
  -9   9   2    0.12    0.10
   9   9  -2    0.37    0.08
   9   9  -2    0.14    0.09
   2   8  -8    0.15    0.09
   2   8  -8    0.27    0.10
   2   8  -8    0.31    0.13
  -2   8   8    0.24    0.10
   2  -8  -8    0.37    0.10
   2  -2  11    0.04    0.04
  -2   2 -11    0.01    0.03
  -1  -7   9   13.27    0.25
   1   7  -9   13.31    0.25
  -1   7   9   12.76    0.23
   1  -7  -9   13.07    0.23
 -10   2  -7    3.73    0.13
 -10   2  -7    3.35    0.16
 -10  -2  -7    3.61    0.10
  10   2   7    3.38    0.10
   2 -10   3    9.33    0.27
  -2  10  -3    8.55    0.25
   2  10   3    9.00    0.21
  -2 -10  -3    8.70    0.22
  13  -3   4    3.73    0.16
 -13   3  -4    3.62    0.15
 -13   7   3    4.93    0.20
  13  -7  -3    4.64    0.21
  13   7  -3    4.78    0.12
  13   7  -3    4.43    0.14
 -10   0  12    0.12    0.07
  10   0 -12    0.05    0.05
 -16   4   5    3.00    0.15
  16  -4  -5    2.74    0.17
  16   4  -5    2.95    0.11
 -16  -4   5    3.01    0.11
  -9   9   3    0.96    0.16
   9  -9  -3    1.18    0.18
   9   9  -3    0.86    0.13
   9   9  -3    1.06    0.12
  10  -8  -6    9.43    0.25
 -10   8   6    8.88    0.22
 -10  -8   6    9.25    0.19
  10   8  -6    9.85    0.20
   2  10  -4    1.07    0.17
  -2 -10   4    1.05    0.18
   2 -10  -4    1.12    0.16
  -2  10   4    1.01    0.15
   5   5 -11    1.98    0.17
  -5  -5  11    2.16    0.17
   5  -5 -11    2.26    0.17
  -5   5  11    2.01    0.17
  -5   9  -4    5.75    0.23
   5  -9   4    5.95    0.25
  -5  -9  -4    5.39    0.16
   5   9   4    5.49    0.15
  -5   7  -7    7.46    0.22
  -5   7  -7    7.22    0.24
  -5  -7  -7    7.02    0.15
   5   7   7    6.67    0.15
   9  -9  -1    3.40    0.22
  -9   9   1    3.45    0.20
  -9  -9   1    3.33    0.15
   9   9  -1    3.28    0.14
 -13   7   4    0.04    0.04
  13  -7  -4    0.04    0.04
  13   7  -4    0.01    0.02
  -2  -2  12    5.54    0.20
   2   2 -12    5.68    0.20
   2  -2 -12    5.33    0.19
  -2   2  12    5.23    0.19
   6   8  -8   16.54    0.27
  -6  -8   8   15.84    0.25
   6  -8  -8   16.05    0.27
  -6   8   8   15.93    0.26
   5   3 -12    8.72    0.23
  -5  -3  12    8.65    0.22
  -5   3  12    8.34    0.22
 -13   7   2    6.83    0.21
  13  -7  -2    6.42    0.22
  13   7  -2    6.88    0.12
  13   7  -2    6.21    0.13
 -14   2  10    1.06    0.15
 -14   2  10    1.54    0.15
  14  -2 -10    1.19    0.16
 -14  -2  10    1.33    0.14
  14   2 -10    1.45    0.15
   1   1 -12    0.76    0.14
  -1  -1  12    0.69    0.14
   1  -1 -12    0.87    0.14
  -1   1  12    0.72    0.14
  -1   1  12    0.75    0.14
   8   6 -10    5.65    0.20
  -8  -6  10    5.24    0.20
  -8   6  10    5.85    0.20
   8  -6 -10    5.18    0.20
 -14   6   1    0.16    0.06
  14  -6  -1    0.07    0.07
  14   6  -1    0.07    0.02
 -16   0  -1    5.93    0.10
  -1   9  -6    1.25    0.19
  -1   9  -6    1.58    0.16
   1   9   6    1.05    0.13
  -1  -9  -6    1.54    0.15
 -16   2   8    7.08    0.19
  16  -2  -8    7.02    0.19
 -16  -2   8    7.28    0.17
  16   2  -8    7.47    0.18
  15  -5  -6    1.02    0.16
 -15   5   6    1.47    0.15
  15   5  -6    1.22    0.11
 -15  -5   6    1.22    0.11
 -10  -4  11    2.97    0.18
  10   4 -11    2.79    0.18
 -10   4  11    2.89    0.18
  10  -4 -11    3.37    0.18
 -11   3  -6    0.51    0.10
 -11   3  -6    0.56    0.11
  11   3   6    0.46    0.05
 -11  -3  -6    0.57    0.05
  16  -4  -2    0.27    0.09
 -16   4   2    0.11    0.08
 -16  -4   2    0.25    0.04
   0  10  -4   10.76    0.27
   0 -10   4   10.50    0.28
   0  10   4   10.39    0.22
   0 -10  -4   10.10    0.23
  -4  10  -2    1.99    0.19
   4  10   2    1.73    0.14
  -4 -10  -2    1.70    0.16
  -9   1  -8    0.38    0.08
   9  -1   8    0.38    0.09
  -9  -1  -8    0.35    0.08
   9   1   8    0.36    0.07
  -7  -3  12    3.66    0.19
   7   3 -12    3.80    0.20
  -7   3  12    4.12    0.19
   7  -3 -12    3.66    0.19
   0   4 -11    2.20    0.17
   0  -4  11    2.36    0.17
   0   4  11    2.07    0.15
   0  -4 -11    2.13    0.15
  -3   7  -8    8.08    0.23
  -3   7  -8    7.64    0.26
  -3   7  -8    7.55    0.26
   3   7   8    7.56    0.17
  -3  -7  -8    7.31    0.16
   7   5 -11    0.31    0.11
   7   5 -11    0.19    0.10
  -7   5  11    0.31    0.12
   7  -5 -11    0.17    0.11
   3   5 -11    4.17    0.20
  -3  -5  11    4.32    0.19
  -3   5  11    4.50    0.19
   3  -5 -11    4.20    0.18
   4  10  -4    0.53    0.15
  -4 -10   4    0.24    0.15
  -4  10   4    0.52    0.13
   4 -10  -4    0.65    0.14
   6 -10  -1    0.62    0.15
  -6  10   1    0.62    0.14
  -6 -10   1    0.55    0.13
   6  10  -1    0.73    0.13
 -11  -5  10    9.07    0.22
  11   5 -10    9.02    0.22
 -11   5  10    8.80    0.23
  -6  10   2    9.53    0.24
   6 -10  -2    8.75    0.25
   6  10  -2    9.07    0.22
  -6 -10   2    8.83    0.23
   9  -9  -4    1.65    0.19
  -9   9   4    1.69    0.18
   9   9  -4    1.95    0.16
   9   9  -4    1.71    0.14
 -13  -1  11   13.06    0.24
  13   1 -11   12.72    0.24
 -13   1  11   12.22    0.24
  -7   7  -6   15.60    0.25
  -7   7  -6   15.65    0.29
   7   7   6   15.11    0.18
  -7  -7  -6   14.86    0.18
 -14   6   6   12.41    0.24
  14  -6  -6   11.97    0.25
 -14  -6   6   12.52    0.19
  14   6  -6   11.78    0.19
   3  -1  11    0.91    0.14
  -3   1 -11    1.11    0.14
   3   1  11    0.99    0.13
  -3  -1 -11    1.25    0.13
 -14   4   9    0.31    0.09
  14  -4  -9    0.30    0.10
 -14  -4   9    0.08    0.08
  14   4  -9    0.19    0.09
  16  -4  -6    0.02    0.04
  16   4  -6    0.01    0.03
  13  -7  -5    6.74    0.22
 -13   7   5    6.66    0.20
 -13  -7   5    7.49    0.16
  13   7  -5    7.33    0.16
   7  -9  -6    0.06    0.04
   9  -9   0    6.87    0.25
  -9   9   0    7.30    0.24
  -9  -9   0    6.62    0.17
   9   9   0    6.83    0.16
   3   3 -12    3.45    0.19
   3   3 -12    3.40    0.19
  -3  -3  12    4.00    0.19
   3  -3 -12    3.74    0.18
  -3   3  12    3.39    0.18
 -17   1   7    1.07    0.13
  17  -1  -7    1.03    0.12
 -17  -1   7    0.87    0.11
  17   1  -7    1.06    0.12
  17  -1  -1    0.19    0.06
 -17   1   1    0.18    0.06
 -17  -1   1    0.10    0.04
  17   1  -1    0.17    0.05
  13  -7  -1    7.86    0.24
 -13   7   1    7.80    0.21
  13   7  -1    7.70    0.11
 -14   0  -4    4.16    0.10
   6 -10   0    0.28    0.13
  -6  10   0    0.20    0.13
  -6 -10   0    0.46    0.12
   6  10   0    0.26    0.11
  -6  10   3    5.35    0.21
   6 -10  -3    5.40    0.23
   6  10  -3    5.01    0.20
  -6 -10   3    5.08    0.21
 -13   1  -5    2.20    0.11
 -13  -1  -5    2.39    0.07
 -13  -1  -5    2.25    0.09
   0   8  -8    2.46    0.21
   0   8  -8    2.10    0.19
   0   8   8    2.47    0.15
   0  -8  -8    2.63    0.16
  -8   8  -4    0.27    0.13
   8  -8   4    0.12    0.13
   8   8   4    0.17    0.06
  -8  -8  -4    0.27    0.07
 -10  -2  12    1.26    0.17
  10   2 -12    1.34    0.16
  10  -2 -12    1.39    0.16
 -10   2  12    1.49    0.17
  17  -3  -4   10.47    0.21
 -17   3   4   10.36    0.19
 -17  -3   4   10.65    0.14
  17   3  -4   10.44    0.14
   0   0 -12    0.96    0.15
   0   0  12    0.72    0.14
 -12   0  -6    0.51    0.08
 -12   0  -6    0.41    0.07
  13  -5  -9    0.03    0.05
  13   5  -9    0.02    0.03
 -11   5  -5    3.86    0.18
  11  -5   5    4.10    0.20
 -11  -5  -5    3.74    0.07
 -15   3   9    5.86    0.19
  15  -3  -9    6.18    0.20
 -15  -3   9    6.05    0.18
  15   3  -9    5.46    0.18
 -10   8  -2    1.18    0.17
  10  -8   2    1.40    0.18
  10   8   2    1.21    0.09
   3   9  -7    1.96    0.18
   3   9  -7    1.52    0.20
  -3   9   7    1.46    0.16
   3  -9  -7    1.45    0.17
  16   0  -9    1.00    0.14
 -16   0   9    1.23    0.14
   0   6 -10   15.41    0.27
   0   6  10   14.99    0.24
   0  -6 -10   15.37    0.24
  17  -3  -5    2.11    0.15
 -17   3   5    2.01    0.14
  17   3  -5    1.97    0.10
  -6   4  -9    0.02    0.03
  17  -3  -3    2.52    0.14
 -17   3   3    2.29    0.13
 -17  -3   3    2.26    0.08
  10  -6   5    9.07    0.25
 -10   6  -5    8.87    0.23
 -10  -6  -5    8.67    0.11
  12  -6   3   11.50    0.26
 -12   6  -3   11.73    0.24
 -12  -6  -3   11.09    0.10
  15  -3   2    2.41    0.14
  16  -4  -1    2.01    0.15
 -16   4   1    1.86    0.13
  -7   9  -3    1.04    0.18
   7  -9   3    1.01    0.19
   7   9   3    1.00    0.11
  -7  -9  -3    0.94    0.12
 -16   2  -1    2.81    0.11
  16  -2   1    2.92    0.13
 -11  -1  12    6.04    0.21
  11   1 -12    5.96    0.21
 -11   1  12    5.78    0.21
  11  -1 -12    5.64    0.21
 -13   5  -3    6.21    0.19
  13  -5   3    5.97    0.20
   9   7  -9   14.57    0.25
  -9   7   9   14.17    0.26
 -14   6   0    1.07    0.14
  14  -6   0    1.10    0.15
  14   6   0    0.93    0.05
  11   7  -8    0.05    0.03
 -11   7   8    0.24    0.07
  -9  -3  12    0.37    0.13
   9   3 -12    0.26    0.11
   9  -3 -12    0.14    0.08
  -9   3  12    0.27    0.11
  12  -8  -3    0.02    0.06
 -12   8   3    0.04    0.04
  12   8  -3    0.07    0.06
  12   8  -3    0.08    0.04
  -5   5  -9    1.38    0.15
   5  -5   9    1.52    0.15
  -5  -5  -9    1.26    0.12
   5   5   9    1.42    0.11
 -15   1  10    0.09    0.05
  15   1 -10    0.03    0.05
 -15  -1  10    0.03    0.03
   5   9  -7    7.51    0.26
   5   9  -7    8.04    0.26
   5   9  -7    7.98    0.23
   5  -9  -7    7.83    0.23
  -5   9   7    7.62    0.22
  15  -5  -7    6.67    0.21
 -15   5   7    6.82    0.20
  15   5  -7    6.86    0.17
 -15  -5   7    6.75    0.16
   9  -9  -5    6.18    0.24
  -9   9   5    6.50    0.22
   9   9  -5    6.51    0.21
   2 -10   4   11.77    0.30
  -2  10  -4   12.17    0.28
  -2 -10  -4   11.61    0.23
   2  10   4   12.40    0.23
  -8  -8   8   14.73    0.24
   8   8  -8   14.30    0.25
   8  -8  -8   14.52    0.28
  -8   8   8   14.18    0.26
  12  -8  -2    8.40    0.25
 -12   8   2    8.40    0.23
  12   8  -2    8.81    0.15
   6   0  10    3.58    0.14
  -6   0 -10    3.40    0.15
  -7   5  -8    0.05    0.05
  -7  -5  -8   -0.02    0.03
  -1   7  -9   19.51    0.29
   1   7   9   18.65    0.25
  -1  -7  -9   18.91    0.25
 -15   5   0    0.02    0.03
  -4   4 -10    0.51    0.12
   4  -4  10    0.58    0.12
  -4  -4 -10    0.51    0.10
   4   4  10    0.60    0.10
  -8   4  -8    0.30    0.10
  -8   4  -8    0.27    0.11
  -8  -4  -8    0.33    0.07
   8   4   8    0.23    0.06
  -7   3  -9    0.03    0.03
  -7  -3  -9    0.11    0.05
   7   3   9    0.13    0.05
   2  10  -5    3.60    0.21
   2  10  -5    3.77    0.19
  -2  10   5    3.38    0.18
   2 -10  -5    3.44    0.20
  -6  10  -1    2.35    0.20
   6 -10   1    1.74    0.21
   6  10   1    1.90    0.15
  -6 -10  -1    2.12    0.16
   9   5 -11    1.80    0.17
  -9  -5  11    1.71    0.17
  -9   5  11    1.86    0.17
   9  -5 -11    1.71    0.17
 -15   1  -3    9.07    0.14
  15  -1   3    8.71    0.15
 -15  -1  -3    9.13    0.10
 -15  -1  -3    9.49    0.09
   1   9  -7    1.64    0.18
   1   9  -7    1.75    0.20
  -1   9   7    1.72    0.15
 -12   4  -5    3.35    0.14
 -12   4  -5    3.71    0.17
  12   4   5    3.33    0.06
  10  -8  -7    0.61    0.14
 -10   8   7    0.80    0.15
  10   8  -7    0.64    0.13
 -10  -8   7    0.59    0.11
  12  -8  -4    4.36    0.22
 -12   8   4    4.70    0.20
  12   8  -4    4.19    0.16
  12   8  -4    4.84    0.14
  13  -7  -6   19.87    0.31
 -13   7   6   19.85    0.29
  13   7  -6   19.44    0.23
   1   5 -11    9.58    0.24
  -1   5  11    9.49    0.21
   1  -5 -11    9.05    0.21
  -5   3 -10    0.08    0.05
  -4  10  -3    5.86    0.24
  -4  10  -3    5.75    0.24
   4 -10   3    5.54    0.25
  -4 -10  -3    5.60    0.19
   4  10   3    5.61    0.17
  -8   0  -9    0.14    0.08
   8   0   9    0.25    0.08
 -17   3   6    0.47    0.11
  17  -3  -6    0.44    0.10
  17   3  -6    0.39    0.08
 -16   4   7    2.72    0.16
  16  -4  -7    2.55    0.16
  16   4  -7    2.77    0.13
 -16  -4   7    2.53    0.13
 -17   3   2    1.08    0.11
  17  -3  -2    0.96    0.12
 -17  -3   2    1.20    0.05
  17   3  -2    1.05    0.05
  11  -7   3    4.53    0.22
 -11   7  -3    4.93    0.21
  11   7   3    4.48    0.08
 -11  -7  -3    4.44    0.09
  -9   9  -1    3.60    0.20
   9  -9   1    3.13    0.22
  -9  -9  -1    3.60    0.14
   9   9   1    3.56    0.13
  -6  10   4    3.34    0.20
   6 -10  -4    3.88    0.21
   6  10  -4    3.44    0.19
   6  10  -4    3.35    0.17
  13  -7   0    3.39    0.20
 -13   7   0    3.42    0.19
  13   7   0    3.15    0.08
  13   7   0    3.61    0.08
 -14   2  -4    1.34    0.10
 -14   2  -4    1.22    0.09
 -14  -2  -4    1.12    0.05
  -6  -4  12    1.65    0.17
   6   4 -12    1.74    0.18
  -6   4  12    1.25    0.16
   6  -4 -12    1.39    0.17
   4  10  -5    0.43    0.13
   4  10  -5    0.61    0.17
  -4  10   5    0.83    0.14
   4 -10  -5    0.82    0.16
  14  -6  -7    8.73    0.24
 -14   6   7    9.26    0.22
 -14  -6   7    8.87    0.18
  14   6  -7    8.83    0.19
 -11   1  -7    0.06    0.05
 -11   1  -7    0.13    0.05
  11   1   7    0.12    0.04
 -11  -1  -7    0.13    0.04
  18   0  -4    9.13    0.15
 -18   0   4    9.29    0.15
   0   2 -12    0.28    0.10
   0  -2  12    0.16    0.09
   0  -2 -12    0.26    0.09
   0   2  12    0.24    0.08
 -12   2  -6    0.48    0.09
 -12   2  -6    0.34    0.08
  12   2   6    0.31    0.05
 -12  -2  -6    0.32    0.05
  -9   7  -5   17.69    0.30
   9  -7   5   17.14    0.31
  -9  -7  -5   16.93    0.17
   9   7   5   17.18    0.17
 -12  -6   9    1.22    0.14
  12   6  -9    1.11    0.14
  12  -6  -9    0.82    0.15
 -12   6   9    0.98    0.16
  10   6 -10    5.59    0.20
 -10  -6  10    5.61    0.20
 -10   6  10    5.58    0.21
  10  -6 -10    5.76    0.21
 -10   6  10    5.43    0.21
 -14   0  11   12.49    0.24
  14   0 -11   12.06    0.24
 -12   8   1    6.07    0.21
  12  -8  -1    5.61    0.23
  12   8  -1    5.97    0.13
  12   8  -1    5.50    0.13
 -18   0   5    3.42    0.13
  18   0  -5    3.67    0.13
   4   4 -12    0.38    0.13
  -4  -4  12    0.42    0.13
   4  -4 -12    0.38    0.12
  -4   4  12    0.65    0.13
 -14   4  -3   10.84    0.21
  14  -4   3   11.02    0.22
   0 -10   5    4.48    0.25
   0  10  -5    4.69    0.23
   0  10   5    4.67    0.18
   0 -10  -5    4.95    0.20
 -16   2   9    3.54    0.17
  16  -2  -9    4.13    0.18
  16   2  -9    3.58    0.17
 -16  -2   9    3.76    0.16
  17  -1  -8    2.96    0.15
 -17   1   8    2.84    0.15
  17   1  -8    2.63    0.15
 -17  -1   8    2.68    0.14
   4   0  11    1.07    0.13
  -4   0 -11    0.64    0.13
   3  -5  10    1.21    0.16
  -3   5 -10    1.35    0.16
  -3  -5 -10    1.18    0.13
   3   5  10    1.13    0.12
  17  -1   0    2.41    0.11
  17   1   0    2.34    0.07
  -6   6  -8    0.50    0.15
  -6   6  -8    0.61    0.14
  -6  -6  -8    0.72    0.09
   6   6   8    0.80    0.09
  -1  -3  12    1.13    0.16
   1   3 -12    0.85    0.17
  -1   3  12    1.08    0.14
   1  -3 -12    1.42    0.14
  -3   9  -6    2.00    0.17
  -3   9  -6    1.90    0.20
  -3  -9  -6    1.77    0.14
   3   9   6    1.52    0.13
  12   0 -12   13.79    0.27
 -12   0  12   12.95    0.26
  -4   8  -7    4.87    0.24
  -4   8  -7    4.97    0.21
  -4  -8  -7    4.53    0.16
   4   8   7    4.91    0.15
  18   0  -3    4.62    0.12
 -18   0   3    4.70    0.12
  -5  -7  10    0.10    0.07
  -5   7  10    0.10    0.05
   5  -7 -10    0.13    0.09
  12  -8  -5    2.57    0.20
 -12   8   5    2.20    0.18
  12   8  -5    2.26    0.13
  12   8  -5    2.51    0.16
   5   9   5    0.02    0.02
  -6   0  13    7.20    0.22
   6   0 -13    7.47    0.23
 -16   0  -2    1.92    0.07
  16   0   2    1.91    0.09
  -9   3  -8    0.01    0.03
   9   3   8    0.01    0.02
  -4   6  -9    2.56    0.21
  -4   6  -9    2.69    0.18
   4   6   9    2.32    0.13
  -4  -6  -9    2.77    0.13
  -6   8  -6    5.83    0.20
  -6   8  -6    6.00    0.24
   6   8   6    5.50    0.14
  -6  -8  -6    5.79    0.15
   1  -1  12    0.07    0.05
  -1   1 -12    0.09    0.06
  -1  -1 -12    0.12    0.07
   1   1  12    0.07    0.08
   1 -11   0   25.51    0.35
  -1  11   0   25.21    0.34
  -1 -11   0   24.98    0.34
   1  11   0   25.11    0.33
  -9   5  -7    0.93    0.14
  -9   5  -7    0.65    0.16
   9   5   7    0.71    0.07
  -9  -5  -7    0.67    0.07
   3   7 -10    6.47    0.22
  -3  -7  10    6.09    0.22
   3   7 -10    6.61    0.22
   3  -7 -10    6.15    0.20
  -3   7  10    6.01    0.20
  -8  -4  12    1.46    0.17
   8   4 -12    1.58    0.17
   8  -4 -12    1.84    0.18
  -8   4  12    1.37    0.17
  -6   2 -10    1.46    0.14
   6  -2  10    1.20    0.14
   6   2  10    1.31    0.12
  -6  -2 -10    1.32    0.12
  13   3 -11    3.45    0.18
 -13  -3  11    3.06    0.18
 -13  -3  11    3.07    0.18
  13  -3 -11    3.03    0.19
 -13   3  11    3.43    0.19
  18   0  -6    0.03    0.02
 -18   0   6    0.13    0.05
  -1 -11   1   16.92    0.31
  -1  11   1   16.35    0.29
   1 -11  -1   16.79    0.31
  -4  -8   9    1.96    0.17
   4   8  -9    2.10    0.18
   4  -8  -9    1.92    0.17
  -4   8   9    1.69    0.16
   7   9  -7    2.48    0.17
   7   9  -7    2.03    0.20
   7  -9  -7    2.18    0.20
  -7   9   7    2.34    0.18
   5   1 -13    5.02    0.21
  -5  -1  13    4.80    0.20
  -5  -1  13    4.74    0.20
  -5   1  13    4.95    0.20
   5  -1 -13    4.62    0.20
   7   1 -13   12.65    0.26
  -7  -1  13   13.19    0.26
   7  -1 -13   12.66    0.26
  -7   1  13   12.36    0.26
   7  -1 -13   12.60    0.26
  -4   0  13    1.94    0.17
   4   0 -13    2.14    0.18
  -8  -2  -9    0.09    0.04
  12   4 -11    5.91    0.21
 -12  -4  11    5.78    0.20
 -12   4  11    5.56    0.20
  12  -4 -11    5.25    0.21
  17  -3  -7    0.83    0.13
 -17   3   7    0.84    0.13
 -17  -3   7    1.00    0.11
  17   3  -7    0.94    0.12
  -8   0  13   13.18    0.26
   8   0 -13   13.05    0.26
 -17   3   1    0.12    0.06
  17  -3  -1    0.14    0.08
   6 -10   2    5.52    0.25
  -6  10  -2    5.70    0.23
  -6 -10  -2    5.31    0.18
   6  10   2    5.44    0.16
   1 -11   1    9.74    0.27
  -1 -11  -1    9.14    0.25
   1  11   1    9.58    0.24
 -10   0  -8    3.21    0.12
  10   0   8    3.36    0.12
  -8   6  -7    0.90    0.17
  -8   6  -7    1.12    0.15
  -8  -6  -7    1.05    0.08
  -9   9   6    0.87    0.15
   9  -9  -6    0.98    0.17
   9   9  -6    0.91    0.13
   9   9  -6    0.69    0.15
   6   6 -11    0.95    0.16
  -6  -6  11    0.74    0.15
  -6   6  11    0.80    0.14
   6  -6 -11    0.70    0.15
  -2   4 -11    0.09    0.05
   7   7 -10    2.36    0.18
  -7  -7  10    2.49    0.19
   7  -7 -10    2.28    0.18
  -7   7  10    2.58    0.18
  14  -6   1    1.36    0.16
 -14   6  -1    1.04    0.15
 -10   4  -7    0.79    0.13
 -10   4  -7    0.66    0.14
  10   4   7    0.68    0.07
   4   6 -11    6.32    0.22
  -4  -6  11    6.49    0.22
   4  -6 -11    6.06    0.20
  -4   6  11    6.57    0.20
  -2   8  -8    4.85    0.24
  -2   8  -8    5.05    0.22
   2   8   8    5.17    0.17
  -2  -8  -8    4.92    0.17
 -18   0   2    3.14    0.10
  18   0  -2    3.02    0.11
  18  -2  -4   15.70    0.22
 -18   2   4   15.32    0.20
 -18  -2   4   16.11    0.17
  18   2  -4   15.93    0.17
 -13   3  -5    0.55    0.09
 -13   3  -5    0.78    0.12
  -6  -8   9   16.54    0.28
   6   8  -9   16.01    0.28
  -6  -8   9   15.96    0.26
   6  -8  -9   16.17    0.28
  -6   8   9   15.51    0.26
 -12   8   0    6.60    0.23
  12  -8   0    6.38    0.24
  12   8   0    6.59    0.12
  12   8   0    6.54    0.13
   6  10  -5    0.06    0.03
  -6  10   5    0.13    0.07
   8 -10  -2    0.43    0.14
  -8  10   2    0.36    0.11
  -8 -10   2    0.08    0.07
   8  10  -2    0.50    0.11
  13  -7  -7   12.37    0.27
 -13   7   7   12.04    0.25
  13   7  -7   12.72    0.22
 -14  -2  11    7.01    0.21
  14   2 -11    7.19    0.21
  14  -2 -11    6.78    0.22
 -14   2  11    6.94    0.21
  18  -2  -5   21.49    0.25
 -18   2   5   22.08    0.25
  18   2  -5   21.53    0.21
 -18  -2   5   21.43    0.21
  -2  -8   9    3.81    0.19
   2   8  -9    3.69    0.20
   2  -8  -9    3.25    0.17
   2  -8  -9    3.34    0.18
  -2   8   9    3.01    0.17
 -15   5   8    0.11    0.05
  15  -5  -8    0.13    0.07
 -15   5   8    0.09    0.05
  15   5  -8    0.14    0.07
 -15  -5   8    0.11    0.07
  10  -8   3    0.05    0.08
  10   8   3    0.05    0.03
   1  11  -2    7.95    0.25
  -1 -11   2    7.88    0.26
  -1  11   2    7.60    0.23
   1 -11  -2    8.27    0.25
  -2  -4  12    6.05    0.21
   2   4 -12    6.01    0.22
  -2   4  12    6.12    0.20
   2  -4 -12    5.62    0.20
 -14   4  10    0.88    0.15
  14  -4 -10    0.88    0.15
 -14  -4  10    0.79    0.14
  14   4 -10    0.98    0.14
  -4   2 -11    9.15    0.21
   4  -2  11    8.94    0.21
  -4  -2 -11    9.18    0.19
   4   2  11    8.72    0.19
  -8  10   1    4.83    0.23
   8 -10  -1    4.43    0.24
  -8 -10   1    4.19    0.18
   8  10  -1    4.62    0.17
 -15   5  -1    0.36    0.10
  15  -5   1    0.16    0.09
   3 -11  -1   21.72    0.34
  -3  11   1   21.66    0.33
  -3 -11   1   21.38    0.32
 -12  -2  12    4.59    0.20
  12   2 -12    3.83    0.20
  12  -2 -12    4.04    0.20
 -12   2  12    4.49    0.20
  -9   9  -2    0.06    0.04
  -9  -9  -2    0.10    0.06
  13  -7   1    0.52    0.13
 -13   7  -1    0.35    0.10
 -13   7  -1    0.55    0.12
  13   7   1    0.38    0.05
  13   7   1    0.37    0.05
 -11  -3  12    0.06    0.05
  11   3 -12    0.04    0.04
  11  -3 -12    0.04    0.04
 -11   3  12    0.13    0.07
  18  -2  -3    1.62    0.13
 -18   2   3    1.83    0.12
 -18  -2   3    1.77    0.08
  18   2  -3    1.73    0.08
  16  -4  -8    1.01    0.14
 -16   4   8    0.89    0.14
 -16  -4   8    0.95    0.11
  16   4  -8    0.81    0.12
   8 -10  -3    0.91    0.19
  -8  10   3    1.41    0.18
   8  10  -3    1.01    0.15
   8  10  -3    1.39    0.13
   7  -9   4    1.41    0.21
  -7   9  -4    1.74    0.20
  -7  -9  -4    1.80    0.13
   7   9   4    1.80    0.11
  -3  11   0    1.63    0.19
   3 -11   0    1.34    0.21
  -3 -11   0    1.40    0.18
   3  11   0    1.72    0.17
  -6  -2  13   17.31    0.29
   6   2 -13   17.38    0.29
   6  -2 -13   17.34    0.29
  -6   2  13   18.12    0.29
 -16   2  -2    0.95    0.10
  16  -2   2    0.98    0.11
 -12   8   6   13.55    0.26
  12  -8  -6   13.66    0.28
 -12  -8   6   14.07    0.21
  12   8  -6   14.26    0.22
 -15   3  10    0.04    0.03
 -15  -3  10    0.03    0.03
 -16   0  10    0.54    0.12
  16   0 -10    0.58    0.12
 -18   0   7    0.03    0.02
  18   0  -7   -0.01    0.05
   2  -6  10    3.07    0.18
  -2   6 -10    2.92    0.19
   2   6  10    2.94    0.15
  -1  11  -2    4.60    0.23
   1 -11   2    4.68    0.25
  -1 -11  -2    4.85    0.22
   1  11   2    4.60    0.20
  -3  -1  13    3.05    0.18
   3   1 -13    2.90    0.19
  -3   1  13    2.89    0.18
   3  -1 -13    3.22    0.18
   2 -10   5    4.52    0.26
  -2  10  -5    3.96    0.23
   2  10   5    4.33    0.17
  -2 -10  -5    4.03    0.19
  -4  10  -4    2.81    0.22
   4 -10   4    3.00    0.24
  -4 -10  -4    3.10    0.17
   4  10   4    2.73    0.15
  -8   8  -5    6.48    0.24
   8  -8   5    6.31    0.26
   8   8   5    6.30    0.13
  -8  -8  -5    6.34    0.14
  -9  -1  13   19.64    0.30
   9   1 -13   18.97    0.30
  -9   1  13   19.40    0.30
  -3  11   2   10.13    0.25
   3 -11  -2   10.78    0.28
  -3 -11   2    9.93    0.27
   3  11  -2   10.25    0.26
  11  -9  -3    5.07    0.23
 -11   9   3    5.50    0.22
  11   9  -3    5.38    0.16
  11   9  -3    4.81    0.17
  -5   7  -8    2.11    0.18
  -5   7  -8    2.40    0.21
   5   7   8    2.14    0.12
  -5  -7  -8    2.02    0.12
 -18   2   6    0.08    0.05
  18  -2  -6    0.21    0.08
 -18  -2   6    0.17    0.06
 -13  -5  10    0.90    0.13
  13   5 -10    0.82    0.14
 -13   5  10    0.93    0.15
  13  -5 -10    0.87    0.15
   1   7 -10   20.06    0.30
  -1  -7  10   19.50    0.29
   1  -7 -10   19.26    0.27
  -1   7  10   19.71    0.27
  11   9  -2    0.12    0.06
  14  -6  -8    6.80    0.22
 -14   6   8    6.51    0.21
  14   6  -8    6.23    0.18
 -14  -6   8    7.01    0.18
   2  10  -6    0.51    0.15
   2  10  -6    0.59    0.13
   2 -10  -6    0.57    0.13
  -2  10   6    0.55    0.11
  15  -3   3    2.93    0.15
 -15   3  -3    3.35    0.14
   2   0  12    0.90    0.13
  -2   0 -12    1.10    0.14
   8   6 -11    0.47    0.13
  -8  -6  11    0.34    0.10
  -8   6  11    0.38    0.12
   8  -6 -11    0.30    0.12
 -11  -5  11    2.05    0.17
  11   5 -11    2.04    0.17
  11  -5 -11    2.12    0.18
 -11   5  11    1.89    0.17
  -2  -6  11    7.38    0.23
  -2   6  11    7.26    0.21
   2  -6 -11    7.22    0.20
 -10  -8   8    0.49    0.12
  10   8  -8    0.41    0.12
  10  -8  -8    0.39    0.12
 -10   8   8    0.48    0.13
  12  -6   4    8.06    0.24
 -12   6  -4    8.03    0.22
   4   2 -13    2.89    0.19
  -4  -2  13    2.79    0.19
  -4   2  13    2.69    0.18
   4  10  -6    4.42    0.23
   4 -10  -6    4.18    0.21
  -4  10   6    3.87    0.18
  -8  10   0    3.67    0.21
   8 -10   0    3.26    0.23
   8  10   0    3.56    0.16
  -8 -10   0    3.57    0.17
 -11  -7   9    2.07    0.17
  11   7  -9    2.20    0.16
  11  -7  -9    1.72    0.19
 -11   7   9    1.65    0.17
   1  -5  11    0.33    0.11
  -1   5 -11    0.21    0.09
   1   5  11    0.11    0.06
  -1  -5 -11    0.18    0.09
   8   2 -13    3.44    0.21
  -8  -2  13    3.42    0.20
   8  -2 -13    3.65    0.20
  -8   2  13    3.99    0.20
   3 -11   1    0.20    0.10
  -3  11  -1    0.33    0.10
  -3 -11  -1    0.14    0.10
   3  11   1    0.22    0.10
 -10   2  -8    3.98    0.15
 -10   2  -8    3.81    0.17
  10   2   8    3.85    0.11
 -10  -2  -8    3.72    0.11
   3   9  -8    3.25    0.23
   3  -9  -8    2.95    0.19
  -3   9   8    3.47    0.18
  -7   7  -7   13.90    0.26
  -7   7  -7   13.81    0.29
  -7  -7  -7   13.13    0.18
 -11   9   4    0.36    0.12
  11  -9  -4    0.14    0.12
  11   9  -4    0.36    0.10
  11   9  -4    0.44    0.10
  -8  10   4    1.35    0.18
   8 -10  -4    1.41    0.20
   8  10  -4    1.39    0.16
   8  10  -4    1.82    0.15
  13  -5   4   12.08    0.25
 -13   5  -4   12.25    0.24
  13   1 -12   24.03    0.32
 -13  -1  12   25.24    0.32
 -13   1  12   24.43    0.32
  13  -1 -12   24.04    0.32
 -11   3  -7    0.17    0.08
 -11  -3  -7    0.10    0.05
 -18   2   2    3.54    0.13
  18  -2  -2    3.64    0.14
 -18  -2   2    3.50    0.08
 -14   0  -5    1.32    0.09
 -14   0  -5    1.29    0.08
 -10  -4  12    0.20    0.10
  10   4 -12    0.30    0.11
 -10   4  12    0.17    0.10
  10  -4 -12    0.06    0.07
  17  -1  -9    2.82    0.16
 -17   1   9    3.33    0.16
 -17  -1   9    3.05    0.16
  17   1  -9    3.11    0.16
 -17   1  -1    1.37    0.09
  17  -1   1    1.28    0.10
   5   9  -8    9.73    0.24
   5  -9  -8    9.42    0.25
  -5   9   8    9.85    0.23
   1  11  -3    0.18    0.08
  -1 -11   3    0.05    0.04
   1 -11  -3    0.04    0.04
  -1  11   3    0.08    0.07
 -11   9   1   12.57    0.27
  11  -9  -1   13.36    0.30
  11   9  -1   13.44    0.18
  11   9  -1   12.53    0.19
  10   0 -13    5.43    0.22
 -10   0  13    5.53    0.22
 -18   0   1    0.28    0.05
  18   0  -1    0.14    0.06
   7  -1  10    4.05    0.15
  -7   1 -10    3.74    0.16
   7   1  10    3.93    0.14
  -3   7  -9    5.40    0.25
  -3   7  -9    5.63    0.21
   3   7   9    5.17    0.16
  -3  -7  -9    5.07    0.16
  -5  -5  12    4.50    0.21
   5   5 -12    4.31    0.21
  -5   5  12    4.69    0.20
   5  -5 -12    4.49    0.20
   8   8  -9   25.50    0.32
   8  -8  -9   24.46    0.33
  -8   8   9   24.80    0.32
  17  -3  -8   11.19    0.23
 -17   3   8   11.21    0.23
 -17  -3   8   11.34    0.20
 -17   3   0    3.43    0.14
  17  -3   0    3.24    0.15
 -11   7  -4    9.84    0.25
 -11   7  -4    9.77    0.25
  11  -7   4    9.26    0.26
 -11  -7  -4    9.24    0.12
 -16   4  -1    8.81    0.19
  16  -4   1    8.79    0.20
 -15  -1  11    3.43    0.18
  15   1 -11    3.24    0.18
 -15   1  11    3.38    0.18
  15  -1 -11    3.52    0.19
  -3 -11   3    0.19    0.11
   3  11  -3    0.34    0.10
   3 -11  -3    0.13    0.12
  -3  11   3    0.30    0.11
   9   7 -10    1.93    0.18
  -9  -7  10    2.09    0.17
  -9   7  10    1.51    0.18
   9  -7 -10    1.44    0.18
 -11   5  -6    1.66    0.17
 -11   5  -6    1.70    0.14
 -11  -5  -6    1.75    0.07
  12  -8   1    0.54    0.15
 -12   8  -1    0.54    0.14
 -12  -8  -1    0.39    0.07
 -10   6  -6    0.94    0.13
 -10   6  -6    1.16    0.16
  10   6   6    0.98    0.07
 -10  -6  -6    1.07    0.07
   0  10  -6    0.67    0.15
   0  10  -6    0.86    0.18
   0 -10  -6    0.86    0.15
   0  10   6    0.82    0.13
   6 -10   3    4.58    0.25
  -6  10  -3    4.59    0.23
   6  10   3    4.56    0.16
  -6 -10  -3    4.30    0.17
   7   5 -12    2.22    0.19
  -7  -5  12    2.52    0.19
  -7   5  12    2.22    0.18
   7  -5 -12    2.04    0.18
   0   8  -9    7.99    0.28
   0   8   9    8.49    0.21
   0  -8  -9    7.83    0.19
 -13   1  -6    0.45    0.09
 -13   1  -6    0.55    0.08
 -13  -1  -6    0.59    0.06
  -5   1 -11    7.01    0.19
   5  -1  11    7.01    0.19
  -5  -1 -11    7.09    0.18
   5   1  11    7.24    0.18
 -15   1  -4    3.06    0.11
 -15   1  -4    3.27    0.10
 -15  -1  -4    3.19    0.07
 -15  -1  -4    2.86    0.08
  16  -2 -10    3.68    0.18
 -16   2  10    3.55    0.19
 -16  -2  10    3.66    0.17
  18  -2  -7    0.08    0.06
 -18   2   7    0.08    0.07
 -18  -2   7    0.18    0.07
  18   2  -7    0.18    0.07
   1   9  -8    1.69    0.19
   1   9  -8    1.68    0.21
  -1   9   8    1.75    0.15
   1  -9  -8    1.21    0.16
   1 -11   3    3.52    0.24
  -1  11  -3    3.82    0.22
   1  11   3    4.11    0.19
  -1 -11  -3    3.62    0.21
   9   9  -7    0.22    0.11
   9   9  -7    0.32    0.11
  -9   9   7    0.10    0.11
   9  -9  -7    0.20    0.08
  -9   1  -9    3.68    0.14
   9  -1   9    3.97    0.15
   9   1   9    3.63    0.13
  -9  -1  -9    4.17    0.13
  -2   2 -12    2.31    0.18
   2  -2  12    1.96    0.16
   2   2  12    2.42    0.16
  -2  -2 -12    2.32    0.16
   6  10  -6    0.79    0.15
   6  10  -6    0.66    0.17
   6 -10  -6    0.63    0.16
  -6  10   6    0.44    0.13
  11  -9  -5    8.32    0.26
 -11   9   5    8.33    0.24
  11   9  -5    8.70    0.19
  11   9  -5    8.09    0.22
   5   3 -13    4.87    0.21
  -5  -3  13    4.87    0.21
   5  -3 -13    4.70    0.20
  -5   3  13    4.71    0.20
  -3  11  -2    7.71    0.26
   3 -11   2    7.92    0.27
  -3 -11  -2    7.54    0.23
 -12  -6  10    1.36    0.16
  12   6 -10    1.55    0.16
 -12   6  10    1.53    0.17
  12  -6 -10    1.46    0.18
  -8  10  -1    5.73    0.24
  -8 -10  -1    6.13    0.18
   8  10   1    6.21    0.17
   5 -11  -1    3.25    0.23
  -5  11   1    2.84    0.21
  -5 -11   1    2.66    0.20
   5  11  -1    2.94    0.18
  16  -6  -4    3.49    0.19
 -16   6   4    3.15    0.17
  16  -6  -4    3.45    0.20
  16   6  -4    3.34    0.11
 -16  -6   4    3.36    0.11
   7   3 -13    3.91    0.21
  -7  -3  13    4.07    0.20
  -7   3  13    4.08    0.20
   7  -3 -13    3.68    0.20
 -12   0  -7    2.82    0.13
   3   5 -12    0.50    0.15
  -3  -5  12    0.62    0.13
  -3   5  12    0.47    0.12
   3  -5 -12    0.48    0.13
  18   0  -8    0.18    0.08
  14  -6   2    4.68    0.21
 -14   6  -2    5.00    0.19
  16  -6  -3    3.96    0.20
 -16   6   3    4.07    0.18
 -16  -6   3    3.88    0.09
 -13   7   8    2.77    0.19
 -13  -7   8    2.63    0.16
  13   7  -8    2.56    0.16
   5 -11  -2    3.46    0.23
  -5  11   2    3.47    0.21
  -5 -11   2    3.62    0.21
   5  11  -2    3.12    0.19
 -14   4  -4    5.32    0.18
  11  -9   0    3.69    0.23
 -11   9   0    3.75    0.21
 -11  -9   0    3.48    0.14
  11   9   0    3.61    0.13
 -16   0  -3   10.28    0.13
 -12   8   7   10.66    0.25
  12  -8  -7   10.98    0.27
 -12  -8   7   11.68    0.22
  12   8  -7   11.21    0.22
   2   2 -13    0.08    0.05
  -2  -2  13    0.03    0.05
   2  -2 -13    0.07    0.05
 -14   2  -5    0.05    0.03
 -14  -2  -5    0.03    0.02
  -5  11   0    0.17    0.09
   5  11   0    0.04    0.06
  -8  10   5    2.55    0.19
   8 -10  -5    2.47    0.21
   8  10  -5    2.48    0.19
   8  10  -5    2.66    0.17
 -17   5   4    3.38    0.16
  17  -5  -4    2.91    0.18
 -17  -5   4    3.11    0.10
  17   5  -4    3.32    0.10
   7   9  -8    0.91    0.19
   7   9  -8    1.08    0.16
  -7   9   8    1.10    0.17
   7  -9  -8    0.72    0.17
   0  -4  12    1.44    0.17
   0   4 -12    1.59    0.18
   0  -4 -12    1.62    0.15
   0   4  12    1.83    0.15
  16  -6  -5    3.55    0.20
 -16   6   5    3.16    0.18
  16   6  -5    3.06    0.12
 -12   4  -6    0.81    0.13
 -12   4  -6    0.61    0.12
  12   4   6    0.52    0.05
  -5   9  -6   12.83    0.30
   5  -9   6   12.65    0.32
  -5  -9  -6   12.86    0.21
   5   9   6   12.47    0.20
 -10  -2  13    1.72    0.18
  10   2 -13    2.12    0.19
  10  -2 -13    1.46    0.18
 -10   2  13    1.86    0.18
 -10   2  13    1.83    0.18
 -18   2   1    0.87    0.09
  18  -2  -1    0.92    0.11
 -18  -2   1    1.04    0.05
  -9   7  -6    9.26    0.22
  -9   7  -6    9.06    0.25
  -9  -7  -6    8.94    0.14
   9   7   6    8.82    0.13
 -13   7  -2    6.80    0.22
  13  -7   2    6.32    0.24
  13   7   2    6.17    0.08
 -13  -7  -2    6.58    0.10
 -15   5   9    4.42    0.20
  15  -5  -9    4.56    0.20
  15   5  -9    4.60    0.17
 -15  -5   9    4.77    0.17
  -3   9  -7    0.04    0.04
  -3  -9  -7    0.02    0.04
 -15   7   4    6.89    0.22
  15  -7  -4    6.77    0.24
 -15  -7   4    7.16    0.14
  15   7  -4    7.37    0.14
 -15   7   3    7.47    0.22
  15  -7  -3    7.29    0.23
 -16   4   9    0.62    0.12
  16  -4  -9    0.46    0.12
  16   4  -9    0.35    0.11
 -16  -4   9    0.32    0.10
 -17   5   5    3.67    0.17
  17  -5  -5    3.69    0.19
  17   5  -5    3.55    0.12
 -17  -5   5    3.61    0.11
  17  -5  -3    1.48    0.16
 -17   5   3    1.44    0.14
  17   5  -3    1.41    0.07
 -17  -5   3    1.33    0.07
  11   1 -13    0.08    0.06
 -11   1  13    0.04    0.05
  15  -5   2    4.80    0.19
 -15   5  -2    4.74    0.18
 -10  -6  11    0.05    0.05
 -10   6  11    0.02    0.07
  10  -6 -11    0.06    0.04
  16  -6  -2    1.02    0.15
 -16   6   2    0.77    0.14
  16   6  -2    0.84    0.06
  -1 -11   4    0.41    0.14
   1  11  -4    0.37    0.13
   1 -11  -4    0.52    0.14
  -1  11   4    0.55    0.12
   1 -11  -4    0.47    0.13
 -14   0  12   13.24    0.26
  14   0 -12   13.15    0.26
  14   0 -12   13.88    0.27
  -5 -11   3    0.03    0.05
   0  -6  11    4.83    0.21
   0   6 -11    5.13    0.22
   0  -6 -11    4.86    0.18
   0   6  11    4.66    0.18
   3  11  -4    0.01    0.05
   3 -11  -4    0.04    0.05
 -10   8  -4    4.70    0.23
  10  -8   4    4.97    0.24
 -10   8  -4    5.09    0.23
 -10  -8  -4    4.57    0.12
  10   8   4    4.50    0.11
   1  -7  10   10.28    0.24
  -1   7 -10   10.02    0.25
   1   7  10    9.73    0.21
  -1  -7 -10    9.76    0.21
   3   3 -13    4.21    0.21
  -3  -3  13    4.40    0.20
   3  -3 -13    4.06    0.19
  -3   3  13    3.99    0.19
 -15   7   5    2.39    0.17
  15  -7  -5    2.88    0.20
  15   7  -5    2.81    0.13
 -15  -7   5    2.80    0.13
  -6   4 -10    0.04    0.03
   6  -4  10    0.18    0.08
  -6  -4 -10    0.08    0.05
   6   4  10    0.24    0.06
   9   3 -13    1.82    0.19
  -9  -3  13    1.37    0.18
   9  -3 -13    2.06    0.19
  -9   3  13    1.71    0.18
 -15   7   2    4.12    0.19
  15  -7  -2    4.02    0.21
  15   7  -2    3.91    0.11
  15   7  -2    4.37    0.10
  -3   1 -12    3.04    0.17
   3  -1  12    3.03    0.17
  -3  -1 -12    2.84    0.16
   3   1  12    2.55    0.16
  -7   5  -9    0.05    0.08
   7   5   9    0.02    0.03
  -7  -5  -9    0.08    0.04
  -4   8  -8    1.39    0.20
  -4   8  -8    1.30    0.18
   4   8   8    1.54    0.12
  -4  -8  -8    1.36    0.13
  -6   8  -7    3.07    0.22
  -6   8  -7    2.87    0.22
  -6   8  -7    3.00    0.19
  -6  -8  -7    3.02    0.14
   6   8   7    3.07    0.13
  -5  11  -1   10.82    0.28
   5 -11   1   10.62    0.29
   5  11   1   10.89    0.23
  -5 -11  -1   10.69    0.24
 -19   1   4    6.73    0.15
  19  -1  -4    6.66    0.16
 -19  -1   4    6.65    0.13
  19   1  -4    6.54    0.13
 -19   1   5    7.32    0.16
  19  -1  -5    7.31    0.17
  19   1  -5    6.91    0.15
 -19  -1   5    7.15    0.15
  14  -6  -9    0.05    0.04
  14   6  -9    0.15    0.06
 -14  -6   9    0.10    0.06
 -16   6   6    0.03    0.03
  -4  10  -5    1.37    0.21
   4 -10   5    1.54    0.23
   4  10   5    1.70    0.14
  -4 -10  -5    1.61    0.15
   5  -5  10    0.07    0.05
  -5   5 -10    0.04    0.03
  -5  -5 -10    0.03    0.02
 -12   2  -7    0.81    0.12
 -12   2  -7    0.97    0.11
 -12  -2  -7    0.90    0.07
  12   2   7    0.98    0.07
  -7   9  -5    0.40    0.15
   7  -9   5    0.73    0.17
   7   9   5    0.51    0.10
  -7  -9  -5    0.52    0.11
  -8   4  -9    1.24    0.17
  -8   4  -9    0.91    0.14
   8   4   9    1.21    0.10
  18  -2  -8    2.91    0.17
 -18   2   8    3.09    0.16
 -18  -2   8    3.34    0.15
  18   2  -8    2.88    0.15
  17  -5  -2    0.04    0.03
  17   5  -2    0.03    0.02
  11  -9  -6    4.12    0.22
 -11   9   6    3.67    0.19
  11   9  -6    4.02    0.20
  11   9  -6    4.01    0.17
  16  -2   3    0.39    0.09
 -16   2  -3    0.27    0.07
  -2  10  -6    0.02    0.06
   2  10   6    0.02    0.04
  13   3 -12    0.95    0.16
 -13  -3  12    0.77    0.16
  13  -3 -12    1.01    0.17
 -13   3  12    1.32    0.17
  18  -4  -4    4.29    0.18
 -18   4   4    4.13    0.16
 -18  -4   4    4.06    0.10
  18   4  -4    4.39    0.10
   4  10  -7    8.87    0.28
  -4  10   7    8.88    0.22
   3 -11   3   12.42    0.32
  -3 -11  -3   12.26    0.26
   3  11   3   11.54    0.23
  17  -3  -9    6.72    0.21
 -17   3   9    6.53    0.20
  17   3  -9    7.03    0.19
 -17  -3   9    6.98    0.19
  11  -1   8   10.56    0.17
 -11   1  -8   10.77    0.18
 -11  -1  -8   10.57    0.15
  11   1   8   10.78    0.16
  17  -3   1    9.73    0.20
  -5  -7  11    1.94    0.19
   5   7 -11    2.06    0.20
   5   7 -11    2.25    0.19
   5  -7 -11    2.28    0.18
  -5   7  11    2.01    0.17
  19  -1  -3    2.17    0.12
  19   1  -3    2.27    0.10
 -19  -1   3    2.23    0.09
  -4  -8  10    4.59    0.20
   4   8 -10    4.27    0.21
  -4   8  10    4.64    0.20
   2  10  -7    3.15    0.21
   2  10  -7    3.14    0.23
  -2  10   7    3.06    0.18
  14   4 -11    0.13    0.10
 -14  -4  11    0.28    0.11
 -14   4  11    0.15    0.09
  14  -4 -11    0.25    0.11
   8 -10   2    1.92    0.22
  -8  10  -2    1.63    0.20
   8  10   2    1.86    0.13
  -8 -10  -2    1.74    0.14
 -12   8  -2    1.77    0.18
  12  -8   2    1.64    0.20
  12   8   2    1.87    0.08
 -12  -8  -2    1.85    0.09
 -18   4   5    6.44    0.19
  18  -4  -5    6.64    0.20
  18   4  -5    6.77    0.14
 -19   1   6    1.31    0.12
  19  -1  -6    0.92    0.12
  19   1  -6    1.19    0.11
 -19  -1   6    1.49    0.11
  -1   9  -8    1.36    0.21
  -1   9  -8    1.60    0.19
   1   9   8    1.61    0.14
  -1  -9  -8    1.63    0.16
  -1  11  -4    4.25    0.24
   1 -11   4    4.53    0.26
  -1 -11  -4    4.58    0.21
   1  11   4    4.10    0.19
   7  -3  10    0.86    0.13
  -7   3 -10    0.92    0.14
   7   3  10    1.16    0.11
  -7  -3 -10    0.95    0.11
 -11   9  -1    1.28    0.18
  11  -9   1    1.58    0.20
  11   9   1    1.16    0.10
  12   0 -13    0.04    0.04
 -16   0  11    0.95    0.14
  16   0 -11    0.82    0.15
  17  -1 -10    2.59    0.18
 -17   1  10    2.48    0.17
  17   1 -10    2.68    0.17
 -17  -1  10    2.59    0.17
  -6   6  -9    0.21    0.12
  -6   6  -9    0.35    0.10
   6   6   9    0.14    0.07
  -6  -6  -9    0.16    0.06
  -4   4 -11    6.69    0.21
   4  -4  11    7.38    0.22
   4   4  11    7.05    0.18
  -4  -4 -11    6.80    0.17
  10   8  -9   29.45    0.34
  10  -8  -9   29.02    0.37
 -10   8   9   29.16    0.35
  14  -8  -3    0.90    0.18
 -14   8   3    1.45    0.17
  14   8  -3    1.27    0.11
 -17   1  -2    4.14    0.11
  17  -1   2    4.15    0.13
 -17  -1  -2    4.27    0.07
 -17  -1  -2    4.41    0.07
   1   5 -12    2.28    0.19
   1  -5 -12    2.29    0.17
  -1   5  12    2.54    0.17
  -6  -8  10    1.55    0.18
  -6   8  10    1.25    0.17
   6  -8 -10    1.57    0.17
 -16   6   1    0.21    0.09
  16  -6  -1    0.12    0.07
  16   6  -1    0.17    0.03
  12   4 -12    1.45    0.18
 -12  -4  12    1.57    0.17
  12  -4 -12    1.32    0.18
  15   3 -11    4.71    0.20
 -15  -3  11    4.89    0.19
 -15   3  11    4.74    0.21
  15  -3 -11    4.95    0.20
  18  -4  -3    0.28    0.08
 -18   4   3    0.18    0.06
  18   4  -3    0.17    0.05
 -14   8   4    8.14    0.23
  14  -8  -4    7.70    0.25
  14   8  -4    8.37    0.16
   5  11  -4    0.30    0.13
  -5 -11   4    0.30    0.12
   5 -11  -4    0.24    0.09
  -5  11   4    0.28    0.09
  15  -7  -6    5.61    0.23
 -15   7   6    5.69    0.21
  15   7  -6    5.90    0.16
 -15  -7   6    6.12    0.16
  -6   0 -11    5.78    0.18
   8   0  10    7.89    0.17
  -8   0 -10    7.81    0.17
   6 -10   4    1.54    0.23
  -6 -10  -4    1.63    0.15
   6  10   4    1.70    0.13
 -14  -2  12    3.38    0.19
  14   2 -12    3.64    0.19
  14  -2 -12    3.64    0.20
 -14   2  12    3.30    0.19
   6   4 -13    0.36    0.12
  -6  -4  13    0.60    0.14
   6  -4 -13    0.57    0.14
  -6   4  13    0.58    0.12
  16  -4   2    8.72    0.21
 -16   4  -2    8.91    0.20
  -9  -5  -8    0.00    0.03
   9   5   8    0.02    0.02
  10 -10  -2    0.70    0.17
 -10  10   2    0.63    0.17
  10  10  -2    0.92    0.13
  10  10  -2    0.96    0.11
  15  -7  -1    1.26    0.18
 -15   7   1    1.57    0.17
  15   7  -1    1.33    0.07
 -13   3  -6    0.80    0.12
 -13  -3  -6    0.73    0.05
  -5   3 -11    5.02    0.19
   5  -3  11    5.69    0.20
  -5  -3 -11    5.70    0.17
   5   3  11    5.16    0.16
   7   7 -11    0.94    0.15
  -7  -7  11    0.63    0.14
  -7   7  11    1.09    0.16
   7  -7 -11    0.68    0.16
   8  10  -6    1.55    0.19
   8  10  -6    1.64    0.17
  -8  10   6    1.82    0.18
   8 -10  -6    1.60    0.19
 -10  10   3    0.02    0.08
  10 -10  -3    0.17    0.10
  10  10  -3    0.14    0.08
  10  10  -3    0.15    0.07
  -3  -7  11    7.14    0.24
   3   7 -11    6.77    0.24
  -3   7  11    6.66    0.21
   3  -7 -11    6.98    0.22
 -15   3  -4    0.19    0.06
  15  -3   4    0.14    0.08
  -2   8  -9   10.17    0.29
  -2   8  -9    9.97    0.26
 -18   0   9   11.56    0.22
  18   0  -9   11.24    0.23
   8  -8   6   13.74    0.32
  -8   8  -6   14.23    0.30
  -8  -8  -6   13.98    0.19
  14  -8  -2    1.68    0.20
 -14   8   2    1.64    0.17
  14   8  -2    1.84    0.09
  14   8  -2    1.58    0.11
 -11  -7  10    2.33    0.17
  11   7 -10    2.10    0.18
 -11   7  10    2.35    0.19
  11  -7 -10    2.23    0.19
 -18   2   0    7.57    0.15
  18  -2   0    7.58    0.17
 -18  -2   0    7.49    0.07
  18   2   0    7.34    0.09
  13   5 -11    0.81    0.15
 -13  -5  11    0.87    0.15
  13   5 -11    0.86    0.15
 -13   5  11    0.88    0.15
  13  -5 -11    0.77    0.16
 -18   4   6    0.67    0.13
  18  -4  -6    0.61    0.12
 -18  -4   6    0.51    0.09
  18   4  -6    0.66    0.09
   4  -6  10    0.84    0.14
  -4   6 -10    1.15    0.15
  -4  -6 -10    0.84    0.12
   4   6  10    0.78    0.12
   9  -3   9    2.80    0.15
  -9   3  -9    2.88    0.15
 -12   6  -5    8.27    0.23
  12  -6   5    8.76    0.25
 -12  -6  -5    8.07    0.10
  12   6   5    8.28    0.09
  -3   5 -11    0.06    0.05
   2   8 -10    8.53    0.25
  -2  -8  10    8.77    0.24
   2  -8 -10    8.11    0.21
  -2   8  10    8.36    0.22
   6  10  -7    0.06    0.04
  -6  10   7    0.07    0.07
  10 -10  -1    8.80    0.28
 -10  10   1    8.48    0.25
  10  10  -1    8.17    0.19
 -10 -10   1    8.28    0.20
   5 -11   2   15.65    0.33
  -5  11  -2   16.60    0.32
  -5 -11  -2   16.60    0.27
   5  11   2   16.32    0.25
  -4  -4  13    0.08    0.05
   4  -4 -13    0.04    0.04
 -12   8   8    3.03    0.20
 -12  -8   8    3.51    0.18
  12   8  -8    3.49    0.18
  14  -8  -5    3.40    0.21
 -14   8   5    3.02    0.19
 -14   8   5    3.35    0.20
  14   8  -5    3.13    0.16
  -9  -9   8    8.87    0.22
   9   9  -8    8.97    0.23
   9  -9  -8    8.53    0.26
  -9   9   8    8.65    0.24
 -17   5   7    1.13    0.15
  17  -5  -7    1.01    0.15
 -17  -5   7    0.96    0.12
  17   5  -7    0.85    0.11
   8   4 -13    0.24    0.12
  -8  -4  13    0.42    0.12
   8  -4 -13    0.26    0.11
  -8   4  13    0.42    0.11
  16  -6  -7    9.86    0.25
 -16   6   7   10.20    0.24
 -16  -6   7   10.70    0.19
  16   6  -7   10.23    0.19
 -17   5   1    0.96    0.14
  17  -5  -1    0.88    0.14
 -10   4  -8    4.24    0.20
 -10   4  -8    4.27    0.17
 -10  -4  -8    4.20    0.11
  19  -1  -2    0.23    0.07
 -19  -1   2    0.23    0.05
  19  -1  -7    1.24    0.13
 -19   1   7    1.04    0.13
 -19  -1   7    1.09    0.12
 -10  10   4    2.97    0.21
  10 -10  -4    2.73    0.22
  10  10  -4    3.11    0.16
  10  10  -4    2.88    0.18
   6   6 -12    2.74    0.20
  -6   6  12    2.53    0.18
   6  -6 -12    2.82    0.19
   6  -6 -12    2.99    0.19
   3  11  -5    0.37    0.12
   3  11  -5    0.19    0.10
  -3  11   5    0.22    0.11
   3 -11  -5    0.33    0.11
   7 -11  -2    1.82    0.22
  -7  11   2    2.07    0.20
  -7 -11   2    1.95    0.18
   7  11  -2    1.86    0.17
  -5  -9   9    0.80    0.15
   5   9  -9    1.00    0.17
   5   9  -9    0.87    0.16
   5  -9  -9    0.51    0.14
   5  -9  -9    0.55    0.14
  -5   9   9    0.65    0.15
  18  -4  -2    2.25    0.16
 -18   4   2    2.64    0.15
 -13   5  -5    1.64    0.16
  13  -5   5    1.60    0.18
  -7  11   1    0.06    0.08
   7  11  -1    0.15    0.08
  -7 -11   1    0.08    0.05
   0   2 -13    0.19    0.08
   0  -2  13    0.18    0.09
   0   2  13    0.21    0.10
   3   9  -9    1.42    0.21
   3   9  -9    1.92    0.19
  -3   9   9    1.64    0.16
   3  -9  -9    1.63    0.18
 -13   7   9   -0.00    0.03
  13  -7  -9    0.05    0.05
  -1 -11   5    0.83    0.20
   1  11  -5    0.87    0.19
  -1  11   5    0.90    0.15
   1 -11  -5    0.76    0.16
 -11   7  -5    2.13    0.19
 -11  -7  -5    1.86    0.08
   4   6 -12    5.04    0.22
  -4  -6  12    5.12    0.21
   4  -6 -12    4.54    0.20
  -4   6  12    4.74    0.20
  12   2 -13    0.06    0.07
 -12  -2  13    0.05    0.04
  12  -2 -13    0.06    0.05
 -12   2  13    0.03    0.07
  14  -6   3   11.71    0.27
 -14   6  -3   12.16    0.25
  -1  -3  13    5.50    0.21
   1   3 -13    5.38    0.22
  -1   3  13    5.44    0.20
   1  -3 -13    5.25    0.20
  16  -2 -11    1.04    0.16
 -16   2  11    1.23    0.16
  16   2 -11    1.08    0.15
 -16  -2  11    1.18    0.15
  -4   0 -12    4.30    0.18
   4   0  12    4.42    0.18
  10   0   9    6.03    0.15
 -10   0  -9    5.81    0.15
   6   0 -14    4.51    0.21
  -6   0  14    3.95    0.21
  -6   0  14    4.48    0.21
   8   8 -10   17.79    0.30
  -8  -8  10   18.40    0.30
 -11  -3  13    0.61    0.14
  11   3 -13    0.63    0.14
  11  -3 -13    0.60    0.13
 -11   3  13    0.34    0.14
 -11   3  13    0.54    0.14
 -14   8   1    0.70    0.14
  14  -8  -1    0.66    0.16
  14   8  -1    0.71    0.07
  14   8  -1    0.66    0.08
  11  -5 -12    0.09    0.05
 -13   7  -3    3.84    0.20
  13  -7   3    3.62    0.22
  13   7   3    3.45    0.06
  -6   2 -11    2.46    0.16
   6  -2  11    2.31    0.16
  -6  -2 -11    2.80    0.14
   6   2  11    2.43    0.14
   8  -2  10    6.72    0.18
  -8   2 -10    6.85    0.18
  -8  -2 -10    6.44    0.16
   8   2  10    6.39    0.15
   9  -9   4    0.19    0.09
  -9   9  -4    0.27    0.11
   9   9   4    0.24    0.06
 -11   9   7    0.20    0.10
  11  -9  -7    0.15    0.07
  11   9  -7    0.42    0.11
 -11  -9   7    0.20    0.09
  -8   0  14   10.36    0.26
   8   0 -14   10.64    0.26
  -5   7  -9    2.11    0.19
  -5   7  -9    2.47    0.22
   5   7   9    2.05    0.13
  -5  -7  -9    1.82    0.13
  -7  11   0    7.75    0.26
   7 -11   0    7.58    0.28
   7  11   0    7.34    0.20
 -15  -1  12    9.58    0.24
  15   1 -12    8.84    0.24
 -15   1  12    9.04    0.24
  15  -1 -12    9.08    0.24
 -18   0  -1    2.07    0.07
  18   0   1    2.21    0.09
 -10  10   0   13.91    0.30
  10 -10   0   13.75    0.32
 -10 -10   0   13.78    0.23
   7   1 -14    8.97    0.25
  -7   1  14    8.86    0.25
   7  -1 -14    9.08    0.25
  15  -5 -10    0.04    0.04
 -15  -5  10    0.07    0.06
  15   5 -10    0.03    0.04
  16  -4 -10    1.29    0.18
 -16   4  10    1.70    0.17
  16  -4 -10    1.33    0.17
 -16  -4  10    1.50    0.15
  16   4 -10    1.54    0.15
 -18   4   7    1.16    0.15
  18  -4  -7    1.13    0.15
 -18  -4   7    0.96    0.11
  18   4  -7    0.92    0.11
  18  -2  -9   15.76    0.26
 -18  -2   9   15.82    0.24
  18   2  -9   15.86    0.24
 -14   0  -6    8.76    0.13
 -14   0  -6    8.91    0.16
  15  -7  -7    7.73    0.25
 -15   7   7    7.46    0.23
 -15   7   7    7.12    0.22
  15   7  -7    7.74    0.19
 -15  -7   7    7.95    0.18
  -8  -6  12    1.12    0.16
   8   6 -12    1.16    0.17
  -8  -6  12    0.70    0.16
  -8   6  12    1.12    0.16
   8  -6 -12    0.98    0.16
  16  -6   0    1.27    0.17
 -16   6   0    0.88    0.15
  -7   7  -8    0.07    0.04
  -7   7  -8    0.07    0.07
   7   7   8    0.12    0.06
  -7  -7  -8    0.03    0.02
   3  -3  12   12.35    0.24
  -3   3 -12   11.81    0.25
  -3  -3 -12   11.98    0.23
   3   3  12   11.84    0.22
   1  -1  13    0.31    0.11
  -1   1 -13    0.15    0.11
   1   1  13    0.30    0.10
  -1  -1 -13    0.70    0.12
  15  -7   0    0.91    0.15
 -15   7   0    0.74    0.14
  15   7   0    0.77    0.05
  15   7   0    0.79    0.05
   5  11  -5    0.10    0.05
   5  11  -5    0.05    0.03
  -5  -1  14    0.17    0.11
   5   1 -14    0.51    0.12
   5  -1 -14    0.28    0.11
  -5   1  14    0.50    0.13
 -14   8   6    7.79    0.23
  14   8  -6    8.40    0.19
 -14  -8   6    8.43    0.18
  -9  -7  11    1.63    0.17
   9   7 -11    1.38    0.17
   9  -7 -11    1.11    0.17
  -9   7  11    1.24    0.18
 -15   5  -3    5.59    0.19
  15  -5   3    5.42    0.21
 -19   3   4    4.03    0.16
  19  -3  -4    4.21    0.17
  19   3  -4    4.13    0.11
 -19  -3   4    4.28    0.11
 -19   3   5   12.66    0.21
  19  -3  -5   12.96    0.23
 -19  -3   5   12.54    0.16
  19   3  -5   12.81    0.17
  -3  11  -4    8.66    0.28
   3 -11   4    8.28    0.30
  -3 -11  -4    8.78    0.23
   3  11   4    9.04    0.22
   2  -4  12    0.14    0.07
  -2   4 -12    0.01    0.07
  -2  -4 -12    0.09    0.04
 -15   1  -5    7.14    0.13
 -15   1  -5    6.76    0.14
 -15  -1  -5    6.80    0.11
   1   7 -11    8.68    0.25
   1  -7 -11    8.05    0.21
  -1   7  11    8.33    0.21
  13   1 -13    0.12    0.08
 -13  -1  13    0.09    0.08
  13  -1 -13    0.26    0.09
 -13   1  13    0.08    0.07
   7   9  -9   14.68    0.28
  -7  -9   9   15.12    0.27
   7  -9  -9   14.36    0.29
  -7   9   9   14.24    0.28
 -10  10   5    6.19    0.23
  10 -10  -5    6.15    0.26
  10  10  -5    6.70    0.20
 -11   9  -2    1.90    0.19
  11  -9   2    1.64    0.20
 -11  -9  -2    1.59    0.10
  11   9   2    1.57    0.10
  -4   0  14    0.04    0.04
  12   6 -11    3.84    0.20
 -12  -6  11    3.70    0.19
  12  -6 -11    3.89    0.21
 -12   6  11    3.53    0.20
 -16   0  -4    0.83    0.07
 -16   0  -4    1.09    0.08
  -8  10  -3    0.08    0.06
   8 -10   3    0.29    0.13
  -8 -10  -3    0.11    0.07
   8  10   3    0.02    0.02
   2  -6  11    0.02    0.04
  -2   6 -11    0.13    0.08
   1   9  -9    2.01    0.20
   1   9  -9    2.09    0.23
  -1   9   9    2.28    0.16
 -10   6  -7    3.71    0.18
 -10   6  -7    2.92    0.20
 -10  -6  -7    3.17    0.09
  10   6   7    3.50    0.10
 -13   9   3    8.50    0.25
  13  -9  -3    8.85    0.27
  13   9  -3    8.08    0.18
  13   9  -3    8.73    0.17
  11   5   7    0.05    0.03
 -11  -5  -7    0.03    0.03
   2   4 -13    0.37    0.13
  -2  -4  13    0.54    0.14
   2  -4 -13    0.25    0.13
  -2   4  13    0.54    0.13
   1 -11   5    0.99    0.18
  -1  11  -5    0.73    0.16
  -1 -11  -5    0.47    0.13
   1  11   5    0.65    0.13
 -11   3  -8    4.07    0.16
 -11   3  -8    4.26    0.19
  11   3   8    4.22    0.11
   7 -11  -4    0.28    0.10
  -7  11   4    0.60    0.15
   7  11  -4    0.30    0.09
   7  11  -4    0.41    0.11
  19  -1  -1    6.14    0.14
 -19   1   1    6.34    0.13
  19   1  -1    5.92    0.11
  10   4 -13    0.79    0.16
 -10  -4  13    0.44    0.14
 -10   4  13    1.04    0.16
  10  -4 -13    0.59    0.15
  19  -3  -3    2.00    0.15
 -19   3   3    2.02    0.13
  18  -4  -1    1.35    0.14
 -18   4   1    1.19    0.13
 -19   3   6    3.54    0.17
  19  -3  -6    3.76    0.18
  19   3  -6    3.55    0.13
 -19  -3   6    3.69    0.13
 -19   1   8    1.39    0.14
  19  -1  -8    1.08    0.14
 -19  -1   8    1.52    0.13
  19   1  -8    1.33    0.13
   5   9   7    0.04    0.02
   9   1 -14    3.19    0.21
  -9  -1  14    2.63    0.20
  -9   1  14    2.77    0.20
   9  -1 -14    3.09    0.21
  13  -9  -4    0.49    0.16
 -13   9   4    0.64    0.15
  13   9  -4    0.51    0.12
  -2  -6  12    6.63    0.23
   2   6 -12    6.25    0.23
   2  -6 -12    5.92    0.20
  -2   6  12    6.15    0.21
   0 -12   0    0.06    0.06
  13   9  -2    0.01    0.02
  -4   2 -12   10.33    0.23
   4  -2  12   10.37    0.23
  -4  -2 -12    9.91    0.21
   4   2  12   10.24    0.21
  14  -6 -10    0.15    0.08
 -14   6  10    0.03    0.04
  14   6 -10    0.03    0.03
 -14  -6  10    0.06    0.04
  10  -2   9    7.06    0.17
 -10   2  -9    6.70    0.17
  10   2   9    7.16    0.15
 -17   5   8    7.41    0.21
 -17   5   8    7.72    0.22
  17  -5  -8    7.87    0.23
 -17  -5   8    7.40    0.18
  17   5  -8    7.84    0.19
   0   8 -10    9.40    0.30
   0   8 -10    9.50    0.25
   0   8  10    9.07    0.21
  17  -3 -10    0.21    0.09
 -17   3  10    0.23    0.07
  17   3 -10    0.19    0.06
  10  -8   5    5.31    0.25
 -10   8  -5    5.34    0.23
 -10  -8  -5    4.77    0.12
  10   8   5    4.81    0.11
  -3   7 -10    0.57    0.16
  -3   7 -10    0.60    0.14
   3   7  10    0.54    0.10
  -3  -7 -10    0.36    0.10
  -6  -2  14    1.95    0.19
   6   2 -14    2.00    0.20
   6  -2 -14    1.96    0.19
  -6   2  14    1.85    0.18
   5 -11   3   10.87    0.31
  -5  11  -3   10.51    0.29
   5  11   3   10.39    0.22
  -5 -11  -3   10.14    0.23
  17  -5   0    0.28    0.10
 -17   5   0    0.22    0.08
  12  -8   3    2.89    0.22
 -12   8  -3    3.02    0.20
 -12  -8  -3    2.61    0.09
 -17   3  -2    1.06    0.12
  17  -3   2    0.90    0.12
 -13   1  -7    0.18    0.07
 -13   1  -7    0.11    0.06
  -4  10  -6    1.09    0.20
   4 -10   6    1.37    0.21
  -4 -10  -6    0.76    0.14
   4  10   6    1.23    0.13
   8  10  -7    0.79    0.17
   8  10  -7    0.74    0.15
  -8  10   7    0.90    0.16
   8 -10  -7    1.11    0.18
 -16   6   8    5.50    0.21
  16  -6  -8    5.25    0.22
 -16  -6   8    5.60    0.17
  -7  11  -1   10.28    0.28
   7 -11   1   10.14    0.30
  -7 -11  -1   10.40    0.23
   7  11   1   10.16    0.22
   0 -12   1    3.73    0.24
   0  12  -1    3.57    0.22
   0 -12  -1    3.56    0.23
  14   8   0    0.01    0.01
  -3   9  -8    5.42    0.23
  -3   9  -8    5.10    0.26
  -3  -9  -8    5.30    0.18
   3   9   8    4.80    0.17
   8   2 -14    4.60    0.22
  -8  -2  14    4.77    0.22
   8  -2 -14    4.21    0.21
  -8   2  14    4.30    0.21
  18  -2   1    0.94    0.11
 -18   2  -1    1.00    0.10
   1  -5  12    0.29    0.10
  -1   5 -12    0.08    0.05
  -1  -5 -12    0.19    0.10
   1   5  12    0.15    0.09
 -14   2  -6    0.26    0.06
 -14   2  -6    0.17    0.07
  10   0 -14    3.13    0.21
 -10   0  14    3.33    0.20
  -9   7  -7    0.06    0.04
   9   7   7    0.03    0.04
  -2  12   0    6.26    0.24
  -2 -12   0    6.20    0.24
  -2 -12   0    6.20    0.24
   2  12   0    6.39    0.23
  -2  12   1    3.79    0.22
   2  12  -1    3.50    0.21
  -2 -12   1    3.77    0.23
  18   0 -10    8.47    0.22
 -18   0  10    8.00    0.21
   4  10  -8    2.00    0.20
   4  10  -8    1.85    0.22
  -4  10   8    1.54    0.17
   4 -10  -8    1.56    0.19
 -10  10  -1    3.33    0.22
  10 -10   1    3.32    0.24
 -10 -10  -1    3.39    0.15
  10  10   1    3.47    0.14
  -3  -1  14    0.29    0.13
   3   1 -14    0.54    0.14
  -3   1  14    0.39    0.11
   3  -1 -14    0.40    0.13
   7  -9   6    4.90    0.27
  -7   9  -6    4.20    0.24
   7   9   6    4.36    0.14
  -5  -5  13    2.92    0.20
   5   5 -13    2.70    0.21
  -5   5  13    2.93    0.19
   5  -5 -13    2.82    0.20
  13  -9  -5    2.51    0.23
 -13   9   5    3.09    0.20
  13   9  -5    2.99    0.15
  13   9  -5    2.75    0.17
  -6  10  -5   10.12    0.29
   6 -10   5    9.89    0.31
   7   5 -13    1.95    0.20
  -7  -5  13    1.87    0.19
  -7   5  13    1.65    0.18
   7  -5 -13    2.02    0.19
 -12   4  -7    0.89    0.13
 -12   4  -7    0.50    0.15
   4   2 -14    0.03    0.04
  -4  -2  14    0.10    0.08
  -4   2  14    0.04    0.04
  18  -4  -8    1.05    0.15
 -18   4   8    1.39    0.16
 -18  -4   8    1.04    0.13
  18   4  -8    1.09    0.13
 -17  -1  11    0.06    0.04
 -16   2  -4    0.40    0.08
 -16   2  -4    0.25    0.08
 -16  -2  -4    0.30    0.04
 -16  -2  -4    0.36    0.03
  13  -9  -1    2.44    0.22
 -13   9   1    2.46    0.20
  13   9  -1    2.60    0.11
  13   9  -1    2.35    0.12
 -17   1  -3    1.22    0.09
  17  -1   3    1.31    0.11
  19  -3  -2    1.23    0.13
 -19   3   2    1.18    0.11
  19   3  -2    1.27    0.06
   3  11  -6    0.20    0.13
   3  11  -6    0.51    0.13
  -3  11   6    0.49    0.13
   3 -11  -6    0.42    0.12
  -2   0 -13    0.19    0.08
   2   0  13    0.04    0.08
   2  10  -8    1.92    0.23
   2  10  -8    1.92    0.20
   2 -10  -8    1.76    0.18
  -2  10   8    1.48    0.17
 -16   4  -3    0.03    0.05
  19  -3  -7    0.26    0.09
 -19   3   7    0.20    0.09
  19   3  -7    0.26    0.08
 -19  -3   7    0.34    0.08
 -14   8   7   16.92    0.29
  14  -8  -7   17.16    0.32
  14   8  -7   17.36    0.25
   0  12  -2    1.56    0.21
   0 -12   2    1.82    0.22
   0  12   2    1.74    0.18
   0 -12  -2    1.40    0.20
   2 -12   1    0.35    0.11
  -2  12  -1    0.27    0.13
  -2 -12  -1    0.08    0.05
   2  12   1    0.05    0.10
   7  -1  11   10.12    0.21
  -7   1 -11   10.06    0.21
  -7  -1 -11    9.51    0.19
   7   1  11    9.89    0.20
 -20   0   5    3.86    0.14
  20   0  -5    3.86    0.13
 -10  -6  12    0.68    0.15
  10   6 -12    0.63    0.15
 -10   6  12    0.93    0.16
  10  -6 -12    0.71    0.17
  -2 -12   2    0.21    0.09
  -2  12   2    0.08    0.10
   2 -12  -2    0.10    0.10
  10 -10  -6    0.05    0.04
  10  10  -6    0.07    0.06
  12   8  -9    1.87    0.17
 -12  -8   9    2.26    0.18
  12  -8  -9    2.37    0.21
 -12   8   9    1.84    0.19
  14   0 -13    2.58    0.20
 -14   0  13    2.72    0.20
 -20   0   4    6.07    0.14
  20   0  -4    5.99    0.15
 -10  -8  10   11.59    0.26
  10   8 -10   11.86    0.26
  10  -8 -10   11.15    0.28
 -10   8  10   11.29    0.26
  15  -7  -8    2.73    0.21
 -15   7   8    2.39    0.19
  15   7  -8    2.96    0.16
 -15  -7   8    2.71    0.15
   6 -10  -8    0.04    0.05
  -7  11   5    0.31    0.14
   7 -11  -5    0.28    0.13
   7  11  -5    0.66    0.13
   7  11  -5    0.40    0.12
  -2   0  14    3.71    0.20
   2   0 -14    3.81    0.20
  -6   8  -8    1.73    0.19
  -6   8  -8    1.56    0.21
  -6  -8  -8    1.41    0.12
   6   8   8    1.52    0.12
  15  -7   1    6.15    0.24
 -15   7  -1    6.31    0.22
  15   7   1    5.94    0.07
  16  -6   1    3.19    0.20
 -16   6  -1    3.39    0.18
 -16   0  12    2.33    0.19
  16   0 -12    2.93    0.19
 -20   0   6    0.55    0.09
  20   0  -6    0.38    0.09
   9  -1  10    4.32    0.16
  -9   1 -10    4.25    0.16
  -9  -1 -10    4.12    0.14
   9   1  10    4.14    0.14
   9   9  -9   21.03    0.31
   9   9  -9   21.34    0.32
  -9  -9   9   21.48    0.30
  -9   9   9   20.82    0.32
   9  -9  -9   20.85    0.34
  14   4 -12    1.37    0.17
 -14  -4  12    1.37    0.17
 -14   4  12    1.41    0.18
   5  11  -6    1.66    0.18
   5  11  -6    1.42    0.21
  -5  11   6    1.56    0.18
   5 -11  -6    1.68    0.21
 -11  -9   8    0.07    0.04
 -11   9   8    0.03    0.04
  -4   8  -9    3.89    0.25
  -4   8  -9    3.57    0.21
  -4  -8  -9    3.35    0.15
   4   8   9    3.49    0.15
  15   3 -12    0.52    0.16
 -15  -3  12    0.72    0.15
  15  -3 -12    1.03    0.15
 -15   3  12    0.84    0.14
  15  -3 -12    0.82    0.16
 -15   3  12    0.93    0.16
  -7  -3  14    1.63    0.18
   7   3 -14    1.10    0.18
  -7   3  14    1.31    0.18
   7  -3 -14    1.72    0.19
  -5   1 -12    2.83    0.17
   5  -1  12    2.40    0.16
   5   1  12    2.56    0.15
  -5  -1 -12    2.24    0.16
  -3  -5  13    1.48    0.18
   3   5 -13    1.40    0.19
   3  -5 -13    1.35    0.17
  -3   5  13    1.34    0.17
  10   2 -14    3.14    0.21
 -10  -2  14    3.24    0.21
  10   2 -14    3.22    0.21
 -10   2  14    3.45    0.21
  10  -2 -14    2.95    0.21
 -20   0   3    1.23    0.09
  20   0  -3    1.01    0.10
  18  -4   0    9.12    0.21
 -18   4   0    8.75    0.19
  -7  11  -2    8.85    0.28
   7 -11   2    8.68    0.30
  -7 -11  -2    8.72    0.21
   7  11   2    8.62    0.20
  -1   9  -9    5.49    0.27
   1   9   9    5.43    0.19
  -1  -9  -9    5.22    0.19
   1  -3  13    2.27    0.18
  -1   3 -13    2.13    0.19
  -1  -3 -13    1.73    0.16
   1   3  13    1.90    0.16
  13   7 -10    0.47    0.13
 -13  -7  10    0.86    0.14
 -13   7  10    0.42    0.14
  13  -7 -10    0.59    0.14
  18  -2 -10    6.06    0.21
 -18   2  10    6.37    0.21
  18   2 -10    6.17    0.20
 -18  -2  10    5.93    0.19
  11   1 -14    0.69    0.15
 -11  -1  14    0.42    0.13
 -11   1  14    0.68    0.14
  11  -1 -14    0.19    0.15
 -19   1   0    5.70    0.12
  19  -1   0    6.09    0.14
  19   1   0    6.24    0.11
 -19  -1   0    6.24    0.09
  -4  12   1    0.24    0.12
   4 -12  -1    0.42    0.14
   4  12  -1    0.19    0.11
  -4 -12   1    0.27    0.11
   5   3 -14    0.10    0.05
   5   3 -14    0.05    0.04
  -5  -3  14    0.17    0.10
  -5   3  14    0.09    0.05
   5  -3 -14    0.34    0.10
 -13   9   6    4.68    0.21
  13  -9  -6    4.48    0.24
  13   9  -6    5.09    0.18
  13   9  -6    4.57    0.20
 -15   3  -5    0.64    0.11
 -15   3  -5    0.55    0.09
 -15  -3  -5    0.57    0.04
 -11  -7  11    0.05    0.06
  11   7 -11    0.11    0.09
  11  -7 -11    0.05    0.04
 -19   1   9    5.14    0.19
  19  -1  -9    5.48    0.19
 -19  -1   9    5.16    0.18
  19   1  -9    5.59    0.19
 -13  -3  13    0.39    0.13
  13   3 -13    0.51    0.12
  13  -3 -13    0.42    0.11
 -13   3  13    0.33    0.11
  -2  12  -2    0.02    0.04
  -2 -12  -2    0.02    0.04
   3 -11   5    0.34    0.17
  -3  11  -5    0.61    0.16
  -3 -11  -5    0.59    0.12
   3  11   5    0.45    0.11
  18   0   2    0.45    0.07
 -18   0  -2    0.61    0.06
  -1   7 -11    0.58    0.15
   1  -7  11    0.42    0.13
  -1  -7 -11    0.66    0.13
   1   7  11    0.59    0.12
  11  -9   3    0.33    0.12
 -11   9  -3    0.04    0.04
  11   9   3    0.21    0.06
 -11  -9  -3    0.16    0.05
  -2 -12   3    0.18    0.14
   2  12  -3    0.16    0.11
   2 -12  -3    0.16    0.10
  -2  12   3    0.12    0.09
   4 -12   0    1.05    0.18
  -4  12   0    0.44    0.15
  -4 -12   0    0.83    0.15
   4  12   0    0.55    0.14
 -13   9   0    0.21    0.12
  13  -9   0    0.52    0.14
  13   9   0    0.39    0.08
  13   9   0    0.53    0.08
   4 -12  -2    0.44    0.15
  -4  12   2    0.54    0.15
  -4 -12   2    0.37    0.15
   4  12  -2    0.51    0.14
 -14   6  -4    3.50    0.19
  14  -6   4    3.38    0.21
  -8   8  -7    1.78    0.18
  -8   8  -7    1.96    0.21
   8   8   7    1.79    0.11
  -8  -8  -7    1.64    0.11
   2  -2  13    2.82    0.18
  -2   2 -13    2.90    0.19
  -2  -2 -13    2.51    0.17
   2   2  13    2.79    0.17
   6   8 -11    2.88    0.21
  -6  -8  11    2.64    0.21
  -6   8  11    2.52    0.20
   6  -8 -11    2.73    0.19
 -12   2  -8    0.18    0.07
 -12   2  -8    0.09    0.07
 -12  -2  -8    0.14    0.04
  12   2   8    0.17    0.05
  14  -8   1    4.33    0.23
 -14   8  -1    3.80    0.21
  14   8   1    4.10    0.09
   4   8 -11   14.50    0.30
  -4  -8  11   15.08    0.30
 -13   7  -4    5.86    0.23
  13  -7   4    5.58    0.24
 -13  -7  -4    5.38    0.09
  13   5 -12    1.58    0.17
 -13  -5  12    1.58    0.17
 -13   5  12    1.35    0.18
  13  -5 -12    1.26    0.18
   0  12  -3    2.55    0.22
   0 -12   3    2.58    0.23
   0 -12  -3    2.63    0.21
   0  12   3    2.32    0.19
 -20   2   5    3.04    0.15
  20  -2  -5    3.05    0.16
 -20  -2   5    3.20    0.12
  20   2  -5    3.17    0.12
   0  10  -8    2.45    0.21
   0  10  -8    2.39    0.23
   0 -10  -8    2.28    0.18
   0  10   8    2.42    0.17
   8 -10   4    0.04    0.05
   8  10   4    0.04    0.03
 -17   5   9    3.65    0.20
  17  -5  -9    3.02    0.19
 -17  -5   9    3.26    0.16
  17   5  -9    3.19    0.16
  20   0  -7    0.19    0.08
 -20   0   7    0.26    0.08
   0  -6  12    0.06    0.06
   0   6  12    0.03    0.03
   0   4 -13    1.28    0.18
   0  -4  13    1.55    0.17
   0   4  13    1.33    0.16
   0  -4 -13    1.24    0.16
  17  -5   1    2.01    0.17
 -17   5  -1    1.88    0.15
 -12   6  -6    0.05    0.04
  -9  11   3    0.19    0.11
   9 -11  -3    0.10    0.09
   9  11  -3    0.26    0.09
   9  11  -3    0.29    0.10
   9  -9   5    3.37    0.25
  -9   9  -5    3.10    0.23
  -9  -9  -5    2.97    0.13
 -19   3   1    0.81    0.11
  19  -3  -1    0.73    0.12
  14   2 -13    1.94    0.19
 -14  -2  13    1.54    0.18
 -14   2  13    1.72    0.18
  14  -2 -13    1.87    0.19
 -20   2   4    7.24    0.17
  20  -2  -4    7.07    0.18
 -20  -2   4    7.80    0.13
  20   2  -4    7.53    0.14
   5 -11   4    1.53    0.23
  -5  11  -4    1.51    0.21
  -5 -11  -4    1.59    0.16
   5  11   4    1.37    0.14
  -7   5 -10    0.45    0.12
  -7   5 -10    0.38    0.14
  -7  -5 -10    0.47    0.10
   7   5  10    0.56    0.09
 -19   3   8    1.70    0.16
  19  -3  -8    1.44    0.16
  19   3  -8    1.95    0.14
 -19  -3   8    1.72    0.14
  -9  11   1    1.07    0.20
   9 -11  -1    1.31    0.21
  -9 -11   1    1.22    0.16
   9  11  -1    1.37    0.15
   9   3 -14    2.44    0.20
  -9  -3  14    2.09    0.20
  -9   3  14    2.03    0.19
   9  -3 -14    2.45    0.20
  10 -10   2    0.41    0.16
 -10 -10  -2    0.67    0.11
  -5  -7  12    1.35    0.18
   5   7 -12    1.60    0.19
   5  -7 -12    1.38    0.17
  -5   7  12    1.58    0.17
  16  -4 -11    0.48    0.11
 -16   4  11    0.39    0.12
  16   4 -11    0.40    0.11
 -16  -4  11    0.31    0.11
 -16   6   9    0.97    0.16
  16  -6  -9    1.34    0.17
 -16   6   9    1.35    0.17
  16   6  -9    1.41    0.15
 -16  -6   9    1.01    0.14
   2   2 -14    6.72    0.23
  -2  -2  14    6.59    0.23
  -2   2  14    6.61    0.22
   2  -2 -14    6.56    0.22
   2  -2 -14    6.44    0.22
 -13   3  -7    0.64    0.10
  13   3   7    0.63    0.06
  15   5 -11    0.82    0.14
 -15  -5  11    0.90    0.14
 -15   5  11    0.72    0.16
  15  -5 -11    0.71    0.15
  16   2 -12    0.98    0.15
 -16  -2  12    1.03    0.15
 -16   2  12    0.93    0.16
  16  -2 -12    0.89    0.17
  20  -2  -6    6.87    0.19
 -20   2   6    6.91    0.18
 -20  -2   6    6.83    0.15
  20   2  -6    6.97    0.15
  -1  11  -6    0.27    0.13
  -1  11  -6    0.44    0.13
  -1 -11  -6    0.32    0.11
   1  11   6    0.13    0.08
   5   9 -10    0.22    0.11
  -5  -9  10    0.16    0.10
   5  -9 -10    0.16    0.09
  -5   9  10    0.04    0.07
 -11   7  -6    4.42    0.22
  11  -7   6    4.23    0.24
  11   7   6    4.17    0.10
 -11  -7  -6    4.06    0.10
  -6   4 -11    0.06    0.07
  -6  -4 -11    0.02    0.03
  -8   4 -10    0.43    0.11
   8  -4  10    0.56    0.11
   8   4  10    0.37    0.08
  -8  -4 -10    0.38    0.08
  -7  -7  12    0.52    0.15
   7   7 -12    0.51    0.15
  -7   7  12    0.61    0.13
   7  -7 -12    0.42    0.14
   7  -7 -12    0.62    0.13
   4 -12   1    0.31    0.13
  -4  12  -1    0.05    0.06
  -4 -12  -1    0.11    0.05
 -13   5  -6    0.06    0.05
 -13   5  -6    0.08    0.07
 -13  -5  -6    0.04    0.02
   5  -5  11    2.52    0.18
  -5   5 -11    2.80    0.19
   5   5  11    2.55    0.14
  -5  -5 -11    2.38    0.14
 -20   0   2    4.81    0.11
  20   0  -2    4.89    0.13
   1   1 -14    0.67    0.14
  -1  -1  14    0.42    0.13
  -1   1  14    0.49    0.12
   1  -1 -14    0.19    0.11
  11  -1   9    2.43    0.13
 -11   1  -9    2.48    0.13
 -11  -1  -9    2.33    0.12
  11   1   9    2.30    0.12
  15  -5   4    1.12    0.16
 -15   5  -4    0.97    0.15
   4  12  -3    0.49    0.13
  -4 -12   3    0.44    0.12
  -4  12   3    0.33    0.12
   4 -12  -3    0.35    0.12
   4 -12  -3    0.26    0.12
  -2   8 -10    2.05    0.19
  -2   8 -10    2.20    0.23
  -2  -8 -10    1.85    0.15
   2   8  10    2.06    0.15
 -18   4   9    1.41    0.16
  18  -4  -9    1.16    0.16
 -18  -4   9    1.22    0.14
  18   4  -9    1.20    0.13
   3   9 -10    4.85    0.27
   3   9 -10    4.83    0.23
  -3   9  10    4.47    0.21
   8  10  -8    0.02    0.05
 -20   2   3    0.04    0.03
  20  -2  -3    0.03    0.05
  20   2  -3    0.01    0.02
 -12  10   2    2.36    0.20
  12 -10  -2    2.22    0.22
  12 -10  -2    2.03    0.23
  12  10  -2    2.13    0.14
  12  10  -2    2.57    0.13
  -6   6 -10    0.40    0.15
  -6   6 -10    0.38    0.12
   6   6  10    0.46    0.09
  -6  -6 -10    0.40    0.09
  -9  11   4    0.12    0.08
  14  -8  -8   11.50    0.29
 -14   8   8   11.88    0.27
  14   8  -8   11.87    0.23
  -3  -3  14    0.82    0.17
   3   3 -14    0.71    0.17
  -3   3  14    0.50    0.15
   3  -3 -14    0.95    0.15
 -12  10   4    0.15    0.09
  12 -10  -4    0.10    0.06
  12  10  -4    0.14    0.08
  12  10  -4    0.13    0.07
   8   8 -11    0.67    0.17
  -8  -8  11    0.87    0.16
   8  -8 -11    1.00    0.15
  -8   8  11    0.69    0.15
   7  11  -6    0.03    0.04
   7  11  -6    0.06    0.05
  -2  -8  11   19.09    0.31
   2   8 -11   19.08    0.32
  -2   8  11   18.22    0.28
   2  -8 -11   18.59    0.29
 -12   8  -4    1.20    0.18
  12  -8   4    0.87    0.19
   9 -11   0    8.64    0.29
  -9  11   0    8.51    0.27
  -9 -11   0    7.92    0.21
   9  11   0    7.92    0.20
 -18   2  -2    1.25    0.10
  18  -2   2    0.96    0.12
  -8   6  -9    0.83    0.15
  -8   6  -9    0.57    0.18
  -8  -6  -9    0.45    0.09
   8   6   9    0.44    0.09
   3   7 -12    2.34    0.20
  -3  -7  12    2.37    0.20
   3   7 -12    2.29    0.21
   3  -7 -12    2.16    0.18
  -3   7  12    2.29    0.18
 -17   3  11    0.10    0.06
  17   3 -11    0.02    0.04
 -17   3  -3    0.03    0.03
   3  -1  13    2.34    0.18
  -3   1 -13    2.87    0.18
  -3  -1 -13    2.92    0.17
   3   1  13    2.63    0.17
   7   9 -10    6.53    0.24
  -7  -9  10    6.09    0.22
   7  -9 -10    6.00    0.24
  -7   9  10    5.93    0.22
  -2  12  -3    0.90    0.19
   2 -12   3    1.10    0.20
   2  12   3    0.84    0.15
  -2 -12  -3    0.93    0.17
  -7   3 -11    4.59    0.19
  -7  -3 -11    4.62    0.16
   7   3  11    4.55    0.16
  18  -6  -4    6.55    0.23
 -18   6   4    6.43    0.20
 -18  -6   4    7.13    0.13
  18   6  -4    6.99    0.13
 -17   7   4    7.57    0.23
  17  -7  -4    7.36    0.25
 -17  -7   4    6.86    0.13
  17   7  -4    6.96    0.14
  20  -2  -7    0.28    0.09
 -20   2   7    0.16    0.10
 -20  -2   7    0.31    0.08
  20   2  -7    0.34    0.09
   2  12  -4    0.08    0.09
   2 -12  -4    0.12    0.08
  15   1 -13    0.13    0.08
 -15  -1  13    0.12    0.09
 -15   1  13    0.13    0.10
  15  -1 -13    0.26    0.08
  15  -1 -13    0.24    0.10
 -13   9   7    7.65    0.25
  13  -9  -7    7.54    0.27
 -13  -9   7    7.46    0.19
  13   9  -7    7.51    0.21
 -14  -6  11    1.22    0.16
  14   6 -11    1.22    0.16
 -14   6  11    1.08    0.17
  14  -6 -11    1.20    0.18
 -12  10   1    2.61    0.21
  12 -10  -1    2.61    0.23
  12  10  -1    2.57    0.14
  12  10  -1    2.74    0.12
 -18   6   5    6.55    0.21
  18  -6  -5    7.08    0.23
  18   6  -5    6.78    0.14
 -18  -6   5    6.72    0.14
  15  -7  -9    0.03    0.05
 -16   0  -5   18.66    0.17
 -16   0  -5   18.53    0.19
 -18   0  11    2.01    0.17
  18   0 -11    2.10    0.17
  20   0  -8    0.21    0.08
 -20   0   8    0.36    0.09
   1   5 -13    1.24    0.19
  -1  -5  13    1.39    0.18
  -1   5  13    1.75    0.16
   1  -5 -13    1.54    0.17
   3  11  -7    1.18    0.20
   3  11  -7    0.62    0.18
  -3  11   7    0.91    0.15
   3 -11  -7    0.92    0.17
   4  -4  12    2.67    0.19
  -4   4 -12    2.36    0.18
   4   4  12    2.47    0.15
  -4  -4 -12    2.58    0.15
 -10   4  -9    0.77    0.16
 -10   4  -9    0.97    0.14
 -10  -4  -9    1.03    0.09
  10   4   9    0.92    0.09
 -17   7   5    4.09    0.19
  17  -7  -5    4.26    0.22
 -17  -7   5    4.55    0.13
  17   7  -5    4.38    0.13
  17  -7  -3    7.39    0.24
 -17   7   3    7.28    0.22
  17   7  -3    7.81    0.13
  -4   6 -11    2.37    0.19
   4  -6  11    2.16    0.18
  -4  -6 -11    1.98    0.14
   4   6  11    2.03    0.14
  -6  -4  14    0.75    0.17
   6   4 -14    0.69    0.15
  -6   4  14    0.55    0.14
   6  -4 -14    0.44    0.14
 -11  -5  13    0.30    0.12
  11   5 -13    0.24    0.12
  11  -5 -13    0.35    0.13
 -11   5  13    0.55    0.14
 -15   7  -2   10.70    0.25
  15  -7   2   10.84    0.27
   7 -11   3    2.47    0.25
  -7  11  -3    2.07    0.23
   7  11   3    2.50    0.15
  -7 -11  -3    2.45    0.17
 -12  -6  12    0.20    0.08
 -12   6  12    0.08    0.05
  13   9   1    0.07    0.03
 -13  -9  -1    0.02    0.02
  -4  10  -7    1.96    0.19
  -4  10  -7    1.44    0.22
  -4 -10  -7    1.50    0.15
   4  10   7    2.10    0.14
  18  -6  -3    1.09    0.17
 -18   6   3    1.16    0.15
  18   6  -3    1.12    0.07
  -9   3 -10    1.11    0.15
   9  -3  10    1.19    0.13
   9   3  10    1.03    0.10
   8   0  11    2.69    0.14
  -8   0 -11    2.40    0.15
 -15   1  -6    6.48    0.13
 -15   1  -6    6.26    0.15
 -10   8  -6    1.57    0.20
  10  -8   6    1.85    0.21
  10   8   6    1.34    0.09
 -10  -8  -6    1.47    0.10
 -12  10   5    1.46    0.18
  12 -10  -5    1.02    0.20
  12  10  -5    1.07    0.16
  12  10  -5    1.33    0.14
   6   6 -13    1.74    0.20
  -6  -6  13    1.73    0.19
   6  -6 -13    1.74    0.18
  -6   6  13    1.86    0.19
   0 -12   4    1.05    0.22
   0  12  -4    1.10    0.19
   0  12   4    1.34    0.18
   0 -12  -4    0.81    0.18
   4 -12   2    1.33    0.22
   4  12   2    1.14    0.16
  -4 -12  -2    0.90    0.17
 -16   6  -2    1.71    0.17
  16  -6   2    2.21    0.18
   0   0  14    1.12    0.16
   0   0 -14    0.81    0.16
 -20   2   2    0.64    0.10
  20  -2  -2    0.80    0.11
 -20  -2   2    0.77    0.06
  20   2  -2    0.61    0.07
 -14   0  -7    6.47    0.13
 -14   0  -7    6.23    0.16
  -8  -4  14    0.41    0.12
   8   4 -14    0.27    0.09
   8  -4 -14    0.18    0.09
  -8   4  14    0.20    0.11
  18  -4   1    3.84    0.17
 -18   4  -1    3.90    0.16
   6 -10   6    2.89    0.25
  -6 -10  -6    2.71    0.16
   6  10   6    2.63    0.14
   5  -3  12    3.22    0.19
  -5   3 -12    3.10    0.19
  -5  -3 -12    2.95    0.16
   5   3  12    3.25    0.16
   5  11  -7    0.48    0.13
   5  11  -7    0.26    0.11
   5 -11  -7    0.11    0.09
  -5  11   7    0.08    0.10
  -6  12   1    0.25    0.13
   6 -12  -1    0.46    0.14
  -6 -12   1    0.42    0.13
   6  12  -1    0.33    0.12
 -14   4  -6    0.66    0.12
 -14   4  -6    0.72    0.12
 -14  -4  -6    0.60    0.04
   6   0  12   11.30    0.22
  -6   0 -12   10.86    0.22
  -9  11   5    1.44    0.19
   9 -11  -5    1.14    0.20
   9  11  -5    1.29    0.16
   9  11  -5    1.34    0.17
   6 -12  -2    0.06    0.05
  -6  12   2    0.11    0.06
  -3   5 -12    1.83    0.18
   3  -5  12    1.94    0.18
  -3  -5 -12    1.55    0.15
   3   5  12    1.69    0.15
  -5   9  -8    3.26    0.22
  -5   9  -8    2.94    0.24
  -5  -9  -8    2.86    0.15
   5   9   8    2.79    0.14
 -18   6   6    1.36    0.16
  18  -6  -6    1.25    0.17
 -18  -6   6    1.06    0.11
  18   6  -6    1.27    0.11
   1   9 -10    6.03    0.24
   1   9 -10    5.29    0.28
  -1   9  10    5.51    0.20
   1  -9 -10    5.57    0.21
 -11  -3  14    0.15    0.08
  11   3 -14    0.07    0.05
  11  -3 -14    0.15    0.08
 -11   3  14    0.23    0.08
 -19   1  -1    0.84    0.08
  19   1   1    1.05    0.07
  19  -3   0    2.90    0.15
 -19   3   0    2.74    0.14
  -7   7  -9    1.31    0.20
  -7   7  -9    1.12    0.17
  -7  -7  -9    0.94    0.11
   4  10  -9    0.71    0.15
   4  10  -9    0.35    0.17
  -4  10   9    0.69    0.13
   4 -10  -9    0.50    0.15
 -19   5   4    3.26    0.17
  19  -5  -4    3.17    0.19
  19   5  -4    3.53    0.10
 -19  -5   4    3.51    0.10
   1  11  -7    0.29    0.13
   1  11  -7    0.27    0.14
   1  11  -7    0.38    0.14
  -1  11   7    0.25    0.11
   1 -11  -7    0.15    0.11
  19  -5  -5    4.87    0.21
 -19   5   5    4.83    0.19
 -19  -5   5    4.69    0.12
  19   5  -5    4.77    0.12
  12   8 -10    3.94    0.20
 -12   8  10    4.07    0.22
  12  -8 -10    4.02    0.23
 -20   0   1    2.37    0.09
  20   0  -1    2.53    0.11
  19  -3  -9    3.26    0.19
 -19   3   9    3.39    0.18
 -19  -3   9    3.15    0.16
  19   3  -9    3.18    0.16
 -16   8   4    5.28    0.22
  16  -8  -4    5.10    0.24
 -19   1  10   15.79    0.26
  19  -1 -10   15.33    0.26
 -19  -1  10   15.37    0.26
  19   1 -10   15.19    0.26
  -5   7 -10    0.70    0.20
  -5  -7 -10    1.03    0.12
   5   7  10    1.12    0.12
   4   6 -13    0.21    0.12
  -4  -6  13    0.20    0.09
  -4   6  13    0.31    0.11
   4  -6 -13    0.38    0.10
 -11  -9   9    7.39    0.23
  11   9  -9    6.83    0.23
 -11   9   9    6.82    0.24
  11  -9  -9    6.78    0.26
   8   6 -13    0.20    0.08
  -8  -6  13    0.18    0.09
   8  -6 -13    0.07    0.08
  -8   6  13    0.10    0.09
  17  -1 -12    1.86    0.18
 -17   1  12    1.45    0.18
  17   1 -12    1.37    0.16
 -17  -1  12    1.38    0.17
 -17   7   2    0.05    0.06
  17   7  -2    0.04    0.02
 -16   4  -4    0.16    0.07
  -9  11  -1    9.77    0.28
  -9 -11  -1    9.36    0.21
   9  11   1    9.54    0.20
 -14   8  -2    2.48    0.19
  14  -8   2    2.50    0.22
 -14  -8  -2    2.55    0.08
  14   8   2    2.49    0.07
 -16   8   3    4.68    0.22
  16  -8  -3    4.58    0.23
  16   8  -3    4.83    0.12
  16   8  -3    4.42    0.14
 -17   1  -4    0.26    0.06
 -17   1  -4    0.14    0.06
 -17  -1  -4    0.14    0.05
 -10   6  -8    0.40    0.12
 -10   6  -8    0.19    0.12
  10   6   8    0.42    0.07
 -10  -6  -8    0.31    0.06
  -6  12   0    0.42    0.15
   6 -12   0    0.62    0.18
  -6 -12   0    0.55    0.14
   6  12   0    0.62    0.13
  -7   9  -7    0.95    0.17
  -7   9  -7    0.65    0.16
   7   9   7    0.81    0.10
  -2  10  -8    3.93    0.26
  -2  10  -8    4.20    0.23
   2  10   8    4.02    0.18
  -2 -10  -8    3.73    0.19
 -13  -1  14    0.01    0.04
 -13   1  14    0.09    0.05
  10   0  10    9.35    0.19
 -10   0 -10    8.38    0.18
  18  -6  -2    2.75    0.19
 -18   6   2    3.01    0.18
  -6  12   3    1.18    0.18
   6 -12  -3    1.15    0.19
   6  12  -3    0.97    0.17
  -6 -12   3    1.24    0.19
   6  10  -9    0.62    0.18
   6  10  -9    0.83    0.17
   6 -10  -9    0.67    0.16
  -6  10   9    0.65    0.16
  12 -10   0    2.96    0.24
 -12  10   0    2.96    0.23
 -12 -10   0    2.72    0.14
  12  10   0    2.78    0.13
 -11   5  -8    0.34    0.13
 -11   5  -8    0.44    0.11
  11   5   8    0.37    0.06
 -11  -5  -8    0.31    0.06
  16  -8  -5    0.06    0.04
 -16   8   5    0.12    0.06
  16   8  -5    0.13    0.06
 -16  -8   5    0.15    0.06
 -19   5   3    1.06    0.13
  19  -5  -3    0.86    0.15
 -19  -5   3    1.19    0.07
  19   5  -3    1.20    0.07
  19   5  -6    0.01    0.05
   2 -10  -9    0.02    0.04
 -10  10  -3    0.44    0.15
  10 -10   3    0.36    0.13
 -10 -10  -3    0.31    0.09
  10  10   3    0.39    0.08
  -3   9  -9    1.76    0.22
  -3   9  -9    1.73    0.19
  -3  -9  -9    1.36    0.15
 -16   2  -5    0.51    0.09
 -16  -2  -5    0.40    0.05
  18  -2 -11    0.38    0.11
 -18   2  11    0.39    0.12
 -18  -2  11    0.35    0.12
  18   2 -11    0.42    0.11
 -20   2   8    0.19    0.09
  20  -2  -8    0.26    0.09
  20   2  -8    0.23    0.09
 -20  -2   8    0.30    0.09
 -17   5  10    0.08    0.05
  17  -5 -10    0.16    0.08
  17   5 -10    0.15    0.08
 -17  -5  10    0.17    0.07
  17  -5   2    4.52    0.20
 -17   5  -2    4.59    0.19
  -1  -7  12    1.86    0.20
   1   7 -12    1.85    0.20
  -1   7  12    1.44    0.17
   1  -7 -12    1.81    0.17
  11  -9   4    0.13    0.12
  11   9   4    0.13    0.05
 -11  -9  -4    0.16    0.06
  -3  11  -6    0.27    0.14
   3 -11   6    0.18    0.12
   3  11   6    0.30    0.09
  -3 -11  -6    0.24    0.11
  -9   9  10   18.71    0.31
   9  -9 -10   18.81    0.33
  -8   2 -11    3.12    0.17
   8  -2  11    3.07    0.17
  -8  -2 -11    2.97    0.14
   8   2  11    2.99    0.14
  10   8 -11    1.33    0.19
 -10   8  11    1.23    0.19
  10  -8 -11    1.26    0.18
  16  -8  -2    3.54    0.23
 -16   8   2    3.46    0.20
  16   8  -2    3.47    0.10
   5 -11   5    0.52    0.14
  -5  11  -5    0.22    0.15
   5  11   5    0.25    0.09
  -5 -11  -5    0.27    0.10
  -9   7  -8    0.25    0.09
  -9  -7  -8    0.03    0.02
   9   7   8    0.05    0.03
   0  -8  11    7.05    0.24
   0   8 -11    7.48    0.25
   0  -8 -11    6.94    0.21
   0   8  11    7.25    0.21
   0  -2  14    7.24    0.23
   0   2 -14    7.39    0.24
   0   2  14    7.39    0.22
   0  -2 -14    7.65    0.23
  12  10  -6    0.10    0.09
 -14  -2  -7    0.02    0.02
  -6   0  15    0.39    0.12
   6   0 -15    0.34    0.12
  -1  -3  14    2.41    0.20
   1   3 -14    2.70    0.20
  -1   3  14    2.87    0.19
   1  -3 -14    2.33    0.18
 -11   3  -9    2.95    0.19
 -11   3  -9    2.82    0.16
 -11  -3  -9    3.00    0.11
  11   3   9    2.93    0.11
 -18   0  -3    1.97    0.07
 -18   0  -3    1.77    0.08
 -13   1  -8    0.15    0.06
 -13   1  -8    0.12    0.06
  13   1   8    0.19    0.05
 -13  -1  -8    0.11    0.06
 -16  -6  10    0.01    0.03
 -18   6   7    0.69    0.14
  18  -6  -7    0.86    0.15
  18   6  -7    0.76    0.11
 -18  -6   7    0.91    0.11
   8   0 -15    0.45    0.14
  -8   0  15    0.38    0.12
  -6   2 -12   12.56    0.25
   6  -2  12   12.49    0.24
  -6  -2 -12   12.25    0.22
   6   2  12   12.55    0.22
 -10  -4  14    0.08    0.08
 -10   4  14    0.03    0.04
  10  -4 -14    0.13    0.08
  -2 -12  -4    0.03    0.04
  -8  10  -5    7.11    0.28
   8 -10   5    6.85    0.29
  -8 -10  -5    6.88    0.18
   8  10   5    6.40    0.15
   4   0  13    0.09    0.04
  -4   0 -13    0.13    0.07
  13   7 -11    0.05    0.04
 -13  -7  11    0.13    0.07
 -13   7  11    0.05    0.08
 -18   4  10    0.09    0.06
 -18  -4  10    0.02    0.04
  18   4 -10    0.06    0.03
  -7  -1  15    1.82    0.20
   7   1 -15    1.83    0.20
   7  -1 -15    1.99    0.20
  -7   1  15    1.99    0.19
 -20   0   9    5.31    0.18
  20   0  -9    5.14    0.19
   2  12  -5    0.13    0.09
  -2 -12   5    0.11    0.07
   2 -12  -5    0.07    0.04
  -2  12   5    0.13    0.05
   6 -12   1    2.66    0.24
  -6  12  -1    2.58    0.22
   6  12   1    2.46    0.18
  -6 -12  -1    2.52    0.19
   7 -11  -7    0.03    0.04
   2  -6  12    3.90    0.22
  -2   6 -12    3.86    0.22
  -2  -6 -12    3.38    0.17
   2   6  12    3.66    0.17
   3  -7  11    0.49    0.15
  -3   7 -11    0.81    0.16
   3   7  11    0.77    0.13
  -3  -7 -11    0.60    0.11
  14  -8  -9    0.39    0.13
 -14   8   9    0.42    0.14
  14   8  -9    0.35    0.10
 -14  -8   9    0.45    0.12
  16  -8  -6    2.29    0.21
 -16   8   6    2.33    0.18
  16   8  -6    2.21    0.14
 -20   2   1    1.70    0.11
  20  -2  -1    2.03    0.13
  20   2  -1    1.65    0.07
  10  10  -8    0.07    0.05
   4 -12   3    2.98    0.25
  -4  12  -3    2.90    0.23
  16   0 -13    0.33    0.10
 -16   0  13    0.29    0.11
 -17   7   7    2.13    0.18
  17  -7  -7    1.68    0.20
  17   7  -7    1.87    0.13
 -17   7   1    0.08    0.05
  17  -7  -1    0.07    0.05
  17   7  -1    0.09    0.03
  17   7  -1    0.04    0.02
  -6  12   4    0.56    0.15
   6 -12  -4    0.72    0.17
   6  12  -4    0.64    0.17
  -6 -12   4    0.58    0.16
  13  -9  -8    7.44    0.27
 -13   9   8    7.59    0.25
  13   9  -8    8.19    0.22
 -13  -9   8    7.95    0.21
  19  -5  -2    0.63    0.15
 -19   5   2    0.82    0.13
 -19  -5   2    0.79    0.05
  19   5  -2    0.80    0.05
  -3   3 -13    4.65    0.21
   3  -3  13    4.92    0.20
   3   3  13    4.99    0.18
  -3  -3 -13    4.49    0.19
   9 -11  -6    0.01    0.12
  -9  11   6    0.27    0.09
   9  11  -6    0.11    0.08
   9  11  -6    0.15    0.08
   2   4  13    0.08    0.04
  -2  -4 -13    0.04    0.03
 -12   4  -8    6.10    0.18
 -12   4  -8    6.33    0.22
 -12  -4  -8    6.19    0.12
 -19   5   7    0.71    0.12
  19  -5  -7    0.55    0.14
   4  12  -5    0.36    0.13
   4  12  -5    0.41    0.13
   4 -12  -5    0.38    0.13
  -4  12   5    0.29    0.14
  10  -2  10    4.04    0.16
  10   2  10    4.06    0.14
 -10  -2 -10    4.10    0.14
   2   6 -13    0.37    0.11
  -2  -6  13    0.06    0.13
  -2   6  13    0.28    0.08
   2  -6 -13    0.20    0.09
  20  -4  -5    1.13    0.15
 -20   4   5    1.24    0.14
  20   4  -5    1.27    0.09
 -20  -4   5    1.11    0.09
 -21   1   5    2.19    0.13
  21  -1  -5    2.01    0.14
 -21  -1   5    2.03    0.11
   5   1 -15    1.08    0.18
  -5  -1  15    0.98    0.18
  -5   1  15    1.13    0.17
   5  -1 -15    1.29    0.18
  13  -7   5    0.67    0.18
 -13   7  -5    0.74    0.17
  13   7   5    1.00    0.06
 -14   6  -5    0.58    0.14
  14  -6   5    0.16    0.12
 -14  -6  -5    0.32    0.04
  -1  11  -7    0.06    0.05
   1  11   7    0.04    0.04
  -1 -11  -7    0.14    0.07
  14   4 -13    0.34    0.12
 -14  -4  13    0.21    0.11
 -14   4  13    0.31    0.11
  14  -4 -13    0.16    0.08
 -10  -6  13    0.34    0.13
  10   6 -13    0.22    0.14
 -10   6  13    0.46    0.13
  10  -6 -13    0.36    0.13
  15   3 -13    0.26    0.13
 -15  -3  13    0.62    0.14
  15  -3 -13    0.47    0.15
 -15   3  13    0.83    0.14
 -20   4   4    0.56    0.12
  20  -4  -4    0.53    0.12
  20   4  -4    0.59    0.07
  -9   9  -6    5.25    0.25
   9  -9   6    5.09    0.27
  -9  -9  -6    4.88    0.15
   9   9   6    4.90    0.13
   9   1 -15    2.05    0.20
  -9  -1  15    1.52    0.20
   9  -1 -15    1.64    0.20
  -9   1  15    1.66    0.19
  13  -9   2    1.39    0.21
 -13   9  -2    1.26    0.18
 -13  -9  -2    1.29    0.09
  13   9   2    1.25    0.08
  -1  -1 -14    0.07    0.06
   1   1  14    0.05    0.03
  14   0 -14    0.14    0.08
 -14   0  14    0.06    0.05
 -15   9   4    2.05    0.19
  15  -9  -4    1.66    0.21
  15   9  -4    2.05    0.13
  15   9  -4    1.70    0.14
  21  -1  -4    0.62    0.11
 -21   1   4    0.49    0.10
  21   1  -4    0.67    0.09
 -21  -1   4    0.77    0.08
 -15   9   3    5.53    0.23
  15  -9  -3    5.57    0.26
  15   9  -3    5.07    0.16
  15   9  -3    5.85    0.14
   0  12  -5    0.86    0.20
   0 -12   5    1.07    0.22
   0 -12  -5    0.98    0.17
   0  12   5    0.89    0.16
   8  10  -9    3.68    0.25
  -8  10   9    3.69    0.21
   8 -10  -9    4.12    0.24
   2   4 -14    0.20    0.08
  -2  -4  14    0.20    0.09
   2  -4 -14    0.26    0.11
   2  -4 -14    0.28    0.10
  -2   4  14    0.29    0.11
  -6   8  -9    0.80    0.17
  -6   8  -9    0.80    0.15
  -6   8  -9    0.67    0.18
  -6  -8  -9    0.56    0.11
   6   8   9    0.60    0.10
 -21   1   6    1.22    0.12
  21  -1  -6    0.90    0.12
  21   1  -6    0.92    0.11
 -21  -1   6    0.97    0.11
   4   0 -15    3.68    0.22
  -4   0  15    3.90    0.21
  16  -8  -1    1.87    0.20
 -16   8   1    1.25    0.18
  16   8  -1    1.70    0.08
  -9  11  -2    2.20    0.22
   9 -11   2    2.09    0.24
   9  11   2    2.15    0.14
  -9 -11  -2    1.79    0.15
  16   4 -12    0.49    0.13
 -16  -4  12    0.29    0.11
 -16   4  12    0.33    0.13
  16  -4 -12    0.28    0.13
  20  -4  -6    0.32    0.10
 -20   4   6    0.49    0.10
  20   4  -6    0.45    0.08
 -20  -4   6    0.29    0.08
   7 -11   4    0.55    0.17
  -7  11  -4    0.36    0.16
  -7 -11  -4    0.54    0.12
   7  11   4    0.44    0.10
 -15   3  -6    0.49    0.10
 -15   3  -6    0.56    0.11
 -15  -3  -6    0.37    0.04
  12 -10   1    0.04    0.05
  12  10   1    0.03    0.04
 -12 -10  -1    0.06    0.05
 -10   0  15    2.35    0.21
  10   0 -15    2.25    0.21
   0  10  -9    2.22    0.21
   0  10  -9    2.06    0.24
   0  10   9    1.73    0.16
   0 -10  -9    1.84    0.18
 -20   0   0    5.51    0.11
  20   0   0    5.76    0.13
 -12   0  -9    1.95    0.12
  -6  -2  15    0.21    0.11
   6   2 -15    0.29    0.10
  -6   2  15    0.26    0.10
   6  -2 -15    0.44    0.12
 -15  -5  12    2.14    0.18
  15   5 -12    2.03    0.19
 -15   5  12    2.08    0.19
  15  -5 -12    2.10    0.20
  18  -2   3    1.12    0.12
 -18   2  -3    0.91    0.11
   7   5 -14    0.01    0.07
   7  -5 -14    0.04    0.04
  -7   5  14    0.19    0.08
 -15   7  10    0.17    0.09
  15  -7 -10    0.20    0.09
 -15  -7  10    0.14    0.07
  15   7 -10    0.25    0.08
  -1   9 -10    4.73    0.27
  -1  -9 -10    4.30    0.19
   1   9  10    4.34    0.18
  -8  -2  15    0.42    0.15
   8   2 -15    0.62    0.15
   8  -2 -15    0.41    0.11
  -8   2  15    0.59    0.15
   8  -2 -15    0.43    0.14
  15  -9  -5    0.18    0.11
 -15   9   5    0.07    0.04
  15   9  -5    0.13    0.07
  15   9  -5    0.28    0.08
  20  -4  -3    0.76    0.13
 -20   4   3    0.60    0.12
 -20  -4   3    0.67    0.06
  -4   2 -13    4.50    0.20
   4  -2  13    4.69    0.20
   4   2  13    4.43    0.18
  -4  -2 -13    4.39    0.18
 -11  11   3    0.04    0.06
  11  11  -3    0.05    0.03
  11  11  -3   -0.02    0.06
 -15   9   2    0.02    0.04
  15   9  -2    0.15    0.05
  15   9  -2    0.05    0.05
  -1   5 -13    2.36    0.20
   1  -5  13    2.78    0.20
   1   5  13    2.31    0.17
  -1  -5 -13    2.26    0.17
 -11  11   2    0.32    0.12
  11 -11  -2    0.33    0.12
  11  11  -2    0.28    0.08
  11  11  -2    0.33    0.09
   4   8  10    0.08    0.04
  -8   8  -8    0.23    0.15
  -8   8  -8    0.50    0.14
  -8  -8  -8    0.54    0.09
   8   8   8    0.32    0.09
  19  -3   1    1.41    0.14
 -19   3  -1    1.22    0.12
  20  -2  -9    5.42    0.20
 -20   2   9    5.65    0.20
  20   2  -9    5.60    0.18
 -20  -2   9    5.58    0.18
   5   5 -14    0.30    0.15
  -5  -5  14    0.68    0.15
  -5   5  14    0.52    0.14
   5  -5 -14    0.52    0.13
 -15   7  -3    4.04    0.21
  15  -7   3    3.73    0.23
  12  -8   5    2.07    0.23
 -12   8  -5    1.84    0.21
 -12  -8  -5    2.28    0.09
  15  -5   5    0.15    0.08
 -15   5  -5    0.22    0.10
 -19   3  10    0.57    0.13
  19  -3 -10    0.92    0.14
 -19  -3  10    0.45    0.11
  19   3 -10    0.46    0.12
 -13  -5  13    0.88    0.16
  13   5 -13    0.93    0.17
  13  -5 -13    0.88    0.15
 -13   5  13    1.05    0.18
 -21   1   3    0.07    0.04
  21  -1  -3    0.10    0.06
 -21  -1   3    0.18    0.05
 -12   6  -7    0.08    0.07
 -12   6  -7    0.17    0.10
  12   6   7    0.07    0.03
 -18   4  -2    1.74    0.14
  18  -4   2    2.07    0.16
  16   2 -13    0.07    0.08
 -16  -2  13    0.05    0.04
 -16   2  13    0.28    0.10
  16  -2 -13    0.18    0.08
  18  -6  -8    0.56    0.15
 -18   6   8    0.58    0.15
  18   6  -8    0.63    0.11
 -18  -6   8    0.64    0.10
  17  -3 -12    0.29    0.13
 -17   3  12    0.45    0.13
 -17  -3  12    0.36    0.12
  17   3 -12    0.37    0.11
  16  -8  -7    9.91    0.28
 -16   8   7   10.18    0.26
  16   8  -7   10.43    0.21
 -16  -8   7   10.23    0.21
   6 -12   2    8.03    0.30
   6  12   2    7.72    0.21
  -6 -12  -2    8.23    0.23
 -21   1   7    0.05    0.04
  21  -1  -7    0.05    0.05
 -21  -1   7    0.05    0.03
  17  -3   4    0.05    0.04
  16  -6   3    6.88    0.24
 -16   6  -3    6.64    0.21
   3  11  -8    0.05    0.06
  -3  11   8    0.10    0.05
 -12  10   7    0.23    0.09
  12  10  -7    0.01    0.04
  12  10  -7    0.06    0.04
  13   3 -14    0.09    0.08
 -13  -3  14    0.20    0.11
  13  -3 -14    0.12    0.08
 -13   3  14    0.09    0.08
  13  -3 -14    0.19    0.07
  -6  -8  12    4.53    0.24
   6   8 -12    4.59    0.23
  -6   8  12    4.08    0.21
   6  -8 -12    4.48    0.22
  11 -11  -4    2.66    0.23
 -11  11   4    2.72    0.22
  11  11  -4    2.49    0.18
 -11   7  -7    2.15    0.20
 -11   7  -7    2.27    0.17
 -11  -7  -7    2.05    0.09
  11   7   7    1.76    0.09
 -20   4   7    0.37    0.12
  20  -4  -7    0.26    0.10
 -20  -4   7    0.42    0.10
  20   4  -7    0.44    0.10
 -19   1  -2    0.19    0.05
 -19  -1  -2    0.19    0.03
 -18   0  12    3.58    0.20
  18   0 -12    4.04    0.21
   5   9 -11   16.21    0.31
  -5  -9  11   16.53    0.30
  -5   9  11   15.69    0.30
   5  -9 -11   15.43    0.29
 -19   5   1    0.40    0.11
  19  -5  -1    0.66    0.13
 -11  11   1    0.52    0.17
  11 -11  -1    0.47    0.17
  11  11  -1    0.65    0.12
 -11 -11   1    0.60    0.13
   6  12  -5    0.05    0.04
  19  -5  -8    1.29    0.17
 -19   5   8    1.69    0.17
  19   5  -8    1.21    0.13
 -19  -5   8    1.24    0.13
  -4  -8  12   14.41    0.31
   4   8 -12   14.52    0.31
  -4   8  12   13.68    0.28
   9   5 -14    3.49    0.22
  -9  -5  14    4.10    0.22
   9  -5 -14    3.77    0.22
  -9   5  14    3.59    0.21
 -14   8  -3    4.83    0.23
  14   8   3    4.38    0.08
  19  -1 -11    1.53    0.17
 -19   1  11    1.44    0.16
 -19  -1  11    1.29    0.16
  19   1 -11    0.99    0.15
  19   1 -11    1.30    0.16
   3   1 -15    9.28    0.26
  -3  -1  15    9.07    0.26
   3  -1 -15    8.94    0.25
  -3   1  15    8.85    0.25
 -17   7   8    3.40    0.20
  17  -7  -8    3.24    0.22
  17   7  -8    3.30    0.16
 -17  -7   8    3.32    0.16
   8 -12  -1    0.08    0.08
  17  -7   0    2.47    0.21
 -17   7   0    2.65    0.19
   4   2 -15    1.91    0.20
  -4  -2  15    1.53    0.18
   4  -2 -15    1.97    0.20
  -4   2  15    1.85    0.19
   7  -1  12    3.93    0.17
  -7   1 -12    3.66    0.18
  -7  -1 -12    3.70    0.17
   7   1  12    3.90    0.17
 -13   5  -7    5.00    0.21
 -13   5  -7    5.17    0.19
  13   5   7    4.83    0.09
  -8  12   3    1.01    0.18
   8 -12  -3    0.96    0.18
   8  12  -3    0.73    0.16
  -8 -12   3    0.90    0.17
 -15   9   6    1.48    0.18
  15  -9  -6    1.71    0.22
  15   9  -6    1.80    0.15
  15   9  -6    1.74    0.16
   9  -1  11   13.63    0.23
  -9   1 -11   12.88    0.23
   9   1  11   13.04    0.21
 -14  -6  12    1.28    0.18
  14   6 -12    1.45    0.18
  14  -6 -12    0.94    0.19
 -14   6  12    1.10    0.18
 -11  -1  15    0.22    0.08
  11   1 -15    0.28    0.09
 -11   1  15    0.09    0.08
  11  -1 -15    0.20    0.13
 -10  -2  15    0.08    0.05
  10   2 -15    0.07    0.04
  10  -2 -15    0.09    0.06
  15  -9  -1    4.90    0.25
 -15   9   1    4.35    0.22
  15   9  -1    4.28    0.13
  15   9  -1    4.64    0.12
 -20   2   0    2.71    0.12
  20  -2   0    2.72    0.14
  20   2   0    2.49    0.06
 -20  -2   0    2.46    0.05
 -12  -4  14    2.31    0.20
  12   4 -14    1.97    0.20
  12  -4 -14    1.76    0.21
 -12   4  14    2.16    0.20
 -12   2  -9    1.41    0.13
 -12   2  -9    0.97    0.15
  12   2   9    1.20    0.10
 -12  -2  -9    1.15    0.09
  20  -4  -2    2.61    0.17
 -20   4   2    2.63    0.14
  20   4  -2    2.40    0.06
 -10  10  -4    0.21    0.10
  10 -10   4    0.22    0.13
 -10 -10  -4    0.37    0.09
  10  10   4    0.28    0.07
  -3   9  11   19.45    0.31
   3  -9 -11   19.40    0.30
 -13   3  -8    1.62    0.14
 -13   3  -8    1.95    0.16
  13   3   8    1.55    0.08
  -2   0 -14    1.15    0.17
   2   0  14    0.96    0.16
  -1   7 -12    0.06    0.06
   1  -7  12    0.18    0.08
   1  -7  12    0.23    0.10
  -1  -7 -12    0.14    0.07
   1   7  12    0.12    0.05
   1 -13   0    0.13    0.06
  -1  13   0    0.43    0.14
  -1 -13   0    0.24    0.13
  -1 -13   0    0.13    0.09
   1  13   0    0.22    0.12
   2 -12   5    0.37    0.16
  -2  12  -5    0.13    0.10
   2  12   5    0.10    0.09
  -2 -12  -5    0.23    0.13
   4 -12   4    2.87    0.26
  -4  12  -4    2.78    0.24
  -4  12  -4    2.65    0.24
   4  12   4    2.54    0.18
  -4 -12  -4    2.61    0.19
 -11  -9  10    9.70    0.25
  11   9 -10    9.67    0.25
 -11   9  10    8.89    0.26
  11  -9 -10    9.10    0.28
  -8  -8  12    0.08    0.08
  -8   8  12    0.03    0.04
  20   0 -10    6.85    0.22
 -20   0  10    7.51    0.21
  16  -8   0    0.09    0.06
 -16   8   0    0.09    0.06
  18  -6   0    0.05    0.04
 -18   6   0    0.06    0.04
   1  13  -1    4.24    0.24
  -1 -13   1    4.21    0.25
   1 -13  -1    4.59    0.25
   1 -13  -1    4.38    0.25
  -7   3  15    0.02    0.04
   9  11  -7    0.34    0.12
   9  11  -7    0.34    0.13
   9 -11  -7    0.37    0.13
  -9  11   7    0.25    0.12
  -3  -5  14    0.22    0.12
   3   5 -14    0.16    0.11
   3  -5 -14    0.24    0.10
  -3   5  14    0.13    0.11
  -4  10  -8    2.53    0.21
  -4  10  -8    2.75    0.24
  -4  10  -8    2.69    0.24
  -4 -10  -8    2.48    0.17
   4  10   8    2.56    0.15
  -6  10  -7    4.26    0.22
  -6  10  -7    3.64    0.25
  -6 -10  -7    3.60    0.16
   6  10   7    4.01    0.16
   2  12  -6    1.68    0.22
   2  12  -6    1.80    0.19
   2 -12  -6    1.19    0.19
  -2  12   6    1.17    0.17
 -11  11   5    0.84    0.15
 -11  11   5    0.59    0.15
  11 -11  -5    0.83    0.16
  11  11  -5    0.57    0.12
  11  11  -5    0.42    0.13
  21  -1  -2    4.24    0.14
 -21   1   2    4.28    0.13
  -7  -7  13    0.02    0.08
   7   7 -13    0.23    0.09
   7  -7 -13    0.08    0.06
  -7   7  13    0.21    0.10
   4  12  -6    2.60    0.20
   4  12  -6    2.27    0.23
   4 -12  -6    2.28    0.22
  -4  12   6    2.46    0.20
   8 -12   0    0.85    0.18
  -8  12   0    0.74    0.17
   8 -12   0    0.67    0.18
   8  12   0    0.56    0.13
  -8 -12   0    0.52    0.13
 -12  -8  11    0.93    0.16
  12   8 -11    0.75    0.15
  12  -8 -11    0.71    0.15
 -12   8  11    0.76    0.17
 -17   5  11    0.51    0.13
  17  -5 -11    0.35    0.12
 -17  -5  11    0.49    0.12
  17   5 -11    0.65    0.13
   1 -13   1    0.28    0.10
  -1  13  -1    0.18    0.09
  -1 -13  -1    0.07    0.06
   1  13   1    0.05    0.05
   2   0 -15    4.84    0.22
  -2   0  15    4.64    0.22
 -16   0  -6   21.56    0.22
 -16   0  -6   21.60    0.20
  21  -1  -8    0.46    0.10
 -21   1   8    0.29    0.09
  21   1  -8    0.42    0.09
  -2   8 -11    0.84    0.20
  -2   8 -11    0.75    0.18
  -2  -8 -11    1.21    0.15
   2   8  11    0.91    0.15
  11 -11   0    2.91    0.26
  11  11   0    3.06    0.15
 -11 -11   0    2.98    0.17
   8 -12  -4    0.70    0.18
  -8  12   4    0.79    0.18
  -8  12   4    0.91    0.17
   8  12  -4    1.05    0.15
   8  12  -4    1.11    0.17
  -7   5 -11    1.39    0.17
   7  -5  11    1.15    0.16
   7   5  11    1.05    0.12
   5  -1  13    5.53    0.20
  -5   1 -13    5.44    0.20
  -5  -1 -13    5.02    0.19
   5   1  13    4.92    0.19
 -21   3   5    5.09    0.17
  21  -3  -5    5.56    0.19
 -21  -3   5    5.45    0.13
  21   3  -5    5.23    0.13
  -5  -3  15    0.62    0.14
  -5  -3  15    0.38    0.14
   5   3 -15    0.42    0.16
  -5   3  15    0.64    0.14
   5  -3 -15    0.57    0.14
   7  11  -8    4.41    0.22
   7  11  -8    4.04    0.25
   7 -11  -8    3.89    0.24
   0   6 -13    2.80    0.21
   0  -6  13    2.70    0.21
   0   6  13    2.20    0.17
   0  -6 -13    2.30    0.17
   0   6  13    2.13    0.17
 -13   9   9    0.06    0.05
  13   9  -9    0.18    0.07
 -13  -9   9    0.03    0.04
  18  -2 -12    1.24    0.17
 -18   2  12    0.91    0.17
  18   2 -12    1.06    0.16
 -18  -2  12    1.20    0.16
   5 -11   6    0.74    0.20
  -5  11  -6    1.06    0.20
   5  11   6    1.29    0.13
  -5 -11  -6    0.89    0.14
  15   1 -14    0.39    0.12
 -15  -1  14    0.25    0.11
  15  -1 -14    0.56    0.12
 -15   1  14    0.35    0.13
   4  10 -10    0.16    0.09
   4  10 -10    0.42    0.14
   4 -10 -10    0.33    0.10
  -4  10  10    0.19    0.11
 -12  10  -2    0.20    0.12
  12 -10   2    0.42    0.13
  12  10   2    0.35    0.07
 -12 -10  -2    0.28    0.09
  11  -9   5    2.93    0.25
 -11   9  -5    3.52    0.24
 -11  -9  -5    3.03    0.12
  12   0 -15    0.04    0.04
 -12   0  15    0.06    0.04
   9   3 -15    0.66    0.16
  -9  -3  15    0.44    0.14
   9  -3 -15    0.71    0.16
  -9   3  15    0.42    0.12
   1  -3  14    1.41    0.17
  -1   3 -14    1.22    0.17
  -1  -3 -14    1.08    0.16
   1   3  14    0.98    0.15
 -16   4  -5    0.11    0.07
 -16   4  -5    0.15    0.06
  -9  11  -3    0.69    0.17
   9 -11   3    0.85    0.19
   9  11   3    1.13    0.12
  -9 -11  -3    0.69    0.12
  18  -4 -11    0.18    0.09
  18  -4 -11    0.27    0.08
 -18   4  11    0.39    0.10
  18   4 -11    0.26    0.10
 -18  -4  11    0.06    0.04
  20  -4  -8    1.14    0.16
 -20   4   8    0.91    0.16
  20   4  -8    0.83    0.12
 -20  -4   8    1.07    0.12
  12   6 -13    0.04    0.04
 -12  -6  13    0.05    0.04
 -12   6  13    0.08    0.05
  12  -6 -13    0.09    0.08
  -3  11  -7    0.20    0.10
  -3  11  -7    0.23    0.11
   3  11   7    0.21    0.09
  -3 -11  -7    0.25    0.10
   2   8 -12    3.10    0.23
  -2  -8  12    3.43    0.23
  -2   8  12    3.39    0.19
   2  -8 -12    3.41    0.20
  21  -3  -4    0.04    0.03
  21   3  -4    0.01    0.03
 -21  -3   4    0.02    0.02
 -16   6  11    0.13    0.08
  16  -6 -11    0.10    0.08
 -16  -6  11    0.24    0.10
  16   6 -11    0.19    0.07
  14  -8 -10    0.24    0.09
 -14   8  10    0.11    0.06
  14   8 -10    0.07    0.05
 -14  -8  10    0.13    0.08
  21  -3  -6    1.68    0.16
 -21   3   6    1.66    0.15
 -21  -3   6    1.65    0.11
  21   3  -6    1.57    0.11
 -17  -1  13    0.12    0.08
  17   1 -13    0.18    0.12
 -17   1  13    0.22    0.10
  17  -1 -13    0.22    0.12
 -10 -10   9    2.59    0.19
  10  10  -9    2.74    0.20
 -10  10   9    3.06    0.21
  10 -10  -9    2.48    0.22
 -14  10   3    2.16    0.21
 -14  10   3    1.86    0.21
  14 -10  -3    1.86    0.23
  14  10  -3    1.80    0.14
  14  10  -3    2.18    0.13
 -17   1  -5   15.87    0.18
 -17   1  -5   15.67    0.20
 -17  -1  -5   15.51    0.14
 -17  -1  -5   15.50    0.16
   6  10 -10    0.27    0.11
   6  10 -10    0.11    0.10
  -6  10  10    0.08    0.08
   6 -10 -10    0.37    0.12
  -3  13   1    0.06    0.04
   3  13  -1    0.02    0.04
  -3 -13   1    0.18    0.09
  -9   5 -10    0.02    0.09
  -9   5 -10   -0.01    0.10
  -9  -5 -10    0.16    0.06
   9   5  10    0.11    0.06
 -14  10   4    2.25    0.21
  14  10  -4    1.99    0.14
  16  -8  -8   13.71    0.31
 -16   8   8   13.95    0.29
  16   8  -8   14.16    0.24
 -11   1 -10    1.25    0.13
  11  -1  10    1.30    0.13
 -11  -1 -10    1.38    0.11
  13  -9   3    0.04    0.06
 -15   1  -7    0.10    0.05
 -15   1  -7    0.16    0.06
 -15  -1  -7    0.26    0.06
 -15  -1  -7    0.12    0.04
  -6   6 -11    3.99    0.21
  -6   6 -11    3.65    0.25
  -6  -6 -11    3.66    0.15
   6   6  11    3.61    0.15
  -3  13   0    1.17    0.20
   3 -13   0    1.15    0.18
  -3 -13   0    0.98    0.19
  -8   6 -10    0.85    0.19
  -8   6 -10    1.31    0.16
   8   6  10    1.08    0.11
  -8  -6 -10    0.84    0.11
   0  12  -6    0.10    0.06
   0  12  -6    0.08    0.07
   0  12   6    0.15    0.09
   0 -12  -6    0.23    0.11
   6 -12   3    1.12    0.22
  -6  12  -3    1.24    0.21
   6  12   3    1.16    0.15
  -6 -12  -3    1.21    0.16
   0  -4  14    1.60    0.19
   0   4 -14    1.56    0.20
   0   4  14    1.39    0.17
   0  -4 -14    1.55    0.17
 -14   4  -7    1.85    0.17
 -14   4  -7    1.85    0.15
  -5   9  -9    0.13    0.08
  -5   9  -9    0.03    0.08
   5   9   9    0.09    0.04
  -2   2 -14    8.12    0.24
   2  -2  14    8.07    0.24
  -2  -2 -14    8.51    0.23
   2   2  14    7.82    0.22
  -5   5 -12    3.83    0.21
   5  -5  12    3.98    0.21
  -5  -5 -12    3.47    0.16
   5   5  12    3.73    0.16
  -2  10  -9    0.97    0.19
  -2 -10  -9    0.91    0.15
   2  10   9    1.05    0.14
  18  -6  -9    2.00    0.20
 -18   6   9    1.98    0.19
 -18   6   9    1.96    0.18
  18   6  -9    1.87    0.15
 -18  -6   9    1.84    0.15
   8 -10   6    1.73    0.23
  -8  10  -6    1.77    0.22
   8  10   6    1.36    0.12
   3   7 -13    0.18    0.13
  -3  -7  13    0.47    0.15
   3  -7 -13    0.27    0.11
  -3   7  13    0.30    0.11
   6  -4  12    2.46    0.19
  -6   4 -12    1.91    0.18
  -6  -4 -12    1.94    0.14
   6   4  12    2.59    0.15
  15  -9  -7   12.28    0.31
 -15   9   7   12.62    0.29
 -15  -9   7   13.20    0.23
  15   9  -7   13.06    0.23
  14 -10  -2    4.02    0.26
 -14  10   2    4.36    0.23
  14  10  -2    4.08    0.15
  14  10  -2    4.62    0.15
  20  -2 -10    3.98    0.20
 -20   2  10    3.58    0.19
  20   2 -10    3.83    0.18
 -20  -2  10    3.62    0.18
 -18   0  -4   17.18    0.16
  -7   9  -8    5.32    0.27
  -7  -9  -8    5.02    0.17
  -9  -7  13    0.26    0.11
   9   7 -13    0.14    0.11
   9  -7 -13    0.22    0.11
  -9   7  13    0.10    0.10
  -3  13   2    0.06    0.04
  -3 -13   2    0.09    0.06
  15  -9   0    0.06    0.05
  15   9   0    0.02    0.02
  11   5 -14    1.53    0.19
 -11  -5  14    1.76    0.20
  11  -5 -14    1.55    0.20
 -11   5  14    1.77    0.20
  19  -5   0    1.21    0.16
 -19   5   0    1.33    0.15
  -9   9  11    0.05    0.04
  -9   9  11    0.04    0.04
   6  12  -6    0.37    0.12
   6  12  -6    0.36    0.13
   6 -12  -6    0.21    0.10
  -6  12   6    0.41    0.12
   1   9 -11    5.87    0.29
   1   9 -11    5.44    0.25
   1  -9 -11    5.26    0.21
  -1   9  11    5.65    0.21
  20  -4  -1    0.77    0.13
 -20   4   1    0.80    0.12
  -8  12  -1    3.86    0.25
   8 -12   1    3.95    0.27
   8  12   1    4.05    0.19
  -8 -12  -1    4.08    0.19
 -19   5   9    1.40    0.17
  19  -5  -9    1.20    0.18
  19   5  -9    1.51    0.14
 -19  -5   9    1.48    0.14
  -2  10  10    0.06    0.05
 -21   3   3    1.33    0.13
  21  -3  -3    1.43    0.15
  21   3  -3    1.32    0.07
 -21  -3   3    1.35    0.07
 -14   0  -8    0.04    0.04
 -12  10   8    0.08    0.05
  14 -10  -5    0.09    0.07
  14  10  -5    0.03    0.04
   7 -11   5    4.75    0.29
   7  11   5    4.93    0.16
  -7 -11  -5    5.21    0.19
  -2  -2  15    5.31    0.23
   2   2 -15    5.00    0.23
   2  -2 -15    5.53    0.23
   2  -2 -15    5.48    0.23
  -2   2  15    5.30    0.22
  21  -3  -7    3.02    0.18
 -21   3   7    3.22    0.17
 -21  -3   7    3.05    0.14
  21   3  -7    2.99    0.14
   3 -13   1    0.17    0.08
 -16   2  -6    0.34    0.08
 -16  -2  -6    0.36    0.05
 -16  -2  -6    0.52    0.06
  11 -11  -6    0.02    0.06
 -11  11   6    0.27    0.11
  11  11  -6    0.04    0.04
  11  11  -6    0.11    0.06
 -10   4 -10    3.74    0.22
 -10   4 -10    3.98    0.18
 -10  -4 -10    3.65    0.13
  10   4  10    3.85    0.13
  13   7 -12    0.50    0.14
 -13  -7  12    0.19    0.12
 -13  -7  12    0.49    0.13
 -13   7  12    0.26    0.14
  13  -7 -12    0.37    0.13
 -10   8  12    0.09    0.05
 -17   7   9    0.03    0.04
  17   7  -9    0.08    0.05
  -8  12   5    1.87    0.21
   8 -12  -5    1.93    0.23
   8  12  -5    1.61    0.20
   8  12  -5    2.09    0.19
 -17   7  -1    1.84    0.18
  17  -7   1    1.63    0.20
 -19   3  -2    0.02    0.02
   1 -13  -3    0.03    0.07
  -1  11  -8    2.93    0.25
  -1  11  -8    3.27    0.23
   1  11   8    3.17    0.18
  -1 -11  -8    2.73    0.20
  21  -1  -1    2.09    0.12
 -21   1   1    1.86    0.10
  21   1  -1    2.04    0.09
 -21  -1   1    2.01    0.08
  -7   7 -10    3.54    0.25
  -7   7 -10    3.78    0.21
   7   7  10    3.71    0.14
  -7  -7 -10    3.86    0.15
  11 -11   1    1.03    0.21
 -11  11  -1    0.94    0.19
  11  11   1    1.14    0.13
 -11 -11  -1    1.30    0.13
 -19   3  11    0.49    0.13
  19  -3 -11    0.29    0.10
  19   3 -11    0.33    0.11
 -19  -3  11    0.56    0.12
  -3  -3  15    0.25    0.11
   3   3 -15    0.06    0.05
  -3   3  15    0.15    0.08
   3  -3 -15    0.22    0.10
   1   1 -15    8.36    0.25
  -1  -1  15    9.10    0.25
   1  -1 -15    8.35    0.25
  -1   1  15    8.70    0.25
  -4   6 -12    7.61    0.25
   4  -6  12    7.43    0.23
   4   6  12    7.45    0.20
 -10   6  -9    0.05    0.04
 -10   6  -9    0.07    0.05
  10   6   9    0.11    0.04
  -3   9 -10    1.03    0.18
  -3   9 -10    0.69    0.19
   3   9  10    0.67    0.13
  -3  -9 -10    0.63    0.13
  -6  -6  14    0.51    0.14
   6   6 -14    0.21    0.13
   6  -6 -14    0.27    0.12
  -6   6  14    0.52    0.13
  -7   3 -12    1.09    0.15
   7  -3  12    0.92    0.15
   7   3  12    0.82    0.12
  -7  -3 -12    0.93    0.13
  -8 -10  10    0.44    0.14
   8  10 -10    0.23    0.12
  -8  10  10    0.45    0.14
   8 -10 -10    0.25    0.14
  14  10  -1    0.04    0.03
  14  10  -1    0.07    0.05
  21  -1  -9    0.38    0.10
 -21   1   9    0.64    0.12
 -21  -1   9    0.45    0.11
  21   1  -9    0.61    0.12
 -16   8  -1    5.91    0.24
  16  -8   1    5.84    0.25
 -15  -7  11    1.37    0.17
  15   7 -11    1.45    0.17
 -15   7  11    1.30    0.19
  15  -7 -11    1.14    0.18
   3  13  -3    0.29    0.15
  -3 -13   3    0.31    0.14
  -3  13   3    0.40    0.13
   3 -13  -3    0.49    0.15
  -9   3 -11    6.98    0.21
   9  -3  11    6.59    0.20
   9   3  11    6.41    0.16
  -9  -3 -11    6.29    0.16
 -11  -3  15    0.20    0.13
  11   3 -15    0.34    0.14
 -11   3  15    0.29    0.12
  11  -3 -15    0.21    0.11
  13  -7   6    0.07    0.06
  -5   7 -11    3.91    0.22
  -5   7 -11    3.81    0.26
  -5  -7 -11    3.73    0.16
   5   7  11    3.61    0.16
   6   4 -15    0.75    0.18
  -6  -4  15    0.98    0.19
   6  -4 -15    0.77    0.18
  -6   4  15    1.22    0.18
  -8  -6  14    1.59    0.19
   8   6 -14    1.61    0.21
  -8   6  14    1.28    0.19
   8  -6 -14    1.48    0.19
   1   5 -14    2.59    0.21
  -1  -5  14    2.42    0.20
   1  -5 -14    2.30    0.18
  -1   5  14    2.47    0.18
 -11   5  -9    3.41    0.18
 -11   5  -9    3.25    0.21
 -11  -5  -9    3.35    0.11
  11   5   9    3.58    0.11
 -18   6  -1    5.86    0.21
  18  -6   1    6.12    0.23
 -18   4  -3    0.11    0.06
 -15   7  -4    6.70    0.24
  15  -7   4    6.88    0.26
 -13  -1  15    5.27    0.23
  13   1 -15    5.29    0.24
 -13   1  15    5.55    0.24
  13  -1 -15    5.39    0.24
   8   4 -15    0.24    0.12
  -8  -4  15    0.49    0.12
  -8   4  15    0.12    0.12
   8  -4 -15    0.35    0.11
 -14   6  -6    3.72    0.18
 -14   6  -6    3.96    0.21
 -14  -6  -6    3.51    0.07
  -9   9  -7    1.90    0.22
  -9   9  -7    1.77    0.19
   9   9   7    1.89    0.12
  -9  -9  -7    1.94    0.12
  -3   1 -14    1.83    0.18
   3  -1  14    1.89    0.18
  -3  -1 -14    2.24    0.18
   3   1  14    2.18    0.17
  -4   4 -13    3.28    0.20
   4  -4  13    3.22    0.20
   4   4  13    3.35    0.17
  -4  -4 -13    3.15    0.17
   1  13   3    0.14    0.08
  -9   7  -9    2.36    0.19
  -9   7  -9    2.02    0.22
   9   7   9    1.79    0.11
 -20   4   9    1.95    0.18
  20  -4  -9    1.61    0.18
 -20  -4   9    2.09    0.15
  20   4  -9    1.92    0.15
 -14  10   6    0.11    0.08
  14  10  -6    0.03    0.04
  14  10  -6    0.08    0.06
   8   0  12    9.01    0.20
  -8   0 -12    8.89    0.21
 -16   0  14    0.97    0.17
  16   0 -14    1.08    0.17
  22   0  -5    0.29    0.08
 -22   0   5    0.19    0.07
   4 -12   5    0.04    0.05
  -4  12  -5    0.11    0.08
   4  12   5    0.04    0.03
  -4 -12  -5    0.14    0.07
  -3  13  -2    0.77    0.17
  -3 -13  -2    0.55    0.15
   3  13   2    0.85    0.15
 -21   3   2    2.58    0.14
  21  -3  -2    2.46    0.15
  21   3  -2    2.46    0.07
  -5  13   1    0.34    0.10
   5 -13  -1    0.12    0.10
  -5 -13   1    0.46    0.12
   5  13  -1    0.06    0.04
 -14   2  -8    0.28    0.08
 -14   2  -8    0.17    0.08
 -14  -2  -8    0.28    0.06
  14   2   8    0.28    0.06
  16   4 -13    0.84    0.16
 -16  -4  13    0.60    0.14
  16  -4 -13    0.76    0.15
 -16   4  13    0.85    0.17
  -4  -6  14    0.05    0.04
   4   6 -14    0.06    0.04
   4  -6 -14    0.03    0.05
   9  11  -8    0.07    0.05
  -9  11   8    0.05    0.05
  16  -6   4    0.08    0.08
 -16   6  -4    0.08    0.05
  19  -1   3    0.05    0.03
 -19   1  -3    0.08    0.05
 -19  -1  -3    0.09    0.03
  22   0  -6    0.06    0.04
 -22   0   6    0.07    0.03
  21   3  -8    0.05    0.04
 -21  -3   8    0.03    0.03
  -5  13   2    0.08    0.06
  -5 -13   2    0.05    0.04
   5  13  -2    0.01    0.04
 -14   8  -4    0.19    0.09
  14  -8   4    0.03    0.05
  -3   5 -13    5.81    0.23
   3  -5  13    5.48    0.23
   3   5  13    5.18    0.19
  -3  -5 -13    5.10    0.19
  20   0 -11    2.17    0.18
 -20   0  11    2.10    0.17
   2 -12   6    0.78    0.17
  -2  12  -6    0.67    0.18
  -2 -12  -6    0.69    0.14
   2  12   6    0.54    0.14
  19  -1 -12    0.12    0.05
 -19   1  12    0.05    0.04
 -19  -1  12    0.09    0.06
  22   0  -4    1.45    0.11
 -22   0   4    1.43    0.10
   5  11  -9    0.05    0.05
   5  11  -9    0.18    0.08
  -5  11   9    0.05    0.04
   5 -11  -9    0.01    0.04
   5  -3  13    2.93    0.19
  -5   3 -13    2.94    0.20
   5   3  13    3.12    0.17
  -5  -3 -13    2.75    0.17
   4  12  -7    3.09    0.24
   4  12  -7    3.42    0.23
   4 -12  -7    3.48    0.23
   0   8  12    0.07    0.05
  12   8   6    0.01    0.01
 -12  -8  -6    0.02    0.02
   3  11  -9    0.02    0.06
  15   3 -14    0.23    0.11
 -15  -3  14    0.22    0.11
 -15  -3  14    0.41    0.12
 -15   3  14    0.37    0.11
  15  -3 -14    0.07    0.04
 -15  -5  13    4.24    0.21
  15   5 -13    4.86    0.23
 -15   5  13    4.93    0.24
  15  -5 -13    4.55    0.24
   2  12  -7    2.81    0.22
   2  12  -7    2.42    0.21
   2  12  -7    2.80    0.25
   2 -12  -7    2.44    0.22
  -2  12   7    2.68    0.19
   8 -12   2    0.56    0.19
  -8 -12  -2    0.53    0.14
   8  12   2    0.71    0.13
   6   0  13    0.51    0.11
  -6   0 -13    0.38    0.11
  10   0  11    0.03    0.03
 -10   0 -11    0.08    0.04
  15  -9  -8   23.05    0.38
 -15   9   8   22.76    0.35
  15   9  -8   23.52    0.30
 -13   1  -9    0.20    0.08
 -13   1  -9    0.27    0.08
  13   1   9    0.34    0.08
 -14  -4  14    0.27    0.09
  14   4 -14    0.30    0.11
 -14   4  14    0.27    0.11
  14  -4 -14    0.19    0.10
  14  -4 -14    0.27    0.11
  -1  -7  13    0.09    0.07
   1   7 -13    0.41    0.13
   1  -7 -13    0.22    0.08
  -1   7  13    0.14    0.08
  16  -8  -9    3.13    0.24
 -16   8   9    2.96    0.22
 -16  -8   9    3.02    0.18
  16   8  -9    3.57    0.18
   0  10 -10    0.05    0.04
   0  10 -10    0.05    0.07
  10 -10   5    6.07    0.29
 -10  10  -5    5.75    0.27
  10  10   5    5.68    0.14
 -10 -10  -5    5.92    0.16
  17   3 -13    1.61    0.18
 -17  -3  13    1.45    0.17
 -17   3  13    1.56    0.19
  17  -3 -13    1.36    0.18
  12 -10   3    1.22    0.22
  12 -10   3    1.06    0.21
 -12  10  -3    1.41    0.20
  12  10   3    0.96    0.09
 -12 -10  -3    1.06    0.11
  -4  -4  15    1.12    0.18
   4   4 -15    1.30    0.19
   4  -4 -15    1.40    0.18
  15  -9   1    0.80    0.19
 -15   9  -1    0.96    0.19
  15   9   1    0.92    0.07
   0   0  15    1.86    0.19
   0   0 -15    2.18    0.19
 -17   3  -5    0.41    0.10
 -17   3  -5    0.50    0.09
  11   7 -13    0.05    0.06
 -11   7  13    0.24    0.08
 -11   3 -10    0.44    0.11
 -11   3 -10    0.25    0.11
 -11  -3 -10    0.34    0.08
  11   3  10    0.45    0.08
 -15   5  -6    1.43    0.14
 -15   5  -6    1.26    0.16
 -15  -5  -6    1.46    0.05
 -18   0  13    0.17    0.10
  18   0 -13    0.18    0.10
  18   0 -13    0.12    0.08
  -1 -13   4    0.29    0.12
   1  13  -4    0.39    0.16
   1 -13  -4    0.21    0.09
  -1  13   4    0.13    0.08
 -22   0   7    0.43    0.11
  22   0  -7    0.60    0.11
  -6  12  -4    0.06    0.05
   9 -11   4    7.84    0.31
  -9  11  -4    7.52    0.29
   9  11   4    8.16    0.18
  -9 -11  -4    8.17    0.20
  14 -10   0    0.47    0.15
 -14  10   0    0.57    0.16
  14  10   0    0.37    0.07
  14  10   0    0.34    0.08
   5 -13  -3    1.14    0.20
  -5  13   3    0.73    0.16
  -5 -13   3    1.10    0.20
   5  13  -3    0.84    0.18
  10   4 -15    0.53    0.15
 -10  -4  15    0.80    0.16
  10  -4 -15    0.49    0.15
 -10   4  15    0.42    0.15
 -20   4   0    0.20    0.09
  20  -4   0    0.19    0.09
  -3 -13   4    0.42    0.14
   3  13  -4    0.27    0.14
   3 -13  -4    0.62    0.14
  -3  13   4    0.48    0.13
 -12   4  -9    0.48    0.13
 -12   4  -9    0.58    0.12
 -12  -4  -9    0.41    0.08
  11 -11  -7    0.04    0.05
  11  11  -7    0.05    0.04
   8  12  -6    1.06    0.19
   8 -12  -6    1.10    0.21
  -8  12   6    1.61    0.20
 -10  12   3    2.16    0.22
  10  12  -3    1.69    0.18
  10  12  -3    2.31    0.16
  10   6 -14    2.54    0.21
 -10  -6  14    2.74    0.21
 -10   6  14    2.45    0.21
  10  -6 -14    2.49    0.21
  -6   8 -10    1.67    0.22
   6   8  10    1.89    0.14
  -6  -8 -10    1.73    0.13
  -3   7 -12    0.94    0.16
  -3   7 -12    0.76    0.16
   3  -7  12    0.69    0.14
  -3  -7 -12    0.86    0.13
   3   7  12    0.81    0.14
 -13  -9  10    1.92    0.18
  13   9 -10    1.71    0.18
  13  -9 -10    1.65    0.22
 -13   9  10    2.11    0.20
 -18  -6  10    0.04    0.03
  18   6 -10    0.09    0.05
  14   0 -15    0.46    0.15
 -14   0  15    0.47    0.13
  19  -5   1    0.75    0.15
 -19   5  -1    0.90    0.14
  22   0  -3    1.50    0.11
  -5 -13  -1    0.03    0.04
 -19   7   4    3.77    0.19
  19  -7  -4    3.73    0.23
 -19  -7   4    3.75    0.11
  -8   2 -12    4.75    0.19
   8   2  12    5.13    0.17
  -8  -2 -12    5.32    0.17
  19  -7  -5    6.11    0.25
 -19   7   5    5.67    0.21
  19   7  -5    6.45    0.14
 -16  -2  14    0.11    0.08
  16   2 -14    0.13    0.08
  16  -2 -14    0.07    0.04
 -22   2   5    1.21    0.13
  22  -2  -5    1.00    0.14
  22   2  -5    1.39    0.10
 -22  -2   5    1.38    0.10
  11   9 -11    3.50    0.22
 -11  -9  11    4.05    0.22
  11  -9 -11    3.83    0.24
 -11   9  11    3.50    0.22
   6  12  -7    8.54    0.30
   6 -12  -7    8.99    0.30
  10 -12  -1    0.50    0.15
 -10  12   1    0.47    0.15
  10  12  -1    0.52    0.12
 -19   5  10    0.07    0.05
  19  -5 -10    0.20    0.08
 -19  -5  10    0.16    0.06
  19   5 -10    0.22    0.08
   7  11  -9    0.24    0.13
  -7  11   9    0.15    0.08
   7 -11  -9    0.05    0.05
  11 -11   2    1.27    0.22
 -11  11  -2    1.00    0.19
  11  11   2    1.13    0.12
 -11 -11  -2    1.19    0.13
  -8   8  -9    0.59    0.14
  -8   8  -9    0.47    0.14
  -8  -8  -9    0.36    0.09
   8   8   9    0.32    0.09
  -1   9 -11    0.51    0.16
  -1   9 -11    0.37    0.15
  -1  -9 -11    0.68    0.12
   1   9  11    0.42    0.11
 -17   5  12    0.82    0.15
  17  -5 -12    0.69    0.16
 -17  -5  12    0.63    0.13
  17   5 -12    0.56    0.14
 -22   2   6    5.08    0.18
  22  -2  -6    4.92    0.19
 -22  -2   6    5.31    0.15
  22   2  -6    5.56    0.15
  17  -5   4    0.09    0.06
 -20   2  11    0.13    0.06
  20  -2 -11    0.09    0.06
  20   2 -11    0.13    0.08
  -2   6 -13    0.11    0.06
   2  -6  13    0.30    0.11
   2   6  13    0.24    0.10
  -2  -6 -13    0.13    0.09
 -21   1   0    1.29    0.09
  21  -1   0    1.38    0.11
 -12   6  -8    3.07    0.19
 -12   6  -8    3.29    0.22
 -12  -6  -8    3.13    0.10
  12   6   8    3.13    0.10
   1  11  -9    0.12    0.10
   1  11  -9    0.03    0.04
  -1  11   9    0.13    0.07
   1 -11  -9    0.21    0.08
 -10  12   4    1.41    0.20
  10 -12  -4    1.58    0.22
  10  12  -4    1.12    0.16
  10  12  -4    1.25    0.16
 -13  -5  14    0.04    0.04
 -13   5  14    0.03    0.04
  14 -10  -7    5.91    0.27
 -14  10   7    6.40    0.24
  14  10  -7    5.94    0.23
  14  10  -7    6.31    0.21
 -13  -9  -4    0.08    0.03
  13   9   4    0.09    0.04
  -8   0  16    2.03    0.20
   8   0 -16    1.96    0.21
  22  -2  -4    1.76    0.14
 -22  -2   4    1.62    0.10
  22   2  -4    1.59    0.09
  20  -6  -5    6.91    0.24
 -20   6   5    6.78    0.22
 -20  -6   5    7.31    0.14
  20   6  -5    6.93    0.14
 -18   8   4    6.54    0.24
  18  -8  -4    6.09    0.25
  18   8  -4    6.46    0.14
   0  12  -7    0.05    0.04
   0  12  -7    0.01    0.05
   0 -12  -7    0.11    0.08
   0  12   7    0.05    0.03
 -20   0  -2    0.32    0.06
   3 -13   3    0.14    0.11
  -3  13  -3    0.20    0.10
   3  13   3    0.21    0.08
  -3 -13  -3    0.26    0.11
 -11   7  -8    3.17    0.22
 -11   7  -8    3.02    0.20
 -11  -7  -8    2.59    0.10
  11   7   8    2.53    0.10
  18  -4 -12    0.53    0.14
 -18   4  12    0.45    0.15
 -18  -4  12    0.75    0.13
  18   4 -12    0.65    0.14
 -12 -10   9    0.32    0.10
  12  10  -9    0.23    0.10
 -12  10   9    0.10    0.07
  12 -10  -9    0.13    0.08
  14   6 -13    3.38    0.22
 -14  -6  13    3.66    0.22
 -14   6  13    3.71    0.22
  14  -6 -13    3.62    0.23
 -19   7   3    2.19    0.18
  19  -7  -3    1.56    0.20
  19   7  -3    1.76    0.08
 -20   6   4    3.19    0.18
  20  -6  -4    3.07    0.21
 -20  -6   4    3.36    0.10
  20   6  -4    3.35    0.10
 -10 -10  10    2.76    0.19
  10  10 -10    2.99    0.21
 -10  10  10    2.82    0.22
  10 -10 -10    2.83    0.23
  14   8 -11    0.66    0.16
 -14  -8  11    0.79    0.15
  14  -8 -11    0.99    0.19
 -14   8  11    0.73    0.19
 -18   8   5    3.40    0.20
  18  -8  -5    3.65    0.24
  18   8  -5    3.82    0.14
 -18  -8   5    3.49    0.13
 -19   7   6    1.33    0.17
  19  -7  -6    1.31    0.18
 -19  -7   6    1.38    0.12
  19   7  -6    1.39    0.12
  -6   2 -13    0.67    0.16
   6  -2  13    1.03    0.15
  -6  -2 -13    1.24    0.14
   6   2  13    1.12    0.14
  21  -1 -10    5.91    0.21
 -21   1  10    5.44    0.20
 -21  -1  10    5.65    0.20
  21   1 -10    5.89    0.20
  -6   0  16    0.62    0.15
   6   0 -16    1.08    0.18
 -10   2 -11    0.57    0.13
  10  -2  11    0.62    0.11
  10   2  11    0.56    0.10
 -10  -2 -11    0.53    0.10
   1 -13   4    0.28    0.11
  -1  13  -4    0.17    0.10
   1  13   4    0.09    0.08
  -1 -13  -4    0.32    0.12
 -21   3   1    0.61    0.11
  21  -3  -1    0.73    0.13
 -21  -3   1    0.64    0.04
 -13  11   4    0.12    0.09
  13 -11  -4    0.05    0.07
  13  11  -4    0.08    0.04
  13  11  -4    0.20    0.10
  -1  -3  15    1.59    0.19
   1   3 -15    1.42    0.20
  -1   3  15    1.11    0.17
   1  -3 -15    1.67    0.18
   5   9 -12    3.39    0.24
  -5   9  12    3.24    0.21
   5  -9 -12    3.13    0.21
  13 -11  -2    0.14    0.10
  13  11  -2    0.16    0.06
  13  11  -2    0.08    0.04
  -2  -6  14    0.01    0.04
   2  -6 -14    0.08    0.08
  -2   6  14    0.16    0.09
 -17   7  10    0.11    0.11
  17   7 -10    0.18    0.07
 -17  -7  10    0.16    0.07
  -4   8 -11    0.57    0.15
  -4   8 -11    0.43    0.18
  -4  -8 -11    0.44    0.11
   4   8  11    0.27    0.11
  17  -7   2   11.26    0.28
 -17   7  -2   11.49    0.26
  -6  10  -8    0.11    0.06
  -6  10  -8    0.20    0.10
   6  10   8    0.18    0.07
  -6 -10  -8    0.18    0.08
   0  -2  15    1.71    0.19
   0   2 -15    1.67    0.20
   0   2  15    1.62    0.18
   0  -2 -15    1.36    0.18
  12   8 -12    0.71    0.15
 -12  -8  12    0.62    0.15
 -12   8  12    1.09    0.18
  12  -8 -12    0.97    0.17
  21  -3  -9    1.35    0.16
 -21   3   9    1.77    0.17
 -21  -3   9    1.70    0.14
  21   3  -9    1.47    0.14
 -22   0   8    0.05    0.04
  22   0  -8    0.03    0.04
  18  -8  -3    3.58    0.24
 -18   8   3    3.48    0.21
  18   8  -3    3.52    0.12
  18   8  -3    3.72    0.11
  16   6 -12    0.32    0.13
 -16  -6  12    0.57    0.15
 -16   6  12    0.47    0.14
  16  -6 -12    0.39    0.13
  20  -6  -6    2.64    0.20
 -20   6   6    2.78    0.19
  20   6  -6    2.47    0.12
 -20  -6   6    2.71    0.12
   5  13  -4    0.05    0.04
  22  -2  -7    2.32    0.16
 -22   2   7    2.25    0.16
  22   2  -7    2.03    0.13
 -22  -2   7    2.37    0.14
  -4   0 -14    1.61    0.17
   4   0  14    1.49    0.17
   6   8 -13    0.70    0.16
  -6  -8  13    0.70    0.16
  -6   8  13    0.79    0.14
   6  -8 -13    0.43    0.15
 -12   0 -10    0.90    0.11
  12   0  10    0.76    0.11
  16  -8   2    3.30    0.24
 -16   8  -2    3.40    0.21
   7   9 -12    4.11    0.24
  -7   9  12    3.89    0.22
   7  -9 -12    3.96    0.22
   3  11   8    0.04    0.06
  -4  10  -9    0.07    0.04
  -4  10  -9    0.07    0.07
   4  10   9    0.12    0.08
  -4 -10  -9    0.14    0.06
   9   1 -16    0.09    0.06
  -9  -1  16    0.09    0.06
  -9   1  16    0.06    0.04
   9  -1 -16    0.04    0.04
 -13   5  -8    1.62    0.16
 -13   5  -8    1.77    0.18
 -13  -5  -8    1.68    0.08
  13   5   8    1.56    0.08
  10 -12   0    0.06    0.08
 -10 -12   0    0.03    0.07
  -2   4 -14    3.97    0.22
   2  -4  14    3.93    0.21
  -2  -4 -14    4.00    0.19
   2   4  14    4.24    0.19
  13   3 -15    0.91    0.16
 -13  -3  15    0.73    0.15
  13  -3 -15    0.77    0.16
 -13   3  15    0.57    0.15
 -20   6   3    0.03    0.03
  20   6  -3    0.01    0.02
  20  -4 -10    0.02    0.05
  20  -4 -10    0.06    0.05
  20   4 -10    0.07    0.04
  -3   3 -14    5.15    0.23
   3  -3  14    5.26    0.22
   3   3  14    4.78    0.20
  -3  -3 -14    5.05    0.20
  18  -8  -6    4.72    0.25
 -18   8   6    4.40    0.22
 -18  -8   6    5.07    0.16
  18   8  -6    5.01    0.16
  14   2 -15    0.09    0.06
 -14  -2  15    0.04    0.04
 -14   2  15    0.23    0.11
  14  -2 -15    0.18    0.09
  -7  -5  15    1.31    0.19
   7   5 -15    1.04    0.20
  -7   5  15    1.27    0.18
   7  -5 -15    1.00    0.18
 -22   2   3    3.25    0.14
  22  -2  -3    2.84    0.16
  22   2  -3    3.17    0.10
   7 -11   6    1.75    0.25
  -7  11  -6    1.68    0.23
  -7 -11  -6    1.73    0.15
   7  11   6    1.39    0.13
 -10   0  16    0.14    0.09
  10   0 -16    0.07    0.09
 -13  11   5    0.11    0.06
  13  11  -5    0.06    0.06
  13  11  -5    0.10    0.09
 -22   0   2    2.07    0.10
   5   1 -16    0.10    0.09
  -5  -1  16    0.07    0.08
  -5   1  16    0.32    0.11
   5  -1 -16    0.16    0.11
  -5  13  -2    0.51    0.18
   5 -13   2    0.55    0.16
  -5 -13  -2    0.40    0.12
   5  13   2    0.43    0.11
  -4  -8  13    1.75    0.22
   4   8 -13    1.88    0.22
   4  -8 -13    2.01    0.20
  -4   8  13    2.09    0.19
 -10  12   5    4.66    0.25
  10 -12  -5    4.07    0.26
  10  12  -5    4.19    0.22
  18  -6   2    1.17    0.17
 -18   6  -2    1.11    0.15
  -3  -9  12   12.83    0.29
  -3   9  12   12.80    0.28
   3  -9 -12   12.17    0.27
   8   8 -13    0.67    0.16
  -8  -8  13    0.68    0.16
  -8   8  13    1.12    0.17
   8  -8 -13    0.90    0.16
  13 -11  -1    0.44    0.14
 -13  11   1    0.11    0.12
  13  11  -1    0.27    0.07
  13  11  -1    0.16    0.09
  -2  -4  15    0.05    0.04
   2  -4 -15    0.03    0.04
  19  -3   3    1.02    0.14
 -19   3  -3    1.04    0.12
 -16   4  -6    1.07    0.15
 -16   4  -6    0.69    0.12
  -8  12  -3    0.73    0.20
   8 -12   3    0.77    0.23
   8  12   3    0.92    0.14
  -8 -12  -3    0.98    0.15
 -10   8  -8    0.29    0.11
 -10   8  -8    0.37    0.12
  10   8   8    0.43    0.07
 -10  -8  -8    0.30    0.08
  19  -7  -2    0.17    0.11
 -19   7   2    0.30    0.10
  -8  10  -7    3.00    0.24
  -8  10  -7    3.07    0.21
   8  10   7    2.81    0.13
  -8 -10  -7    2.73    0.15
   6  10 -11    0.98    0.20
  -6 -10  11    1.15    0.18
   6 -10 -11    1.26    0.19
  -6  10  11    0.88    0.17
  14 -10   1    2.38    0.24
 -14  10  -1    2.07    0.22
 -14 -10  -1    2.23    0.12
  14  10   1    2.19    0.11
  19   7  -7    0.11    0.05
   4  10 -11    0.96    0.22
   4  10 -11    1.39    0.20
   4 -10 -11    1.35    0.18
  -4  10  11    1.14    0.18
   3  13  -5    0.35    0.14
  -3 -13   5    0.40    0.15
  -3  13   5    0.44    0.14
   3 -13  -5    0.35    0.14
 -16   0  -7   11.73    0.19
 -16   0  -7   11.87    0.16
   7 -13  -2    0.05    0.07
   7  13  -2    0.09    0.05
  19  -3 -12    0.05    0.04
 -19  -3  12    0.12    0.07
  18  -8  -2    0.07    0.06
  18   8  -2    0.03    0.02
  18   8  -2    0.02    0.02
 -21   5   5    3.62    0.18
  21  -5  -5    3.49    0.20
 -21  -5   5    3.77    0.12
  21   5  -5    3.96    0.12
  -5  -5  15    1.38    0.20
   5   5 -15    1.04    0.20
  -5   5  15    1.38    0.18
   5  -5 -15    1.32    0.19
  20  -2   2    0.81    0.11
 -20   2  -2    0.80    0.10
  17  -9  -4    0.44    0.14
 -17   9   4    0.35    0.12
  17   9  -4    0.36    0.09
  -1   1 -15    5.42    0.23
   1  -1  15    5.57    0.23
  -1  -1 -15    5.09    0.22
   1   1  15    5.71    0.22
  -7  13   1    0.05    0.05
   7 -13  -1    0.11    0.07
  20  -6  -7    0.07    0.05
 -20   6   7    0.08    0.05
  20   6  -7    0.24    0.07
 -20  -6   7    0.14    0.06
 -17  -1  14    3.46    0.22
  17   1 -14    3.12    0.22
  17  -1 -14    3.25    0.22
 -17   1  14    3.73    0.22
 -17   1  -6   12.01    0.19
 -17  -1  -6   11.22    0.13
  -4   0  16    2.05    0.20
   4   0 -16    2.50    0.21
 -18   0  -5   23.53    0.19
 -18   0  -5   22.95    0.21
 -12  -4  15    0.00    0.05
   9   5 -15    3.57    0.24
  -9  -5  15    3.08    0.23
  -9   5  15    3.34    0.22
   9  -5 -15    3.20    0.22
   6   2 -16    0.46    0.15
  -6  -2  16    0.29    0.15
  -6   2  16    0.60    0.14
   6  -2 -16    0.72    0.15
 -15   9   9    2.21    0.21
  15  -9  -9    2.03    0.23
 -15  -9   9    2.18    0.17
  15   9  -9    2.06    0.18
   1  -5  14    0.18    0.08
 -13   3  -9    3.27    0.16
 -13   3  -9    3.48    0.19
 -13  -3  -9    3.11    0.11
  13   3   9    3.20    0.11
 -21   5   4    0.04    0.03
 -21  -5   4    0.05    0.03
  21   5  -4    0.01    0.02
  17  -9  -5    2.04    0.23
 -17   9   5    2.34    0.20
 -17   9   3    1.60    0.20
  17  -9  -3    2.00    0.23
  17   9  -3    2.00    0.11
  17   9  -3    1.82    0.12
 -21   5   6    3.32    0.19
  21  -5  -6    3.45    0.20
 -21  -5   6    3.84    0.13
  21   5  -6    3.63    0.13
  15  -9   2    5.58    0.27
 -15   9  -2    5.78    0.24
  15   9   2    5.74    0.10
  15   9   2    6.00    0.10
  22  -2  -8    1.10    0.15
 -22   2   8    1.15    0.14
  22   2  -8    1.20    0.13
 -22  -2   8    1.23    0.13
   7 -13  -3    0.07    0.05
  -7 -13   3    0.06    0.06
   7  13  -3    0.06    0.06
   4 -12   6    0.82    0.21
  -4  12  -6    0.93    0.21
   4  12   6    0.87    0.13
  -4 -12  -6    0.94    0.15
   8  12  -7    0.43    0.15
   8  12  -7    0.58    0.14
  -8  12   7    0.44    0.14
   8 -12  -7    0.55    0.15
   9  11  -9    0.97    0.16
   9  11  -9    0.82    0.19
  -9  11   9    0.71    0.17
   9 -11  -9    0.94    0.18
  -4   2 -14    0.70    0.16
   4  -2  14    0.79    0.15
  -4  -2 -14    0.99    0.15
   4   2  14    0.70    0.14
 -12   2 -10    1.57    0.17
 -12   2 -10    1.28    0.14
  12   2  10    1.63    0.11
 -12  -6  14    3.08    0.22
  12   6 -14    3.51    0.23
 -12   6  14    3.36    0.23
  12  -6 -14    3.17    0.23
  -9  -9  12    0.06    0.06
   9   9 -12    0.10    0.08
  15   1 -15    0.14    0.07
  -7  13   0    0.39    0.16
   7 -13   0    0.54    0.18
   7  13   0    0.56    0.13
  -7 -13   0    0.82    0.15
  15   7 -12    3.07    0.20
 -15  -7  12    2.67    0.20
  15  -7 -12    2.76    0.21
 -15   7  12    2.68    0.21
  -7  -7  14    0.40    0.11
   7   7 -14    0.32    0.15
  -7   7  14    0.21    0.09
   7  -7 -14    0.19    0.12
  18  -8  -7    0.45    0.14
 -18   8   7    0.32    0.11
 -18  -8   7    0.24    0.08
  -2  10 -10    0.37    0.12
  -2  10 -10    0.30    0.14
   2  10  10    0.42    0.10
  -2 -10 -10    0.35    0.12
  11   1 -16    4.95    0.25
 -11  -1  16    4.95    0.24
 -11   1  16    4.47    0.24
  11  -1 -16    4.40    0.25
  18  -4   4    0.09    0.05
 -18   4  -4    0.14    0.08
   1  11   9    0.03    0.03
  -1 -11  -9    0.04    0.05
  -1   7 -13    3.25    0.23
   1  -7  13    3.45    0.23
   1   7  13    2.81    0.18
  -1  -7 -13    3.16    0.18
 -20   0  12    0.18    0.08
   4  12  -8    3.31    0.27
   4  12  -8    3.97    0.24
  -4  12   8    3.80    0.22
  10 -12   1    0.87    0.19
 -10  12  -1    1.12    0.19
 -10 -12  -1    0.93    0.15
  10  12   1    0.94    0.13
 -14  10   8    1.41    0.20
  14 -10  -8    1.74    0.22
  14 -10  -8    1.24    0.21
  14  10  -8    1.61    0.17
 -14 -10   8    1.37    0.15
   5 -13  -5    0.05    0.05
  -5  -7  14    0.05    0.06
   5   7 -14    0.10    0.09
   5  -7 -14    0.12    0.08
 -10  -2  16    0.41    0.13
  10   2 -16    0.40    0.16
 -10   2  16    0.51    0.15
  10  -2 -16    0.39    0.15
  -3  13  -4    0.15    0.10
  -3 -13  -4    0.03    0.04
   3  13   4    0.09    0.05
  -2   8 -12    4.73    0.24
   2  -8  12    5.07    0.23
  -2  -8 -12    4.63    0.20
   2   8  12    4.91    0.20
  13 -11  -6    1.31    0.22
 -13  11   6    0.99    0.19
  13  11  -6    0.95    0.17
  13  11  -6    0.88    0.15
   8  10 -11    0.04    0.06
   8 -10 -11    0.04    0.04
  15  -7   5    0.50    0.15
 -15   7  -5    0.51    0.14
  -2  12  -7    0.99    0.22
  -2  12  -7    0.76    0.19
  -2  12  -7    1.18    0.19
   2  12   7    0.81    0.14
  -2 -12  -7    1.02    0.17
 -22   2   2    3.28    0.13
  22  -2  -2    3.06    0.15
 -22  -2   2    3.29    0.08
   6 -12   5    0.09    0.06
  -6 -12  -5    0.08    0.07
   6  12   5    0.02    0.04
   2  10 -11    4.41    0.29
   2  10 -11    4.99    0.25
   2 -10 -11    4.96    0.23
  -2  10  11    4.37    0.21
 -13  -7  13    0.13    0.09
  13   7 -13    0.41    0.12
  13  -7 -13    0.09    0.06
 -13   7  13    0.08    0.11
 -21   5   3    1.28    0.15
  21  -5  -3    1.24    0.16
 -21  -5   3    1.31    0.06
 -12  10  -4    2.74    0.23
 -12 -10  -4    2.85    0.13
 -15   1  -8    2.05    0.14
 -15  -1  -8    1.88    0.09
 -14   4  -8    1.99    0.18
 -14   4  -8    2.38    0.15
  14   4   8    2.03    0.08
 -14  -4  -8    2.20    0.08
  17  -9  -6    0.06    0.05
 -17   9   6    0.10    0.11
  17   9  -6    0.04    0.03
  17   9  -6    0.09    0.05
   9   1  12    0.08    0.04
  17  -9  -2    2.04    0.23
 -17   9   2    1.85    0.20
  17   9  -2    2.09    0.10
 -11  11  -3    2.54    0.23
  11  11   3    2.66    0.13
 -11 -11  -3    2.45    0.14
  21  -5  -7    0.55    0.16
 -21   5   7    0.43    0.13
  21   5  -7    0.61    0.10
 -21  -5   7    0.52    0.10
 -13  11   0    0.28    0.17
  13 -11   0    0.52    0.15
  13  11   0    0.38    0.09
 -13 -11   0    0.35    0.10
 -21   3   0    1.33    0.12
  21  -3   0    1.14    0.14
   2  12  -8    0.07    0.07
   2 -12  -8    0.03    0.04
  -7   1 -13    0.75    0.14
   7  -1  13    0.67    0.14
   7   1  13    0.67    0.13
  -7  -1 -13    0.72    0.13
 -16   2  -7    1.23    0.11
 -16   2  -7    0.89    0.12
  -2  -8  13    0.05    0.04
 -14   8  -5    1.62    0.21
  14  -8   5    1.61    0.22
   1 -13   5    0.16    0.11
  -1  13  -5    0.14    0.11
   1  13   5    0.14    0.08
  -1 -13  -5    0.08    0.08
 -19   1  -4    3.04    0.11
 -19  -1  -4    2.77    0.08
  -9  11  -5    3.82    0.26
   9 -11   5    3.87    0.29
   9  11   5    3.29    0.14
 -10  12   6    2.28    0.22
  10  12  -6    2.02    0.21
  10  12  -6    2.43    0.19
   7 -13  -4    1.48    0.23
  -7  13   4    0.99    0.20
   7  13  -4    1.28    0.19
   7  13  -4    1.29    0.17
 -19   7   1    1.97    0.18
  19  -7  -1    1.64    0.19
  19   7  -1    1.51    0.05
  -4  -2  16    0.04    0.04
   4   2 -16    0.32    0.12
   4   2 -16    0.06    0.04
  -4   2  16    0.07    0.08
 -10  -8  13    0.11    0.08
  10   8 -13    0.17    0.07
  10  -8 -13    0.07    0.09
  21  -1   1    0.88    0.10
 -21  -1  -1    0.89    0.05
 -18   8   1    0.09    0.06
  18  -8  -1    0.07    0.09
  18   8  -1    0.06    0.03
  18   8  -1    0.07    0.03
 -18   2  -5    1.37    0.11
 -18   2  -5    1.37    0.11
  -3  -1  16    2.37    0.21
  -3  -1  16    2.80    0.21
   3   1 -16    2.65    0.21
  -3   1  16    2.75    0.20
   3  -1 -16    2.56    0.21
 -21   3  10    0.47    0.12
  21  -3 -10    0.38    0.13
 -21  -3  10    0.40    0.11
  21   3 -10    0.59    0.11
 -19   7   8    0.23    0.11
  19  -7  -8    0.22    0.12
 -19  -7   8    0.29    0.08
  19   7  -8    0.17    0.06
 -16   6  -5    0.69    0.14
  16  -6   5    0.58    0.15
 -18   6  11    0.44    0.15
  18  -6 -11    0.16    0.12
 -18  -6  11    0.36    0.13
  18   6 -11    0.52    0.12
 -20   6   8    0.72    0.15
  20  -6  -8    0.65    0.16
  20   6  -8    0.72    0.12
  -9  -7  14    0.79    0.17
   9   7 -14    0.62    0.17
  -9   7  14    0.85    0.17
   9  -7 -14    0.67    0.15
 -19   5  11    0.43    0.12
  19  -5 -11    0.73    0.15
 -19  -5  11    0.38    0.12
  19   5 -11    0.37    0.12
   6  12  -8    0.82    0.16
   6  12  -8    0.30    0.15
   6 -12  -8    0.54    0.17
  -6  12   8    0.46    0.15
  12   0 -16    3.28    0.24
 -12   0  16    3.31    0.23
  -7  -3  16    0.81    0.17
   7   3 -16    0.95    0.17
  -7   3  16    0.58    0.18
   7  -3 -16    0.98    0.16
 -19   1  13    2.36    0.19
  19  -1 -13    2.07    0.20
 -19  -1  13    2.17    0.19
  19   1 -13    2.10    0.19
 -22   0   1    4.61    0.11
  -5  13  -3    2.66    0.24
   5 -13   3    2.89    0.27
   5  13   3    2.53    0.19
  -5 -13  -3    2.95    0.21
  -1  -9  12    0.16    0.15
   1   9 -12    0.14    0.13
   1  -9 -12    0.37    0.11
  -1   9  12    0.39    0.13
  -7   5 -12    0.71    0.14
   7  -5  12    0.66    0.13
   7   5  12    0.26    0.10
  -7  -5 -12    0.32    0.09
 -13   7  -7    6.22    0.25
  13   7   7    5.92    0.11
 -13  -7  -7    6.11    0.11
  -5  11  10    0.11    0.05
  -8   6 -11    0.40    0.16
  -8   6 -11    0.39    0.17
  -8  -6 -11    0.54    0.10
   8   6  11    0.59    0.10
 -21   1  11    0.77    0.14
  21  -1 -11    0.71    0.14
  21   1 -11    0.60    0.13
 -21  -1  11    0.90    0.15
   7 -13   1    0.95    0.22
  -7  13  -1    0.78    0.18
  -7 -13  -1    0.76    0.15
   7  13   1    0.73    0.15
  -9   5 -11    3.35    0.24
  -9   5 -11    3.73    0.20
   9   5  11    3.59    0.14
 -10  10  -6    4.98    0.27
  10 -10   6    4.46    0.29
 -10 -10  -6    4.33    0.15
  -9   9  -8    0.08    0.06
  -9   9  -8    0.13    0.08
  -9   9  -8    0.14    0.08
  -9  -9  -8    0.08    0.05
   9   9   8    0.08    0.05
 -11  -5  15    4.87    0.24
  11   5 -15    4.38    0.25
  11  -5 -15    4.57    0.25
 -11   5  15    4.77    0.24
  11  -5 -15    4.17    0.24
   0   6 -14    1.66    0.21
   0  -6 -14    1.33    0.18
   0   6  14    1.27    0.17
 -14   6  -7    4.89    0.22
 -14   6  -7    5.35    0.20
  14   6   7    4.90    0.09
 -14  -6  -7    4.81    0.09
   9   3 -16    0.18    0.09
  -9  -3  16    0.24    0.11
  -9   3  16    0.11    0.11
   9  -3 -16    0.29    0.10
  -2   0 -15    1.35    0.18
   2   0  15    1.32    0.18
 -14   0  -9    0.85    0.12
 -14   0  -9    0.95    0.10
   6  -6  12    4.31    0.21
  -6   6 -12    4.36    0.22
   6   6  12    4.24    0.17
   3  11 -10    0.06    0.05
   3  11 -10    0.05    0.06
  11  -1  11    0.06    0.04
 -13  -9  11    2.20    0.20
  13   9 -11    2.03    0.20
 -13   9  11    2.12    0.21
  13  -9 -11    1.97    0.23
 -20   2  12    0.06    0.05
 -20  -2  12    0.08    0.07
  20   2 -12    0.09    0.06
 -22   2   9    0.09    0.05
  22  -2  -9    0.09    0.05
 -22  -2   9    0.05    0.03
  -3  -7  14    0.57    0.16
   3   7 -14    0.73    0.17
  -3   7  14    0.80    0.15
   3  -7 -14    0.57    0.14
  -8   4 -12    1.36    0.17
   8  -4  12    1.43    0.16
  -8  -4 -12    1.48    0.13
   8   4  12    1.27    0.13
 -16   4  14    0.22    0.09
 -22   4   5    1.10    0.14
  22  -4  -5    1.34    0.16
 -22  -4   5    1.49    0.10
  22   4  -5    1.35    0.10
  -3   9 -11    0.06    0.06
 -12 -10  10    1.18    0.16
  12  10 -10    1.22    0.18
  12 -10 -10    1.29    0.21
 -12  10  10    1.37    0.19
  20  -6  -1    0.99    0.17
 -20   6   1    1.01    0.15
  -5  -3  16    2.56    0.22
   5   3 -16    2.70    0.22
   5  -3 -16    2.74    0.21
  -5   3  16    2.53    0.21
 -21   5   2    1.09    0.14
  21  -5  -2    0.97    0.15
  21   5  -2    1.18    0.05
 -16  10   4    0.94    0.19
  16 -10  -4    1.06    0.18
 -12   8  -7    1.08    0.16
 -12   8  -7    1.07    0.20
 -12  -8  -7    1.08    0.09
  17  -9  -7    4.19    0.26
 -17   9   7    4.53    0.24
 -17  -9   7    4.64    0.17
  17   9  -7    4.54    0.18
 -18   8   8    2.64    0.21
  18  -8  -8    2.70    0.23
 -18  -8   8    2.63    0.16
  18   8  -8    2.28    0.15
 -17   7  11    1.12    0.19
  17  -7 -11    0.82    0.17
  17   7 -11    1.05    0.16
 -17  -7  11    1.29    0.16
  14 -10   2    2.60    0.25
 -14  10  -2    2.23    0.22
 -14 -10  -2    2.21    0.12
  14  10   2    2.18    0.10
  22  -4  -6    2.41    0.18
 -22   4   6    2.41    0.17
 -22  -4   6    2.59    0.12
  22   4  -6    2.58    0.12
  17  -7   3    0.31    0.13
 -17   7  -3    0.31    0.12
  16  10  -3    0.02    0.02
   2   0 -16    4.09    0.23
  -2   0  16    4.66    0.23
  21  -5  -8    0.06    0.05
 -21   5   8    0.03    0.05
  21   5  -8    0.07    0.05
   3  13  -6    4.87    0.27
   3 -13  -6    4.87    0.25
  -5   1 -14    0.29    0.12
   5  -1  14    0.28    0.09
   5   1  14    0.21    0.11
  -5  -1 -14    0.51    0.12
  20  -4 -11    0.20    0.10
 -20   4  11    0.45    0.13
  20   4 -11    0.29    0.09
 -20  -4  11    0.48    0.12
   7  11 -10    0.47    0.19
   7  11 -10    0.45    0.13
   7 -11 -10    0.60    0.17
  -7  11  10    0.60    0.14
   7 -11 -10    0.36    0.13
  16  -8   3    4.66    0.26
 -16   8  -3    4.66    0.23
 -10   6 -10    2.21    0.18
 -10   6 -10    2.30    0.22
  10   6  10    1.85    0.11
 -22   4   4    3.44    0.17
  22  -4  -4    2.93    0.19
  22   4  -4    3.34    0.10
  -7   7 -11    4.92    0.22
  -7   7 -11    4.37    0.27
  -7  -7 -11    4.30    0.16
   7   7  11    4.65    0.16
  16   0 -15    1.21    0.20
 -16   0  15    1.50    0.19
  -5   5 -13    2.00    0.19
   5  -5  13    2.22    0.19
   5   5  13    1.96    0.16
  -5  -5 -13    2.24    0.15
 -13   9  -5    0.04    0.06
 -13  -9  -5    0.16    0.05
  13   9   5    0.13    0.04
   0  12  -8    0.47    0.19
   0  12  -8    0.53    0.16
   0  12   8    0.41    0.13
   0 -12  -8    0.49    0.15
  -8  12  -4    0.17    0.15
   8 -12   4    0.34    0.18
   8  12   4    0.70    0.12
  -8 -12  -4    0.46    0.12
   1  -3  15    2.71    0.20
  -1   3 -15    2.55    0.21
   1   3  15    2.55    0.19
  -1  -3 -15    2.49    0.19
 -17  -3  14    0.06    0.06
  17  -3 -14    0.07    0.06
 -17   3  14    0.05    0.05
 -16  10   5    0.32    0.16
  16 -10  -5    0.44    0.17
  16  10  -5    0.52    0.10
 -18   0  14    3.26    0.22
  18   0 -14    4.10    0.23
 -17   3  -6    1.25    0.12
 -17   3  -6    1.38    0.14
 -17  -3  -6    1.10    0.04
 -17  -3  -6    1.13    0.05
  15   5 -14    1.46    0.19
 -15  -5  14    1.28    0.18
  15  -5 -14    1.09    0.19
 -15   5  14    1.37    0.20
  13 -11  -7    0.09    0.06
  13  11  -7    0.07    0.05
  -6   4 -13    1.10    0.17
   6  -4  13    1.39    0.17
   6   4  13    1.10    0.14
  -6  -4 -13    1.11    0.14
 -10   4 -11    0.64    0.13
 -10   4 -11    0.41    0.13
  10   4  11    0.30    0.09
 -10  -4 -11    0.29    0.08
  23  -1  -5    2.52    0.14
 -23  -1   5    2.53    0.12
  23  -1  -6    0.46    0.11
 -23   1   6    0.38    0.10
  23   1  -6    0.43    0.09
 -23  -1   6    0.42    0.09
   1  13  -6    2.69    0.22
   1  13  -6    2.72    0.25
   1 -13  -6    2.66    0.22
  -1  13   6    2.71    0.21
  10 -12   2    0.24    0.14
 -10  12  -2    0.26    0.11
 -10 -12  -2    0.16    0.07
  10  12   2    0.17    0.07
   0 -14   0   15.51    0.35
   0  14   0   14.95    0.33
  12   2 -16    2.27    0.22
 -12  -2  16    2.33    0.22
 -12   2  16    2.30    0.21
  12  -2 -16    2.02    0.22
   7 -13  -5    4.13    0.27
  -7  13   5    4.21    0.25
   7  13  -5    4.45    0.22
   7  13  -5    4.45    0.25
 -22   2   1    4.83    0.14
  22  -2  -1    4.71    0.17
 -22  -2   1    4.74    0.08
 -17  -5  13    3.81    0.21
  17   5 -13    4.06    0.22
  17  -5 -13    4.37    0.24
 -17   5  13    3.86    0.23
   0  -4  15    0.04    0.05
  17  -5   5    2.91    0.20
 -17   5  -5    3.10    0.19
  13 -11   1    0.07    0.05
 -13  11  -1    0.13    0.09
  13  11   1    0.12    0.05
  11   9 -12    1.81    0.20
 -11  -9  12    1.73    0.20
  11  -9 -12    1.66    0.20
 -11   9  12    1.55    0.20
  11  -9 -12    1.72    0.21
  -9   7 -10    1.97    0.19
  -9   7 -10    1.66    0.22
  -9  -7 -10    1.63    0.12
 -11   5 -10    0.07    0.07
 -11  -5 -10    0.03    0.03
  10  10 -11    2.31    0.21
 -10 -10  11    2.40    0.20
 -10  10  11    1.88    0.20
  10 -10 -11    2.22    0.23
 -22   0  10    0.97    0.14
  22   0 -10    1.40    0.15
  18   4 -13    0.17    0.10
 -18  -4  13    0.40    0.13
 -18   4  13    0.54    0.14
  18  -4 -13    0.10    0.07
 -15   5  -7    1.48    0.17
 -15   5  -7    1.59    0.15
 -15  -5  -7    1.21    0.06
  15   5   7    1.35    0.06
 -16  10   2    0.52    0.16
  16 -10  -2    0.47    0.17
  16  10  -2    0.55    0.10
  22  -4  -7    0.76    0.14
 -22   4   7    0.77    0.14
  22   4  -7    0.81    0.10
 -22  -4   7    0.91    0.11
 -14  -8  12    0.92    0.15
  14   8 -12    0.73    0.15
 -14   8  12    0.74    0.17
  14  -8 -12    0.94    0.16
   0 -14   1    3.45    0.26
   0  14  -1    3.41    0.24
   0  14   1    3.63    0.24
   0 -14  -1    3.27    0.25
   5  13  -6    5.67    0.24
  -5  13   6    5.60    0.25
   5 -13  -6    5.62    0.27
   0  10 -11    0.39    0.20
   0  10 -11    0.73    0.18
   0  10  11    0.50    0.14
   0 -10 -11    0.52    0.16
 -12  12   3    0.31    0.16
  12 -12  -3    0.34    0.14
  12  12  -3    0.41    0.12
  12  12  -3    0.45    0.11
  15   3 -15    0.06    0.06
 -15  -3  15    0.18    0.09
 -15   3  15    0.18    0.09
  -6  -6  15    0.14    0.09
  18  -6   3    0.13    0.08
 -18   6  -3    0.16    0.07
   2  -2  15    2.42    0.20
  -2   2 -15    2.94    0.21
   2   2  15    2.47    0.19
  -2  -2 -15    2.53    0.19
  23  -1  -4    0.28    0.09
 -23   1   4    0.45    0.09
  23   1  -4    0.32    0.08
 -23  -1   4    0.39    0.07
 -13  -1  16    4.18    0.24
  13  -1 -16    4.14    0.24
  15  -9 -10    0.05    0.05
  15   9 -10    0.03    0.04
 -14   2  -9    0.11    0.06
 -14   2  -9    0.08    0.05
  14   2   9    0.02    0.02
 -14  -2  -9    0.07    0.04
  -5   7 -12    7.11    0.26
  -5   7 -12    7.61    0.30
  -5  -7 -12    7.25    0.20
   5   7  12    7.41    0.20
  -8  -6  15    1.53    0.20
   8   6 -15    1.26    0.21
   8  -6 -15    1.58    0.20
  -8   6  15    1.83    0.20
   8  12  -8    0.37    0.13
   8  12  -8    0.28    0.12
  -8  12   8    0.38    0.14
   8 -12  -8    0.26    0.13
 -12  12   2    1.22    0.19
  12 -12  -2    1.03    0.20
  12  12  -2    1.02    0.15
  12  12  -2    1.24    0.13
  11   3 -16    0.11    0.07
 -11   3  16    0.03    0.04
  11  -3 -16    0.06    0.04
 -18   8   0    0.76    0.15
  18  -8   0    0.71    0.18
  18   8   0    0.85    0.05
   4  -6  13    6.30    0.25
  -4   6 -13    6.94    0.25
  -4  -6 -13    6.19    0.20
   4   6  13    6.60    0.20
  23  -1  -7    2.83    0.16
 -23   1   7    3.26    0.17
  23   1  -7    2.97    0.15
 -23  -1   7    2.75    0.14
   2 -14   0    3.25    0.26
  -2  14   0    2.91    0.24
  -2 -14   0    2.68    0.24
   2  14   0    3.05    0.23
  -5  11  -8    0.39    0.14
  -5  11  -8    0.37    0.13
  -5 -11  -8    0.36    0.10
   5  11   8    0.26    0.09
   2 -14  -1    7.19    0.30
  -2  14   1    7.07    0.28
   2  14  -1    7.03    0.27
  -2 -14   1    7.28    0.29
   7 -13   2    0.69    0.19
  -7  13  -2    0.71    0.17
  -7 -13  -2    0.64    0.14
   7  13   2    0.51    0.12
   1  11 -10    0.25    0.12
   1  11 -10    0.11    0.13
   1 -11 -10    0.02    0.09
  -1  11  10    0.08    0.06
  11   7 -14    0.57    0.16
 -11  -7  14    0.93    0.17
  11  -7 -14    0.36    0.15
 -11   7  14    0.71    0.16
  19  -7   0    3.82    0.23
 -19   7   0    3.77    0.20
 -22   4   3    1.38    0.14
  22  -4  -3    0.98    0.15
 -22  -4   3    1.19    0.07
  20  -6  -9    1.25    0.18
 -20   6   9    0.95    0.16
  20   6  -9    0.85    0.13
 -20  -6   9    0.79    0.13
 -15   9  -3    1.50    0.19
  15  -9   3    1.42    0.22
 -15  -9  -3    1.17    0.08
  10 -12  -7   -0.05    0.10
  10  12  -7    0.08    0.06
  12  12  -4    0.03    0.05
  14 -10  -9    0.15    0.11
 -14  10   9    0.27    0.13
  14  10  -9    0.20    0.11
 -14 -10   9    0.21    0.09
 -16  10   6    1.14    0.18
  16 -10  -6    1.03    0.22
  16  10  -6    1.23    0.14
  16  10  -6    1.06    0.15
  19  -7  -9    0.03    0.04
 -19   7   9    0.05    0.08
 -15   3  -8    0.81    0.14
 -15   3  -8    0.96    0.12
  -3  13  -5    0.17    0.10
   3 -13   5    0.58    0.17
   3  13   5    0.29    0.11
  -3 -13  -5    0.20    0.10
  11  11  -9    0.89    0.20
  11  11  -9    1.12    0.17
 -11  11   9    0.88    0.19
  16   6 -13   10.07    0.27
 -16  -6  13    9.33    0.26
  16  -6 -13    9.65    0.29
 -16   6  13    9.78    0.28
   9  -3  12    0.07    0.05
   9   3  12    0.15    0.07
  -2  -2  16    1.00    0.19
   2   2 -16    1.40    0.19
  -2   2  16    1.40    0.18
   2  -2 -16    1.29    0.19
   9 -13  -2    0.38    0.14
  -9  13   2    0.28    0.16
  -9 -13   2    0.63    0.13
   9  13  -2    0.56    0.13
 -20   2  -3    0.68    0.09
  -7  11  -7    0.23    0.12
  -7  11  -7    0.17    0.09
  -7 -11  -7    0.08    0.06
   7  11   7    0.13    0.06
  -7   3 -13    0.63    0.13
   7  -3  13    0.45    0.13
  -7  -3 -13    0.39    0.12
   7   3  13    0.54    0.11
  -8  -4  16    0.06    0.06
   8   4 -16    0.04    0.05
   8  -4 -16    0.11    0.06
   0  14  -2   -0.01    0.12
   0 -14   2    0.30    0.13
   0  14   2    0.29    0.12
   0 -14  -2    0.13    0.10
   2 -14   1    0.34    0.16
  -2  14  -1    0.78    0.18
   2  14   1    0.96    0.16
  -2 -14  -1    0.56    0.17
 -11   9  -7    0.41    0.13
 -11   9  -7    0.61    0.16
  11   9   7    0.35    0.07
 -16  -2  15    0.19    0.11
  16   2 -15    0.13    0.07
  16  -2 -15    0.08    0.09
 -16   2  15    0.12    0.06
  20  -4   2    0.08    0.06
 -20   4  -2    0.09    0.06
   2  14  -2    6.78    0.27
  -2 -14   2    6.87    0.30
   2 -14  -2    7.35    0.30
   0   8 -13    4.02    0.25
   0  -8  13    4.24    0.23
   0  -8 -13    4.11    0.20
   0   8  13    4.41    0.21
   9 -13  -3    0.30    0.14
  -9  13   3    0.42    0.14
  -9 -13   3    0.39    0.13
   9  13  -3    0.35    0.12
  18   2 -14    1.40    0.18
 -18  -2  14    0.83    0.17
  18  -2 -14    1.29    0.19
 -18   2  14    1.09    0.18
 -21   3  -1    0.14    0.07
  21  -3   1    0.18    0.07
  12 -12  -1    0.04    0.11
 -12  12   1    0.16    0.10
  12  12  -1    0.14    0.06
 -12 -12   1    0.14    0.07
   3   3 -16    0.02    0.06
   6   4 -16    0.97    0.20
  -6  -4  16    1.26    0.20
   6  -4 -16    0.79    0.18
  21  -5  -1    0.09    0.05
 -21   5   1    0.13    0.05
  -3  11  -9    0.89    0.20
  -3  11  -9    1.09    0.19
  -3 -11  -9    1.17    0.16
   3  11   9    0.93    0.15
  -9  13   1    0.31    0.16
  -9  13   1    0.25    0.13
   9 -13  -1    0.25    0.13
   9  13  -1    0.29    0.11
  -9 -13   1    0.31    0.12
 -14  -6  14    0.19    0.09
  14  -6 -14    0.19    0.09
 -14   6  14    0.04    0.04
  12   8 -13    0.03    0.04
 -12  -8  13    0.07    0.08
  12  -8 -13    0.08    0.06
 -13   1 -10    0.21    0.08
  13   1  10    0.21    0.07
 -13  -1 -10    0.20    0.08
  -1  -5  15    0.79    0.16
   1   5 -15    0.64    0.18
   1  -5 -15    0.78    0.16
  -1   5  15    0.69    0.16
  19  -3 -13    0.21    0.12
 -19   3  13    0.42    0.12
  19   3 -13    0.24    0.09
 -19  -3  13    0.27    0.10
 -16   8  11    0.16    0.09
  16  -8 -11    0.15    0.09
 -16  -8  11    0.04    0.04
  16   8 -11    0.05    0.04
 -17   9   8    4.80    0.24
  17  -9  -8    4.61    0.26
  17   9  -8    4.77    0.19
 -17  -9   8    4.94    0.19
  -6  10  -9    0.20    0.10
  -6  10  -9    0.28    0.13
  -6  10  -9    0.16    0.14
  -6 -10  -9    0.34    0.09
   6  10   9    0.18    0.07
 -17   9   0    0.29    0.14
  17  -9   0    0.36    0.16
  17   9   0    0.31    0.06
  17   9   0    0.41    0.06
   4   6 -15    0.09    0.05
   4  -6 -15   -0.00    0.05
 -23   1   3    2.27    0.12
  23  -1  -3    2.32    0.14
 -23  -1   3    2.16    0.10
  11 -11   4    7.53    0.31
 -11  11  -4    6.88    0.29
 -11 -11  -4    7.12    0.18
  16 -10  -1    1.24    0.21
 -16  10   1    1.38    0.20
  16 -10  -1    1.52    0.21
  16  10  -1    1.25    0.10
  16  10  -1    1.48    0.10
  21  -5  -9    0.22    0.11
 -21   5   9    0.44    0.12
  21   5  -9    0.28    0.09
 -21  -5   9    0.23    0.09
  -4  12  -7    0.49    0.13
  -4  12  -7    0.42    0.14
   4  12   7    0.32    0.10
  -4 -12  -7    0.22    0.11
 -22   4   8    0.30    0.09
  22   4  -8    0.08    0.05
   1   1 -16    2.46    0.21
  -1  -1  16    2.62    0.21
  -1   1  16    2.59    0.21
   1  -1 -16    2.78    0.20
   1  -1 -16    2.44    0.20
  -1   1  16    2.74    0.21
   1 -13   6    0.03    0.07
  -1  13  -6    0.08    0.08
   1  13   6    0.19    0.09
  -1 -13  -6    0.04    0.04
   9  11 -10    4.30    0.23
   9 -11 -10    4.19    0.26
  -9  11  10    4.47    0.23
  21  -3 -11    0.86    0.15
 -21   3  11    0.84    0.16
  21  -3 -11    0.53    0.15
  21   3 -11    0.47    0.13
 -21  -3  11    0.71    0.13
  -6   8 -11    5.90    0.29
  -6  -8 -11    5.64    0.18
   6   8  11    5.82    0.18
  -8   8 -10    2.33    0.24
  -8   8 -10    2.73    0.22
  -8  -8 -10    2.20    0.13
   8   8  10    2.52    0.14
  12 -12  -5    7.34    0.30
 -12  12   5    7.72    0.28
  12  12  -5    7.87    0.23
   4  -4  14    0.20    0.12
  -4   4 -14    0.48    0.13
   4   4  14    0.36    0.10
  -4  -4 -14    0.23    0.10
 -12   4 -10    0.18    0.12
 -12   4 -10    0.37    0.12
  12   4  10    0.33    0.07
 -12  -4 -10    0.26    0.07
 -10  -6  15    8.50    0.28
  10   6 -15    9.14    0.29
 -10   6  15    8.91    0.28
  10  -6 -15    8.57    0.28
 -20   6   0    0.80    0.14
  20  -6   0    0.78    0.16
 -23   1   8    5.08    0.19
  23  -1  -8    5.05    0.19
 -23  -1   8    4.96    0.17
  23   1  -8    4.83    0.18
 -12   6  -9    0.48    0.13
 -12   6  -9    0.37    0.13
 -12  -6  -9    0.43    0.07
   1   7 -14    0.03    0.04
 -11   7  -9    2.51    0.20
  11   7   9    2.54    0.11
 -11  -7  -9    2.25    0.11
   6 -12   6    0.60    0.16
  -6  12  -6    0.46    0.18
  -6 -12  -6    0.74    0.13
   6  12   6    0.42    0.11
  -1   9 -12    0.86    0.20
  -1   9 -12    0.95    0.20
   1   9  12    0.90    0.15
  -1  -9 -12    0.90    0.15
 -13  -5  15    7.74    0.27
  13   5 -15    7.45    0.27
  13  -5 -15    7.25    0.27
 -13   5  15    7.18    0.27
  18  -8  -9    2.28    0.23
 -18   8   9    1.74    0.21
 -18  -8   9    2.30    0.17
  18   8  -9    2.14    0.16
 -14   0  16   10.20    0.29
  14   0 -16   10.73    0.30
 -11   3 -11    0.43    0.13
  11   3  11    0.64    0.10
 -11  -3 -11    0.49    0.10
  -3   5 -14    2.14    0.20
   3  -5  14    2.37    0.20
   3   5  14    2.14    0.17
  -3  -5 -14    2.10    0.17
  -9  13   4    4.74    0.26
   9 -13  -4    4.32    0.28
   9  13  -4    4.78    0.23
  -4  10 -10    0.12    0.07
  -4 -10 -10    0.04    0.03
   4  10  10    0.04    0.03
  -8  10  -8    0.46    0.18
  -8  10  -8    0.66    0.15
   8  10   8    0.57    0.11
  -8 -10  -8    0.60    0.10
  -4  14   1    5.76    0.28
   4 -14  -1    5.08    0.29
   4  14  -1    5.82    0.25
  -4 -14   1    5.19    0.27
   4  12  -9    0.25    0.09
   4  12  -9    0.26    0.14
  -4  12   9    0.20    0.09
   4 -12  -9    0.06    0.09
 -10   0 -12    0.80    0.13
  10   0  12    0.60    0.12
 -21   1  -2    0.02    0.05
  21  -1   2    0.25    0.07
 -21  -1  -2    0.21    0.04
  10   4 -16    1.00    0.17
 -10  -4  16    0.84    0.18
  10  -4 -16    0.63    0.17
 -10   4  16    0.98    0.16
   3  -1  15    0.52    0.14
  -3   1 -15    0.94    0.16
   3   1  15    0.55    0.13
  -3  -1 -15    0.51    0.13
 -12  10  -5    0.78    0.18
  12 -10   5    1.01    0.22
  12  10   5    0.83    0.09
 -12 -10  -5    0.72    0.10
  -5  -9  13    2.66    0.22
   5   9 -13    2.68    0.23
  -5   9  13    2.13    0.20
   5  -9 -13    2.34    0.20
   7  13  -6    0.16    0.09
   7  13  -6    0.36    0.13
   7 -13  -6    0.41    0.14
  -7  13   6    0.13    0.12
  22  -4  -2    0.85    0.14
 -22   4   2    0.47    0.12
 -22  -4   2    0.65    0.05
  20   0 -13    0.19    0.08
 -20   0  13    0.20    0.08
   7  -9 -13    1.30    0.18
  -7   9  13    1.17    0.19
   2 -14   2    1.97    0.25
  -2  14  -2    1.38    0.23
   2  14   2    1.64    0.20
  -2 -14  -2    1.49    0.22
  -9  13   0    0.26    0.10
   9  13   0    0.17    0.08
  -9 -13   0    0.28    0.09
  16 -10  -7    0.16    0.15
 -16  10   7    0.17    0.11
  16  10  -7    0.25    0.10
  16  10  -7    0.37    0.10
   2  14  -3    0.24    0.14
  -2 -14   3    0.11    0.08
  -2  14   3    0.18    0.09
   4 -14   0    0.24    0.11
  -4  14   0    0.39    0.14
  -4  14   0    0.27    0.12
  -4 -14   0    0.39    0.13
   4  14   0    0.24    0.09
  13 -11  -8    0.32    0.14
 -13  11   8    0.40    0.14
  13  11  -8    0.25    0.13
  13  11  -8    0.55    0.13
   5  -3  14    0.46    0.13
  -5   3 -14    0.95    0.15
   5  -3  14    0.84    0.15
  -5  -3 -14    0.68    0.14
   5   3  14    0.92    0.14
  -4  14   2    0.27    0.14
   4 -14  -2    0.60    0.16
  -4 -14   2    0.59    0.16
  -4 -14   2    0.40    0.15
   4  14  -2    0.36    0.13
   3  -7  13    6.73    0.25
  -3   7 -13    7.37    0.27
  -3  -7 -13    7.01    0.21
   3   7  13    7.63    0.21
  -2  12  -8    2.68    0.23
  -2  12  -8    2.19    0.26
  -2  12  -8    2.49    0.22
   2  12   8    2.58    0.18
  -2 -12  -8    2.70    0.19
  -6 -10  12    0.71    0.16
   6  10 -12    0.69    0.17
  -6  10  12    0.66    0.15
   6 -10 -12    0.87    0.16
 -21   1  12    0.24    0.08
  21  -1 -12    0.14    0.10
  21   1 -12    0.31    0.11
 -21  -1  12    0.23    0.10
 -16   4  -7    1.24    0.13
 -16   4  -7    1.27    0.16
 -16  -4  -7    1.09    0.05
 -19   5  12    0.16    0.11
  19  -5 -12    0.13    0.09
 -19  -5  12    0.20    0.07
  19   5 -12    0.19    0.08
   0 -14   3    0.13    0.07
   0  14  -3    0.09    0.05
   0  14   3    0.09    0.06
   0 -14  -3    0.07    0.06
 -18   0  -6   10.13    0.15
   6  12  -9    0.65    0.16
   6  12  -9    0.86    0.19
  -6  12   9    0.59    0.16
   6 -12  -9    0.79    0.16
 -12 -12   0    0.02    0.03
  12  12   0    0.04    0.04
 -18   6  12    2.79    0.21
  18  -6 -12    2.34    0.22
  18  -6 -12    2.53    0.22
  18   6 -12    2.70    0.20
 -18  -6  12    2.70    0.20
  -4  -4  16    0.30    0.13
   4   4 -16    0.19    0.13
   4  -4 -16    0.43    0.11
  -4   4  16    0.22    0.12
 -15  -7  13    1.28    0.18
  15   7 -13    1.33    0.19
 -15   7  13    1.54    0.20
  15  -7 -13    1.07    0.21
  -6   0 -14    0.08    0.12
   6   0  14    0.34    0.09
  22  -2   0    0.64    0.12
 -22   2   0    0.69    0.09
 -18   4  -5    1.29    0.12
 -18   4  -5    1.19    0.14
  -9  11  -6    1.95    0.25
   9 -11   6    2.17    0.27
  13 -11   2    4.84    0.29
 -13  11  -2    5.04    0.26
 -13 -11  -2    4.72    0.16
  13  11   2    4.87    0.14
   2  12  -9    0.12    0.06
   2  12  -9    0.25    0.11
   2 -12  -9    0.12    0.07
  -2  12   9    0.09    0.08
 -13   5  -9    0.62    0.14
 -13   5  -9    0.37    0.12
  13   5   9    0.44    0.07
 -23   3   5    2.37    0.15
  23  -3  -5    2.57    0.17
  23   3  -5    2.34    0.11
 -23  -3   5    2.63    0.11
  10 -12   3    0.61    0.17
 -10  12  -3    0.58    0.17
 -10 -12  -3    0.63    0.12
  10  12   3    0.38    0.11
   4  10 -12    2.04    0.22
  -4 -10  12    1.96    0.21
   4 -10 -12    1.86    0.20
  -4  10  12    2.24    0.20
 -14  10  -3    4.21    0.25
  14 -10   3    4.13    0.27
  14 -10   3    4.09    0.27
 -14 -10  -3    3.53    0.12
  14  10   3    3.71    0.10
  23  -3  -6    3.27    0.19
 -23   3   6    3.44    0.17
 -23  -3   6    3.36    0.13
  23   3  -6    3.31    0.13
  15 -11  -4    0.06    0.07
 -15  11   3    0.89    0.17
  15 -11  -3    1.05    0.19
  15  11  -3    0.65    0.12
  15  11  -3    0.85    0.12
   3  13  -7    6.75    0.30
  -3  13   7    6.47    0.24
   3 -13  -7    6.43    0.28
  -4   8 -12    7.32    0.31
  -4   8 -12    8.02    0.27
   4   8  12    7.37    0.21
  -4  -8 -12    7.54    0.21
 -10   8  -9    2.04    0.20
 -10   8  -9    1.96    0.22
 -10  -8  -9    1.80    0.11
  10   8   9    1.59    0.11
  -6  -8  14    0.06    0.07
   6   8 -14    0.52    0.14
  -6   8  14    0.08    0.08
   6  -8 -14    0.21    0.09
  17   1 -15    2.16    0.22
 -17  -1  15    2.35    0.21
  17  -1 -15    2.18    0.22
 -17   1  15    2.44    0.22
   7 -13   3    0.49    0.19
  -7  13  -3    0.75    0.18
   7  13   3    0.55    0.12
  -7 -13  -3    0.35    0.13
 -17   1  -7    8.71    0.18
 -17  -1  -7    8.83    0.15
 -17  -1  -7    9.18    0.14
 -15   7  -6    3.27    0.22
  15  -7   6    3.13    0.23
 -15  -7  -6    2.68    0.07
   4 -14   1    1.49    0.25
  -4  14  -1    1.48    0.22
   4  14   1    1.97    0.20
  -4 -14  -1    1.88    0.21
 -23   1   2    7.34    0.15
 -23  -1   2    7.51    0.13
  12 -12  -6    1.19    0.22
 -12  12   6    1.75    0.21
  12  12  -6    1.61    0.17
  12  12  -6    1.58    0.19
  -8   2 -13    0.64    0.12
   8  -2  13    0.52    0.12
  -8  -2 -13    0.46    0.11
   8   2  13    0.46    0.10
   0   0  16    1.11    0.17
   0   0 -16    0.47    0.15
  -8  -8  14    1.73    0.20
   8   8 -14    1.29    0.21
   8  -8 -14    1.48    0.19
  -8   8  14    1.08    0.19
 -16   0  -8    6.58    0.14
 -16   0  -8    6.53    0.17
 -22   0  11    0.66    0.12
  22   0 -11    0.37    0.11
 -18   8  -1    2.97    0.21
  18  -8   1    2.70    0.22
 -23   3   4    0.11    0.06
  23   3  -4    0.12    0.04
 -23  -3   4    0.20    0.05
   2  -6  14    2.53    0.21
  -2   6 -14    2.58    0.22
   2   6  14    2.36    0.18
  -2  -6 -14    2.64    0.18
 -13  -3  16    0.05    0.04
  13   3 -16    0.04    0.05
  13  -3 -16    0.04    0.04
  -4 -14   3    0.08    0.05
  -4  14   3    0.11    0.09
   4 -14  -3    0.07    0.05
  -1  11 -10    0.29    0.14
  -1  11 -10    0.36    0.18
   1  11  10    0.25    0.10
  -1 -11 -10    0.53    0.12
   5  13  -7    6.89    0.27
  -5  13   7    6.44    0.24
   5 -13  -7    6.31    0.28
  14   2 -16    4.12    0.25
 -14  -2  16    4.07    0.24
  14  -2 -16    4.24    0.25
  14  -8   6    1.61    0.22
 -14   8  -6    1.82    0.21
  14   8   6    1.84    0.07
   3   9 -13    0.28    0.12
  -3  -9  13    0.23    0.12
  -3   9  13    0.31    0.13
   3  -9 -13    0.45    0.12
   9 -13  -5    6.35    0.29
  -9  13   5    6.56    0.28
   9  13  -5    6.08    0.26
 -15  11   5    0.76    0.16
  15 -11  -5    0.53    0.16
  15  11  -5    0.69    0.12
  15  11  -5    0.52    0.13
  -8 -10  12    0.07    0.05
   8 -12   5    0.62    0.20
  -8  12  -5    1.15    0.19
  -8 -12  -5    0.76    0.14
   8  12   5    0.88    0.12
 -20   6  10    0.70    0.15
  20  -6 -10    0.70    0.16
  20   6 -10    0.81    0.14
 -20  -6  10    0.51    0.13
 -16  10   0    0.31    0.13
  16 -10   0    0.30    0.15
  16  10   0    0.34    0.08
   9   9 -13    0.49    0.13
   9  -9 -13    0.31    0.13
  -9   9  13    0.65    0.14
 -23   3   7    2.62    0.17
  23  -3  -7    2.92    0.19
 -23  -3   7    2.78    0.13
  23   3  -7    2.31    0.14
  20   4 -12    0.07    0.04
  22  -4  -9    0.67    0.14
 -22   4   9    0.45    0.13
  22   4  -9    0.70    0.12
 -22  -4   9    0.85    0.13
 -19   1  -5    2.70    0.12
 -19   1  -5    2.46    0.11
 -19  -1  -5    2.22    0.08
 -19  -1  -5    2.37    0.07
 -19   7  -1    2.68    0.19
  19  -7   1    2.23    0.21
  23  -1  -9    0.03    0.03
 -23   1   9    0.06    0.04
 -23  -1   9    0.06    0.04
  23   1  -9    0.03    0.03
 -10   2 -12    0.29    0.10
  10  -2  12    0.32    0.12
  10   2  12    0.24    0.09
 -10  -2 -12    0.32    0.09
   1  13  -7    1.08    0.22
   1  13  -7    1.41    0.23
   1  13  -7    1.11    0.20
   1 -13  -7    1.60    0.21
  -1  13   7    1.44    0.18
 -12   0 -11    0.43    0.10
  12   0  11    0.33    0.09
 -19   7  10    0.09    0.06
  19   7 -10    0.08    0.05
 -19  -7  10    0.21    0.07
  10  12  -8    0.24    0.11
  10  12  -8    0.37    0.14
 -10  12   8    0.35    0.12
  10 -12  -8    0.34    0.14
  19   1 -14    4.42    0.23
 -19  -1  14    5.04    0.23
  19  -1 -14    4.44    0.24
 -19   1  14    4.73    0.23
   4   8 -14    0.11    0.09
  -4   8  14    0.27    0.10
   4  -8 -14    0.15    0.11
 -12 -10  11    0.16    0.08
  12 -10 -11    0.05    0.05
 -12  10  11    0.10    0.07
  17  -7 -12    0.84    0.19
 -17   7  12    0.89    0.19
  17   7 -12    1.13    0.18
 -17  -7  12    1.41    0.17
  -2  -6  15    0.55    0.16
   2   6 -15    0.44    0.16
  -2   6  15    0.35    0.13
   2  -6 -15    0.39    0.14
   8   0 -17    0.47    0.16
  -8   0  17    0.57    0.15
   9 -13   1    1.09    0.23
  -9  13  -1    1.04    0.22
  -9 -13  -1    1.29    0.17
   9  13   1    1.22    0.16
 -16   6  -6    4.34    0.19
 -21   5   0    0.21    0.08
  -2  10 -11    1.21    0.22
  -2  10 -11    1.24    0.19
   2  10  11    0.75    0.15
  -2 -10 -11    1.13    0.16
 -10  10  -7    0.29    0.12
 -10  10  -7    0.38    0.11
 -10 -10  -7    0.40    0.08
  10  10   7    0.35    0.08
 -13  -7  14    0.16    0.09
   2 -14   3    4.92    0.30
  -2  14  -3    4.90    0.28
  -2 -14  -3    4.47    0.25
   2  14   3    4.37    0.23
 -13  -9  12    0.79    0.15
  13   9 -12    0.88    0.16
 -13   9  12    0.81    0.17
  13  -9 -12    0.67    0.17
 -18   2  -6    3.76    0.13
 -18   2  -6    3.43    0.15
 -18  -2  -6    3.58    0.08
  17  -9  -9    1.97    0.23
 -17   9   9    2.28    0.21
  17   9  -9    2.16    0.17
 -17  -9   9    1.93    0.17
  17  -9   1    3.23    0.25
 -17   9  -1    3.73    0.23
   2  14  -4    0.02    0.06
   5  11 -11    0.87    0.20
  -5  11  11    0.78    0.17
   5 -11 -11    0.80    0.18
 -12  -6  15    3.92    0.24
  12   6 -15    4.04    0.24
  12  -6 -15    4.10    0.24
 -12   6  15    3.90    0.24
  21  -5 -10    2.01    0.19
 -21   5  10    2.34    0.19
  21   5 -10    2.55    0.16
 -21  -5  10    2.05    0.16
  -7   9 -10    3.20    0.26
  -7  -9 -10    2.93    0.15
   7   9  10    3.17    0.15
   7   1 -17    2.14    0.22
  -7  -1  17    1.97    0.22
  -7   1  17    2.16    0.21
   7  -1 -17    1.98    0.22
   6   0 -17    0.24    0.10
   6   0 -17    0.10    0.06
  -6   0  17    0.30    0.12
 -13   3 -10    0.08    0.06
 -13   3 -10    0.08    0.05
   2  10 -12    0.24    0.12
   2  10 -12    0.35    0.15
  -2  10  12    0.47    0.13
   2 -10 -12    0.44    0.14
 -20   0  -4    0.07    0.03
 -20   0  -4    0.08    0.04
 -12  -4  16    1.03    0.20
  12   4 -16    1.18    0.21
  12  -4 -16    1.05    0.20
 -12   4  16    1.13    0.20
  -7  -5  16    0.28    0.16
   7   5 -16    0.38    0.17
  -7   5  16    0.45    0.16
   7  -5 -16    0.52    0.16
 -14  10  10    0.47    0.14
  14 -10 -10    0.45    0.13
  14  10 -10    0.77    0.14
 -14 -10  10    0.83    0.13
 -22   4   1    1.35    0.14
  22  -4  -1    1.08    0.15
   8 -12  -9    2.70    0.24
  -8  12   9    2.65    0.23
   9   1 -17    0.52    0.14
  -9  -1  17    0.54    0.16
  -9   1  17    0.74    0.16
   9  -1 -17    0.59    0.16
 -15  -1  16    3.16    0.22
  15   1 -16    2.90    0.23
  15  -1 -16    2.66    0.23
 -15   1  16    2.88    0.23
  23  -3  -3    2.81    0.17
 -23   3   3    3.02    0.15
  23   3  -3    3.10    0.09
 -23  -3   3    3.08    0.09
   3 -13   6    0.06    0.06
 -15  -9  11    0.76    0.14
  15   9 -11    0.54    0.15
 -15   9  11    0.78    0.19
  15  -9 -11    0.51    0.17
 -16  10   8    2.56    0.23
  16 -10  -8    3.25    0.25
 -16 -10   8    2.77    0.17
  16  10  -8    3.06    0.18
 -10   0  17    0.14    0.10
 -15  11   6    0.27    0.11
  15 -11  -6    0.13    0.07
  15  11  -6    0.19    0.09
  22   0   1    1.09    0.09
 -22   0  -1    1.19    0.08
 -12 -12  -1    0.08    0.05
  -5  13  -5    0.06    0.05
   5  13   5    0.39    0.10
  -5 -13  -5    0.16    0.08
   0 -14   4    0.12    0.07
   0  14  -4    0.07    0.05
   0  14   4    0.12    0.11
   0 -14  -4    0.10    0.06
   4 -14   2    3.30    0.28
   4  14   2    3.78    0.21
  -4 -14  -2    3.61    0.24
   0  12  -9    4.87    0.29
   0  12   9    4.63    0.21
   0 -12  -9    4.50    0.23
  15 -11  -1    0.57    0.19
 -15  11   1    0.58    0.17
  15  11  -1    0.54    0.09
  15  11  -1    0.67    0.10
 -23   3   8    0.25    0.10
  23  -3  -8    0.42    0.11
 -23  -3   8    0.26    0.10
  23   3  -8    0.29    0.10
 -13   9  -6    0.45    0.13
  13  -9   6    0.23    0.14
 -13  -9  -6    0.29    0.06
  -5   9 -11    1.04    0.22
  -5   9 -11    1.03    0.19
   5   9  11    0.73    0.13
  -5  -9 -11    0.92    0.13
   7  11 -11    0.08    0.06
   7  11 -11    0.12    0.11
  -7  11  11    0.10    0.05
   0   2 -16    0.75    0.18
   0  -2  16    1.10    0.19
   0  -2 -16    0.99    0.15
   0   2  16    0.87    0.17
   9   5 -16    0.90    0.17
   9  -5 -16    0.82    0.16
  -9   5  16    1.22    0.18
 -16   2  -8    2.76    0.15
 -16   2  -8    2.54    0.13
 -16  -2  -8    2.71    0.09
 -22   2  11    0.23    0.09
  22   2 -11    0.09    0.07
 -22  -2  11    0.10    0.05
   3  11 -11    1.79    0.22
  -3  11  11    1.47    0.18
   3 -11 -11    1.50    0.20
 -13   7  -8    2.68    0.20
 -13   7  -8    3.14    0.23
  13   7   8    2.72    0.10
 -13  -7  -8    2.61    0.10
  -2   4 -15    1.04    0.18
   2  -4  15    0.83    0.17
  -2  -4 -15    0.77    0.15
   2   4  15    0.80    0.15
 -15   9  -4    1.88    0.21
  15  -9   4    1.55    0.22
  15   9   4    1.46    0.07
 -14   4  -9    0.07    0.04
 -20   6  -1    0.02    0.04
  -4 -14   4    0.11    0.07
   4  14  -4    0.29    0.13
  -4  14   4    0.10    0.06
   4 -14  -4    0.16    0.12
  -6  14   1    0.03    0.05
  -6 -14   1    0.28    0.10
   6  14  -1    0.13    0.08
 -10  -8  14    0.63    0.16
  10   8 -14    0.64    0.17
 -10   8  14    1.08    0.16
  10  -8 -14    0.64    0.17
  11  11 -10    0.49    0.17
  11  11 -10    0.74    0.16
  11 -11 -10    0.46    0.15
 -11  11  10    0.78    0.16
  -4   0 -15    0.29    0.13
   4   0  15    0.46    0.13
   6 -14  -2    0.51    0.16
  -6  14   2    0.16    0.12
  -6 -14   2    0.13    0.06
   6  14  -2    0.29    0.11
  18  -6   4    2.71    0.22
 -18   6  -4    3.37    0.19
 -15   1  -9    0.68    0.10
 -15   1  -9    0.79    0.12
 -15  -1  -9    0.66    0.09
 -15  -1  -9    0.52    0.11
 -18   8  10    0.10    0.08
  18   8 -10    0.05    0.03
 -18  -8  10    0.08    0.05
  -7  -7  15    0.22    0.09
   7   7 -15    0.13    0.08
   7   7 -15    0.10    0.09
   7  -7 -15    0.03    0.04
  -7   7  15    0.12    0.07
  -9   9  -9    0.17    0.09
  -9   9  -9    0.16    0.07
  -9  -9  -9    0.24    0.07
   9   9   9    0.20    0.07
  21  -3   2    0.04    0.04
 -21   3  -2    0.08    0.04
   7  13  -7    1.93    0.22
   7  13  -7    2.13    0.24
  -7  13   7    1.94    0.21
   7 -13  -7    2.03    0.24
  -7  13   7    2.26    0.22
  -3   3 -15    0.47    0.15
   3  -3  15    0.47    0.14
  -3  -3 -15    0.45    0.11
   3   3  15    0.28    0.13
   5   5 -16    0.94    0.19
  -5  -5  16    1.12    0.19
  -5   5  16    1.09    0.17
   5  -5 -16    1.21    0.19
 -14   6  -8    1.76    0.19
 -14   6  -8    1.80    0.17
 -14  -6  -8    1.77    0.07
  14   6   8    1.95    0.08
  -8  -2  17    0.17    0.09
   8   2 -17    0.36    0.13
   8  -2 -17    0.23    0.11
  -8   2  17    0.18    0.12
   2   4 -16    0.00    0.06
   5   1 -17    0.81    0.19
  -5  -1  17    0.80    0.18
  -5   1  17    1.32    0.19
   5  -1 -17    0.93    0.16
   6 -14   0    1.23    0.23
  -6  14   0    1.56    0.22
  -6 -14   0    1.01    0.20
   6  14   0    1.21    0.18
  -9  13   6    2.18    0.23
   9 -13  -6    2.02    0.24
   9  13  -6    2.46    0.21
   9  13  -6    2.36    0.22
   2  -8  13    7.67    0.26
  -2   8 -13    7.58    0.28
  -2  -8 -13    7.19    0.22
   2   8  13    7.17    0.22
 -12   8  -8    2.21    0.20
 -12   8  -8    2.06    0.22
 -12  12   7    0.85    0.17
  12 -12  -7    0.92    0.20
  12  12  -7    0.94    0.15
  12  12  -7    0.78    0.17
 -21   3  12    0.09    0.05
 -21  -3  12    0.10    0.07
 -20   8   5    9.58    0.26
  20  -8  -5    9.59    0.30
 -20  -8   5    9.74    0.16
  20   8  -5   10.08    0.17
  21  -7  -5    5.63    0.26
 -21   7   5    5.93    0.23
  21   7  -5    6.08    0.14
 -21  -7   5    6.31    0.14
  -6  14   3    0.19    0.11
   6 -14  -3    0.32    0.16
   6  14  -3    0.25    0.13
  -6 -14   3    0.22    0.11
   5   7 -15    0.20    0.10
   5  -7 -15    0.06    0.07
  -5   7  15    0.03    0.08
 -23   1   1    2.26    0.11
  23  -1  -1    2.39    0.13
 -23  -1   1    2.23    0.08
  23   1  -1    2.35    0.10
  10 -10 -12    0.14    0.08
  -1  13  -7    0.23    0.13
  -1  13  -7    0.53    0.16
  -1 -13  -7    0.22    0.13
   1  13   7    0.26    0.11
  -1   5 -15    0.58    0.16
  -1  -5 -15    0.45    0.13
   1   5  15    0.39    0.13
 -17  -5  14    4.47    0.23
  17   5 -14    4.58    0.24
 -17   5  14    4.37    0.25
  17  -5 -14    4.75    0.25
  13  11  -9    0.03    0.04
  13  11  -9    0.15    0.08
 -18  -4  14    0.89    0.17
  18  -4 -14    1.21    0.18
 -18   4  14    0.95    0.18
 -18   4  14    1.05    0.19
 -14  -8  13    0.70    0.16
  14   8 -13    0.85    0.16
  14  -8 -13    0.54    0.16
 -14   8  13    0.37    0.14
 -17   5  -6    1.86    0.15
 -17   5  -6    1.63    0.17
  20  -8  -4    6.06    0.26
 -20   8   4    6.49    0.24
  20   8  -4    6.62    0.14
  20   8  -4    5.99    0.15
  11 -11   5    5.71    0.31
  11  11   5    5.45    0.15
 -11 -11  -5    5.66    0.17
   9   7 -15    3.27    0.25
  -9  -7  15    3.50    0.23
   9  -7 -15    3.59    0.24
  -9   7  15    3.41    0.24
  -1   7 -14    0.08    0.06
  11   1 -17    0.42    0.14
 -11  -1  17    0.57    0.16
 -11   1  17    0.48    0.14
 -11   1  17    0.43    0.14
  11  -1 -17    0.49    0.13
   6   2 -17    0.06    0.05
  -1  -9  13    1.75    0.20
   1  -9 -13    1.96    0.19
  -1   9  13    1.92    0.18
  18   0 -15    1.87    0.21
 -18   0  15    1.98    0.20
  21  -7  -4    2.20    0.21
 -21   7   4    2.48    0.18
 -21  -7   4    2.40    0.09
 -20   2  -4    0.34    0.07
 -20   2  -4    0.45    0.08
  24   0  -6    2.51    0.15
 -24   0   6    2.31    0.14
  -2  -8  14    0.15    0.06
   2   8 -14    0.33    0.10
   2  -8 -14    0.09    0.10
  -2   8  14    0.25    0.11
 -21   7   6    2.72    0.20
  21  -7  -6    2.72    0.22
 -21  -7   6    2.71    0.13
  21   7  -6    2.56    0.12
 -17  -3  15    0.02    0.05
 -17   3  15    0.03    0.06
  17  -3 -15    0.16    0.09
 -24   0   5    0.06    0.05
  24   0  -5    0.19    0.06
 -11  -9  13    0.47    0.14
  11   9 -13    0.65    0.14
  11  -9 -13    0.70    0.15
 -11   9  13    0.34    0.15
 -17   3  -7    3.03    0.14
 -17  -3  -7    2.39    0.08
   9 -13   2    0.35    0.15
  -9  13  -2    0.31    0.10
   9  13   2    0.23    0.08
  -9 -13  -2    0.23    0.11
 -16  10  -1    2.84    0.24
  16 -10   1    2.64    0.25
  16  10   1    2.82    0.10
  23  -1 -10    0.90    0.15
 -23   1  10    0.80    0.13
 -23  -1  10    1.08    0.14
  23   1 -10    0.66    0.13
 -16  -8  12    1.05    0.16
  16   8 -12    0.79    0.16
  16  -8 -12    0.82    0.18
 -16   8  12    0.88    0.17
  16  -8 -12    0.52    0.17
  -4   0  17    0.25    0.13
   4   0 -17    0.53    0.13
 -20   8   6    9.60    0.27
  20  -8  -6    9.54    0.30
 -20  -8   6    9.94    0.19
  20   8  -6    9.50    0.18
  -1   1 -16    0.06    0.04
   1  -1  16    0.05    0.04
  -7  13  -4    0.00    0.05
  10   2 -17    0.19    0.08
 -10  -2  17    0.09    0.06
 -10   2  17    0.03    0.04
  10  -2 -17    0.11    0.06
 -13  11  -3    6.06    0.28
  13 -11   3    6.47    0.31
  13  11   3    5.81    0.14
 -13 -11  -3    5.74    0.16
  22  -4 -10    0.02    0.05
 -22  -4  10    0.02    0.03
  22   4 -10    0.09    0.06
 -22   2  -1    0.68    0.09
  22  -2   1    0.78    0.11
 -23   3   2    2.13    0.14
  23  -3  -2    2.21    0.16
  15   5 -15    0.17    0.09
 -15  -5  15    0.18    0.09
 -15   5  15    0.16    0.10
 -15   5  15    0.29    0.10
  15  -5 -15    0.11    0.07
 -10  12  -4    0.61    0.18
  10 -12   4    1.00    0.21
 -10  12  -4    0.90    0.21
  10  12   4    0.71    0.11
 -10 -12  -4    0.84    0.14
  24   0  -7    2.12    0.14
 -24   0   7    2.00    0.14
  15 -11  -7    0.66    0.19
 -15  11   7    0.65    0.16
  15  11  -7    0.85    0.14
  15  11  -7    0.74    0.15
  -2  14  -4    0.73    0.19
   2 -14   4    1.00    0.22
   2  14   4    0.81    0.17
  -2 -14  -4    1.07    0.19
  20  -8  -3    1.09    0.19
 -20   8   3    1.11    0.17
  20   8  -3    0.98    0.08
  20   8  -3    0.82    0.09
 -11  -5  16    4.01    0.25
  11   5 -16    4.35    0.26
  11  -5 -16    3.93    0.25
 -11   5  16    4.28    0.24
  -7  11  -8    0.52    0.18
  -7  11  -8    0.56    0.16
  -7 -11  -8    0.66    0.13
   7  11   8    0.66    0.12
  11 -13  -3    0.12    0.14
 -11  13   3    0.43    0.14
  11  13  -3    0.56    0.13
  11  13  -3    0.42    0.10
  -3   9 -12    5.55    0.31
  -3  -9 -12    5.01    0.20
 -19   3  -5    2.65    0.15
 -19   3  -5    2.42    0.12
 -15  11   0    0.14    0.10
  15 -11   0    0.11    0.08
  15  11   0    0.14    0.06
  14   0  10    0.03    0.02
   2  14  -5    0.94    0.19
  -2  14   5    1.11    0.20
   2 -14  -5    0.89    0.20
 -23   3   9    0.20    0.11
  23  -3  -9    0.37    0.11
  23   3  -9    0.28    0.08
 -23  -3   9    0.30    0.09
  -6  14  -1    5.06    0.28
   6 -14   1    5.00    0.30
  -6 -14  -1    4.88    0.24
   6  14   1    5.15    0.23
 -12   0  17    3.32    0.24
  12   0 -17    3.18    0.24
  -4  12  -8    0.96    0.19
  -4  12  -8    0.96    0.20
   4  12   8    1.06    0.15
  -4 -12  -8    0.67    0.16
   6 -12   7    0.05    0.06
  -6  12  -7    0.10    0.08
  -9   1 -13    0.50    0.12
   9  -1  13    0.51    0.14
   9   1  13    0.90    0.12
  -9  -1 -13    0.58    0.11
 -19   9   4    4.12    0.23
  19  -9  -4    3.66    0.25
  19   9  -4    3.96    0.13
  -8   6 -12    0.88    0.16
  -8   6 -12    0.57    0.18
   8   6  12    0.57    0.12
  16   0 -16    2.00    0.22
 -16   0  16    2.12    0.22
  16   0 -16    2.07    0.22
  19  -9  -5    4.45    0.26
 -19   9   5    4.49    0.22
  19   9  -5    4.38    0.17
  19   9  -5    4.73    0.15
 -16  -6  14    3.27    0.22
  16   6 -14    3.02    0.22
 -16   6  14    3.00    0.22
  16  -6 -14    2.84    0.24
 -22   6   5    1.93    0.18
  22  -6  -5    2.22    0.21
 -22  -6   5    2.14    0.10
  22   6  -5    2.33    0.11
   1  11 -11    0.23    0.15
   1  11 -11    0.21    0.11
   1 -11 -11    0.41    0.11
  -1  11  11    0.28    0.10
  21  -7  -3    0.03    0.04
  21   7  -3    0.06    0.03
   4 -14   3    6.27    0.32
  -4 -14  -3    6.53    0.26
   4  14   3    5.86    0.23
 -15   5  -8    1.51    0.15
 -15   5  -8    1.24    0.17
 -18   8  -2    0.62    0.17
  18  -8   2    1.17    0.19
  19   3 -14    0.10    0.06
  -9   5 -12    0.06    0.05
  -9  -5 -12    0.08    0.05
  -6  14   4    1.31    0.22
   6 -14  -4    1.28    0.23
  -6 -14   4    1.71    0.23
   6  14  -4    1.26    0.21
  22  -6  -6    2.58    0.21
 -22   6   6    2.56    0.19
  22   6  -6    2.64    0.12
 -22  -6   6    2.39    0.12
 -21   7   7    0.12    0.09
  21  -7  -7    0.04    0.06
 -21  -7   7    0.09    0.04
  21   7  -7    0.04    0.03
 -14  10  -4    1.17    0.21
  14 -10   4    1.28    0.22
 -14 -10  -4    0.94    0.09
  14  10   4    1.11    0.08
 -20   6  11    3.03    0.21
  20  -6 -11    2.47    0.21
 -20  -6  11    3.07    0.18
  20   6 -11    2.53    0.18
   3  13  -8    1.03    0.23
   3  13  -8    1.18    0.21
   3 -13  -8    1.21    0.20
  -3  13   8    1.14    0.17
   7  -5  13    0.06    0.04
   7   5  13    0.14    0.06
  -7  -5 -13    0.06    0.04
  -4 -14   5    0.29    0.14
   4  14  -5    0.42    0.14
   4 -14  -5    0.28    0.13
  -4  14   5    0.21    0.09
  11 -13  -4    3.53    0.28
 -11  13   4    3.90    0.26
  11  13  -4    4.20    0.21
  11  13  -4    3.64    0.21
 -22   6   4    0.26    0.09
  22  -6  -4    0.07    0.08
  22   6  -4    0.20    0.05
 -22  -6   4    0.28    0.05
 -21   1  13    0.13    0.08
  21   1 -13    0.06    0.04
  -7   1 -14    0.03    0.03
   7   1  14    0.02    0.03
  22   0 -12    0.04    0.04
 -22   0  12    0.05    0.05
 -20   8   7    1.46    0.19
  20  -8  -7    1.02    0.20
  20   8  -7    1.44    0.13
   0  10 -12    0.40    0.14
   0 -10 -12    0.23    0.11
   0  10  12    0.42    0.13
  19  -5   4    0.61    0.14
 -19   5  -4    0.52    0.13
 -11   9  -8    2.04    0.22
 -11   9  -8    1.88    0.19
   5  13  -8    3.71    0.27
  -5  13   8    3.73    0.22
   5 -13  -8    4.07    0.27
 -11  13   1    0.09    0.06
  11 -13  -1    0.06    0.11
 -11 -13   1    0.17    0.08
  11  13  -1    0.17    0.07
 -19   9   3    0.34    0.11
  19  -9  -3    0.40    0.14
  19   9  -3    0.37    0.08
  22  -4   0    0.12    0.07
   4  12 -10    0.06    0.09
   4 -12 -10    0.14    0.07
  -4  12  10    0.09    0.08
 -12  12  -2    0.13    0.10
  12 -12   2    0.17    0.09
 -12 -12  -2    0.14    0.06
  12  12   2    0.13    0.06
 -19   9   6    4.66    0.23
  19  -9  -6    5.39    0.28
  19   9  -6    4.92    0.17
 -19  -9   6    5.30    0.16
  -3  -5  16    1.55    0.20
   3   5 -16    1.88    0.21
  -3  -5  16    1.52    0.21
   3  -5 -16    1.46    0.20
  -3   5  16    1.64    0.18
   6  -6  13    1.29    0.18
  -6   6 -13    0.91    0.19
  -6  -6 -13    1.07    0.15
   6   6  13    1.31    0.15
 -10   6 -11    0.08    0.11
 -10   6 -11    0.28    0.10
 -10  -6 -11    0.33    0.08
  10   6  11    0.35    0.08
  19  -7 -11    0.34    0.10
 -19   7  11    0.27    0.10
  19   7 -11    0.24    0.08
 -19  -7  11    0.39    0.10
 -18  -2  15    1.96    0.21
  18   2 -15    1.97    0.21
 -18   2  15    1.33    0.20
  18  -2 -15    1.51    0.21
 -24   2   6    1.38    0.14
  24  -2  -6    1.21    0.15
  24   2  -6    1.16    0.11
 -24  -2   6    1.12    0.11
   0 -14   5    0.10    0.08
   0  14  -5    0.45    0.14
   0  14   5    0.27    0.12
   0 -14  -5    0.44    0.14
 -19   5  13    2.52    0.21
  19  -5 -13    2.58    0.23
  19   5 -13    2.65    0.20
 -19  -5  13    3.06    0.20
  11  -1  12    0.07    0.04
 -11   1 -12    0.30    0.09
 -11  -1 -12    0.18    0.07
  11   1  12    0.11    0.06
  16  10  -9    0.03    0.03
  17   9 -10    0.05    0.04
 -17  -9  10    0.16    0.07
  -3  11 -10    0.66    0.19
  -3  11 -10    0.70    0.18
   3  11  10    0.60    0.14
  -3 -11 -10    0.72    0.14
  10  12  -9    0.68    0.17
  10  12  -9    0.43    0.15
  10 -12  -9    0.62    0.17
 -10  12   9    0.92    0.17
  14 -12  -3    1.65    0.24
  14 -12  -3    2.06    0.25
 -14  12   3    1.52    0.23
  14  12  -3    1.93    0.16
   9   3 -17    0.40    0.13
  -9  -3  17    0.32    0.11
  -9   3  17    0.22    0.10
   9  -3 -17    0.15    0.10
 -17   9  -2    1.59    0.21
  17  -9   2    1.46    0.22
   0  -6 -15    0.04    0.05
   0   6  15    0.08    0.05
  24  -2  -5    0.36    0.09
 -24   2   5    0.24    0.08
 -24  -2   5    0.15    0.07
  24   2  -5    0.23    0.06
 -20   0  14    2.77    0.22
  20   0 -14    2.89    0.22
 -15  -3  16    0.04    0.09
  15   3 -16    0.20    0.12
 -15   3  16    0.34    0.12
  15  -3 -16    0.20    0.10
  15  -3 -16    0.11    0.06
  -7   7 -12    3.60    0.27
  -7   7 -12    3.20    0.22
   7   7  12    3.54    0.16
  -7  -7 -12    3.62    0.16
   6  12 -10    0.04    0.04
 -24   0   8    4.75    0.18
  24   0  -8    5.24    0.19
  -4  -2  17    0.07    0.08
   4   2 -17    0.05    0.05
   4  -2 -17    0.07    0.09
  -4   2  17    0.16    0.09
 -14  12   4    0.96    0.21
  14 -12  -4    1.38    0.22
  14  12  -4    1.20    0.16
  14  12  -4    1.35    0.15
  21  -5 -11    2.64    0.21
 -21   5  11    2.29    0.20
  21   5 -11    2.54    0.18
 -21  -5  11    2.78    0.18
 -18  -6  13    4.22    0.22
  18   6 -13    4.00    0.22
 -18   6  13    3.64    0.23
  18  -6 -13    3.62    0.25
  22  -6  -7    0.24    0.11
 -22   6   7    0.36    0.11
 -22  -6   7    0.18    0.07
  22   6  -7    0.32    0.09
  -9   7 -11    1.92    0.19
  -9   7 -11    1.81    0.24
  -9  -7 -11    1.84    0.13
   9   7  11    1.57    0.12
 -11  -7  15    3.74    0.24
  11   7 -15    4.18    0.25
  11  -7 -15    3.48    0.25
 -11   7  15    3.69    0.25
 -12  -8  14    0.40    0.13
  12   8 -14    0.31    0.11
  12  -8 -14    0.29    0.10
 -12   8  14    0.12    0.09
  -3  -1  17    1.04    0.18
   3   1 -17    1.15    0.19
  -3   1  17    0.82    0.16
   3  -1 -17    1.11    0.17
  -8  -4 -13    0.11    0.06
  20  -8  -2    1.38    0.21
  20   8  -2    1.57    0.08
  -2  12  -9    2.96    0.27
   2  12   9    3.27    0.19
  -2 -12  -9    3.11    0.21
 -14  -4  16    2.27    0.21
  14   4 -16    2.49    0.23
 -14   4  16    1.94    0.22
  14  -4 -16    2.36    0.23
  24  -2  -7    6.57    0.21
 -24   2   7    6.49    0.20
  24   2  -7    6.84    0.17
 -24  -2   7    6.51    0.17
   9 -11   7    0.23    0.17
  -9  11  -7    0.32    0.15
  -9  11  -7    0.27    0.14
   9  11   7    0.56    0.09
  -9 -11  -7    0.36    0.10
 -14  12   2    0.70    0.17
  14  12  -2    1.05    0.13
  14  12  -2    0.76    0.12
 -11   5 -11    0.66    0.16
 -11   5 -11    0.51    0.13
  11   5  11    0.41    0.08
  24   0  -3    3.46    0.14
 -24   0   3    3.36    0.12
  -6  10 -10    0.31    0.13
  -6  10 -10    0.38    0.14
  -6 -10 -10    0.13    0.08
   6  10  10    0.22    0.08
 -15   3  -9    0.19    0.06
 -15   3  -9    0.22    0.08
 -15  -3  -9    0.17    0.05
  15   3   9    0.14    0.04
   1  13  -8    0.33    0.15
   1  13  -8    0.33    0.13
   1 -13  -8    0.26    0.09
  -1  13   8    0.16    0.11
 -14  -6  15    1.05    0.17
  14   6 -15    0.88    0.17
 -14   6  15    0.73    0.17
  14  -6 -15    0.69    0.17
   9  13  -7    0.08    0.06
  22  -6  -3    0.75    0.17
 -22   6   3    1.07    0.15
 -12  -2  17    0.57    0.17
  12   2 -17    0.94    0.19
  12  -2 -17    0.62    0.17
 -12   2  17    0.92    0.17
  10  -4  12    0.09    0.07
 -10   4 -12    0.06    0.05
 -10  -4 -12    0.13    0.06
  16   2 -16    0.57    0.17
 -16   2  16    1.15    0.20
  16  -2 -16    0.74    0.17
  24  -2  -4    1.02    0.13
 -24   2   4    0.96    0.12
  24   2  -4    0.94    0.09
 -24  -2   4    1.05    0.09
 -11  13   5    5.07    0.27
  11 -13  -5    5.00    0.29
  11 -13  -5    5.66    0.30
  11  13  -5    5.49    0.24
  20  -4 -13    0.05    0.09
 -20   4  13    0.08    0.07
  20   4 -13    0.11    0.06
   2  12 -10    1.35    0.25
  -2  12  10    1.77    0.18
   2 -12 -10    1.33    0.19
 -21   7   2    1.78    0.18
  21  -7  -2    1.27    0.19
  21   7  -2    1.38    0.06
  12  12  -8    0.04    0.04
  14 -12  -5    0.40    0.14
 -14  12   5    0.49    0.14
  14  12  -5    0.20    0.11
  14  12  -5    0.19    0.10
  -8  10  -9    0.73    0.17
  -8  10  -9    0.64    0.18
   8  10   9    0.76    0.12
  -8 -10  -9    0.72    0.12
   6 -14   2    5.30    0.31
  -6  14  -2    5.18    0.29
   6  14   2    4.73    0.21
 -21   7   8    0.57    0.15
  21  -7  -8    0.63    0.16
  21   7  -8    0.51    0.10
 -21  -7   8    0.49    0.11
  19  -9  -2    0.11    0.10
  19   9  -2    0.04    0.02
   5   3 -17    0.25    0.12
  -5  -3  17    0.35    0.13
  -5   3  17    0.20    0.10
   5  -3 -17    0.29    0.10
  -5   5 -14    0.18    0.11
   5  -5  14    0.35    0.11
   5   5  14    0.19    0.10
  -5  -5 -14    0.34    0.11
 -13  -1  17    3.65    0.24
  13   1 -17    3.37    0.24
 -13   1  17    3.22    0.24
  13  -1 -17    3.34    0.24
  -2   0 -16    0.02    0.08
   2   0  16    0.08    0.06
  11 -13   0    0.03    0.05
  11  13   0    0.08    0.05
 -19   9   7    0.46    0.16
  19  -9  -7    0.64    0.15
 -19  -9   7    0.59    0.11
  19   9  -7    0.55    0.11
 -23   1   0    1.27    0.10
  23  -1   0    0.89    0.11
 -23  -1   0    1.26    0.07
   8   6 -16    0.08    0.05
  -8  -6  16    0.07    0.05
   8  -6 -16    0.02    0.06
 -18   4  -6    3.05    0.16
 -18   4  -6    3.58    0.18
  -5   7 -13    4.38    0.24
   5  -7  13    4.63    0.23
  -5  -7 -13    4.06    0.18
 -18  10   4    0.22    0.11
  18 -10  -4    0.04    0.06
  18  10  -4    0.13    0.05
  20  -6   2    0.11    0.08
 -20   6  -2    0.06    0.05
  23  -3  -1    1.14    0.13
 -23   3   1    0.81    0.11
 -23  -3   1    0.89    0.04
  22   2 -12    0.05    0.04
 -22  -2  12    0.15    0.07
   7  13  -8    5.44    0.29
  -7  13   8    5.65    0.25
   7 -13  -8    5.28    0.29
  22   0   2    0.93    0.09
 -22   0  -2    0.87    0.07
  -5  13  -6    0.06    0.05
   5  13   6    0.05    0.04
  15   7 -14    1.62    0.20
 -15  -7  14    1.80    0.20
 -15   7  14    1.82    0.22
  15  -7 -14    1.76    0.22
   6  14  -5    0.11    0.07
   6 -14  -5    0.10    0.07
   8  14  -2    0.07    0.05
  -8 -14   2    0.09    0.06
  -6   4 -14    0.24    0.12
   6  -4  14    0.50    0.14
  -6  -4 -14    0.36    0.12
   6   4  14    0.39    0.12
  14  10 -11    0.02    0.04
 -14 -10  11    0.02    0.05
 -14  10  11    0.08    0.06
  14 -10 -11    0.05    0.05
  -6  -6  16    2.67    0.23
   6   6 -16    3.18    0.24
  -6   6  16    2.90    0.22
   6  -6 -16    2.78    0.23
 -15  11   8    1.95    0.22
  15 -11  -8    1.73    0.23
  15  11  -8    2.16    0.21
  15  11  -8    2.18    0.18
 -23   5   5    1.21    0.16
 -23  -5   5    1.40    0.09
  23   5  -5    1.29    0.09
 -16   8  -5    0.03    0.05
  16  -8   5    0.05    0.05
  -9  13  -3    0.33    0.16
   9 -13   3    0.46    0.17
  -9 -13  -3    0.28    0.12
   9  13   3    0.45    0.11
  18  -8 -11    0.10    0.09
 -18   8  11    0.08    0.06
 -18  -8  11    0.09    0.07
  20  -8  -8    0.33    0.11
 -20   8   8    0.30    0.14
 -20  -8   8    0.32    0.09
  20   8  -8    0.26    0.10
  11   3 -17    0.46    0.15
 -11  -3  17    0.73    0.16
 -11   3  17    0.36    0.14
  11  -3 -17    0.30    0.13
  -5   1 -15    0.13    0.10
   5  -1  15    0.16    0.07
  -5  -1 -15    0.08    0.05
   5   1  15    0.23    0.09
  -3  13  -7    1.07    0.23
  -3  13  -7    1.34    0.21
   3  13   7    1.09    0.16
  -3 -13  -7    1.24    0.18
 -23   5   6    1.66    0.16
  23  -5  -6    1.51    0.18
  23   5  -6    1.83    0.11
  17   7 -13    3.49    0.22
 -17  -7  13    3.89    0.22
 -17   7  13    3.69    0.24
  -4  10 -11    0.05    0.05
  -8  14   1    0.27    0.11
   8 -14  -1    0.39    0.13
   8  14  -1    0.17    0.10
  -8 -14   1    0.14    0.10
 -15  11  -1    0.14    0.07
  15  11   1    0.21    0.06
  15  11   1    0.08    0.05
  20  -2 -14    2.76    0.22
 -20   2  14    2.43    0.21
 -20  -2  14    2.48    0.20
  17  -7   5    2.93    0.23
 -17   7  -5    2.73    0.20
   8  12 -10    0.30    0.15
   8  12 -10    0.35    0.14
  -8  12  10    0.16    0.10
   8 -12 -10    0.42    0.13
  24  -2  -8    3.11    0.18
 -24   2   8    2.62    0.17
 -24  -2   8    3.23    0.16
  24   2  -8    2.65    0.15
  14  12  -1    0.03    0.03
  -2   0  17    2.26    0.22
   2   0 -17    2.79    0.22
 -22   6   8    0.04    0.04
  22   6  -8    0.02    0.04
  18 -10  -3    0.64    0.16
 -18  10   3    0.66    0.16
  18  10  -3    0.60    0.10
 -18   0  -7    2.57    0.10
 -18   0  -7    2.40    0.12
 -23   3  10    0.21    0.08
 -23  -3  10    0.04    0.03
  23   3 -10    0.03    0.03
  -8  14   3    1.64    0.22
   8  14  -3    1.13    0.19
  -8 -14   3    1.65    0.22
 -11   7 -10    0.85    0.20
 -11   7 -10    0.82    0.17
 -11  -7 -10    0.98    0.10
  11   7  10    0.81    0.10
  -1   3 -16    0.33    0.13
   1  -3  16    0.60    0.14
   1   3  16    0.24    0.10
  -1  -3 -16    0.38    0.12
  -8   8 -11    2.96    0.21
  -8   8 -11    3.20    0.26
   8   8  11    3.02    0.15
 -23   1  11    0.95    0.15
  23  -1 -11    0.78    0.16
 -23  -1  11    0.85    0.14
  23   1 -11    0.72    0.14
 -15   7  -7    4.85    0.20
 -15   7  -7    4.65    0.24
 -15  -7  -7    4.46    0.09
  15   7   7    4.39    0.09
   4  -6  14    0.86    0.16
  -4   6 -14    0.50    0.17
  -4  -6 -14    0.84    0.13
   4   6  14    0.73    0.14
   6  10 -13    0.05    0.05
 -12   6 -10    0.50    0.15
  12   6  10    0.68    0.09
 -12  -6 -10    0.70    0.09
 -16  10  -2    5.62    0.26
  16 -10   2    5.33    0.29
  16  10   2    5.84    0.11
  16  10   2    5.45    0.11
 -24   0   9    1.03    0.14
  24   0  -9    1.24    0.15
   0   8  14    2.13    0.19
   0  -8 -14    2.35    0.19
 -14   8  -7    2.41    0.19
 -14   8  -7    2.84    0.23
 -14  -8  -7    2.48    0.09
   0  -4  16    0.31    0.12
   0   4 -16    0.20    0.10
   0  -4 -16    0.10    0.08
   0   4  16    0.12    0.08
 -16   4  -8    0.77    0.15
 -16   4  -8    0.78    0.13
 -16  -4  -8    0.80    0.06
  22  -4 -11    0.11    0.07
 -22   4  11    0.28    0.10
 -22  -4  11    0.21    0.09
  22   4 -11    0.33    0.09
 -15  -9  12    0.71    0.17
  15   9 -12    0.35    0.15
 -15   9  12    0.76    0.17
  15  -9 -12    0.64    0.16
  -7  -9  14    0.76    0.17
   7   9 -14    0.67    0.17
   7  -9 -14    0.80    0.17
  -7   9  14    0.83    0.16
  23  -5  -4    0.16    0.08
 -23   5   4    0.09    0.07
 -23  -5   4    0.09    0.04
  23   5  -4    0.12    0.03
 -13  -5  16    2.13    0.22
 -13   5  16    2.17    0.22
  13  -5 -16    2.30    0.23
   6   8  12    6.38    0.19
  -6  -8 -12    6.48    0.20
   2 -14   5    0.14    0.15
  -2  14  -5    0.17    0.15
   2  14   5    0.06    0.10
  -2 -14  -5    0.35    0.13
   4 -14   4    1.51    0.26
  -4  14  -4    1.56    0.24
   4  14   4    1.33    0.18
  -4 -14  -4    1.26    0.20
 -24   2   3    4.36    0.15
  24  -2  -3    4.64    0.17
 -24  -2   3    4.76    0.11
 -13  -1 -11    0.05    0.03
  23  -5  -7    0.52    0.12
 -23   5   7    0.77    0.13
 -23  -5   7    0.62    0.10
  23   5  -7    0.63    0.09
  18 -10  -6    0.24    0.13
 -18  10   6    0.21    0.11
  -1   9 -13    5.78    0.27
   1   9  13    5.52    0.22
  -1  -9 -13    5.08    0.22
  13  11 -10    0.03    0.04
 -19   1  -6    6.66    0.16
 -19  -1  -6    6.96    0.11
  21  -3   3    2.60    0.17
 -21   3  -3    2.67    0.14
  -5  -9  14    0.04    0.05
   5   9 -14    0.05    0.05
   5  -9 -14    0.05    0.04
 -10  -6  16    2.13    0.22
  10   6 -16    2.20    0.23
 -10   6  16    2.03    0.21
  10  -6 -16    2.31    0.22
  14 -12  -6    1.08    0.20
 -14  12   6    0.97    0.20
  14  12  -6    1.27    0.16
  14  12  -6    1.18    0.16
   2  14  -6    2.10    0.25
   2  14  -6    2.45    0.22
  -2  14   6    2.43    0.21
   2 -14  -6    1.85    0.22
  -9   3 -13    0.35    0.13
   9  -3  13    0.41    0.13
  -9  -3 -13    0.45    0.11
   9   3  13    0.39    0.11
 -15   9  -5    0.01    0.06
 -11 -11  11    0.12    0.08
 -11  11  11    0.12    0.09
 -12   4 -11    0.06    0.04
 -22   6   2    1.27    0.16
  22  -6  -2    0.84    0.16
 -20   8   1    1.68    0.19
  20  -8  -1    1.37    0.21
  13   9 -13    0.11    0.09
 -13  -9  13    0.08    0.06
 -13   9  13    0.12    0.09
  13  -9 -13    0.04    0.04
  -4 -10  13    0.60    0.16
   4  10 -13    0.86    0.18
   4 -10 -13    0.38    0.14
  -4  10  13    0.89    0.16
   4  14  -6    2.85    0.22
   4  14  -6    2.44    0.25
   4 -14  -6    2.55    0.24
  -4  14   6    2.83    0.23
  -8  14   0    2.27    0.25
   8 -14   0    2.52    0.27
  -8 -14   0    2.05    0.21
   8  14   0    2.34    0.19
  -7  13  -5    0.03    0.07
  -1  11 -11    0.06    0.05
  -1  11 -11    0.14    0.08
  -1 -11 -11    0.28    0.10
   1  11  11    0.04    0.04
  14   0 -17    2.03    0.23
 -14   0  17    1.44    0.21
 -19  -1  15    5.24    0.24
  19   1 -15    5.36    0.25
 -19   1  15    5.28    0.25
  19  -1 -15    5.22    0.25
   8   4 -17    0.16    0.11
  -8  -4  17    0.15    0.12
   8  -4 -17    0.06    0.05
  -8   4  17    0.10    0.06
  17   1 -16    0.03    0.09
  24   0  -2    3.29    0.13
 -24   0   2    3.41    0.11
 -10  10  -8    0.67    0.18
 -10  10  -8    0.68    0.15
 -10 -10  -8    0.42    0.09
  10  10   8    0.51    0.10
 -20   0  -5   15.09    0.18
 -20   0  -5   15.46    0.16
 -17   1  -8    0.35    0.08
 -17  -1  -8    0.32    0.06
 -17  -1  -8    0.18    0.07
  11 -13  -6    5.24    0.29
 -11  13   6    5.30    0.27
  11  13  -6    5.15    0.25
   2  -2  16    0.66    0.15
  -2   2 -16    0.83    0.17
  -2  -2 -16    0.54    0.14
   2   2  16    0.60    0.14
 -10   8 -10    1.64    0.22
 -10   8 -10    1.58    0.20
 -10  -8 -10    1.25    0.11
  10   8  10    1.38    0.11
 -16   6  -7    2.78    0.20
 -16   6  -7    2.54    0.18
  -8  14   4    1.87    0.23
   8 -14  -4    2.10    0.25
   8  14  -4    2.05    0.22
   8  14  -4    2.24    0.19
  13 -11   4    3.56    0.29
  13  11   4    3.60    0.12
 -13 -11  -4    3.73    0.14
  21  -3 -13    0.10    0.06
 -21  -3  13    0.05    0.04
  21   3 -13    0.22    0.08
  18 -10  -2    0.15    0.07
 -18  10   2    0.31    0.12
  18  10  -2    0.21    0.06
  18  10  -2    0.30    0.06
   7  -3  14    0.34    0.13
  -7   3 -14    0.21    0.10
  -7  -3 -14    0.22    0.09
   7   3  14    0.35    0.09
  22  -2   2    1.08    0.12
 -22   2  -2    1.10    0.11
 -19   9   1    1.55    0.19
  19  -9  -1    1.86    0.22
  19   9  -1    1.54    0.08
  19   9  -1    1.54    0.08
  -4  -6  16    2.63    0.22
   4   6 -16    3.15    0.24
   4  -6 -16    2.92    0.22
  -4   6  16    2.66    0.21
 -18   6  -5    3.05    0.20
  18  -6   5    2.34    0.21
  -1  13  -8    4.14    0.25
  -1  13  -8    3.82    0.29
   1  13   8    3.60    0.21
  -1 -13  -8    3.53    0.24
  21  -7  -1    1.20    0.19
 -21   7   1    1.70    0.17
 -19   9   8    1.18    0.19
  19  -9  -8    1.19    0.20
 -19   9   8    1.05    0.19
  19   9  -8    1.45    0.14
 -19  -9   8    1.45    0.14
 -11 -13  -1    0.04    0.05
  11  13   1    0.12    0.06
   9   9 -14    1.02    0.20
   9  -9 -14    0.97    0.19
  -9   9  14    0.80    0.18
   6   4 -17    0.84    0.17
  -6  -4  17    0.97    0.17
  -6   4  17    0.39    0.16
   6  -4 -17    0.66    0.16
  20  -4   4    2.34    0.18
 -20   4  -4    2.48    0.16
  -1   7  15    0.18    0.08
   1  -7 -15    0.07    0.05
   5  11 -12    0.40    0.16
   5  11 -12    0.88    0.19
  -5  11  12    0.53    0.15
   5 -11 -12    0.44    0.15
 -11   3 -12    0.08    0.04
  11   3  12    0.03    0.02
   0  12 -10    1.85    0.26
   0 -12 -10    1.80    0.20
   0  12  10    1.34    0.18
  10 -12   5    2.08    0.26
 -10  12  -5    1.66    0.23
 -10 -12  -5    1.47    0.15
  10  12   5    1.61    0.12
  12 -12   3    1.24    0.24
 -12  12  -3    1.39    0.22
  12  12   3    1.31    0.12
 -12 -12  -3    0.90    0.13
 -13   9  -7    1.42    0.21
 -13   9  -7    1.45    0.18
 -13  -9  -7    1.32    0.10
  13   9   7    1.27    0.09
  23  -5  -3    1.25    0.17
  23   5  -3    1.20    0.06
 -23  -5   3    1.34    0.06
   2   2 -17    0.36    0.15
  -2  -2  17    0.79    0.16
  -2   2  17    0.63    0.15
   2  -2 -17    0.55    0.16
  21  -7  -9    0.82    0.16
 -21   7   9    0.89    0.16
 -21  -7   9    0.81    0.13
  21   7  -9    0.87    0.12
 -18   2  -7    0.42    0.10
 -18   2  -7    0.59    0.09
 -18  -2  -7    0.39    0.07
  -1  -5  16    1.25    0.20
   1   5 -16    1.59    0.22
  -1   5  16    1.37    0.18
   1  -5 -16    1.58    0.18
 -10  -4  17    0.54    0.14
  10   4 -17    0.51    0.13
 -10   4  17    0.79    0.16
  10  -4 -17    0.56    0.14
 -11  11  -6    0.72    0.18
  11 -11   6    0.35    0.17
  11  11   6    0.46    0.08
 -11 -11  -6    0.36    0.10
  22  -4   1    0.02    0.03
 -22   4  -1    0.05    0.04
  14 -12   0    0.95    0.19
 -14  12   0    0.49    0.17
  14  12   0    0.71    0.11
 -16   0  -9    0.03    0.03
 -16   0  -9    0.04    0.04
   0 -14   6    2.15    0.28
   0  14  -6    2.04    0.26
   0 -14  -6    2.03    0.22
   0  14   6    2.42    0.20
   6 -14   3    2.37    0.28
  -6  14  -3    2.21    0.26
   6  14   3    2.34    0.19
  -6 -14  -3    2.73    0.21
 -24   2   9    0.14    0.07
  24  -2  -9    0.23    0.09
  24   2  -9    0.15    0.07
 -24  -2   9    0.27    0.08
  23  -5  -8    0.09    0.06
 -23   5   8    0.14    0.08
   6   8 -15    0.04    0.05
   6  -8 -15    0.05    0.04
  -6   8  15    0.06    0.04
  16  10 -10    0.03    0.05
 -16 -10  10    0.10    0.05
 -18  10   7    0.06    0.04
  18  10  -7    0.05    0.07
  18  10  -7    0.10    0.06
 -13  -7  15    2.60    0.22
  13   7 -15    2.14    0.22
  13  -7 -15    1.99    0.23
 -13   7  15    2.18    0.23
  -8  -8  15    1.53    0.21
   8   8 -15    1.43    0.21
  -8   8  15    1.39    0.21
   8  -8 -15    1.10    0.19
  -1  15   0    2.77    0.24
   1 -15   0    2.40    0.26
  -1  15   0    2.51    0.24
  -1 -15   0    2.56    0.25
   1  15   0    2.33    0.23
  -3  -7 -14    1.44    0.16
   3   7  14    1.38    0.16
  -4   8 -13    5.76    0.31
  -4  -8 -13    5.85    0.21
   4   8  13    5.57    0.20
 -10   0 -13    0.99    0.14
  10   0  13    0.96    0.13
 -20   6  12    0.65    0.16
  20  -6 -12    0.73    0.16
  20   6 -12    0.88    0.15
 -20  -6  12    0.79    0.14
  22  -6  -9    0.59    0.13
 -22   6   9    0.59    0.14
 -22  -6   9    0.55    0.11
  22   6  -9    0.59    0.11
   1  15  -1    2.70    0.24
  -1 -15   1    2.74    0.26
  -1  15   1    2.77    0.24
   1 -15  -1    2.23    0.25
 -20   8   9    0.24    0.12
  20  -8  -9    0.28    0.11
  20   8  -9    0.31    0.09
  21  -5   2    0.02    0.04
   6  14  -6    0.66    0.15
   6  14  -6    0.66    0.16
   6 -14  -6    0.67    0.18
  -6  14   6    0.90    0.18
  -8  14  -1    5.85    0.29
   8  14   1    5.59    0.23
  -8 -14  -1    5.46    0.24
 -16  -8  13    1.15    0.17
  16   8 -13    0.68    0.17
 -16   8  13    1.00    0.17
  16  -8 -13    1.00    0.20
   3  11 -12    0.79    0.21
  -3  11  12    1.19    0.18
   3 -11 -12    0.79    0.18
   9  13  -8    1.27    0.20
   9  13  -8    1.04    0.20
   9 -13  -8    1.43    0.23
  14   2 -17    2.47    0.24
 -14  -2  17    2.86    0.23
  14  -2 -17    2.73    0.24
 -14   2  17    2.30    0.23
  17  -9 -11    0.07    0.07
 -17  -9  11    0.15    0.11
  17   9 -11    0.09    0.05
  -1  -1  17    0.11    0.08
  -1   1  17    0.20    0.08
   1  -1 -17    0.14    0.07
  -1  15  -1    1.44    0.22
   1 -15   1    1.19    0.24
   1  15   1    1.44    0.21
  -1 -15  -1    1.30    0.22
 -19   7  -3    1.48    0.18
  19  -7   3    1.10    0.20
  24  -2  -2    3.03    0.16
 -24   2   2    3.06    0.14
  24   2  -2    2.74    0.09
  17  -9   3    0.33    0.16
 -17   9  -3    0.41    0.15
 -20   2  -5    1.28    0.11
 -20   2  -5    1.35    0.11
  13   3 -17    0.78    0.20
 -13  -3  17    1.31    0.20
 -13   3  17    1.28    0.21
  13  -3 -17    1.08    0.20
  22   0 -13    0.37    0.14
 -22   0  13    0.63    0.15
  24   0 -10    0.51    0.13
 -24   0  10    0.64    0.13
 -14  12   7    1.33    0.20
  14 -12  -7    1.35    0.23
  14  12  -7    1.49    0.17
  14  12  -7    1.27    0.19
  21  -5 -12    3.70    0.23
 -21   5  12    3.22    0.22
  21   5 -12    3.38    0.20
 -21  -5  12    3.58    0.20
 -23   3   0    0.05    0.03
 -19  -7  12    0.07    0.06
   5  13  -9    0.40    0.16
   5  13  -9    0.49    0.16
  -5  13   9    0.50    0.15
   5 -13  -9    0.51    0.17
  -7   9 -11    1.67    0.24
  -7   9 -11    1.86    0.21
   7   9  11    1.72    0.14
  -2  10  13    0.43    0.15
   2 -10 -13    0.51    0.14
  14 -10   5    0.41    0.15
 -14  10  -5    0.40    0.16
 -14 -10  -5    0.41    0.08
   8 -14  -5    1.46    0.24
  -8  14   5    1.70    0.22
   8  14  -5    1.72    0.19
   8  14  -5    1.61    0.21
  17 -11  -4    0.93    0.20
 -17  11   4    0.78    0.17
  17  11  -4    0.63    0.11
  17  11  -4    0.82    0.12
 -21   1  -4    2.76    0.11
 -21   1  -4    2.91    0.11
   3  13  -9    0.08    0.06
  12  12  -9    0.08    0.06
  10 -10 -13    0.04    0.07
  10  12 -10    1.04    0.19
  10  12 -10    1.33    0.22
  10 -12 -10    1.16    0.19
 -10  12  10    1.23    0.20
  18  10  -1    0.08    0.05
  18  10  -1    0.10    0.04
  15 -11  -9    0.09    0.10
 -15  11   9    0.04    0.05
  15  11  -9    0.09    0.08
  15  11  -9    0.10    0.06
 -13   7  -9    1.63    0.22
 -13   7  -9    1.88    0.19
 -13  -7  -9    1.60    0.09
  13   7   9    1.70    0.09
  -1 -15   2    0.89    0.22
   1  15  -2    0.99    0.21
  -1  15   2    0.74    0.20
   1 -15  -2    0.82    0.19
 -14  -8  14    0.06    0.06
  -5   3 -15    0.05    0.05
   5   3  15    0.04    0.04
  -5  -3 -15    0.07    0.05
  -3   1 -16    1.16    0.18
   3  -1  16    1.31    0.18
   3   1  16    1.19    0.17
  -3  -1 -16    1.47    0.18
 -18  -4  15    0.78    0.16
  18   4 -15    0.73    0.15
  18  -4 -15    0.44    0.14
 -18   4  15    0.41    0.15
 -12  -6  16    3.81    0.25
 -12  -6  16    3.75    0.24
  12   6 -16    3.58    0.24
  12  -6 -16    4.02    0.25
 -12   6  16    4.09    0.25
 -24  -4   6    0.05    0.05
  24   4  -6    0.07    0.04
 -22   6   1    0.98    0.15
  22  -6  -1    1.20    0.17
  17 -11  -5    0.57    0.15
 -17  11   5    0.78    0.15
  17  11  -5    0.83    0.12
  17  11  -5    0.60    0.12
 -17  11   3    0.41    0.15
  17 -11  -3    0.37    0.14
  17  11  -3    0.49    0.09
 -17  -5  15    0.69    0.16
  17   5 -15    0.65    0.17
  17  -5 -15    0.66    0.18
 -17   5  15    1.07    0.19
  -4  -8  15    0.30    0.14
  -4   8  15    0.30    0.10
   4  -8 -15    0.45    0.13
  -6  12  -8    0.13    0.11
  -6  12  -8    0.23    0.11
   6  12   8    0.21    0.07
  -6 -12  -8    0.23    0.11
 -24   4   5    0.17    0.09
  24  -4  -5    0.28    0.11
  24   4  -5    0.44    0.07
 -24  -4   5    0.33    0.07
  15 -11   2    3.63    0.28
 -15  11  -2    3.56    0.25
  15  11   2    4.00    0.13
 -15 -11  -2    3.64    0.14
 -17   5  -7    1.40    0.17
 -17   5  -7    1.47    0.16
   3 -15  -1    3.29    0.27
  -3  15   1    3.75    0.26
   3  15  -1    3.09    0.24
  -3 -15   1    3.51    0.26
   4   4 -17    0.10    0.06
  -4  -4  17    0.11    0.09
  -4   4  17    0.08    0.06
   4  -4 -17    0.06    0.06
  -9   9 -10    1.20    0.22
  -9   9 -10    1.10    0.19
   9   9  10    1.08    0.12
  -9  -9 -10    1.07    0.12
 -23   1  -1    0.19    0.05
  23  -1   1    0.17    0.07
  23   1   1    0.23    0.05
 -23  -1  -1    0.16    0.04
   3 -15   0    0.71    0.20
  -3  15   0    0.60    0.19
   3  15   0    0.36    0.16
  -3 -15   0    0.67    0.19
   9 -13   4    0.16    0.12
  -9 -13  -4    0.15    0.07
 -16   2  -9    0.06    0.04
 -16  -2  -9    0.09    0.04
 -16  -2  -9    0.03    0.02
  10   8 -15    0.67    0.18
 -10  -8  15    0.73    0.17
 -10   8  15    0.62    0.16
  10  -8 -15    0.53    0.17
  21  -1 -14    1.39    0.20
 -21   1  14    1.67    0.20
 -21   1  14    1.60    0.19
 -21  -1  14    1.72    0.19
  21   1 -14    1.71    0.19
  20  -8   0    1.86    0.21
 -20   8   0    2.22    0.20
  23  -5  -2    1.43    0.18
 -23   5   2    1.19    0.14
 -23  -5   2    1.60    0.05
  -9 -11  12    0.12    0.08
  -9  11  12    0.13    0.09
 -12   8  -9    1.52    0.22
 -12   8  -9    1.84    0.20
  15   1 -17    3.19    0.24
 -15  -1  17    2.58    0.22
 -15   1  17    2.95    0.23
  -4  12  -9    0.63    0.20
  -4  12  -9    0.69    0.20
   4  12   9    0.45    0.13
 -11  13   7    0.71    0.18
 -11  13   7    0.66    0.16
  11 -13  -7    0.30    0.16
  11  13  -7    0.48    0.14
  11  13  -7    0.29    0.10
   6   0  15    0.84    0.14
  -6   0 -15    0.86    0.16
  12   0  12    0.59    0.11
 -12   0 -12    0.53    0.11
  -2   6 -15    0.06    0.05
  -2  -6 -15    0.06    0.05
   2   6  15    0.09    0.05
 -24   0   1    1.64    0.09
  24   0  -1    1.63    0.11
 -14   6  -9    0.44    0.13
 -14   6  -9    0.27    0.11
 -14  -6  -9    0.39    0.07
  -5   9 -12    2.31    0.22
   5   9  12    2.37    0.17
  -5  -9 -12    2.30    0.16
  -1  15  -2    0.06    0.05
   1 -15   2    0.04    0.06
 -24   4   7    1.84    0.17
  24  -4  -7    1.64    0.19
 -24  -4   7    1.81    0.12
  24   4  -7    1.87    0.12
   3 -15  -2    2.89    0.27
  -3  15   2    3.21    0.24
  -3 -15   2    2.78    0.26
   3  15  -2    2.51    0.23
  -8   2 -14    0.66    0.14
   8  -2  14    0.64    0.15
  -8  -2 -14    0.81    0.14
   8   2  14    0.91    0.13
 -10   2 -13    2.00    0.17
  10  -2  13    2.46    0.17
 -10  -2 -13    2.09    0.15
  10   2  13    2.04    0.15
 -19   3  -6    0.27    0.10
 -19   3  -6    0.38    0.08
  19  -5   5    0.74    0.16
 -19   5  -5    1.18    0.15
  11   9 -14    0.24    0.14
 -11  -9  14    0.35    0.12
 -11   9  14    0.42    0.13
  11  -9 -14    0.37    0.12
 -14   4 -10    0.13    0.06
 -14   4 -10    0.04    0.04
  14   4  10    0.06    0.04
 -14  -4 -10    0.05    0.04
  19  -9   0    0.75    0.18
 -19   9   0    0.67    0.16
  19   9   0    0.55    0.05
  19   9   0    0.54    0.05
  23  -5  -9    0.07    0.04
 -23   5   9    0.18    0.10
  23   5  -9    0.33    0.11
 -23  -5   9    0.23    0.08
 -12  -4  17    0.09    0.06
  12   4 -17    0.26    0.10
 -12   4  17    0.41    0.12
  12  -4 -17    0.33    0.14
  16   4 -16    1.35    0.20
 -16  -4  16    1.33    0.19
 -16   4  16    1.11    0.19
  16  -4 -16    0.86    0.20
  24  -4  -4    0.19    0.09
 -24   4   4    0.10    0.06
   4 -14   5    0.44    0.18
  -4  14  -5    0.57    0.16
  -4 -14  -5    0.30    0.10
   4  14   5    0.59    0.14
 -19   9   9    1.21    0.19
  19  -9  -9    0.87    0.18
 -19  -9   9    0.89    0.15
  19   9  -9    1.04    0.15
  -5  11 -10    0.07    0.05
  -5 -11 -10    0.02    0.03
   7  13  -9    1.28    0.22
   7  13  -9    1.08    0.20
   7 -13  -9    1.05    0.19
  -7  13   9    1.03    0.18
  23  -1 -12    1.16    0.17
 -23   1  12    1.12    0.17
  23   1 -12    1.34    0.17
 -23  -1  12    1.16    0.17
 -12  10  -7    2.40    0.24
  12 -10   7    2.61    0.27
 -12 -10  -7    2.47    0.12
  12  10   7    2.51    0.11
 -11  13  -2    0.03    0.05
 -19  -5  14    3.21    0.21
  19   5 -14    2.90    0.21
  19  -5 -14    2.61    0.23
 -19   5  14    3.31    0.24
  17  11  -6    0.03    0.05
 -18  10   8    1.05    0.20
  18 -10  -8    1.25    0.20
 -18 -10   8    1.21    0.14
  18  10  -8    1.40    0.16
 -15   1 -10    0.05    0.06
  15   1  10    0.02    0.04
 -15  -1 -10    0.02    0.02
  19   3 -15    0.93    0.16
 -19  -3  15    0.74    0.16
 -19   3  15    0.83    0.16
  19  -3 -15    0.72    0.16
 -19   3  15    0.89    0.16
  17 -11  -2    0.10    0.12
 -17  11   2    0.28    0.10
  17  11  -2    0.25    0.07
  17  11  -2    0.38    0.09
 -17  -3  16    0.02    0.04
   3 -15   1    0.14    0.08
  -3 -15  -1    0.07    0.10
   2   6 -16    1.39    0.21
   2   6 -16    1.54    0.22
  -2  -6  16    1.50    0.21
   2  -6 -16    1.35    0.18
  -2   6  16    1.46    0.18
   8 -12   7    0.09    0.06
   8  12   7    0.09    0.06
 -17   3  -8    0.19    0.08
 -17   3  -8    0.27    0.09
 -20   6  -3    0.53    0.14
  20  -6   3    0.58    0.15
  21  -7   0    1.14    0.18
 -21   7   0    0.89    0.16
 -16  10  -3    1.18    0.20
 -16 -10  -3    0.98    0.08
  16  10   3    1.02    0.07
   1  13  -9    3.23    0.26
   1  13  -9    2.99    0.27
   1 -13  -9    3.37    0.23
  -1  13   9    2.89    0.21
   4  12 -11    1.24    0.24
   4  12 -11    1.41    0.22
   4 -12 -11    1.20    0.20
  -4  12  11    1.64    0.18
 -25   1   6    0.73    0.12
  25  -1  -6    0.84    0.13
 -25  -1   6    0.91    0.11
  25   1  -6    0.72    0.11
   2 -14   6    0.00    0.08
  -2 -14  -6    0.03    0.06
 -22   2  13    0.72    0.15
  22  -2 -13    0.32    0.12
  22   2 -13    0.25    0.12
 -22  -2  13    0.40    0.13
 -24   2  10    0.08    0.05
 -24  -2  10    0.18    0.07
  13 -13  -3    3.26    0.28
 -13  13   3    3.38    0.25
  13  13  -3    2.82    0.19
  13  13  -3    2.95    0.18
 -16  -6  15    0.85    0.16
  16   6 -15    1.15    0.17
 -16   6  15    0.89    0.18
  16  -6 -15    0.64    0.18
   4  14  -7    4.20    0.28
   4 -14  -7    4.57    0.27
  -4  14   7    4.59    0.25
 -22   4  12    0.43    0.14
  22  -4 -12    0.37    0.15
  22   4 -12    0.50    0.13
 -22  -4  12    0.69    0.13
  18  -8 -12    0.12    0.10
 -18   8  12    0.08    0.07
  18   8 -12    0.09    0.05
   1 -15  -3    0.04    0.07
  18   6 -14    4.17    0.24
 -18  -6  14    4.90    0.23
  18  -6 -14    4.35    0.26
 -18   6  14    4.58    0.25
   0   0 -17    0.09    0.06
  25  -1  -5    0.51    0.11
 -25   1   5    0.51    0.09
  25   1  -5    0.52    0.10
  -8   0  18    3.14    0.24
   8   0 -18    3.41    0.24
   2  14  -7    1.57    0.24
   2  14  -7    1.53    0.21
   2 -14  -7    1.58    0.21
  -2  14   7    1.71    0.19
   8 -14   2    3.18    0.29
  -8  14  -2    3.04    0.26
   8  14   2    2.87    0.19
  -8 -14  -2    2.88    0.21
  21  -7 -10    0.45    0.15
 -21   7  10    0.39    0.14
  21   7 -10    0.56    0.12
 -21  -7  10    0.54    0.12
  -5  13  -7    0.13    0.09
  -5 -13  -7    0.03    0.04
  -7  -5  17    2.55    0.23
   7   5 -17    2.61    0.24
  -7   5  17    2.61    0.22
   7  -5 -17    2.52    0.23
  -7   5  17    2.59    0.22
  25  -1  -7    2.57    0.17
 -25   1   7    2.78    0.16
 -25  -1   7    2.56    0.14
  25   1  -7    2.66    0.15
 -20   0  15    5.20    0.24
  20   0 -15    5.00    0.25
  -7  -7  16    0.86    0.17
   7   7 -16    0.52    0.15
   7  -7 -16    0.64    0.13
  -7   7  16    0.42    0.14
 -13  13   2    1.08    0.18
  13 -13  -2    0.79    0.21
 -13  13   2    0.95    0.20
  13  13  -2    1.02    0.14
  13  13  -2    0.96    0.15
  -9  -5  17    0.67    0.16
   9   5 -17    0.78    0.18
   9  -5 -17    0.74    0.15
  -9   5  17    0.77    0.17
   1 -11 -12    0.04    0.04
 -20   4  14    1.25    0.19
  20  -4 -14    1.57    0.20
 -20  -4  14    1.32    0.18
  20   4 -14    1.09    0.18
 -15  -5  16    1.21    0.19
  15   5 -16    1.51    0.20
 -15   5  16    1.36    0.20
  15  -5 -16    1.45    0.21
  -3 -15   3    1.07    0.23
   3  15  -3    0.99    0.20
   3 -15  -3    1.15    0.22
  -3  15   3    0.81    0.20
  22  -6 -10    1.87    0.20
 -22  -6  10    2.24    0.16
  22   6 -10    2.01    0.16
   6 -14   4    0.21    0.12
  -6 -14  -4    0.02    0.04
 -14 -10  12    0.22    0.12
  14  10 -12    0.28    0.12
 -14  10  12    0.54    0.14
  14 -10 -12    0.20    0.15
  -9  -1  18    3.92    0.25
   9   1 -18    4.23    0.26
   9  -1 -18    4.04    0.26
  -9  11  -8    0.77    0.19
  -9  11  -8    1.12    0.19
  -9 -11  -8    1.05    0.13
   9  11   8    1.20    0.13
  10   0 -18    1.24    0.21
 -10   0  18    1.47    0.21
  10  14  -2    0.05    0.07
  -3  13  -8    5.60    0.30
  -3  13  -8    5.78    0.27
  -3 -13  -8    5.17    0.23
  -6   2 -15    0.73    0.14
   6  -2  15    0.71    0.14
   6   2  15    0.71    0.14
  -6  -2 -15    0.72    0.14
   8  14  -6    1.39    0.21
   8  14  -6    1.51    0.21
   8 -14  -6    1.17    0.22
  -8  14   6    1.36    0.21
 -12   2 -12    0.53    0.12
  12  -2  12    0.50    0.10
 -12  -2 -12    0.66    0.11
  12   2  12    0.38    0.11
 -10  14   3    0.13    0.08
  10  14  -3    0.22    0.08
  10  14  -3    0.21    0.08
   9   7 -16    0.85    0.20
  -9  -7  16    0.95    0.19
  -9   7  16    0.94    0.19
  -9   7  16    1.30    0.19
   9  -7 -16    1.16    0.20
   1   9 -14    0.43    0.14
  -1  -9  14    0.62    0.16
  -1   9  14    0.59    0.14
   1  -9 -14    0.55    0.12
 -11   9  -9    0.75    0.19
 -11   9  -9    0.85    0.16
  -7  -1  18    5.19    0.26
   7   1 -18    5.01    0.27
   7  -1 -18    4.52    0.26
  -7   1  18    4.77    0.25
  -2   8 -14    3.26    0.25
  -2  -8 -14    3.17    0.20
   2   8  14    3.40    0.20
  24  -2  -1    0.49    0.10
 -24  -2   1    0.64    0.05
  -2  12 -10    0.62    0.21
  -2  12 -10    0.77    0.21
   2  12  10    0.61    0.13
  -2 -12 -10    0.62    0.15
 -24   4   3    1.16    0.14
  24  -4  -3    1.59    0.16
 -24  -4   3    1.28    0.07
  20  -8 -10    0.53    0.17
 -20   8  10    0.55    0.15
  20   8 -10    0.56    0.12
 -20  -8  10    0.64    0.12
 -18  10   0    1.55    0.20
  18 -10   0    1.47    0.22
  18  10   0    1.44    0.08
 -13 -11  11    0.06    0.05
  13 -11 -11    0.23    0.10
 -15   5  -9    0.31    0.11
 -15   5  -9    0.37    0.12
  15   5   9    0.28    0.05
 -15  -5  -9    0.29    0.06
   6   0 -18    2.59    0.23
  -6   0  18    2.34    0.23
   1 -15   3    1.07    0.22
  -1  15  -3    1.05    0.22
  -1 -15  -3    1.10    0.21
   1  15   3    1.39    0.19
  25  -1  -4    0.33    0.10
 -25   1   4    0.33    0.08
  25   1  -4    0.47    0.08
 -25  -1   4    0.48    0.07
  14 -12  -8    1.16    0.21
  14 -12  -8    1.22    0.19
 -14  12   8    1.04    0.17
  14  12  -8    1.17    0.16
  14  12  -8    1.04    0.19
  -7  13  -6    0.09    0.07
   7 -13   6    0.06    0.08
  -7 -13  -6   -0.00    0.07
   7  13   6    0.13    0.07
 -18  -2  16    0.16    0.09
  18   2 -16    0.09    0.06
 -18   2  16    0.08    0.06
  -3  11 -11    0.37    0.15
  -3  11 -11    0.46    0.17
  -3 -11 -11    0.41    0.14
  -8  12  11    0.06    0.04
   3 -15   2    1.06    0.21
  -3  15  -2    0.98    0.20
   3  15   2    1.27    0.18
  -3 -15  -2    1.12    0.20
 -13  13   5    1.25    0.21
  13 -13  -5    0.97    0.22
  13  13  -5    1.20    0.18
  13  13  -5    1.43    0.17
  -5  -7  16    2.49    0.23
   5   7 -16    2.46    0.24
  -5   7  16    2.30    0.21
   5  -7 -16    2.01    0.21
  -5  15   1    1.01    0.19
   5 -15  -1    0.83    0.21
   5  15  -1    0.71    0.16
  -5 -15   1    1.00    0.19
   6  14  -7    2.00    0.24
   6  14  -7    2.28    0.23
  -6  14   7    1.90    0.22
   6 -14  -7    1.84    0.24
 -10  14   1    0.21    0.10
 -10 -14   1    0.07    0.06
  10  14  -1    0.22    0.08
   2  12 -11    1.01    0.19
   2  12 -11    0.63    0.21
  -2  12  11    0.92    0.17
   2 -12 -11    0.80    0.17
  12 -12   4    1.62    0.25
 -12  12  -4    1.80    0.22
 -12 -12  -4    1.46    0.14
  16   0 -17    0.79    0.18
 -16   0  17    0.36    0.12
 -17  11   7    0.07    0.06
  17  11  -7    0.03    0.05
  17  11  -7    0.05    0.04
 -25   1   8    5.28    0.20
  25  -1  -8    5.00    0.19
  25   1  -8    5.03    0.18
   1   3 -17    0.08    0.07
  17 -11  -1    0.14    0.11
 -17  11   1    0.25    0.09
 -17  11   1    0.12    0.06
  17  11  -1    0.13    0.06
  17  11  -1    0.27    0.08
 -13  13   1    0.04    0.06
  13  13  -1    0.07    0.04
   2   8 -15    0.41    0.14
  -2   8  15    0.14    0.06
   2  -8 -15    0.11    0.08
  16  -8   6    0.89    0.21
 -16   8  -6    1.04    0.20
   5 -15  -2    1.44    0.24
  -5  15   2    1.67    0.22
   5  15  -2    1.43    0.21
  -5 -15   2    1.67    0.23
   5   5 -17    3.86    0.26
  -5  -5  17    3.93    0.25
   5  -5 -17    3.42    0.24
  -5   5  17    3.90    0.24
  24   0 -11    1.68    0.17
 -24   0  11    1.86    0.17
  -2   4 -16    0.31    0.13
   2  -4  16    0.66    0.15
  -2  -4 -16    0.41    0.11
   2   4  16    0.36    0.11
  -3   9 -13    6.32    0.32
  -3   9 -13    5.60    0.27
  -3  -9 -13    5.99    0.21
   3   9  13    5.94    0.22
  10 -14  -4    1.70    0.24
 -10  14   4    1.89    0.24
  10  14  -4    2.07    0.21
  10  14  -4    2.01    0.18
   0  14  -7    0.08    0.05
 -13  11  -5    0.10    0.11
  13 -11   5    0.16    0.15
  13  11   5    0.18    0.07
 -13 -11  -5    0.24    0.07
  23  -5  -1    0.47    0.12
 -23   5   1    0.42    0.11
  -5  15   0    0.08    0.07
   5  15   0    0.10    0.07
  -5 -15   0    0.06    0.06
   1  -7  15    0.87    0.17
  -1   7 -15    0.78    0.19
  -1  -7 -15    0.91    0.14
   1   7  15    0.74    0.15
  17   7 -14    1.87    0.21
 -17  -7  14    2.05    0.20
  17  -7 -14    1.93    0.23
 -17   7  14    1.78    0.21
  21  -3   4    0.51    0.11
 -21   3  -4    0.43    0.09
 -22   4  -2    0.45    0.11
  22  -4   2    0.66    0.13
 -17   7  -6    2.34    0.21
  17  -7   6    2.21    0.22
   0  -2  17    0.02    0.04
   0   2 -17    0.20    0.10
  15   9 -13    0.65    0.16
 -15  -9  13    0.70    0.16
 -15   9  13    0.40    0.17
  15  -9 -13    0.66    0.17
  22  -6   0    0.12    0.08
 -22   6   0    0.24    0.09
  -8  -2  18    1.66    0.22
   8   2 -18    1.53    0.21
   8   2 -18    1.87    0.22
   8  -2 -18    1.68    0.22
  -8   2  18    1.93    0.21
  12   8 -15    1.15    0.20
 -12  -8  15    1.20    0.20
  12  -8 -15    1.15    0.20
 -12   8  15    1.30    0.20
  22  -2   3    0.02    0.03
 -22   2  -3    0.16    0.06
  11  -1 -18    0.12    0.08
  11   5 -17    0.42    0.14
 -11  -5  17    0.47    0.14
 -11   5  17    0.48    0.14
  11  -5 -17    0.69    0.17
  -4   0 -16    2.02    0.19
   4   0  16    1.89    0.19
  -3   3 -16    0.14    0.08
   3  -3  16    0.08    0.06
   3   3  16    0.13    0.09
  20   2 -15    2.69    0.22
 -20  -2  15    2.93    0.21
 -20   2  15    2.84    0.22
  20  -2 -15    2.37    0.23
 -16  10  11    0.20    0.11
  16 -10 -11    0.38    0.14
  16  10 -11    0.12    0.06
 -16 -10  11    0.32    0.10
  -2  -4  17    0.65    0.17
   2   4 -17    0.49    0.17
  -2   4  17    0.39    0.15
   2  -4 -17    0.51    0.15
 -11  11  12    0.08    0.05
  11 -11 -12    0.06    0.07
 -18   4  -7    0.41    0.11
 -18   4  -7    0.75    0.12
 -23   5  10    0.67    0.14
  23  -5 -10    0.45    0.13
 -23  -5  10    0.38    0.11
  23   5 -10    0.65    0.12
   1  -5  16    0.11    0.06
   1   5  16    0.11    0.06
  -1  -5 -16    0.19    0.08
 -15  -9  -6    0.02    0.02
  -6  10 -11    0.03    0.05
  -8  10 -10    0.63    0.19
  -8  10 -10    0.76    0.17
   8  10  10    0.59    0.11
  -8 -10 -10    0.79    0.12
  -1 -15   4    1.67    0.26
   1  15  -4    1.43    0.23
  -1  15   4    1.31    0.20
   1 -15  -4    1.17    0.22
   9  13  -9    1.02    0.19
   9  13  -9    0.94    0.19
  -9  13   9    0.99    0.20
   9 -13  -9    1.22    0.22
 -10 -12  -6    0.09    0.06
  -5  15   3    2.30    0.24
   5 -15  -3    2.07    0.27
  -5 -15   3    2.51    0.26
   5  15  -3    1.94    0.23
 -10  -2  18    1.75    0.23
  10   2 -18    1.89    0.23
 -10   2  18    1.66    0.22
  10  -2 -18    1.82    0.21
 -24   4   9    0.39    0.12
  24  -4  -9    0.39    0.12
 -24  -4   9    0.37    0.10
  24   4  -9    0.49    0.10
 -21   3  14    0.26    0.11
  21  -3 -14    0.27    0.12
  21   3 -14    0.47    0.13
 -21  -3  14    0.40    0.13
  -5  -1  18    1.24    0.21
   5   1 -18    1.21    0.20
  -5   1  18    1.03    0.19
   5  -1 -18    1.20    0.19
 -11  13   8    0.03    0.04
  -3 -15   4    0.07    0.06
 -15  -3  17    2.40    0.22
  15   3 -17    1.71    0.22
 -15   3  17    2.13    0.22
  15  -3 -17    2.10    0.22
  15   7 -15    0.45    0.16
 -15  -7  15    0.45    0.15
  15  -7 -15    0.37    0.12
 -15   7  15    0.77    0.17
 -10  14   0    1.43    0.24
  10 -14   0    1.90    0.27
  10  14   0    1.95    0.18
 -10 -14   0    1.85    0.20
  15  11 -10    0.08    0.06
  20  -8   1    1.76    0.21
 -20   8  -1    1.60    0.19
 -18  10   9    0.28    0.13
  18 -10  -9    0.22    0.15
  18  10  -9    0.45    0.11
 -18 -10   9    0.38    0.10
 -14  -6  16    2.35    0.23
  14   6 -16    2.66    0.24
  14  -6 -16    2.06    0.22
 -12   0  18    0.35    0.15
  12   0 -18    0.17    0.10
  24   0   0    0.17    0.06
 -24   0   0    0.14    0.05
 -11  -7  16    1.28    0.21
  11   7 -16    1.38    0.22
 -11   7  16    1.57    0.20
  11  -7 -16    1.31    0.20
 -18   8  -4    0.95    0.18
  18  -8   4    1.38    0.21
 -25   1   3    2.08    0.12
 -25  -1   3    2.08    0.10
  25   1  -3    2.07    0.12
   6   2 -18    0.81    0.18
  -6  -2  18    0.59    0.14
  -6   2  18    1.09    0.19
   6  -2 -18    1.06    0.18
  -1  13  -9    4.96    0.31
  -1 -13  -9    5.57    0.24
   1  13   9    5.40    0.23
 -19   9  -1    0.88    0.18
  19  -9   1    1.09    0.18
  19   9   1    1.04    0.05
  21  -5   3    0.05    0.04
 -10   6 -12    0.16    0.08
 -10   6 -12    0.04    0.04
  10   6  12    0.10    0.06
 -10  -6 -12    0.12    0.06
  -9   5 -13    0.12    0.08
   9  -5  13    0.06    0.04
  -9  -5 -13    0.14    0.07
  15 -11   3    1.93    0.27
 -15  11  -3    2.49    0.24
 -15 -11  -3    2.00    0.12
  15  11   3    2.20    0.10
  -5  15  -1    0.79    0.19
   5 -15   1    1.03    0.23
   5  15   1    0.83    0.18
  -5 -15  -1    0.74    0.17
 -13  13   6    2.55    0.24
  13 -13  -6    2.86    0.27
  13  13  -6    2.70    0.19
  13  13  -6    2.62    0.21
  12  12 -10    0.33    0.13
  12  12 -10    0.38    0.12
  12 -12 -10    0.45    0.15
 -12  12  10    0.43    0.14
 -20   6  13    0.52    0.15
  20  -6 -13    0.37    0.14
 -20  -6  13    0.51    0.14
  20   6 -13    0.62    0.14
  16 -12  -4    0.74    0.19
 -16  12   4    0.54    0.18
  16  12  -4    0.69    0.12
  16  12  -4    0.49    0.11
 -19   9  10    1.33    0.20
  19  -9 -10    1.72    0.22
 -19  -9  10    1.50    0.17
  19   9 -10    1.50    0.16
 -23   3  12    0.43    0.12
  23  -3 -12    0.15    0.11
 -23  -3  12    0.41    0.12
  23   3 -12    0.20    0.10
 -15   7  -8    1.13    0.17
 -15   7  -8    1.26    0.20
 -15  -7  -8    1.11    0.07
 -14   8  -8    3.69    0.24
 -14   8  -8    3.35    0.22
 -14  -8  -8    3.03    0.10
 -10  14   5    3.56    0.25
  10  14  -5    3.91    0.22
  10  14  -5    3.29    0.24
  16   2 -17    1.53    0.21
 -16  -2  17    1.36    0.21
 -16   2  17    1.43    0.21
  16  -2 -17    1.77    0.22
  14   4 -17    2.83    0.24
 -14  -4  17    3.20    0.23
 -14   4  17    3.25    0.24
  14  -4 -17    2.59    0.25
 -17   9  12    0.65    0.16
  17  -9 -12    0.56    0.15
  17   9 -12    0.50    0.11
 -17  -9  12    0.62    0.15
  -9   7 -12    0.43    0.16
  -9   7 -12    0.59    0.14
  -9  -7 -12    0.48    0.10
   9   7  12    0.54    0.10
 -11  13  -3    0.14    0.08
  11 -13   3    0.21    0.12
 -11 -13  -3    0.10    0.09
  11  13   3    0.05    0.06
 -14  12  -2    0.39    0.15
  14 -12   2    0.29    0.11
  14  12   2    0.29    0.08
 -14 -12  -2    0.33    0.09
 -24   4   2    0.50    0.11
  24  -4  -2    0.54    0.13
  16 -12  -3    4.53    0.30
 -16  12   3    4.82    0.27
 -16  12   3    4.76    0.26
  16  12  -3    4.77    0.19
  16  12  -3    4.79    0.17
   8 -14   3    0.05    0.06
  17  -9   4    0.60    0.15
 -17   9  -4    0.34    0.13
 -13  13   0    0.25    0.11
  13 -13   0    0.26    0.12
 -13 -13   0    0.37    0.10
  25  -1  -9    0.80    0.13
 -25   1   9    0.95    0.14
 -25  -1   9    0.88    0.14
  25   1  -9    1.05    0.14
 -20   4  -5    1.13    0.14
 -20   4  -5    0.94    0.12
 -24   2  11    0.38    0.11
  24  -2 -11    0.43    0.12
  24   2 -11    0.29    0.10
 -24  -2  11    0.42    0.10
  -7   7 -13    0.23    0.11
  -7   7 -13    0.04    0.13
  -7  -7 -13    0.15    0.07
   7   7  13    0.12    0.06
 -25  -3   6    0.03    0.03
   4   0 -18    0.83    0.19
  -4   0  18    1.31    0.20
   9  -1  14    1.65    0.16
  -9   1 -14    1.52    0.17
   9   1  14    1.51    0.15
  -9  -1 -14    1.58    0.15
 -13  -9  14    0.05    0.07
  13  -9 -14    0.09    0.06
 -20   0  -6    2.30    0.11
 -20   0  -6    2.27    0.10
  21  -5 -13    0.05    0.05
 -21   5  13    0.07    0.09
  21   5 -13    0.11    0.08
 -21  -5  13    0.16    0.08
  11 -11   7    0.21    0.12
 -11 -11  -7    0.11    0.05
 -18   6  -6    1.53    0.18
 -18   6  -6    1.60    0.16
  -7  -5 -14    0.02    0.03
 -18   0  -8    0.06    0.05
 -18   0  -8    0.11    0.05
  -3  15  -3    3.08    0.27
   3 -15   3    3.84    0.30
   3  15   3    3.20    0.22
  -3 -15  -3    3.62    0.25
 -19   1  -7    0.40    0.09
 -19  -1  -7    0.41    0.08
 -19  -1  -7    0.61    0.07
   1  -1  17    0.04    0.04
  -1   1 -17    0.06    0.06
   1   1  17    0.08    0.05
 -19   7  -4    3.39    0.21
  19  -7   4    2.87    0.23
 -16  12   5    0.16    0.13
  16 -12  -5    0.28    0.12
  16  12  -5    0.17    0.09
  16  12  -5    0.38    0.11
  -9  13  -5    0.66    0.20
   9 -13   5    0.54    0.18
  -9 -13  -5    0.53    0.12
 -25   3   5    0.08    0.06
  25  -3  -5    0.07    0.04
 -25  -3   5    0.08    0.04
  25   3  -5    0.06    0.03
   6  -6  14    0.28    0.11
  -6   6 -14    0.43    0.13
   6   6  14    0.41    0.10
  -6  -6 -14    0.41    0.11
 -21   7  -1    0.14    0.07
  21  -7   1    0.09    0.06
  -3  -7  16    0.63    0.18
   3   7 -16    0.93    0.18
   3  -7 -16    0.58    0.16
  -3   7  16    0.56    0.15
 -23   1  -2    0.56    0.08
  23  -1   2    0.39    0.09
   1 -15   4    1.24    0.25
  -1  15  -4    1.43    0.24
   1  15   4    1.67    0.20
  -1 -15  -4    1.02    0.20
  -4   2 -16    1.54    0.20
   4  -2  16    2.09    0.19
  -4  -2 -16    1.63    0.18
   4   2  16    1.84    0.18
 -25   3   7    0.37    0.10
  25  -3  -7    0.30    0.10
 -25  -3   7    0.37    0.08
  19  -7 -13    1.36    0.20
 -19   7  13    1.10    0.19
  19   7 -13    1.40    0.18
 -19  -7  13    1.60    0.18
  -4  10 -12    0.15    0.08
  -4  10 -12    0.25    0.10
  -4 -10 -12    0.09    0.07
   4  10  12    0.25    0.09
 -11   5 -12    0.12    0.07
 -10  10  -9    1.30    0.19
 -10  10  -9    1.08    0.22
 -10 -10  -9    1.33    0.12
  10  10   9    0.92    0.11
 -17  11   8    0.77    0.19
  17 -11  -8    0.99    0.21
  17  11  -8    0.96    0.15
  17  11  -8    0.82    0.15
   6 -10 -14    0.25    0.10
  -6  10  14    0.06    0.09
  17  11   0    0.05    0.03
  19  -1 -16    0.14    0.09
 -11   1 -13    2.67    0.17
  11  -1  13    2.31    0.17
  11   1  13    2.68    0.15
 -11  -1 -13    2.34    0.16
 -22   0  14    0.56    0.14
  22   0 -14    0.46    0.13
   8  14  -7    0.45    0.17
   8  14  -7    0.68    0.17
  -8  14   7    0.78    0.18
   8 -14  -7    0.69    0.19
  -5  13  10    0.12    0.09
   5  15  -4    0.84    0.20
  -5 -15   4    1.20    0.22
   5 -15  -4    1.08    0.21
  -5  15   4    0.93    0.18
 -21   7  11    2.10    0.22
  21  -7 -11    2.19    0.23
 -21  -7  11    2.31    0.17
  21   7 -11    2.12    0.18
  10  12 -11    0.07    0.05
  10  12 -11    0.03    0.05
  10 -12 -11    0.14    0.08
 -10  12  11    0.04    0.04
 -16  12   2    0.45    0.14
  16 -12  -2    0.49    0.17
  16  12  -2    0.65    0.11
  16  12  -2    0.52    0.12
  -9  -3  18    0.24    0.12
   9   3 -18    0.19    0.11
  -9   3  18    0.22    0.10
   9  -3 -18    0.39    0.13
 -16   4  -9    0.05    0.06
 -16  -4  -9    0.02    0.01
  16   4   9    0.07    0.03
   0  12 -11    0.39    0.17
   0  12 -11    0.20    0.15
   0  12  11    0.34    0.13
   0 -12 -11    0.34    0.11
   3   5 -17    0.92    0.20
  -3  -5  17    0.79    0.19
  -3  -5  17    0.67    0.19
  -3   5  17    1.33    0.18
   3  -5 -17    1.17    0.18
   0  -6  16    0.13    0.09
   0   6  16    0.12    0.10
   0  -6 -16    0.13    0.08
  -8 -10  14    0.68    0.17
   8  10 -14    0.49    0.17
   8 -10 -14    0.33    0.13
  -8  10  14    0.64    0.16
 -16   6  -8    1.16    0.17
 -16   6  -8    1.33    0.16
  16   6   8    0.98    0.06
  22  -6 -11    3.04    0.23
 -22   6  11    2.85    0.22
  22   6 -11    2.63    0.18
 -22  -6  11    3.04    0.18
  18 -10   1    0.31    0.17
 -18  10  -1    0.55    0.16
  18  10   1    0.58    0.06
  -7  -3  18    0.32    0.14
   7   3 -18    0.40    0.13
  -7   3  18    0.49    0.14
   7  -3 -18    0.33    0.14
 -13   9  -8    1.89    0.22
 -13   9  -8    1.56    0.19
 -13  -9  -8    1.43    0.10
  13   9   8    1.47    0.10
   1  11  12    0.12    0.07
  14 -10   6    0.58    0.17
 -14  10  -6    0.54    0.17
  14  10   6    0.60    0.08
 -14 -10  -6    0.59    0.08
 -12  -2  18    0.03    0.06
   3  13 -10    1.76    0.22
   3  13 -10    1.81    0.25
  -3  13  10    1.73    0.19
   3 -13 -10    1.70    0.20
 -11   7 -11    0.48    0.15
 -11   7 -11    0.50    0.15
  11   7  11    0.55    0.09
  24  -2   0    0.42    0.10
 -23   1  13    2.31    0.20
  23  -1 -13    2.28    0.20
  23   1 -13    2.33    0.20
   8  -4  14    0.04    0.04
  -8  -4 -14    0.06    0.04
   8   4  14    0.03    0.03
  10  -4  13    0.74    0.13
 -10   4 -13    0.84    0.16
 -10  -4 -13    0.64    0.11
  10   4  13    0.54    0.11
   4  14  -8    0.73    0.20
   4 -14  -8    0.49    0.19
  -4  14   8    0.84    0.17
 -10  14  -1    0.55    0.18
 -10  14  -1    0.64    0.18
  10 -14   1    0.50    0.17
  10  14   1    0.64    0.13
 -10 -14  -1    0.62    0.15
  25  -3  -4    1.24    0.16
 -25   3   4    1.34    0.14
 -25  -3   4    1.43    0.09
  25   3  -4    1.47    0.09
  -7   9  15    0.07    0.07
  13   1 -18    0.07    0.06
 -13  -1  18    0.16    0.10
 -13   1  18    0.25    0.12
 -13   1  18    0.23    0.11
  13  -1 -18    0.08    0.06
  -8   8 -12    1.45    0.19
  -8   8 -12    1.25    0.23
  -8  -8 -12    1.24    0.13
   8   8  12    1.60    0.14
 -16  -8  14    1.31    0.18
  16   8 -14    1.03    0.17
 -16   8  14    1.13    0.20
  16  -8 -14    0.97    0.18
 -22   8   5    2.49    0.20
  22  -8  -5    2.63    0.23
 -22  -8   5    2.43    0.11
 -14  12   9    0.07    0.05
  14 -12  -9    0.06    0.08
  14  12  -9    0.02    0.05
  14  12  -9    0.15    0.09
 -12  -6 -11    0.08    0.04
  -5  11  13    0.12    0.09
   5 -11 -13    0.07    0.05
  16  12  -6    0.11    0.06
  16  12  -6    0.11    0.07
  -2  14  -7    0.45    0.14
  -2  14  -7    0.38    0.16
  -2 -14  -7    0.15    0.09
   2  14   7    0.27    0.11
  -6  14  -5    0.81    0.23
   6 -14   5    1.29    0.25
   6  14   5    0.75    0.15
  -6 -14  -5    1.23    0.18
  -7 -11  13    0.21    0.09
   7  11 -13    0.07    0.08
  -7  11  13    0.22    0.11
  -5  15  -2    3.14    0.26
   5 -15   2    2.57    0.29
  -5 -15  -2    2.65    0.23
   5  15   2    2.67    0.21
   4  10 -14    0.28    0.13
  -4 -10  14    0.06    0.10
   4 -10 -14    0.25    0.11
  -4  10  14    0.37    0.11
 -25   3   8    1.31    0.15
  25   3  -8    1.12    0.12
 -25  -3   8    1.08    0.12
 -21   1  -5    3.24    0.12
 -21  -1  -5    3.46    0.08
 -21  -1  -5    3.28    0.09
 -16  10  -4   -0.01    0.06
  16  10   4    0.06    0.03
   8   6 -17    1.04    0.20
  -8  -6  17    0.95    0.18
   8  -6 -17    0.73    0.17
  -8   6  17    0.82    0.17
 -22   8   6    5.39    0.24
  22  -8  -6    4.75    0.27
  22   8  -6    5.17    0.15
 -22  -8   6    5.45    0.15
 -17  -1  17    1.37    0.20
  17   1 -17    1.11    0.18
 -17   1  17    1.25    0.20
  17  -1 -17    0.87    0.18
   5  -7  14    0.11    0.11
  -5   7 -14    0.16    0.12
   5   7  14    0.40    0.11
  -5  -7 -14    0.13    0.07
 -13  -5  17    2.39    0.23
  13   5 -17    2.44    0.24
  13  -5 -17    2.33    0.23
 -13   5  17    2.06    0.23
 -17  -1  -9    0.01    0.02
 -20   8  11    0.95    0.18
  20  -8 -11    0.71    0.19
 -20  -8  11    1.04    0.15
  20   8 -11    1.01    0.16
   2  14  -8    0.25    0.15
   2  14  -8    0.46    0.13
  -2  14   8    0.17    0.09
   2 -14  -8    0.20    0.10
   7  13 -10    0.50    0.14
   7  13 -10    0.56    0.15
  -7  13  10    0.28    0.13
  -7  13  10    0.01    0.12
   7 -13 -10    0.20    0.10
  -4  -2  18    0.16    0.09
  -4   2  18    0.05    0.04
   4  -2 -18    0.10    0.09
  -4   2  18    0.06    0.07
 -22   4  13    0.46    0.15
  22  -4 -13    0.34    0.12
  22   4 -13    0.37    0.12
 -22  -4  13    0.28    0.10
 -24  -4  10    0.02    0.03
   3  15  -5    1.46    0.23
  -3 -15   5    1.47    0.25
   3 -15  -5    1.16    0.23
  -3  15   5    1.60    0.21
 -25   1   2    1.97    0.12
  25  -1  -2    2.02    0.13
 -25  -1   2    1.85    0.09
 -20   2  -6    0.70    0.10
 -20   2  -6    0.59    0.10
 -20  -2  -6    0.51    0.05
  -7  15   2    0.45    0.18
   7 -15  -2    0.82    0.20
  -7 -15   2    0.51    0.15
   7  15  -2    0.76    0.15
  22  -8  -4    0.02    0.04
 -22   8   4    0.05    0.05
  22   8  -4    0.18    0.05
[truncated: 391,619 more chars]
